# Supplementary material for: Comparative transcriptome analysis reveals deep molecular landscapes in stony coral Montipora clade
Source: Front Genet. 2023 Nov 7;14:1297483. doi: 10.3389/fgene.2023.1297483 (PMC10662330; doi:10.3389/fgene.2023.1297483)
Supplement: Supplementary file 1 [file Table2.XLSX]

## Sheet: MF_1
target_id	length	eff_length	est_counts	tpm
transcript_HQ_E3_1_transcript0/f2p0/5944	5942	5652.62	3829	26.9055
transcript_HQ_E3_1_transcript12705/f3p0/1207	1207	917.62	507	21.9457
transcript_HQ_E3_1_transcript13608/f2p0/1133	1128	838.62	310	14.6826
transcript_HQ_E3_1_transcript109/f3p0/3462	3461	3171.62	650	8.14024
transcript_HQ_E3_1_transcript1451/f3p0/2367	2365	2075.62	641	12.2663
transcript_HQ_E3_1_transcript12707/f2p0/1204	1204	914.62	672.848	29.2201
transcript_HQ_E3_1_transcript13609/f3p0/1163	1161	871.62	1716	78.1979
transcript_HQ_E3_1_transcript1090/f2p0/2526	2525	2235.62	1297	23.0434
transcript_HQ_E3_1_transcript14510/f2p0/1129	1127	837.62	2454	116.368
transcript_HQ_E3_1_transcript10900/f6p0/1308	1308	1018.62	846	32.9886
transcript_HQ_E3_1_transcript1/f2p0/5772	5759	5469.62	1467	10.6531
transcript_HQ_E3_1_transcript13610/f2p0/1154	1154	864.62	722	33.1678
transcript_HQ_E3_1_transcript14512/f2p0/1114	1114	824.62	571.176	27.512
transcript_HQ_E3_1_transcript1271/f2p0/2466	2466	2176.62	905.523	16.5243
transcript_HQ_E3_1_transcript14513/f11p0/1107	1106	816.62	2574	125.197
transcript_HQ_E3_1_transcript11808/f16p0/1115	1113	823.62	1747	84.2502
transcript_HQ_E3_1_transcript12710/f2p0/1203	1203	913.62	194	8.43415
transcript_HQ_E3_1_transcript10902/f2p0/1315	1314	1024.62	271.523	10.5257
transcript_HQ_E3_1_transcript14514/f2p0/1108	1108	818.62	351.286	17.0445
transcript_HQ_E3_1_transcript11809/f2p0/1254	1254	964.62	232	9.55293
transcript_HQ_E3_1_transcript10903/f2p0/1333	1333	1043.62	5938	225.997
transcript_HQ_E3_1_transcript13613/f40p0/1137	1137	847.62	5905.7	276.742
transcript_HQ_E3_1_transcript10/f3p0/4487	4484	4194.62	1682.26	15.9296
transcript_HQ_E3_1_transcript1181/f4p0/2496	2496	2206.62	1178	21.2042
transcript_HQ_E3_1_transcript13614/f16p0/1156	1156	866.62	2420	110.915
transcript_HQ_E3_1_transcript12713/f2p0/1235	1235	945.62	235	9.87089
transcript_HQ_E3_1_transcript10906/f5p0/1313	1313	1023.62	1003.14	38.9251
transcript_HQ_E3_1_transcript12715/f2p0/1216	1216	926.62	569.828	24.4257
transcript_HQ_E3_1_transcript14516/f3p0/1119	1114	824.62	1022	49.2269
transcript_HQ_E3_1_transcript100/f2p0/3567	3567	3277.62	17740.3	214.984
transcript_HQ_E3_1_transcript10907/f2p0/1214	1206	916.62	644.236	27.9165
transcript_HQ_E3_1_transcript13618/f2p0/1161	1161	871.62	3	0.13671
transcript_HQ_E3_1_transcript12717/f2p0/1210	1210	920.62	1964	84.7356
transcript_HQ_E3_1_transcript12718/f3p0/1200	1200	910.62	255.002	11.1228
transcript_HQ_E3_1_transcript11813/f2p0/1255	1255	965.62	979	40.27
transcript_HQ_E3_1_transcript10909/f3p0/1313	1313	1023.62	526	20.4104
transcript_HQ_E3_1_transcript14519/f6p0/1096	1096	806.62	1065	52.4428
transcript_HQ_E3_1_transcript12719/f9p0/1199	1198	908.62	1282	56.0416
transcript_HQ_E3_1_transcript11815/f3p0/1253	1253	963.62	33.3673	1.37537
transcript_HQ_E3_1_transcript1091/f2p0/2524	2523	2233.62	1043.76	18.5608
transcript_HQ_E3_1_transcript1362/f4p0/2418	2418	2128.62	1645	30.6954
transcript_HQ_E3_1_transcript1452/f3p0/2393	2393	2103.62	1734	32.7406
transcript_HQ_E3_1_transcript1272/f2p0/2446	2445	2155.62	3643	67.1262
transcript_HQ_E3_1_transcript10001/f2p0/1376	1376	1086.62	409.866	14.982
transcript_HQ_E3_1_transcript10910/f2p0/1310	1306	1016.62	480.465	18.7719
transcript_HQ_E3_1_transcript14520/f3p0/1106	1106	816.62	756.504	36.7957
transcript_HQ_E3_1_transcript11817/f2p0/1253	1253	963.62	417	17.1884
transcript_HQ_E3_1_transcript10002/f2p0/1328	1274	984.62	240	9.68161
transcript_HQ_E3_1_transcript12722/f4p0/1191	1191	901.62	58.4175	2.5735
transcript_HQ_E3_1_transcript10912/f2p0/1298	1298	1008.62	656.314	25.8458
transcript_HQ_E3_1_transcript10003/f2p0/1375	1375	1085.62	277.773	10.1629
transcript_HQ_E3_1_transcript10913/f2p0/1305	1305	1015.62	375	14.6658
transcript_HQ_E3_1_transcript10004/f3p0/1364	1364	1074.62	1225	45.2779
transcript_HQ_E3_1_transcript10914/f4p0/1326	1318	1028.62	477	18.4191
transcript_HQ_E3_1_transcript1182/f2p0/2489	2489	2199.62	577	10.4192
transcript_HQ_E3_1_transcript13621/f2p0/1154	1154	864.62	217.625	9.99745
transcript_HQ_E3_1_transcript10915/f2p0/1318	1318	1028.62	569.162	21.9779
transcript_HQ_E3_1_transcript10005/f3p0/1377	1377	1087.62	779	28.4489
transcript_HQ_E3_1_transcript12726/f2p0/1214	1214	924.62	1559.48	66.9919
transcript_HQ_E3_1_transcript13622/f4p0/1186	1185	895.62	624.421	27.6923
transcript_HQ_E3_1_transcript12727/f19p0/1192	1192	902.62	1815	79.8687
transcript_HQ_E3_1_transcript13623/f6p0/1155	1155	865.62	8381	384.568
transcript_HQ_E3_1_transcript10917/f98p0/1263	1263	973.62	4253.33	173.518
transcript_HQ_E3_1_transcript11822/f5p0/1250	1250	960.62	445	18.3998
transcript_HQ_E3_1_transcript10918/f5p0/1261	1261	971.62	103.706	4.2395
transcript_HQ_E3_1_transcript11823/f9p0/1262	1261	971.62	1347.59	55.0894
transcript_HQ_E3_1_transcript10008/f3p0/1362	1362	1072.62	635.947	23.5494
transcript_HQ_E3_1_transcript10919/f2p0/1312	1312	1022.62	138.792	5.39084
transcript_HQ_E3_1_transcript13626/f2p0/1155	1156	866.62	466.856	21.3973
transcript_HQ_E3_1_transcript1273/f2p0/2451	2447	2157.62	505.805	9.31136
transcript_HQ_E3_1_transcript14530/f2p0/1109	1109	819.62	340.346	16.4935
transcript_HQ_E3_1_transcript11827/f9p0/1255	1255	965.62	394.147	16.2128
transcript_HQ_E3_1_transcript13628/f2p0/1156	1155	865.62	948.191	43.5084
transcript_HQ_E3_1_transcript1001/f7p0/2559	2558	2268.62	7336.31	128.446
transcript_HQ_E3_1_transcript10010/f2p0/1377	1377	1087.62	734	26.8055
transcript_HQ_E3_1_transcript14533/f2p0/1107	1107	817.62	59	2.86619
transcript_HQ_E3_1_transcript10923/f2p0/1316	1316	1026.62	517.084	20.0058
transcript_HQ_E3_1_transcript10011/f3p0/1360	1358	1068.62	326.034	12.1184
transcript_HQ_E3_1_transcript1363/f2p0/2421	2421	2131.62	758	14.1242
transcript_HQ_E3_1_transcript1183/f4p0/2482	2482	2192.62	1068	19.347
transcript_HQ_E3_1_transcript10012/f2p0/1380	1379	1089.62	303	11.0452
transcript_HQ_E3_1_transcript10013/f23p0/1322	1322	1032.62	1125.32	43.2853
transcript_HQ_E3_1_transcript10926/f2p0/1315	1315	1025.62	205.153	7.94503
transcript_HQ_E3_1_transcript12737/f10p0/1195	1195	905.62	1820.57	79.8484
transcript_HQ_E3_1_transcript10014/f58p0/1326	1326	1036.62	6319	242.122
transcript_HQ_E3_1_transcript11832/f2p0/1257	1257	967.62	91	3.73544
transcript_HQ_E3_1_transcript13632/f2p0/1157	1157	867.62	6026	275.87
transcript_HQ_E3_1_transcript12738/f2p0/1201	1201	911.62	236.944	10.3238
transcript_HQ_E3_1_transcript10928/f3p0/1307	1307	1017.62	719	28.0639
transcript_HQ_E3_1_transcript13634/f4p0/1151	1151	861.62	513	23.6487
transcript_HQ_E3_1_transcript11833/f2p0/1263	1261	971.62	35.4971	1.45111
transcript_HQ_E3_1_transcript1454/f2p0/2394	2394	2104.62	2323	43.841
transcript_HQ_E3_1_transcript1274/f4p0/2446	2446	2156.62	749	13.7947
transcript_HQ_E3_1_transcript1093/f3p0/2530	2530	2240.62	728	12.9053
transcript_HQ_E3_1_transcript10017/f8p0/1370	1370	1080.62	842	30.9488
transcript_HQ_E3_1_transcript10930/f2p0/1314	1315	1025.62	345.742	13.3897
transcript_HQ_E3_1_transcript12741/f3p0/1209	1209	919.62	463	19.9976
transcript_HQ_E3_1_transcript13636/f2p0/1159	1158	868.62	1.80912e-07	8.27262e-09
transcript_HQ_E3_1_transcript11835/f5p0/1265	1264	974.62	620	25.2675
transcript_HQ_E3_1_transcript10931/f2p0/1308	1308	1018.62	633.798	24.7141
transcript_HQ_E3_1_transcript14543/f2p0/904	897	607.639	115	7.51721
transcript_HQ_E3_1_transcript14544/f6p0/1106	1106	816.62	535	26.0219
transcript_HQ_E3_1_transcript13638/f8p0/1147	1147	857.62	970	44.9244
transcript_HQ_E3_1_transcript11837/f3p0/1254	1254	964.62	974	40.1059
transcript_HQ_E3_1_transcript14545/f4p0/1108	1108	818.62	694	33.673
transcript_HQ_E3_1_transcript12744/f3p0/1204	1204	914.62	874.739	37.9877
transcript_HQ_E3_1_transcript13639/f3p0/1119	1119	829.62	704	33.7053
transcript_HQ_E3_1_transcript1002/f2p0/2565	2565	2275.62	7150.33	124.805
transcript_HQ_E3_1_transcript11839/f8p0/1249	1249	959.62	176.563	7.30812
transcript_HQ_E3_1_transcript12746/f12p0/1200	1200	910.62	1865	81.348
transcript_HQ_E3_1_transcript10020/f20p0/1363	1363	1073.62	221.56	8.19682
transcript_HQ_E3_1_transcript1364/f5p0/2421	2420	2130.62	180	3.35561
transcript_HQ_E3_1_transcript12747/f2p0/1213	1213	923.62	372	15.9976
transcript_HQ_E3_1_transcript10937/f2p0/1312	1312	1022.62	727.081	28.2406
transcript_HQ_E3_1_transcript10022/f2p0/1362	1362	1072.62	885.767	32.8004
transcript_HQ_E3_1_transcript13642/f4p0/1148	1148	858.62	1231.29	56.9591
transcript_HQ_E3_1_transcript11841/f2p0/1261	1258	968.62	336	13.7782
transcript_HQ_E3_1_transcript10023/f4p0/1373	1373	1083.62	220	8.064
transcript_HQ_E3_1_transcript10939/f2p0/1323	1321	1031.62	149.524	5.75701
transcript_HQ_E3_1_transcript1455/f2p0/2387	2386	2096.62	944	17.8837
transcript_HQ_E3_1_transcript11842/f2p0/1260	1260	970.62	750	30.6914
transcript_HQ_E3_1_transcript13643/f2p0/1157	1158	868.62	505.091	23.0964
transcript_HQ_E3_1_transcript1275/f2p0/2454	2454	2164.62	1101.21	20.2065
transcript_HQ_E3_1_transcript12750/f5p0/1202	1202	912.62	1064.01	46.3084
transcript_HQ_E3_1_transcript1094/f4p0/2525	2525	2235.62	10517	186.852
transcript_HQ_E3_1_transcript10025/f2p0/1384	1383	1093.62	2088	75.8349
transcript_HQ_E3_1_transcript11844/f2p0/1259	1259	969.62	1179	48.2967
transcript_HQ_E3_1_transcript13645/f2p0/1154	1154	864.62	495	22.7397
transcript_HQ_E3_1_transcript14552/f9p0/1057	1058	768.62	6257.02	323.341
transcript_HQ_E3_1_transcript13646/f155p0/977	977	687.62	6439.25	371.956
transcript_HQ_E3_1_transcript10940/f8p0/1317	1308	1018.62	1736.88	67.727
transcript_HQ_E3_1_transcript11846/f2p0/1245	1243	953.62	242.243	10.0898
transcript_HQ_E3_1_transcript12753/f4p0/1206	1206	916.62	642.946	27.8606
transcript_HQ_E3_1_transcript10941/f4p0/1304	1304	1014.62	1270.85	49.7502
transcript_HQ_E3_1_transcript14554/f18p0/1084	1084	794.62	1449	72.4293
transcript_HQ_E3_1_transcript12755/f6p0/1202	1202	912.62	684.165	29.7766
transcript_HQ_E3_1_transcript10943/f8p0/1295	1295	1005.62	509	20.1043
transcript_HQ_E3_1_transcript10029/f6p0/1365	1365	1075.62	607	22.4148
transcript_HQ_E3_1_transcript12756/f4p0/1144	1144	854.62	290.636	13.5077
transcript_HQ_E3_1_transcript10944/f2p0/1312	1312	1022.62	566	21.984
transcript_HQ_E3_1_transcript13649/f2p0/1159	1159	869.62	1.68139	0.0767969
transcript_HQ_E3_1_transcript14557/f2p0/1107	1109	819.62	817	39.5927
transcript_HQ_E3_1_transcript12758/f3p0/1207	1207	917.62	734	31.7715
transcript_HQ_E3_1_transcript1003/f2p0/2553	2553	2263.62	1254	22.0039
transcript_HQ_E3_1_transcript1365/f2p0/2383	2347	2057.62	154	2.97276
transcript_HQ_E3_1_transcript10030/f2p0/1367	1368	1078.62	173.465	6.38776
transcript_HQ_E3_1_transcript1276/f3p0/2445	2445	2155.62	2047	37.7182
transcript_HQ_E3_1_transcript11852/f2p0/1254	1254	964.62	124	5.10588
transcript_HQ_E3_1_transcript10031/f4p0/1336	1336	1046.62	313	11.8785
transcript_HQ_E3_1_transcript12760/f5p0/1197	1197	907.62	2469	108.049
transcript_HQ_E3_1_transcript1456/f2p0/2359	2359	2069.62	1384.63	26.5735
transcript_HQ_E3_1_transcript12761/f2p0/1168	1157	867.62	269.281	12.3277
transcript_HQ_E3_1_transcript10033/f2p0/1369	1369	1079.62	14	0.515065
transcript_HQ_E3_1_transcript12762/f2p0/1217	1217	927.62	600	25.6913
transcript_HQ_E3_1_transcript13653/f2p0/1157	1157	867.62	214.68	9.82804
transcript_HQ_E3_1_transcript1095/f2p0/2502	2503	2213.62	1508	27.0585
transcript_HQ_E3_1_transcript10034/f2p0/1363	1362	1072.62	774	28.6616
transcript_HQ_E3_1_transcript14562/f3p0/1114	1114	824.62	491.063	23.6531
transcript_HQ_E3_1_transcript11856/f2p0/1258	1258	968.62	492	20.1751
transcript_HQ_E3_1_transcript14563/f2p0/1105	1105	815.62	481	23.4241
transcript_HQ_E3_1_transcript13655/f3p0/1183	1183	893.62	456	20.2683
transcript_HQ_E3_1_transcript10951/f120p0/1270	1267	977.62	1912	77.6824
transcript_HQ_E3_1_transcript11857/f2p0/1250	1246	956.62	3900.98	161.972
transcript_HQ_E3_1_transcript13656/f8p0/1138	1137	847.62	1771.24	83.0006
transcript_HQ_E3_1_transcript10953/f3p0/1312	1312	1022.62	696.286	27.0445
transcript_HQ_E3_1_transcript12768/f48p0/1076	1076	786.62	6031	304.53
transcript_HQ_E3_1_transcript12769/f2p0/1201	1201	911.62	517.093	22.53
transcript_HQ_E3_1_transcript14568/f4p0/1094	1094	804.62	454.015	22.4122
transcript_HQ_E3_1_transcript1186/f2p0/2481	2481	2191.62	4323	78.3475
transcript_HQ_E3_1_transcript10039/f2p0/1373	1373	1083.62	301.912	11.0665
transcript_HQ_E3_1_transcript1277/f3p0/2425	2423	2133.62	218	4.0583
transcript_HQ_E3_1_transcript1366/f3p0/2407	2407	2117.62	2775.67	52.0625
transcript_HQ_E3_1_transcript11861/f2p0/1256	1256	966.62	279.081	11.4678
transcript_HQ_E3_1_transcript10957/f4p0/1286	1286	996.62	19080	760.421
transcript_HQ_E3_1_transcript12771/f3p0/1203	1203	913.62	259	11.26
transcript_HQ_E3_1_transcript10958/f2p0/1313	1313	1023.62	1359	52.7334
transcript_HQ_E3_1_transcript12772/f15p0/1165	1165	875.62	583.05	26.4482
transcript_HQ_E3_1_transcript1457/f3p0/2396	2395	2105.62	2223.09	41.9355
transcript_HQ_E3_1_transcript1004/f2p0/2559	2560	2270.62	721.34	12.6183
transcript_HQ_E3_1_transcript11863/f2p0/1250	1250	960.62	416.48	17.2206
transcript_HQ_E3_1_transcript10040/f3p0/1373	1373	1083.62	797	29.2137
transcript_HQ_E3_1_transcript11864/f2p0/1256	1256	966.62	145	5.95823
transcript_HQ_E3_1_transcript13662/f2p0/1146	1144	854.62	428	19.8919
transcript_HQ_E3_1_transcript12774/f2p0/1220	1220	930.62	355.608	15.1776
transcript_HQ_E3_1_transcript10041/f2p0/1361	1361	1071.62	388.622	14.4043
transcript_HQ_E3_1_transcript14571/f88p0/1038	1037	747.62	21620.5	1148.65
transcript_HQ_E3_1_transcript11866/f9p0/1209	1211	921.62	2234	96.2801
transcript_HQ_E3_1_transcript1096/f20p0/2519	2516	2226.62	38369	684.446
transcript_HQ_E3_1_transcript12779/f2p0/1199	1199	909.62	1465.71	64.0018
transcript_HQ_E3_1_transcript14576/f2p0/1105	1105	815.62	433	21.0865
transcript_HQ_E3_1_transcript1187/f4p0/2438	2438	2148.62	832.643	15.3923
transcript_HQ_E3_1_transcript1278/f2p0/2449	2449	2159.62	1463	26.9074
transcript_HQ_E3_1_transcript10046/f2p0/1386	1387	1097.62	788.659	28.5392
transcript_HQ_E3_1_transcript10960/f3p0/1312	1310	1020.62	295.899	11.5156
transcript_HQ_E3_1_transcript11871/f2p0/1251	1250	960.62	778	32.1687
transcript_HQ_E3_1_transcript12781/f2p0/1209	1208	918.62	2085	90.152
transcript_HQ_E3_1_transcript10961/f3p0/1312	1312	1022.62	368	14.2935
transcript_HQ_E3_1_transcript11873/f2p0/1253	1252	962.62	196	8.08735
transcript_HQ_E3_1_transcript11875/f3p0/1253	1252	962.62	573.852	23.6783
transcript_HQ_E3_1_transcript13670/f2p0/1160	1160	870.62	358	16.3328
transcript_HQ_E3_1_transcript10966/f2p0/1307	1307	1017.62	1531	59.7578
transcript_HQ_E3_1_transcript12784/f3p0/1205	1205	915.62	582	25.2472
transcript_HQ_E3_1_transcript10967/f2p0/1308	1308	1018.62	731.848	28.5373
transcript_HQ_E3_1_transcript11879/f4p0/1255	1255	965.62	24.1803	0.994628
transcript_HQ_E3_1_transcript13673/f84p0/1100	1100	810.62	8275.58	405.496
transcript_HQ_E3_1_transcript1188/f3p0/2473	2473	2183.62	1742.13	31.6891
transcript_HQ_E3_1_transcript12786/f4p0/1195	1197	907.62	675	29.5396
transcript_HQ_E3_1_transcript10049/f2p0/1346	1344	1054.62	2.00064	0.0753491
transcript_HQ_E3_1_transcript13674/f2p0/1167	1167	877.62	1486.75	67.2878
transcript_HQ_E3_1_transcript14585/f12p0/1104	1096	806.62	1812	89.2266
transcript_HQ_E3_1_transcript11880/f3p0/1251	1251	961.62	518	21.3959
transcript_HQ_E3_1_transcript11881/f3p0/1277	1277	987.62	978.572	39.3557
transcript_HQ_E3_1_transcript1097/f3p0/2518	2518	2228.62	870	15.5056
transcript_HQ_E3_1_transcript13676/f2p0/1154	1154	864.62	2176	99.9629
transcript_HQ_E3_1_transcript14587/f2p0/1104	1104	814.62	838	40.8596
transcript_HQ_E3_1_transcript11882/f3p0/1285	1281	991.62	758.707	30.3902
transcript_HQ_E3_1_transcript12789/f2p0/1214	1214	924.62	2317	99.5332
transcript_HQ_E3_1_transcript10970/f4p0/1282	1278	988.62	636	25.5525
transcript_HQ_E3_1_transcript13677/f3p0/1160	1151	861.62	414	19.0849
transcript_HQ_E3_1_transcript13678/f2p0/1169	1168	878.62	825	37.2956
transcript_HQ_E3_1_transcript10971/f2p0/1304	1304	1014.62	159	6.22442
transcript_HQ_E3_1_transcript13679/f13p0/1130	1130	840.62	486	22.9637
transcript_HQ_E3_1_transcript1279/f2p0/2452	2453	2163.62	1845	33.8704
transcript_HQ_E3_1_transcript10972/f2p0/1315	1315	1025.62	802	31.0594
transcript_HQ_E3_1_transcript12790/f7p0/1178	1178	888.62	1704	76.1656
transcript_HQ_E3_1_transcript1459/f2p0/2390	2390	2100.62	1182	22.3499
transcript_HQ_E3_1_transcript11886/f5p0/1277	1267	977.62	247.799	10.0678
transcript_HQ_E3_1_transcript13680/f2p0/1151	1151	861.62	263	12.124
transcript_HQ_E3_1_transcript13681/f2p0/1161	1161	871.62	237.192	10.8088
transcript_HQ_E3_1_transcript10976/f6p0/1305	1305	1015.62	7632	298.478
transcript_HQ_E3_1_transcript11889/f2p0/1261	1261	971.62	305	12.4683
transcript_HQ_E3_1_transcript10057/f5p0/1343	1342	1052.62	1037	39.1302
transcript_HQ_E3_1_transcript10978/f4p0/1321	1321	1031.62	326	12.5517
transcript_HQ_E3_1_transcript13684/f5p0/1143	1143	853.62	570	26.5226
transcript_HQ_E3_1_transcript10979/f12p0/1298	1296	1006.62	2136	84.2832
transcript_HQ_E3_1_transcript11890/f98p0/1212	1212	922.62	6754	290.766
transcript_HQ_E3_1_transcript14595/f2p0/1131	1131	841.62	175	8.25899
transcript_HQ_E3_1_transcript11891/f2p0/1242	1242	952.62	298.744	12.4562
transcript_HQ_E3_1_transcript13685/f2p0/1163	1163	873.62	139	6.31971
transcript_HQ_E3_1_transcript11892/f2p0/1252	1252	962.62	468.049	19.3126
transcript_HQ_E3_1_transcript14596/f2p0/1090	1090	800.62	330	16.3717
transcript_HQ_E3_1_transcript12798/f2p0/1200	1200	910.62	553.453	24.1407
transcript_HQ_E3_1_transcript13686/f2p0/1150	1150	860.62	889	41.0294
transcript_HQ_E3_1_transcript1006/f3p0/2542	2542	2252.62	1122	19.7838
transcript_HQ_E3_1_transcript10980/f2p0/1309	1309	1019.62	571	22.2435
transcript_HQ_E3_1_transcript14597/f2p0/1107	1107	817.62	477.606	23.2019
transcript_HQ_E3_1_transcript13687/f2p0/1153	1153	863.62	1119	51.4651
transcript_HQ_E3_1_transcript10060/f6p0/1367	1367	1077.62	1995.42	73.5486
transcript_HQ_E3_1_transcript10983/f11p0/1306	1306	1016.62	613	23.9501
transcript_HQ_E3_1_transcript128/f8p0/3424	3424	3134.62	4452.5	56.4188
transcript_HQ_E3_1_transcript11896/f2p0/1261	1260	970.62	1404.25	57.4646
transcript_HQ_E3_1_transcript10985/f2p0/1288	1288	998.62	362	14.3984
transcript_HQ_E3_1_transcript10063/f6p0/1326	1326	1036.62	1216	46.5928
transcript_HQ_E3_1_transcript11898/f2p0/1252	1252	962.62	736.565	30.3922
transcript_HQ_E3_1_transcript10986/f11p0/1291	1290	1000.62	4509	178.985
transcript_HQ_E3_1_transcript146/f2p0/3372	3372	3082.62	3235	41.683
transcript_HQ_E3_1_transcript12800/f3p0/1198	1198	908.62	385.95	16.8715
transcript_HQ_E3_1_transcript13691/f6p0/1153	1153	863.62	830.355	38.1897
transcript_HQ_E3_1_transcript10065/f5p0/1362	1362	1072.62	31	1.14794
transcript_HQ_E3_1_transcript13693/f2p0/1148	1147	857.62	353	16.3488
transcript_HQ_E3_1_transcript12802/f2p0/1202	1202	912.62	727	31.6409
transcript_HQ_E3_1_transcript10989/f2p0/1312	1312	1022.62	463	17.9834
transcript_HQ_E3_1_transcript119/f2p0/3447	3447	3157.62	1482.54	18.6489
transcript_HQ_E3_1_transcript13694/f2p0/1151	1151	861.62	1419	65.4142
transcript_HQ_E3_1_transcript12803/f3p0/1198	1198	908.62	657.348	28.7355
transcript_HQ_E3_1_transcript14600/f8p0/1094	1095	805.62	67.5965	3.33272
transcript_HQ_E3_1_transcript1099/f2p0/2515	2515	2225.62	788	14.0631
transcript_HQ_E3_1_transcript10068/f5p0/1363	1363	1073.62	307.814	11.3879
transcript_HQ_E3_1_transcript10990/f2p0/1301	1300	1010.62	126.507	4.972
transcript_HQ_E3_1_transcript14602/f2p0/1116	1116	826.62	365.614	17.568
transcript_HQ_E3_1_transcript13698/f2p0/1153	1153	863.62	294	13.5217
transcript_HQ_E3_1_transcript1190/f3p0/2471	2468	2178.62	6652.89	121.293
transcript_HQ_E3_1_transcript10992/f3p0/1315	1316	1026.62	476	18.4163
transcript_HQ_E3_1_transcript1007/f5p0/2546	2546	2256.62	1308.37	23.0292
transcript_HQ_E3_1_transcript14605/f6p0/1102	1102	812.62	1656	80.9427
transcript_HQ_E3_1_transcript11902/f2p0/1243	1243	953.62	362	15.0778
transcript_HQ_E3_1_transcript1281/f4p0/2446	2446	2156.62	2284	42.0656
transcript_HQ_E3_1_transcript10070/f3p0/1364	1364	1074.62	1164.68	43.0483
transcript_HQ_E3_1_transcript137/f2p0/3442	3442	3152.62	749.274	9.44004
transcript_HQ_E3_1_transcript11903/f3p0/1245	1244	954.62	410	17.0592
transcript_HQ_E3_1_transcript11904/f2p0/1291	1293	1003.62	48.6316	1.92466
transcript_HQ_E3_1_transcript10996/f3p0/1307	1307	1017.62	1579.18	61.6385
transcript_HQ_E3_1_transcript13700/f2p0/1152	1151	861.62	207.407	9.56122
transcript_HQ_E3_1_transcript14607/f26p0/1025	1025	735.62	1888	101.942
transcript_HQ_E3_1_transcript12813/f2p0/1230	1230	940.62	241.495	10.1976
transcript_HQ_E3_1_transcript12814/f2p0/1205	1205	915.62	501	21.7334
transcript_HQ_E3_1_transcript14609/f4p0/1101	1101	811.62	515	25.2034
transcript_HQ_E3_1_transcript1461/f2p0/2398	2398	2108.62	825.139	15.543
transcript_HQ_E3_1_transcript11907/f2p0/1214	1214	924.62	174	7.47465
transcript_HQ_E3_1_transcript12818/f3p0/1202	1202	912.62	1325.65	57.6958
transcript_HQ_E3_1_transcript11/f2p0/4491	4490	4200.62	3296	31.1658
transcript_HQ_E3_1_transcript13707/f3p0/1147	1146	856.62	297	13.7712
transcript_HQ_E3_1_transcript12819/f4p0/1208	1208	918.62	1518	65.6358
transcript_HQ_E3_1_transcript13708/f2p0/1156	1155	865.62	1035.23	47.5022
transcript_HQ_E3_1_transcript11909/f2p0/1254	1254	964.62	165	6.79411
transcript_HQ_E3_1_transcript10079/f2p0/1373	1373	1083.62	382	14.002
transcript_HQ_E3_1_transcript14613/f2p0/1104	1104	814.62	171	8.3377
transcript_HQ_E3_1_transcript110/f3p0/3444	3444	3154.62	4285	53.9521
transcript_HQ_E3_1_transcript1282/f24p0/2410	2410	2120.62	5559.94	104.139
transcript_HQ_E3_1_transcript1191/f2p0/2484	2484	2194.62	680	12.3071
transcript_HQ_E3_1_transcript11910/f2p0/1243	1243	953.62	928	38.6525
transcript_HQ_E3_1_transcript1100/f2p0/2521	2521	2231.62	1760.87	31.3409
transcript_HQ_E3_1_transcript13710/f2p0/1151	1151	861.62	762.934	35.1703
transcript_HQ_E3_1_transcript12821/f2p0/1204	1204	914.62	205	8.90263
transcript_HQ_E3_1_transcript1008/f2p0/2560	2560	2270.62	1697	29.6854
transcript_HQ_E3_1_transcript14615/f2p0/1107	1107	817.62	752	36.5318
transcript_HQ_E3_1_transcript11000/f3p0/1306	1306	1016.62	278.759	10.8912
transcript_HQ_E3_1_transcript10080/f6p0/1364	1364	1074.62	65	2.4025
transcript_HQ_E3_1_transcript13712/f2p0/1157	1157	867.62	904.739	41.4189
transcript_HQ_E3_1_transcript11001/f2p0/1308	1307	1017.62	330	12.8805
transcript_HQ_E3_1_transcript11913/f7p0/1163	1160	870.62	449.705	20.5165
transcript_HQ_E3_1_transcript11914/f5p0/1254	1254	964.62	1252	51.5529
transcript_HQ_E3_1_transcript12825/f2p0/1197	1198	908.62	268	11.7154
transcript_HQ_E3_1_transcript14618/f18p0/1067	1065	775.62	1770	90.642
transcript_HQ_E3_1_transcript11003/f2p0/1306	1306	1016.62	149	5.82147
transcript_HQ_E3_1_transcript12826/f13p0/1169	1169	879.62	23	1.03857
transcript_HQ_E3_1_transcript13715/f2p0/1159	1159	869.62	25520	1165.62
transcript_HQ_E3_1_transcript11915/f2p0/1247	1248	958.62	357	14.792
transcript_HQ_E3_1_transcript10083/f8p0/1349	1349	1059.62	565.145	21.1843
transcript_HQ_E3_1_transcript12828/f6p0/1198	1198	908.62	1015	44.3699
transcript_HQ_E3_1_transcript13717/f2p0/1143	1143	853.62	2383	110.883
transcript_HQ_E3_1_transcript10084/f2p0/1363	1363	1073.62	271.286	10.0365
transcript_HQ_E3_1_transcript11007/f2p0/1321	1320	1030.62	167.351	6.44965
transcript_HQ_E3_1_transcript13719/f4p0/1152	1152	862.62	487.389	22.442
transcript_HQ_E3_1_transcript1283/f2p0/2492	2493	2203.62	3063.6	55.2204
transcript_HQ_E3_1_transcript10086/f5p0/1327	1327	1037.62	121.532	4.6522
transcript_HQ_E3_1_transcript12830/f8p0/1193	1192	902.62	946	41.6285
transcript_HQ_E3_1_transcript10087/f4p0/1365	1365	1075.62	1967.56	72.6564
transcript_HQ_E3_1_transcript1372/f4p0/2423	2423	2133.62	2640	49.1464
transcript_HQ_E3_1_transcript14621/f3p0/1115	1115	825.62	919.401	44.2313
transcript_HQ_E3_1_transcript11921/f3p0/1236	1236	946.62	211	8.85344
transcript_HQ_E3_1_transcript1101/f3p0/2479	2477	2187.62	4974.33	90.3167
transcript_HQ_E3_1_transcript10089/f2p0/1205	1205	915.62	336.809	14.6108
transcript_HQ_E3_1_transcript11922/f33p0/1244	1244	954.62	1636	68.0703
transcript_HQ_E3_1_transcript11010/f9p0/1310	1310	1020.62	728	28.3317
transcript_HQ_E3_1_transcript13723/f2p0/1152	1152	862.62	190.294	8.76213
transcript_HQ_E3_1_transcript11923/f7p0/1260	1259	969.62	1990	81.5186
transcript_HQ_E3_1_transcript14625/f2p0/1109	1109	819.62	306.743	14.8651
transcript_HQ_E3_1_transcript12834/f2p0/1195	1195	905.62	279	12.2367
transcript_HQ_E3_1_transcript11926/f17p0/1234	1234	944.62	1327	55.798
transcript_HQ_E3_1_transcript1009/f2p0/2542	2542	2252.62	867.459	15.2956
transcript_HQ_E3_1_transcript13724/f9p0/1155	1155	865.62	516	23.677
transcript_HQ_E3_1_transcript14626/f2p0/1112	1111	821.62	755.386	36.5176
transcript_HQ_E3_1_transcript11927/f2p0/1258	1258	968.62	717	29.4016
transcript_HQ_E3_1_transcript13725/f2p0/1150	1150	860.62	1641.8	75.7727
transcript_HQ_E3_1_transcript12836/f5p0/1196	1196	906.62	409	17.9186
transcript_HQ_E3_1_transcript11015/f3p0/1382	1382	1092.62	396	14.3956
transcript_HQ_E3_1_transcript14628/f2p0/1105	1099	809.62	153.4	7.52572
transcript_HQ_E3_1_transcript13727/f2p0/1151	1151	861.62	168.06	7.74736
transcript_HQ_E3_1_transcript12838/f2p0/1208	1208	918.62	503.206	21.7578
transcript_HQ_E3_1_transcript14629/f2p0/1108	1108	818.62	106.873	5.18551
transcript_HQ_E3_1_transcript12839/f2p0/1205	1205	915.62	1471	63.812
transcript_HQ_E3_1_transcript13729/f3p0/1155	1155	865.62	700	32.12
transcript_HQ_E3_1_transcript11017/f2p0/1288	1288	998.62	11.508	0.457725
transcript_HQ_E3_1_transcript11930/f4p0/1243	1243	953.62	310	12.9119
transcript_HQ_E3_1_transcript11018/f2p0/1305	1305	1015.62	189.969	7.42945
transcript_HQ_E3_1_transcript10094/f3p0/1373	1372	1082.62	604.568	22.1806
transcript_HQ_E3_1_transcript11019/f2p0/1314	1314	1024.62	52	2.01579
transcript_HQ_E3_1_transcript14630/f4p0/1090	1090	800.62	403	19.9933
transcript_HQ_E3_1_transcript12841/f2p0/1202	1203	913.62	226.605	9.85167
transcript_HQ_E3_1_transcript12842/f2p0/1196	1196	906.62	765	33.5152
transcript_HQ_E3_1_transcript13731/f5p0/1145	1145	855.62	730	33.8881
transcript_HQ_E3_1_transcript1102/f2p0/2526	2526	2236.62	4272.29	75.8706
transcript_HQ_E3_1_transcript14632/f2p0/1104	1104	814.62	957	46.6619
transcript_HQ_E3_1_transcript11020/f7p0/1279	1279	989.62	708	28.4165
transcript_HQ_E3_1_transcript14633/f3p0/1110	1110	820.62	454	21.9745
transcript_HQ_E3_1_transcript10097/f6p0/1336	1336	1046.62	1107.87	42.0442
transcript_HQ_E3_1_transcript11021/f5p0/1305	1305	1015.62	578	22.6049
transcript_HQ_E3_1_transcript11936/f2p0/1265	1265	975.62	464	18.8905
transcript_HQ_E3_1_transcript12845/f15p0/1193	1193	903.62	2821.26	124.012
transcript_HQ_E3_1_transcript14634/f9p0/1065	1065	775.62	1166	59.711
transcript_HQ_E3_1_transcript11937/f11p0/1240	1240	950.62	430	17.9666
transcript_HQ_E3_1_transcript11938/f32p0/1166	1166	876.62	7133	323.196
transcript_HQ_E3_1_transcript11023/f36p0/1177	1176	886.62	4061.15	181.935
transcript_HQ_E3_1_transcript12847/f2p0/1197	1197	907.62	873.792	38.2392
transcript_HQ_E3_1_transcript12848/f33p0/1142	1142	852.62	3473.22	161.801
transcript_HQ_E3_1_transcript12849/f6p0/1201	1201	911.62	1644.97	71.6719
transcript_HQ_E3_1_transcript11025/f2p0/1305	1305	1015.62	787	30.7786
transcript_HQ_E3_1_transcript13738/f10p0/1155	1155	865.62	626	28.7245
transcript_HQ_E3_1_transcript14638/f2p0/1101	1101	811.62	450.091	22.0269
transcript_HQ_E3_1_transcript1194/f12p0/2488	2488	2198.62	4873	88.0342
transcript_HQ_E3_1_transcript13739/f9p0/1154	1154	864.62	961	44.1472
transcript_HQ_E3_1_transcript1285/f4p0/2411	2411	2121.62	360	6.73969
transcript_HQ_E3_1_transcript11941/f2p0/1255	1255	965.62	389.593	16.0254
transcript_HQ_E3_1_transcript1374/f4p0/2428	2428	2138.62	5430.57	100.86
transcript_HQ_E3_1_transcript12851/f7p0/1173	1173	883.62	1566.76	70.4274
transcript_HQ_E3_1_transcript11942/f2p0/1250	1250	960.62	378	15.6295
transcript_HQ_E3_1_transcript12852/f3p0/1199	1199	909.62	205	8.95156
transcript_HQ_E3_1_transcript1464/f2p0/2397	2395	2105.62	903	17.0338
transcript_HQ_E3_1_transcript1010/f7p0/2554	2554	2264.62	1168	20.4858
transcript_HQ_E3_1_transcript10100/f3p0/1369	1369	1079.62	489.16	17.9964
transcript_HQ_E3_1_transcript11944/f2p0/1249	1249	959.62	142	5.87752
transcript_HQ_E3_1_transcript13745/f16p0/1146	1146	856.62	1127	52.2566
transcript_HQ_E3_1_transcript11947/f2p0/1246	1246	956.62	340	14.1171
transcript_HQ_E3_1_transcript12858/f2p0/1195	1195	905.62	285	12.4998
transcript_HQ_E3_1_transcript14644/f12p0/1095	1095	805.62	1113	54.8744
transcript_HQ_E3_1_transcript11949/f2p0/1242	1242	952.62	886	36.9419
transcript_HQ_E3_1_transcript10104/f2p0/1370	1370	1080.62	344.611	12.6666
transcript_HQ_E3_1_transcript1103/f2p0/2523	2517	2227.62	704	12.5527
transcript_HQ_E3_1_transcript14645/f2p0/1106	1103	813.62	46	2.24565
transcript_HQ_E3_1_transcript10105/f8p0/1361	1361	1071.62	1943.97	72.0531
transcript_HQ_E3_1_transcript1195/f2p0/2475	2478	2188.62	515.829	9.3614
transcript_HQ_E3_1_transcript1286/f2p0/2449	2448	2158.62	6337.57	116.614
transcript_HQ_E3_1_transcript10106/f2p0/1364	1364	1074.62	316.316	11.6915
transcript_HQ_E3_1_transcript12860/f3p0/1198	1198	908.62	221.886	9.6996
transcript_HQ_E3_1_transcript1375/f2p0/2406	2407	2117.62	2149.8	40.3232
transcript_HQ_E3_1_transcript11033/f2p0/1256	1248	958.62	209	8.65974
transcript_HQ_E3_1_transcript14649/f2p0/1113	1112	822.62	56.933	2.74897
transcript_HQ_E3_1_transcript11952/f2p0/1261	1261	971.62	776	31.7227
transcript_HQ_E3_1_transcript12861/f2p0/1195	1195	905.62	377.773	16.5688
transcript_HQ_E3_1_transcript11953/f2p0/1247	1247	957.62	727.551	30.177
transcript_HQ_E3_1_transcript12863/f3p0/1190	1189	899.62	351.571	15.5224
transcript_HQ_E3_1_transcript11034/f4p0/1307	1305	1015.62	690	26.985
transcript_HQ_E3_1_transcript1465/f3p0/2383	2383	2093.62	724	13.7355
transcript_HQ_E3_1_transcript14650/f8p0/1101	1101	811.62	12215.2	597.798
transcript_HQ_E3_1_transcript14651/f2p0/1106	1106	816.62	498	24.2222
transcript_HQ_E3_1_transcript12866/f2p0/1213	1213	923.62	54.647	2.35005
transcript_HQ_E3_1_transcript10110/f2p0/1362	1364	1074.62	285	10.534
transcript_HQ_E3_1_transcript12869/f2p0/1195	1194	904.62	454	19.934
transcript_HQ_E3_1_transcript10111/f2p0/1388	1388	1098.62	12321.8	445.482
transcript_HQ_E3_1_transcript1287/f2p0/2446	2446	2156.62	5406.2	99.5688
transcript_HQ_E3_1_transcript10112/f2p0/1365	1364	1074.62	892	32.9697
transcript_HQ_E3_1_transcript14656/f2p0/1100	1092	802.62	214	10.5903
transcript_HQ_E3_1_transcript11040/f2p0/1303	1303	1013.62	501.375	19.6468
transcript_HQ_E3_1_transcript13751/f3p0/1150	1150	860.62	1090.02	50.307
transcript_HQ_E3_1_transcript10113/f14p0/1351	1350	1060.62	1216.26	45.5482
transcript_HQ_E3_1_transcript13752/f2p0/1152	1152	862.62	477.477	21.9856
transcript_HQ_E3_1_transcript11041/f2p0/1302	1302	1012.62	287	11.2575
transcript_HQ_E3_1_transcript13754/f5p0/1143	1143	853.62	222.549	10.3554
transcript_HQ_E3_1_transcript12876/f3p0/1195	1195	905.62	837.459	36.7301
transcript_HQ_E3_1_transcript13756/f15p0/1096	1096	806.62	2404.68	118.411
transcript_HQ_E3_1_transcript11954/f3p0/1261	1288	998.62	197.221	7.84436
transcript_HQ_E3_1_transcript10116/f2p0/1365	1365	1075.62	117	4.32048
transcript_HQ_E3_1_transcript1466/f11p0/2388	2387	2097.62	2121.41	40.17
transcript_HQ_E3_1_transcript14660/f3p0/1080	1080	790.62	1964.07	98.6721
transcript_HQ_E3_1_transcript13758/f2p0/1145	1145	855.62	1268.94	58.9066
transcript_HQ_E3_1_transcript12879/f2p0/1192	1192	902.62	108.825	4.78882
transcript_HQ_E3_1_transcript11957/f4p0/1255	1255	965.62	526.944	21.6752
transcript_HQ_E3_1_transcript11046/f2p0/1288	1287	997.62	182.917	7.28272
transcript_HQ_E3_1_transcript10119/f2p0/1349	1349	1059.62	608.555	22.8115
transcript_HQ_E3_1_transcript1376/f2p0/2437	2438	2148.62	2493	46.0859
transcript_HQ_E3_1_transcript11048/f2p0/1300	1300	1010.62	1313	51.6038
transcript_HQ_E3_1_transcript14661/f2p0/1102	1102	812.62	461.863	22.5751
transcript_HQ_E3_1_transcript14662/f6p0/1063	1063	773.62	1378	70.75
transcript_HQ_E3_1_transcript13761/f2p0/1157	1157	867.62	1261	57.7285
transcript_HQ_E3_1_transcript1196/f2p0/2476	2476	2186.62	406.581	7.38548
transcript_HQ_E3_1_transcript13762/f2p0/1151	1151	861.62	689	31.7621
transcript_HQ_E3_1_transcript14663/f2p0/1100	1100	810.62	307.237	15.0543
transcript_HQ_E3_1_transcript1105/f2p0/2513	2514	2224.62	1112	19.8543
transcript_HQ_E3_1_transcript12883/f2p0/1197	1197	907.62	278	12.1659
transcript_HQ_E3_1_transcript11050/f2p0/1302	1292	1002.62	2	0.0792317
transcript_HQ_E3_1_transcript11961/f3p0/1318	1317	1027.62	1157	44.7204
transcript_HQ_E3_1_transcript13764/f2p0/1161	1154	864.62	481	22.0966
transcript_HQ_E3_1_transcript11962/f2p0/1265	1266	976.62	507.849	20.6545
transcript_HQ_E3_1_transcript11052/f3p0/1305	1305	1015.62	792	30.9741
transcript_HQ_E3_1_transcript13765/f2p0/1130	1125	835.62	369	17.5397
transcript_HQ_E3_1_transcript14667/f2p0/1109	1106	816.62	1031	50.1469
transcript_HQ_E3_1_transcript11055/f2p0/1302	1302	1012.62	660	25.8882
transcript_HQ_E3_1_transcript12889/f2p0/1193	1193	903.62	422	18.5495
transcript_HQ_E3_1_transcript11966/f3p0/1254	1254	964.62	485.138	19.9763
transcript_HQ_E3_1_transcript1467/f2p0/2399	2398	2108.62	1435.19	27.0344
transcript_HQ_E3_1_transcript12890/f4p0/1196	1188	898.62	801	35.4047
transcript_HQ_E3_1_transcript10127/f2p0/1354	1354	1064.62	396	14.7743
transcript_HQ_E3_1_transcript1377/f2p0/2421	2421	2131.62	1613	30.0559
transcript_HQ_E3_1_transcript12891/f3p0/1197	1197	907.62	97	4.24495
transcript_HQ_E3_1_transcript14672/f2p0/1096	1096	806.62	767	37.7687
transcript_HQ_E3_1_transcript1197/f2p0/2476	2476	2186.62	705	12.8062
transcript_HQ_E3_1_transcript14673/f36p0/1093	1092	802.62	1262.11	62.4585
transcript_HQ_E3_1_transcript1106/f2p0/2539	2539	2249.62	1032	18.2211
transcript_HQ_E3_1_transcript11060/f11p0/1294	1294	1004.62	634.507	25.0865
transcript_HQ_E3_1_transcript12894/f53p0/1111	1108	818.62	9024	437.846
transcript_HQ_E3_1_transcript14674/f2p0/1099	1099	809.62	732.212	35.922
transcript_HQ_E3_1_transcript1013/f2p0/2549	2549	2259.62	996	17.5077
transcript_HQ_E3_1_transcript11062/f4p0/1294	1294	1004.62	55	2.17453
transcript_HQ_E3_1_transcript12896/f3p0/1204	1204	914.62	708	30.7466
transcript_HQ_E3_1_transcript11063/f2p0/1307	1307	1017.62	546	21.3114
transcript_HQ_E3_1_transcript10130/f25p0/1318	1317	1027.62	5312	205.32
transcript_HQ_E3_1_transcript11064/f3p0/1293	1293	1003.62	971.351	38.4425
transcript_HQ_E3_1_transcript12899/f4p0/1191	1191	901.62	2023.55	89.1449
transcript_HQ_E3_1_transcript10131/f2p0/1364	1364	1074.62	637.075	23.5473
transcript_HQ_E3_1_transcript11976/f2p0/1253	1252	962.62	106	4.37377
transcript_HQ_E3_1_transcript11066/f2p0/1309	1309	1019.62	1447	56.3683
transcript_HQ_E3_1_transcript11977/f2p0/1251	1251	961.62	262	10.8219
transcript_HQ_E3_1_transcript13777/f10p0/1166	1166	876.62	1005	45.5365
transcript_HQ_E3_1_transcript11067/f13p0/1285	1284	994.62	1443.49	57.6451
transcript_HQ_E3_1_transcript11978/f2p0/1248	1248	958.62	460.409	19.0767
transcript_HQ_E3_1_transcript129/f2p0/3443	3443	3153.62	2019	25.4292
transcript_HQ_E3_1_transcript14681/f2p0/1104	1104	814.62	499.483	24.354
transcript_HQ_E3_1_transcript1290/f2p0/2442	2442	2152.62	1296.58	23.9242
transcript_HQ_E3_1_transcript14683/f6p0/1073	1073	783.62	850	43.0842
transcript_HQ_E3_1_transcript10135/f4p0/1334	1334	1044.62	1298.25	49.3634
transcript_HQ_E3_1_transcript1107/f2p0/2518	2518	2228.62	555	9.8915
transcript_HQ_E3_1_transcript1378/f2p0/2419	2420	2130.62	620	11.5582
transcript_HQ_E3_1_transcript10136/f3p0/1364	1364	1074.62	379	14.0084
transcript_HQ_E3_1_transcript12901/f2p0/1215	1216	926.62	1844.38	79.0596
transcript_HQ_E3_1_transcript11071/f9p0/1303	1303	1013.62	357.761	14.0192
transcript_HQ_E3_1_transcript10137/f7p0/1352	1352	1062.62	996	37.2294
transcript_HQ_E3_1_transcript14686/f2p0/1110	1109	819.62	2532.66	122.735
transcript_HQ_E3_1_transcript13781/f2p0/1159	1158	868.62	218	9.96854
transcript_HQ_E3_1_transcript10138/f10p0/1350	1350	1060.62	1113.76	41.7097
transcript_HQ_E3_1_transcript12904/f4p0/1194	1194	904.62	388	17.0361
transcript_HQ_E3_1_transcript12905/f3p0/1199	1199	909.62	396	17.2918
transcript_HQ_E3_1_transcript14689/f2p0/1096	1096	806.62	601.798	29.6338
transcript_HQ_E3_1_transcript10139/f3p0/1361	1361	1071.62	347.241	12.8705
transcript_HQ_E3_1_transcript13782/f2p0/1148	1148	858.62	1.89385	0.0876094
transcript_HQ_E3_1_transcript13783/f3p0/1153	1153	863.62	604.206	27.7887
transcript_HQ_E3_1_transcript1014/f2p0/2466	2460	2170.62	413	7.55738
transcript_HQ_E3_1_transcript11984/f2p0/1248	1248	958.62	692.016	28.6731
transcript_HQ_E3_1_transcript12909/f7p0/1166	1166	876.62	387	17.535
transcript_HQ_E3_1_transcript10140/f4p0/1362	1361	1071.62	719.37	26.6635
transcript_HQ_E3_1_transcript1291/f5p0/2452	2452	2162.62	1392	25.5661
transcript_HQ_E3_1_transcript11987/f2p0/1268	1268	978.62	326	13.2315
transcript_HQ_E3_1_transcript14693/f2p0/1101	1101	811.62	0	0
transcript_HQ_E3_1_transcript13787/f45p0/1128	1128	838.62	6483	307.055
transcript_HQ_E3_1_transcript1199/f3p0/2475	2475	2185.62	1033.24	18.7772
transcript_HQ_E3_1_transcript11073/f2p0/1281	1278	988.62	2.013	0.0808759
transcript_HQ_E3_1_transcript11990/f2p0/1236	1236	946.62	909.983	38.1823
transcript_HQ_E3_1_transcript12915/f3p0/1203	1203	913.62	10.2513	0.445675
transcript_HQ_E3_1_transcript11075/f2p0/1301	1301	1011.62	459.738	18.0509
transcript_HQ_E3_1_transcript1379/f2p0/2424	2423	2133.62	707.874	13.1778
transcript_HQ_E3_1_transcript11076/f3p0/1300	1300	1010.62	140	5.50231
transcript_HQ_E3_1_transcript11994/f2p0/1247	1247	957.62	309	12.8165
transcript_HQ_E3_1_transcript147/f2p0/3371	3371	3081.62	676.835	8.72386
transcript_HQ_E3_1_transcript12919/f29p0/1152	1152	862.62	3386.06	155.912
transcript_HQ_E3_1_transcript1292/f12p0/2435	2435	2145.62	2000	37.0239
transcript_HQ_E3_1_transcript1470/f2p0/2388	2388	2098.62	3507.95	66.3933
transcript_HQ_E3_1_transcript11995/f2p0/1249	1250	960.62	344.313	14.2366
transcript_HQ_E3_1_transcript1108/f2p0/2515	2515	2225.62	996	17.7752
transcript_HQ_E3_1_transcript12920/f2p0/1195	1195	905.62	252.069	11.0555
transcript_HQ_E3_1_transcript1015/f7p0/2553	2553	2263.62	5871	103.018
transcript_HQ_E3_1_transcript11080/f3p0/1308	1308	1018.62	294.972	11.502
transcript_HQ_E3_1_transcript14702/f4p0/1105	1105	815.62	1319	64.2336
transcript_HQ_E3_1_transcript10150/f2p0/1360	1360	1070.62	598.682	22.2109
transcript_HQ_E3_1_transcript14704/f4p0/1099	1099	809.62	444	21.7825
transcript_HQ_E3_1_transcript11081/f2p0/1299	1299	1009.62	1398	54.9989
transcript_HQ_E3_1_transcript12924/f2p0/1201	1201	911.62	426.656	18.5896
transcript_HQ_E3_1_transcript11082/f2p0/1299	1299	1009.62	25	0.983529
transcript_HQ_E3_1_transcript10152/f2p0/1371	1371	1081.62	587	21.556
transcript_HQ_E3_1_transcript14706/f2p0/1100	1100	810.62	467	22.8826
transcript_HQ_E3_1_transcript12926/f2p0/1194	1194	904.62	377.016	16.5538
transcript_HQ_E3_1_transcript13799/f9p0/983	983	693.62	1889	108.172
transcript_HQ_E3_1_transcript10153/f2p0/1365	1360	1070.62	250	9.27491
transcript_HQ_E3_1_transcript11086/f2p0/1304	1304	1014.62	226.87	8.88136
transcript_HQ_E3_1_transcript12/f2p0/4447	4447	4157.62	10448.6	99.8202
transcript_HQ_E3_1_transcript10155/f21p0/1344	1345	1055.62	2066	77.737
transcript_HQ_E3_1_transcript1471/f8p0/2338	2338	2048.62	1548.07	30.0147
transcript_HQ_E3_1_transcript138/f2p0/3413	3413	3123.62	12640	160.729
transcript_HQ_E3_1_transcript14711/f3p0/1095	1095	805.62	553	27.2647
transcript_HQ_E3_1_transcript12930/f2p0/1185	1185	895.62	638.408	28.3126
transcript_HQ_E3_1_transcript11089/f5p0/1305	1305	1015.62	340.355	13.3108
transcript_HQ_E3_1_transcript1380/f2p0/2415	2415	2125.62	904.26	16.8971
transcript_HQ_E3_1_transcript14712/f2p0/1102	1102	812.62	2367.56	115.723
transcript_HQ_E3_1_transcript12931/f3p0/1193	1193	903.62	111	4.87913
transcript_HQ_E3_1_transcript1109/f2p0/2520	2520	2230.62	1071	19.0708
transcript_HQ_E3_1_transcript14714/f5p0/1200	1200	910.62	908	39.6053
transcript_HQ_E3_1_transcript12933/f2p0/1185	1186	896.62	113	5.00582
transcript_HQ_E3_1_transcript11090/f14p0/1302	1302	1012.62	1439	56.4442
transcript_HQ_E3_1_transcript12934/f2p0/1199	1198	908.62	188.194	8.22677
transcript_HQ_E3_1_transcript12001/f5p0/1248	1248	958.62	767.487	31.8002
transcript_HQ_E3_1_transcript14716/f2p0/1104	1103	813.62	331	16.1589
transcript_HQ_E3_1_transcript13800/f2p0/1165	1154	864.62	1154	53.0134
transcript_HQ_E3_1_transcript13801/f3p0/1161	1161	871.62	80.2648	3.65766
transcript_HQ_E3_1_transcript10160/f2p0/1358	1358	1068.62	389	14.4588
transcript_HQ_E3_1_transcript13802/f7p0/1152	1152	862.62	994	45.7691
transcript_HQ_E3_1_transcript11094/f2p0/1324	1322	1032.62	1118	43.0038
transcript_HQ_E3_1_transcript12938/f4p0/1226	1225	935.62	846.577	35.9395
transcript_HQ_E3_1_transcript12004/f2p0/1345	1346	1056.62	864.13	32.4837
transcript_HQ_E3_1_transcript12939/f2p0/1189	1189	899.62	254	11.2145
transcript_HQ_E3_1_transcript1472/f2p0/2386	2386	2096.62	1197.58	22.6876
transcript_HQ_E3_1_transcript11096/f2p0/1304	1303	1013.62	630.579	24.7098
transcript_HQ_E3_1_transcript12006/f2p0/1253	1253	963.62	2732	112.611
transcript_HQ_E3_1_transcript1294/f3p0/2444	2444	2154.62	5880	108.396
transcript_HQ_E3_1_transcript12007/f2p0/1262	1262	972.62	327.092	13.3577
transcript_HQ_E3_1_transcript12009/f2p0/1246	1245	955.62	338.236	14.0585
transcript_HQ_E3_1_transcript12943/f4p0/1193	1193	903.62	1046.22	45.9879
transcript_HQ_E3_1_transcript1201/f3p0/2475	2475	2185.62	706	12.8302
transcript_HQ_E3_1_transcript111/f2p0/3465	3464	3174.62	1544.98	19.3302
transcript_HQ_E3_1_transcript12011/f2p0/1247	1247	957.62	272.706	11.3112
transcript_HQ_E3_1_transcript1110/f3p0/2515	2515	2225.62	468.946	8.36906
transcript_HQ_E3_1_transcript11100/f3p0/1299	1300	1010.62	340.955	13.4003
transcript_HQ_E3_1_transcript12013/f2p0/1271	1269	979.62	535	21.6921
transcript_HQ_E3_1_transcript1473/f20p0/2364	2360	2070.62	5201	99.768
transcript_HQ_E3_1_transcript12014/f3p0/1229	1229	939.62	1771	74.8637
transcript_HQ_E3_1_transcript14731/f20p0/1076	1075	785.62	520.487	26.3149
transcript_HQ_E3_1_transcript11103/f6p0/1303	1303	1013.62	840.522	32.9366
transcript_HQ_E3_1_transcript12016/f2p0/1241	1241	951.62	473.668	19.7704
transcript_HQ_E3_1_transcript12944/f3p0/1210	1201	911.62	42.2842	1.84234
transcript_HQ_E3_1_transcript14733/f2p0/1095	1095	805.62	715	35.2518
transcript_HQ_E3_1_transcript12018/f3p0/1253	1253	963.62	1532	63.1478
transcript_HQ_E3_1_transcript14734/f2p0/1100	1100	810.62	600	29.3994
transcript_HQ_E3_1_transcript10161/f2p0/1357	1361	1071.62	197	7.30181
transcript_HQ_E3_1_transcript14735/f3p0/1095	1095	805.62	344.186	16.9694
transcript_HQ_E3_1_transcript13808/f2p0/1146	1144	854.62	27	1.25486
transcript_HQ_E3_1_transcript12947/f2p0/1193	1193	903.62	1007	44.2638
transcript_HQ_E3_1_transcript12019/f2p0/1250	1250	960.62	1087.49	44.9653
transcript_HQ_E3_1_transcript11107/f2p0/1302	1302	1012.62	73.8734	2.89766
transcript_HQ_E3_1_transcript12948/f2p0/1196	1196	906.62	824.954	36.1418
transcript_HQ_E3_1_transcript11108/f137p0/1059	1059	769.62	28025	1446.35
transcript_HQ_E3_1_transcript10163/f2p0/1363	1363	1073.62	2336	86.4226
transcript_HQ_E3_1_transcript12949/f4p0/1198	1198	908.62	1004	43.8891
transcript_HQ_E3_1_transcript1202/f5p0/2473	2473	2183.62	3063	55.7154
transcript_HQ_E3_1_transcript14738/f3p0/1116	1113	823.62	102.745	4.95493
transcript_HQ_E3_1_transcript11109/f7p0/1302	1302	1012.62	952	37.3418
transcript_HQ_E3_1_transcript1381/f2p0/2418	2418	2128.62	770.704	14.3812
transcript_HQ_E3_1_transcript1295/f3p0/2421	2421	2131.62	2675.47	49.8535
transcript_HQ_E3_1_transcript12950/f2p0/1192	1192	902.62	216	9.50504
transcript_HQ_E3_1_transcript13811/f2p0/1144	1144	854.62	209.22	9.72379
transcript_HQ_E3_1_transcript12951/f2p0/1187	1187	897.62	957	42.3472
transcript_HQ_E3_1_transcript14740/f2p0/1102	1103	813.62	637	31.0973
transcript_HQ_E3_1_transcript11110/f2p0/1298	1299	1009.62	118.497	4.66181
transcript_HQ_E3_1_transcript13813/f2p0/1155	1155	865.62	353.19	16.2064
transcript_HQ_E3_1_transcript11111/f4p0/1324	1324	1034.62	270.082	10.3686
transcript_HQ_E3_1_transcript14742/f16p0/1103	1095	805.62	1411	69.5668
transcript_HQ_E3_1_transcript12954/f3p0/1190	1190	900.62	777	34.2677
transcript_HQ_E3_1_transcript14743/f5p0/1095	1095	805.62	1780.28	87.7736
transcript_HQ_E3_1_transcript12955/f2p0/1190	1190	900.62	310	13.6718
transcript_HQ_E3_1_transcript14745/f4p0/1089	1089	799.62	3565.08	177.089
transcript_HQ_E3_1_transcript14746/f2p0/1095	1093	803.62	491	24.2681
transcript_HQ_E3_1_transcript13816/f2p0/1163	1163	873.62	1016.05	46.1953
transcript_HQ_E3_1_transcript14747/f8p0/1107	1107	817.62	716	34.783
transcript_HQ_E3_1_transcript12959/f2p0/1181	1178	888.62	230	10.2806
transcript_HQ_E3_1_transcript13818/f10p0/1132	1127	837.62	1516	71.8881
transcript_HQ_E3_1_transcript1296/f2p0/2441	2441	2151.62	1608	29.6842
transcript_HQ_E3_1_transcript12960/f2p0/1192	1192	902.62	361	15.8857
transcript_HQ_E3_1_transcript1203/f8p0/2441	2441	2151.62	2027	37.4191
transcript_HQ_E3_1_transcript11112/f2p0/1297	1302	1012.62	204	8.00182
transcript_HQ_E3_1_transcript12963/f2p0/1195	1195	905.62	269	11.7981
transcript_HQ_E3_1_transcript1475/f3p0/2394	2395	2105.62	1801.94	33.991
transcript_HQ_E3_1_transcript11113/f4p0/1308	1308	1018.62	548	21.3685
transcript_HQ_E3_1_transcript12964/f2p0/1200	1199	909.62	179.021	7.81715
transcript_HQ_E3_1_transcript12032/f5p0/1249	1249	959.62	371	15.3561
transcript_HQ_E3_1_transcript10167/f18p0/1350	1349	1059.62	1007.24	37.7561
transcript_HQ_E3_1_transcript12966/f2p0/1189	1189	899.62	260.857	11.5172
transcript_HQ_E3_1_transcript11115/f3p0/1305	1305	1015.62	744.172	29.1036
transcript_HQ_E3_1_transcript12034/f4p0/1265	1264	974.62	481	19.6027
transcript_HQ_E3_1_transcript12035/f110p0/1220	1220	930.62	3492.67	149.07
transcript_HQ_E3_1_transcript12036/f9p0/1250	1250	960.62	1262	52.181
transcript_HQ_E3_1_transcript14756/f2p0/1096	1096	806.62	1350	66.4768
transcript_HQ_E3_1_transcript12968/f2p0/1193	1194	904.62	688.619	30.2356
transcript_HQ_E3_1_transcript12037/f2p0/1239	1239	949.62	583	24.3851
transcript_HQ_E3_1_transcript13822/f2p0/1151	1147	857.62	457.639	21.195
transcript_HQ_E3_1_transcript14757/f2p0/1094	1094	804.62	436.915	21.568
transcript_HQ_E3_1_transcript1017/f2p0/2543	2542	2252.62	1308.71	23.076
transcript_HQ_E3_1_transcript13823/f16p0/1142	1142	852.62	2607	121.448
transcript_HQ_E3_1_transcript14758/f2p0/1095	1096	806.62	963.179	47.4289
transcript_HQ_E3_1_transcript12038/f2p0/1247	1240	950.62	130.479	5.45179
transcript_HQ_E3_1_transcript12039/f5p0/1249	1249	959.62	442	18.2948
transcript_HQ_E3_1_transcript12970/f2p0/1197	1197	907.62	339.268	14.8472
transcript_HQ_E3_1_transcript1476/f2p0/2394	2394	2104.62	364	6.86962
transcript_HQ_E3_1_transcript14760/f6p0/1094	1095	805.62	1120.49	55.2435
transcript_HQ_E3_1_transcript1112/f2p0/2516	2512	2222.62	2010	35.92
transcript_HQ_E3_1_transcript14761/f6p0/1091	1091	801.62	4272	211.674
transcript_HQ_E3_1_transcript10171/f2p0/1372	1363	1073.62	732	27.0811
transcript_HQ_E3_1_transcript11120/f4p0/1295	1295	1005.62	379.086	14.973
transcript_HQ_E3_1_transcript12973/f2p0/1193	1193	903.62	321.7	14.1407
transcript_HQ_E3_1_transcript14762/f6p0/1085	1085	795.62	892	44.5312
transcript_HQ_E3_1_transcript10172/f39p0/1324	1324	1034.62	2570.71	98.691
transcript_HQ_E3_1_transcript11121/f10p0/1319	1320	1030.62	1906.79	73.4868
transcript_HQ_E3_1_transcript11122/f2p0/1294	1293	1003.62	538.777	21.3228
transcript_HQ_E3_1_transcript13827/f2p0/1151	1151	861.62	1120.8	51.6676
transcript_HQ_E3_1_transcript10173/f8p0/1377	1378	1088.62	767	27.9849
transcript_HQ_E3_1_transcript12977/f2p0/1191	1191	901.62	163	7.18074
transcript_HQ_E3_1_transcript10175/f2p0/1361	1361	1071.62	1351.26	50.0844
transcript_HQ_E3_1_transcript10176/f4p0/1353	1352	1062.62	2764	103.315
transcript_HQ_E3_1_transcript12979/f2p0/1190	1191	901.62	1436	63.261
transcript_HQ_E3_1_transcript1477/f5p0/2392	2392	2102.62	2250	42.5037
transcript_HQ_E3_1_transcript14770/f2p0/1093	1093	803.62	195	9.63805
transcript_HQ_E3_1_transcript14771/f2p0/1052	1052	762.62	2180.29	113.556
transcript_HQ_E3_1_transcript1298/f4p0/2448	2448	2158.62	2450	45.0811
transcript_HQ_E3_1_transcript10179/f2p0/1361	1361	1071.62	68	2.52042
transcript_HQ_E3_1_transcript11129/f27p0/1216	1216	926.62	2234	95.7605
transcript_HQ_E3_1_transcript14772/f4p0/1080	1080	790.62	2143	107.661
transcript_HQ_E3_1_transcript12980/f2p0/1199	1199	909.62	265.061	11.5742
transcript_HQ_E3_1_transcript14773/f4p0/1051	1051	761.62	3128	163.13
transcript_HQ_E3_1_transcript12048/f15p0/1233	1233	943.62	3794.74	159.731
transcript_HQ_E3_1_transcript1113/f4p0/2503	2503	2213.62	1021	18.3201
transcript_HQ_E3_1_transcript12049/f2p0/1249	1249	959.62	137.744	5.70135
transcript_HQ_E3_1_transcript1018/f2p0/2556	2556	2266.62	1458	25.5496
transcript_HQ_E3_1_transcript13832/f2p0/1139	1139	849.62	1003	46.8901
transcript_HQ_E3_1_transcript1205/f2p0/2472	2472	2182.62	553	10.0636
transcript_HQ_E3_1_transcript13833/f2p0/1155	1148	858.62	315	14.5718
transcript_HQ_E3_1_transcript10181/f4p0/1362	1362	1072.62	825	30.5501
transcript_HQ_E3_1_transcript12050/f3p0/1260	1260	970.62	1394	57.0451
transcript_HQ_E3_1_transcript13834/f24p0/1101	1099	809.62	968.859	47.5318
transcript_HQ_E3_1_transcript12985/f6p0/1186	1186	896.62	754.386	33.4188
transcript_HQ_E3_1_transcript11133/f2p0/1297	1295	1005.62	820.317	32.4006
transcript_HQ_E3_1_transcript12051/f3p0/1247	1241	951.62	601	25.0851
transcript_HQ_E3_1_transcript14775/f2p0/1092	1092	802.62	272.103	13.4657
transcript_HQ_E3_1_transcript12986/f2p0/1197	1197	907.62	393.935	17.2396
transcript_HQ_E3_1_transcript12987/f2p0/1187	1188	898.62	50	2.21003
transcript_HQ_E3_1_transcript12988/f2p0/1210	1210	920.62	165.338	7.13342
transcript_HQ_E3_1_transcript11135/f4p0/1301	1296	1006.62	919.879	36.297
transcript_HQ_E3_1_transcript13836/f2p0/1151	1139	849.62	471.571	22.0459
transcript_HQ_E3_1_transcript12054/f18p0/1235	1232	942.62	508.405	21.4229
transcript_HQ_E3_1_transcript14778/f4p0/1104	1102	812.62	154.66	7.55952
transcript_HQ_E3_1_transcript13837/f2p0/1146	1144	854.62	518	24.0748
transcript_HQ_E3_1_transcript12055/f7p0/1171	1171	881.62	828	37.3039
transcript_HQ_E3_1_transcript13838/f3p0/1160	1160	870.62	580.55	26.486
transcript_HQ_E3_1_transcript11137/f22p0/1266	1266	976.62	907	36.8881
transcript_HQ_E3_1_transcript1299/f4p0/2443	2444	2154.62	498.67	9.1928
transcript_HQ_E3_1_transcript12056/f2p0/1244	1244	954.62	108	4.49364
transcript_HQ_E3_1_transcript13839/f2p0/1144	1144	854.62	11	0.51124
transcript_HQ_E3_1_transcript12990/f2p0/1176	1176	886.62	686	30.7321
transcript_HQ_E3_1_transcript12057/f2p0/1240	1240	950.62	153	6.39278
transcript_HQ_E3_1_transcript10187/f3p0/1367	1367	1077.62	486	17.9133
transcript_HQ_E3_1_transcript1478/f4p0/2376	2376	2086.62	713.557	13.5828
transcript_HQ_E3_1_transcript1384/f3p0/2411	2412	2122.62	3568.99	66.7849
transcript_HQ_E3_1_transcript14780/f2p0/1110	1109	819.62	1025.45	49.6943
transcript_HQ_E3_1_transcript1114/f6p0/2522	2522	2232.62	2421	43.071
transcript_HQ_E3_1_transcript13841/f3p0/1146	1145	855.62	416	19.3116
transcript_HQ_E3_1_transcript10189/f3p0/1365	1360	1070.62	2610.13	96.835
transcript_HQ_E3_1_transcript13842/f2p0/1147	1147	857.62	630	29.1777
transcript_HQ_E3_1_transcript13843/f3p0/1167	1167	877.62	257.815	11.6683
transcript_HQ_E3_1_transcript12060/f2p0/1260	1260	970.62	350.001	14.3227
transcript_HQ_E3_1_transcript12061/f11p0/1178	1178	888.62	1247.73	55.7711
transcript_HQ_E3_1_transcript1019/f2p0/2524	2517	2227.62	890.1	15.8709
transcript_HQ_E3_1_transcript13845/f2p0/1148	1148	858.62	0	0
transcript_HQ_E3_1_transcript11143/f12p0/1289	1289	999.62	46241.8	1837.4
transcript_HQ_E3_1_transcript12063/f3p0/1256	1256	966.62	1533.69	63.0212
transcript_HQ_E3_1_transcript13847/f2p0/1145	1145	855.62	190	8.82019
transcript_HQ_E3_1_transcript12064/f9p0/1231	1231	941.62	392.476	16.5555
transcript_HQ_E3_1_transcript11145/f2p0/1300	1300	1010.62	1194.1	46.931
transcript_HQ_E3_1_transcript10192/f6p0/1342	1342	1052.62	1392	52.5258
transcript_HQ_E3_1_transcript11146/f2p0/1305	1305	1015.62	343	13.4143
transcript_HQ_E3_1_transcript13849/f2p0/1152	1147	857.62	920	42.6087
transcript_HQ_E3_1_transcript11147/f2p0/1299	1299	1009.62	180.06	7.08378
transcript_HQ_E3_1_transcript13/f2p0/4401	4401	4111.62	4280	41.3462
transcript_HQ_E3_1_transcript10193/f2p0/1365	1358	1068.62	365.119	13.5712
transcript_HQ_E3_1_transcript1385/f2p0/2323	2323	2033.62	776	15.1564
transcript_HQ_E3_1_transcript12068/f15p0/1170	1170	880.62	1191.74	53.7525
transcript_HQ_E3_1_transcript11149/f11p0/1243	1242	952.62	7835.16	326.688
transcript_HQ_E3_1_transcript130/f3p0/3412	3410	3120.62	1998.7	25.4397
transcript_HQ_E3_1_transcript13851/f2p0/1148	1149	859.62	158	7.30055
transcript_HQ_E3_1_transcript1479/f2p0/2372	2372	2082.62	241.712	4.60991
transcript_HQ_E3_1_transcript13852/f6p0/1137	1137	847.62	737.172	34.544
transcript_HQ_E3_1_transcript1207/f4p0/2481	2481	2191.62	589.843	10.69
transcript_HQ_E3_1_transcript1115/f2p0/2512	2512	2222.62	564.095	10.0807
transcript_HQ_E3_1_transcript13853/f15p0/1135	1135	845.62	1962	92.1571
transcript_HQ_E3_1_transcript12070/f2p0/1256	1256	966.62	325.095	13.3586
transcript_HQ_E3_1_transcript1300/f2p0/2444	2445	2155.62	1738	32.0245
transcript_HQ_E3_1_transcript12071/f2p0/1252	1252	962.62	3507.18	144.713
transcript_HQ_E3_1_transcript11151/f2p0/1294	1294	1004.62	480	18.9777
transcript_HQ_E3_1_transcript12072/f9p0/1244	1244	954.62	885	36.8229
transcript_HQ_E3_1_transcript14792/f2p0/1107	1107	817.62	204	9.91023
transcript_HQ_E3_1_transcript13856/f4p0/1147	1147	857.62	413.466	19.1492
transcript_HQ_E3_1_transcript13002/f2p0/1203	1203	913.62	123.191	5.35572
transcript_HQ_E3_1_transcript10199/f10p0/1334	1334	1044.62	691	26.2739
transcript_HQ_E3_1_transcript11154/f5p0/1295	1293	1003.62	860.686	34.0628
transcript_HQ_E3_1_transcript12075/f3p0/1239	1239	949.62	196.435	8.21624
transcript_HQ_E3_1_transcript13004/f2p0/1151	1151	861.62	1129	52.0455
transcript_HQ_E3_1_transcript11156/f2p0/1282	1282	992.62	2373	94.9554
transcript_HQ_E3_1_transcript13006/f2p0/1202	1201	911.62	1455.83	63.431
transcript_HQ_E3_1_transcript12077/f2p0/1239	1240	950.62	662	27.6603
transcript_HQ_E3_1_transcript102/f2p0/3523	3523	3233.62	1186.23	14.5708
transcript_HQ_E3_1_transcript12078/f3p0/1219	1219	929.62	596	25.4651
transcript_HQ_E3_1_transcript13007/f2p0/1198	1198	908.62	1599.63	69.9268
transcript_HQ_E3_1_transcript1386/f2p0/2409	2409	2119.62	2549.76	47.78
transcript_HQ_E3_1_transcript13860/f21p0/1003	1003	713.62	2244.95	124.952
transcript_HQ_E3_1_transcript13009/f3p0/1196	1196	906.62	1203.68	52.7339
transcript_HQ_E3_1_transcript1020/f5p0/2543	2542	2252.62	777	13.7006
transcript_HQ_E3_1_transcript1208/f2p0/2480	2480	2190.62	1156.38	20.9672
transcript_HQ_E3_1_transcript12080/f2p0/1246	1245	955.62	1592.79	66.2032
transcript_HQ_E3_1_transcript13862/f5p0/1158	1158	868.62	530.462	24.2566
transcript_HQ_E3_1_transcript1116/f2p0/2527	2527	2237.62	1867	33.1408
transcript_HQ_E3_1_transcript13863/f6p0/1077	1077	787.62	1097	55.3216
transcript_HQ_E3_1_transcript12082/f4p0/1238	1238	948.62	565.807	23.6909
transcript_HQ_E3_1_transcript13865/f2p0/1153	1153	863.62	1034	47.5557
transcript_HQ_E3_1_transcript10202/f2p0/1290	1279	989.62	380	15.2518
transcript_HQ_E3_1_transcript11162/f2p0/1287	1287	997.62	216.563	8.62233
transcript_HQ_E3_1_transcript13866/f2p0/1148	1148	858.62	26398.2	1221.18
transcript_HQ_E3_1_transcript13867/f2p0/1133	1133	843.62	543.596	25.5938
transcript_HQ_E3_1_transcript11164/f3p0/1285	1285	995.62	577	23.019
transcript_HQ_E3_1_transcript13868/f2p0/1142	1142	852.62	0	0
transcript_HQ_E3_1_transcript11165/f2p0/1299	1299	1009.62	826	32.4958
transcript_HQ_E3_1_transcript10205/f47p0/1305	1305	1015.62	7664	299.729
transcript_HQ_E3_1_transcript11166/f2p0/1291	1291	1001.62	188.127	7.46023
transcript_HQ_E3_1_transcript11167/f2p0/1303	1303	1013.62	512	20.0632
transcript_HQ_E3_1_transcript1387/f2p0/2424	2424	2134.62	3774.82	70.2394
transcript_HQ_E3_1_transcript10207/f2p0/1354	1354	1064.62	70.0084	2.61192
transcript_HQ_E3_1_transcript14794/f2p0/1146	1126	836.62	42.881	2.03583
transcript_HQ_E3_1_transcript1209/f2p0/2461	2461	2171.62	398.246	7.28405
transcript_HQ_E3_1_transcript10209/f2p0/1346	1346	1056.62	428	16.089
transcript_HQ_E3_1_transcript1117/f2p0/2514	2514	2224.62	2653	47.3681
transcript_HQ_E3_1_transcript13874/f2p0/1143	1143	853.62	96	4.46696
transcript_HQ_E3_1_transcript14797/f23p0/1051	1051	761.62	2102	109.622
transcript_HQ_E3_1_transcript12091/f7p0/1239	1239	949.62	2012.58	84.18
transcript_HQ_E3_1_transcript11170/f5p0/1307	1302	1012.62	324	12.7088
transcript_HQ_E3_1_transcript11171/f2p0/1281	1280	990.62	597	23.9371
transcript_HQ_E3_1_transcript12093/f2p0/1254	1254	964.62	463.549	19.0873
transcript_HQ_E3_1_transcript13011/f2p0/1188	1188	898.62	494	21.8351
transcript_HQ_E3_1_transcript13012/f18p0/1165	1165	875.62	1709.24	77.534
transcript_HQ_E3_1_transcript148/f5p0/3368	3368	3078.62	3057.83	39.4514
transcript_HQ_E3_1_transcript13013/f10p0/1173	1173	883.62	1121.14	50.3964
transcript_HQ_E3_1_transcript1388/f4p0/2401	2399	2109.62	1684.59	31.7172
transcript_HQ_E3_1_transcript13014/f7p0/1182	1182	892.62	524	23.3168
transcript_HQ_E3_1_transcript13880/f2p0/1149	1149	859.62	411.347	19.0067
transcript_HQ_E3_1_transcript1480/f2p0/2390	2389	2099.62	1230	23.2686
transcript_HQ_E3_1_transcript13881/f3p0/1146	1146	856.62	362.163	16.7927
transcript_HQ_E3_1_transcript12098/f2p0/1241	1241	951.62	825.648	34.4617
transcript_HQ_E3_1_transcript10215/f2p0/1358	1358	1068.62	61.3001	2.27847
transcript_HQ_E3_1_transcript13018/f3p0/1191	1191	901.62	558	24.5819
transcript_HQ_E3_1_transcript10216/f2p0/1358	1358	1068.62	275	10.2215
transcript_HQ_E3_1_transcript10217/f2p0/1353	1353	1063.62	591.234	22.0789
transcript_HQ_E3_1_transcript13885/f2p0/1167	1153	863.62	163.68	7.52798
transcript_HQ_E3_1_transcript1302/f2p0/2456	2456	2166.62	1142	20.9357
transcript_HQ_E3_1_transcript11180/f3p0/1298	1298	1008.62	1194	47.0199
transcript_HQ_E3_1_transcript13886/f2p0/1158	1158	868.62	1039.82	47.5483
transcript_HQ_E3_1_transcript14804/f2p0/1094	1094	804.62	837	41.318
transcript_HQ_E3_1_transcript10218/f3p0/1355	1355	1065.62	162	6.03834
transcript_HQ_E3_1_transcript13887/f2p0/1092	1092	802.62	196	9.69954
transcript_HQ_E3_1_transcript13020/f2p0/1179	1177	887.62	96	4.29585
transcript_HQ_E3_1_transcript10219/f7p0/1365	1365	1075.62	4318.87	159.484
transcript_HQ_E3_1_transcript121/f2p0/3472	3460	3170.62	751.097	9.40929
transcript_HQ_E3_1_transcript14807/f3p0/1101	1102	812.62	302.567	14.789
transcript_HQ_E3_1_transcript14808/f6p0/1092	1092	802.62	584.455	28.9232
transcript_HQ_E3_1_transcript1389/f2p0/2412	2412	2122.62	809.771	15.1529
transcript_HQ_E3_1_transcript1022/f2p0/2556	2556	2266.62	963.707	16.8877
transcript_HQ_E3_1_transcript11185/f2p0/1298	1298	1008.62	10	0.393802
transcript_HQ_E3_1_transcript13891/f5p0/1148	1148	858.62	295	13.6467
transcript_HQ_E3_1_transcript13892/f4p0/1145	1145	855.62	351.609	16.3224
transcript_HQ_E3_1_transcript1481/f5p0/2376	2376	2086.62	400	7.61415
transcript_HQ_E3_1_transcript12103/f5p0/1238	1238	948.62	368.088	15.4122
transcript_HQ_E3_1_transcript13027/f2p0/1196	1197	907.62	1853.47	81.1123
transcript_HQ_E3_1_transcript11189/f5p0/1294	1294	1004.62	353.376	13.9714
transcript_HQ_E3_1_transcript10223/f2p0/1357	1357	1067.62	144.02	5.3581
transcript_HQ_E3_1_transcript13895/f3p0/1152	1152	862.62	582.002	26.7985
transcript_HQ_E3_1_transcript12105/f5p0/1238	1240	950.62	242.94	10.1507
transcript_HQ_E3_1_transcript1119/f2p0/2510	2510	2220.62	1389	24.8447
transcript_HQ_E3_1_transcript12106/f3p0/1255	1255	965.62	155	6.37574
transcript_HQ_E3_1_transcript13897/f2p0/1146	1143	853.62	406.973	18.9368
transcript_HQ_E3_1_transcript10226/f2p0/1350	1350	1060.62	1437.52	53.8344
transcript_HQ_E3_1_transcript11191/f2p0/1284	1284	994.62	228	9.10506
transcript_HQ_E3_1_transcript12108/f3p0/1102	1102	812.62	232	11.3398
transcript_HQ_E3_1_transcript13899/f2p0/1153	1153	863.62	381.862	17.5626
transcript_HQ_E3_1_transcript14815/f22p0/1078	1078	788.62	3278.17	165.108
transcript_HQ_E3_1_transcript10227/f3p0/1358	1358	1068.62	797	29.6238
transcript_HQ_E3_1_transcript14816/f2p0/1097	1097	807.62	128.629	6.32612
transcript_HQ_E3_1_transcript13030/f2p0/1189	1188	898.62	385.11	17.0221
transcript_HQ_E3_1_transcript1211/f2p0/2343	2340	2050.62	931	18.0331
transcript_HQ_E3_1_transcript139/f3p0/3395	3395	3105.62	2256	28.8533
transcript_HQ_E3_1_transcript12110/f2p0/1242	1242	952.62	519.337	21.6538
transcript_HQ_E3_1_transcript1390/f3p0/2406	2406	2116.62	384	7.20598
transcript_HQ_E3_1_transcript11196/f2p0/1295	1296	1006.62	1035	40.8394
transcript_HQ_E3_1_transcript13033/f2p0/1189	1187	897.62	576	25.488
transcript_HQ_E3_1_transcript13034/f2p0/1183	1183	893.62	623	27.6911
transcript_HQ_E3_1_transcript1023/f2p0/2540	2540	2250.62	335	5.91218
transcript_HQ_E3_1_transcript13035/f3p0/1185	1185	895.62	718.839	31.8796
transcript_HQ_E3_1_transcript14820/f3p0/1115	1115	825.62	36.9232	1.77633
transcript_HQ_E3_1_transcript12114/f2p0/1239	1230	940.62	633.992	26.7716
transcript_HQ_E3_1_transcript13903/f2p0/1134	1134	844.62	267.318	12.5711
transcript_HQ_E3_1_transcript10231/f2p0/1353	1353	1063.62	303	11.3152
transcript_HQ_E3_1_transcript13904/f6p0/1140	1140	850.62	2929.09	136.774
transcript_HQ_E3_1_transcript12116/f13p0/1243	1242	952.62	1909.32	79.6095
transcript_HQ_E3_1_transcript10233/f2p0/1372	1372	1082.62	326	11.9604
transcript_HQ_E3_1_transcript12118/f12p0/1234	1234	944.62	518	21.781
transcript_HQ_E3_1_transcript13907/f3p0/1166	1167	877.62	506.481	22.9225
transcript_HQ_E3_1_transcript12119/f3p0/1237	1237	947.62	711.807	29.8355
transcript_HQ_E3_1_transcript1120/f2p0/2508	2508	2218.62	1411.78	25.2748
transcript_HQ_E3_1_transcript14825/f2p0/1087	1087	797.62	173.31	8.63045
transcript_HQ_E3_1_transcript10235/f3p0/1350	1351	1061.62	2201	82.3486
transcript_HQ_E3_1_transcript10236/f2p0/1327	1327	1037.62	2141	81.9565
transcript_HQ_E3_1_transcript1391/f2p0/2397	2397	2107.62	1369.62	25.8114
transcript_HQ_E3_1_transcript13910/f3p0/1140	1140	850.62	1332	62.1976
transcript_HQ_E3_1_transcript14829/f2p0/1099	1099	809.62	194.711	9.55245
transcript_HQ_E3_1_transcript12123/f2p0/1242	1243	953.62	767	31.9466
transcript_HQ_E3_1_transcript13913/f2p0/1144	1144	854.62	2134	99.1805
transcript_HQ_E3_1_transcript12124/f2p0/1246	1246	956.62	616.322	25.5902
transcript_HQ_E3_1_transcript11205/f3p0/1293	1293	1003.62	54659	2163.2
transcript_HQ_E3_1_transcript1483/f9p0/2393	2393	2103.62	1889.35	35.6739
transcript_HQ_E3_1_transcript13916/f3p0/1150	1150	860.62	632.686	29.1999
transcript_HQ_E3_1_transcript13917/f5p0/1152	1152	862.62	25.5024	1.17427
transcript_HQ_E3_1_transcript11208/f3p0/1302	1302	1012.62	759.33	29.7844
transcript_HQ_E3_1_transcript10238/f2p0/1363	1354	1064.62	607.339	22.659
transcript_HQ_E3_1_transcript12127/f3p0/1231	1231	941.62	3800	160.292
transcript_HQ_E3_1_transcript14832/f2p0/1095	1094	804.62	425	20.9799
transcript_HQ_E3_1_transcript13919/f4p0/1148	1148	858.62	850	39.3209
transcript_HQ_E3_1_transcript13041/f2p0/1189	1188	898.62	199	8.79594
transcript_HQ_E3_1_transcript13042/f2p0/1184	1184	894.62	419	18.6029
transcript_HQ_E3_1_transcript1121/f2p0/2512	2511	2221.62	783	13.999
transcript_HQ_E3_1_transcript13043/f2p0/1198	1198	908.62	68.9279	3.01313
transcript_HQ_E3_1_transcript14835/f6p0/1090	1090	800.62	566	28.0799
transcript_HQ_E3_1_transcript1213/f32p0/2429	2429	2139.62	6363	118.122
transcript_HQ_E3_1_transcript1024/f2p0/2554	2554	2264.62	506	8.87483
transcript_HQ_E3_1_transcript14836/f3p0/1089	1089	799.62	226	11.2261
transcript_HQ_E3_1_transcript13045/f2p0/1197	1197	907.62	543.369	23.7791
transcript_HQ_E3_1_transcript10240/f23p0/1323	1319	1029.62	1234.68	47.6303
transcript_HQ_E3_1_transcript13047/f2p0/1188	1188	898.62	976.393	43.1572
transcript_HQ_E3_1_transcript14838/f2p0/1092	1092	802.62	137	6.77978
transcript_HQ_E3_1_transcript11213/f2p0/1305	1305	1015.62	985.74	38.5511
transcript_HQ_E3_1_transcript14839/f2p0/1092	1092	802.62	554	27.4161
transcript_HQ_E3_1_transcript13048/f3p0/1191	1191	901.62	472	20.7933
transcript_HQ_E3_1_transcript13049/f2p0/1195	1195	905.62	416.794	18.2802
transcript_HQ_E3_1_transcript1305/f4p0/2432	2432	2142.62	1399	25.9345
transcript_HQ_E3_1_transcript12135/f8p0/1239	1237	947.62	1497	62.747
transcript_HQ_E3_1_transcript1484/f2p0/2386	2380	2090.62	2435	46.2625
transcript_HQ_E3_1_transcript12136/f2p0/1242	1241	951.62	634.083	26.466
transcript_HQ_E3_1_transcript11217/f3p0/1313	1312	1022.62	307	11.9242
transcript_HQ_E3_1_transcript13052/f2p0/1188	1188	898.62	229.737	10.1545
transcript_HQ_E3_1_transcript12138/f2p0/1241	1242	952.62	892.481	37.2121
transcript_HQ_E3_1_transcript1393/f2p0/2418	2417	2127.62	262	4.89116
transcript_HQ_E3_1_transcript13054/f2p0/1206	1206	916.62	281	12.1765
transcript_HQ_E3_1_transcript13930/f2p0/1141	1141	851.62	214	9.98098
transcript_HQ_E3_1_transcript1122/f8p0/2491	2491	2201.62	1663	30.0023
transcript_HQ_E3_1_transcript14844/f3p0/1091	1091	801.62	499	24.725
transcript_HQ_E3_1_transcript13056/f2p0/1192	1192	902.62	231	10.1651
transcript_HQ_E3_1_transcript13057/f3p0/1197	1197	907.62	423	18.5115
transcript_HQ_E3_1_transcript11221/f2p0/1318	1314	1024.62	538	20.8557
transcript_HQ_E3_1_transcript10249/f34p0/1310	1310	1020.62	2310	89.8986
transcript_HQ_E3_1_transcript13936/f30p0/1097	1097	807.62	2963	145.724
transcript_HQ_E3_1_transcript14849/f7p0/1091	1091	801.62	391	19.3737
transcript_HQ_E3_1_transcript11224/f3p0/1289	1289	999.62	251	9.97341
transcript_HQ_E3_1_transcript1025/f2p0/2548	2547	2257.62	394.272	6.93666
transcript_HQ_E3_1_transcript13938/f3p0/1138	1138	848.62	608.375	28.4749
transcript_HQ_E3_1_transcript13060/f2p0/1188	1187	897.62	435.423	19.2674
transcript_HQ_E3_1_transcript1485/f2p0/2388	2383	2093.62	90	1.70746
transcript_HQ_E3_1_transcript1214/f2p0/2494	2494	2204.62	1387	24.9889
transcript_HQ_E3_1_transcript11227/f3p0/1275	1272	982.62	776.968	31.4067
transcript_HQ_E3_1_transcript1394/f2p0/2425	2425	2135.62	1188	22.0952
transcript_HQ_E3_1_transcript12140/f12p0/1205	1203	913.62	750.387	32.6231
transcript_HQ_E3_1_transcript11228/f3p0/1297	1295	1005.62	214.748	8.48205
transcript_HQ_E3_1_transcript13063/f2p0/1193	1193	903.62	412	18.1099
transcript_HQ_E3_1_transcript13940/f2p0/1139	1139	849.62	253.683	11.8596
transcript_HQ_E3_1_transcript12141/f18p0/1187	1187	897.62	1614	71.4194
transcript_HQ_E3_1_transcript14853/f3p0/1096	1096	806.62	388	19.1059
transcript_HQ_E3_1_transcript12143/f2p0/1243	1243	953.62	283	11.7873
transcript_HQ_E3_1_transcript10253/f10p0/1352	1352	1062.62	978.315	36.5684
transcript_HQ_E3_1_transcript13066/f2p0/1187	1187	897.62	1473.76	65.2139
transcript_HQ_E3_1_transcript1123/f2p0/2498	2498	2208.62	4714.28	84.7811
transcript_HQ_E3_1_transcript11230/f2p0/1293	1291	1001.62	570	22.6036
transcript_HQ_E3_1_transcript13068/f3p0/1216	1216	926.62	602.117	25.8098
transcript_HQ_E3_1_transcript13945/f2p0/1128	1125	835.62	282.715	13.4383
transcript_HQ_E3_1_transcript11231/f2p0/1293	1293	1003.62	258	10.2107
transcript_HQ_E3_1_transcript14857/f23p0/1012	1012	722.62	1360	74.7539
transcript_HQ_E3_1_transcript13946/f2p0/1139	1139	849.62	2087.33	97.5824
transcript_HQ_E3_1_transcript11232/f2p0/1289	1290	1000.62	204	8.09778
transcript_HQ_E3_1_transcript14858/f2p0/1048	1048	758.62	258	13.5083
transcript_HQ_E3_1_transcript11233/f2p0/1291	1291	1001.62	610	24.1898
transcript_HQ_E3_1_transcript12148/f2p0/1231	1231	941.62	265	11.1783
transcript_HQ_E3_1_transcript1307/f5p0/2371	2371	2081.62	1965	37.4944
transcript_HQ_E3_1_transcript10257/f3p0/1332	1332	1042.62	653.06	24.879
transcript_HQ_E3_1_transcript13070/f2p0/1195	1195	905.62	1558	68.3324
transcript_HQ_E3_1_transcript1486/f2p0/2387	2387	2097.62	185	3.50308
transcript_HQ_E3_1_transcript11235/f2p0/1285	1284	994.62	230	9.18493
transcript_HQ_E3_1_transcript13949/f3p0/1237	1237	947.62	373.314	15.6475
transcript_HQ_E3_1_transcript13071/f12p0/1189	1188	898.62	1019.47	45.0614
transcript_HQ_E3_1_transcript10258/f4p0/1354	1354	1064.62	1177.11	43.9163
transcript_HQ_E3_1_transcript14861/f7p0/1049	1049	759.62	658.601	34.4375
transcript_HQ_E3_1_transcript13072/f2p0/1190	1189	899.62	382	16.8659
transcript_HQ_E3_1_transcript1395/f4p0/2414	2414	2124.62	953	17.8163
transcript_HQ_E3_1_transcript14863/f7p0/1097	1095	805.62	132	6.50802
transcript_HQ_E3_1_transcript13950/f2p0/1142	1142	852.62	187.426	8.73132
transcript_HQ_E3_1_transcript14865/f3p0/1094	1094	804.62	90	4.4428
transcript_HQ_E3_1_transcript1026/f5p0/2540	2540	2250.62	1048	18.4954
transcript_HQ_E3_1_transcript1124/f9p0/2000	2000	1710.62	1994.46	46.3103
transcript_HQ_E3_1_transcript12154/f11p0/1234	1234	944.62	2085	87.6706
transcript_HQ_E3_1_transcript10260/f7p0/1358	1358	1068.62	1214	45.1233
transcript_HQ_E3_1_transcript13954/f2p0/1162	1162	872.62	929.957	42.3295
transcript_HQ_E3_1_transcript12155/f3p0/1236	1236	946.62	3643.81	152.892
transcript_HQ_E3_1_transcript14868/f2p0/1089	1089	799.62	646.254	32.1015
transcript_HQ_E3_1_transcript13955/f2p0/1170	1170	880.62	1792.42	80.8457
transcript_HQ_E3_1_transcript11242/f2p0/1295	1295	1005.62	1258.94	49.7251
transcript_HQ_E3_1_transcript12156/f2p0/1240	1240	950.62	691	28.872
transcript_HQ_E3_1_transcript14869/f3p0/1091	1091	801.62	831	41.1754
transcript_HQ_E3_1_transcript13078/f2p0/1188	1188	898.62	134	5.92289
transcript_HQ_E3_1_transcript11243/f2p0/1300	1300	1010.62	374	14.699
transcript_HQ_E3_1_transcript13956/f2p0/1144	1144	854.62	337	15.6625
transcript_HQ_E3_1_transcript12158/f4p0/1236	1236	946.62	1789.49	75.0858
transcript_HQ_E3_1_transcript1487/f2p0/2364	2364	2074.62	1349	25.8273
transcript_HQ_E3_1_transcript12159/f21p0/1218	1218	928.62	3227	138.028
transcript_HQ_E3_1_transcript13958/f2p0/1142	1142	852.62	561	26.1344
transcript_HQ_E3_1_transcript1308/f3p0/2437	2438	2148.62	142.804	2.63988
transcript_HQ_E3_1_transcript10265/f2p0/1356	1355	1065.62	2054.26	76.5701
transcript_HQ_E3_1_transcript11247/f81p0/1248	1247	957.62	11529	478.193
transcript_HQ_E3_1_transcript14873/f37p0/1019	1019	729.62	2666	145.134
transcript_HQ_E3_1_transcript11248/f4p0/1290	1290	1000.62	337	13.3772
transcript_HQ_E3_1_transcript1396/f6p0/2414	2414	2124.62	472.547	8.83423
transcript_HQ_E3_1_transcript11249/f2p0/1276	1275	985.62	1494.9	60.243
transcript_HQ_E3_1_transcript13083/f2p0/1182	1182	892.62	218	9.70052
transcript_HQ_E3_1_transcript14875/f2p0/1086	1086	796.62	131	6.53168
transcript_HQ_E3_1_transcript10268/f11p0/1359	1356	1066.62	892	33.217
transcript_HQ_E3_1_transcript14877/f7p0/1065	1065	775.62	1234	63.1933
transcript_HQ_E3_1_transcript1125/f3p0/2604	2606	2316.62	2525	43.2924
transcript_HQ_E3_1_transcript1216/f4p0/2455	2450	2160.62	2337.28	42.9672
transcript_HQ_E3_1_transcript10269/f2p0/1355	1355	1065.62	309	11.5176
transcript_HQ_E3_1_transcript12160/f4p0/1243	1243	953.62	356.592	14.8526
transcript_HQ_E3_1_transcript14879/f3p0/1086	1085	795.62	320	15.9753
transcript_HQ_E3_1_transcript13087/f2p0/1184	1183	893.62	977	43.4257
transcript_HQ_E3_1_transcript12161/f2p0/1247	1247	957.62	9049	375.329
transcript_HQ_E3_1_transcript13964/f3p0/1140	1139	849.62	1344.37	62.8493
transcript_HQ_E3_1_transcript1488/f14p0/2343	2343	2053.62	8240.38	159.379
transcript_HQ_E3_1_transcript13089/f3p0/1211	1210	920.62	1651.17	71.2389
transcript_HQ_E3_1_transcript1027/f3p0/2560	2557	2267.62	4900.18	85.8315
transcript_HQ_E3_1_transcript13966/f2p0/1108	1108	818.62	12.7658	0.619401
transcript_HQ_E3_1_transcript12164/f2p0/1225	1222	932.62	351.798	14.9828
transcript_HQ_E3_1_transcript1309/f2p0/2451	2451	2161.62	501	9.20584
transcript_HQ_E3_1_transcript13967/f2p0/1141	1141	851.62	226	10.5407
transcript_HQ_E3_1_transcript10271/f3p0/1374	1374	1084.62	387	14.1722
transcript_HQ_E3_1_transcript13968/f3p0/1132	1132	842.62	143.266	6.7533
transcript_HQ_E3_1_transcript14883/f23p0/1072	1072	782.62	2965	150.48
transcript_HQ_E3_1_transcript12166/f3p0/1237	1237	947.62	365.026	15.3001
transcript_HQ_E3_1_transcript13091/f2p0/1185	1185	895.62	360.678	15.9956
transcript_HQ_E3_1_transcript11257/f2p0/1291	1292	1002.62	748.501	29.6525
transcript_HQ_E3_1_transcript13092/f15p0/1172	1172	882.62	1909	85.9087
transcript_HQ_E3_1_transcript12168/f26p0/1231	1231	941.62	1594.32	67.2518
transcript_HQ_E3_1_transcript1397/f2p0/2416	2416	2126.62	361.782	6.75713
transcript_HQ_E3_1_transcript14887/f2p0/1091	1091	801.62	802.378	39.7572
transcript_HQ_E3_1_transcript10274/f2p0/1327	1325	1035.62	14312	548.916
transcript_HQ_E3_1_transcript1217/f2p0/2482	2484	2194.62	3091.47	55.9514
transcript_HQ_E3_1_transcript1126/f2p0/2509	2507	2217.62	2962	53.0521
transcript_HQ_E3_1_transcript1489/f2p0/2388	2388	2098.62	1138	21.5384
transcript_HQ_E3_1_transcript13099/f3p0/1186	1186	896.62	483.044	21.3985
transcript_HQ_E3_1_transcript14890/f2p0/1091	1091	801.62	532	26.3602
transcript_HQ_E3_1_transcript13974/f3p0/1132	1132	842.62	144	6.78791
transcript_HQ_E3_1_transcript12173/f7p0/1249	1249	959.62	748	30.9605
transcript_HQ_E3_1_transcript10278/f2p0/1356	1354	1064.62	698.099	26.0452
transcript_HQ_E3_1_transcript131/f7p0/3413	3413	3123.62	3543	45.0524
transcript_HQ_E3_1_transcript14892/f2p0/1037	1034	744.62	623.171	33.2413
transcript_HQ_E3_1_transcript12174/f2p0/1245	1245	955.62	884.34	36.7569
transcript_HQ_E3_1_transcript13976/f3p0/1144	1143	853.62	155	7.21227
transcript_HQ_E3_1_transcript14893/f2p0/1089	1088	798.62	1980.95	98.5233
transcript_HQ_E3_1_transcript10279/f4p0/1357	1358	1068.62	9548.28	354.901
transcript_HQ_E3_1_transcript11265/f8p0/1286	1286	996.62	1284	51.173
transcript_HQ_E3_1_transcript13100/f28p0/1164	1163	873.62	1823.03	82.885
transcript_HQ_E3_1_transcript11266/f10p0/1295	1296	1006.62	2040	80.4951
transcript_HQ_E3_1_transcript13978/f2p0/1140	1139	849.62	665.291	31.1023
transcript_HQ_E3_1_transcript12179/f19p0/1203	1203	913.62	2452.6	106.627
transcript_HQ_E3_1_transcript11267/f2p0/1288	1288	998.62	10.1196	0.4025
transcript_HQ_E3_1_transcript1398/f2p0/2415	2415	2125.62	617.902	11.5462
transcript_HQ_E3_1_transcript13106/f2p0/1185	1185	895.62	78.2923	3.47217
transcript_HQ_E3_1_transcript13981/f2p0/1144	1144	854.62	310	14.4077
transcript_HQ_E3_1_transcript12182/f3p0/1232	1232	942.62	1368.37	57.6598
transcript_HQ_E3_1_transcript10281/f7p0/1325	1325	1035.62	3411	130.824
transcript_HQ_E3_1_transcript13108/f3p0/1187	1187	897.62	209	9.24823
transcript_HQ_E3_1_transcript13982/f7p0/1132	1132	842.62	1682	79.2865
transcript_HQ_E3_1_transcript1127/f2p0/2506	2501	2211.62	1833.86	32.9353
transcript_HQ_E3_1_transcript13109/f2p0/1181	1181	891.62	418	18.6209
transcript_HQ_E3_1_transcript1311/f19p0/2425	2425	2135.62	12444	231.441
transcript_HQ_E3_1_transcript11271/f2p0/1293	1292	1002.62	578.542	22.9194
transcript_HQ_E3_1_transcript13986/f3p0/1142	1142	852.62	278	12.9507
transcript_HQ_E3_1_transcript14897/f2p0/1035	893	603.639	1	0.0658002
transcript_HQ_E3_1_transcript12187/f2p0/1201	1202	912.62	1516	65.9803
transcript_HQ_E3_1_transcript13987/f3p0/1139	1139	849.62	627	29.3122
transcript_HQ_E3_1_transcript14898/f7p0/1084	1084	794.62	351	17.545
transcript_HQ_E3_1_transcript13113/f3p0/1199	1199	909.62	532	23.2304
transcript_HQ_E3_1_transcript13989/f10p0/1139	1136	846.62	668.738	31.3742
transcript_HQ_E3_1_transcript1219/f2p0/2444	2443	2153.62	2220.87	40.96
transcript_HQ_E3_1_transcript149/f2p0/3361	3359	3069.62	4706.43	60.8993
transcript_HQ_E3_1_transcript1399/f2p0/2261	2261	1971.62	2685	54.0911
transcript_HQ_E3_1_transcript11276/f3p0/1289	1289	999.62	1353.67	53.7878
transcript_HQ_E3_1_transcript12191/f10p0/1235	1235	945.62	2381.12	100.016
transcript_HQ_E3_1_transcript13990/f2p0/1136	1136	846.62	200	9.3831
transcript_HQ_E3_1_transcript10288/f4p0/1350	1348	1058.62	2597	97.4399
transcript_HQ_E3_1_transcript1490/f2p0/2381	2381	2091.62	109	2.0699
transcript_HQ_E3_1_transcript13118/f22p0/1110	1110	820.62	992	48.0148
transcript_HQ_E3_1_transcript13991/f2p0/1148	1145	855.62	167.623	7.78141
transcript_HQ_E3_1_transcript11278/f2p0/1277	1266	976.62	619.701	25.2035
transcript_HQ_E3_1_transcript12195/f2p0/1235	1233	943.62	204	8.58693
transcript_HQ_E3_1_transcript13120/f2p0/1187	1187	897.62	217.207	9.61138
transcript_HQ_E3_1_transcript1128/f3p0/2478	2477	2187.62	821	14.9065
transcript_HQ_E3_1_transcript12196/f3p0/1214	1214	924.62	419	17.9993
transcript_HQ_E3_1_transcript11280/f3p0/1302	1302	1012.62	714	28.0064
transcript_HQ_E3_1_transcript12197/f2p0/1234	1234	944.62	257	10.8064
transcript_HQ_E3_1_transcript13122/f3p0/1183	1183	893.62	528	23.4685
transcript_HQ_E3_1_transcript12198/f7p0/1232	1232	942.62	682	28.7378
transcript_HQ_E3_1_transcript11281/f4p0/1303	1292	1002.62	473	18.7383
transcript_HQ_E3_1_transcript14908/f3p0/1084	1084	794.62	82	4.09883
transcript_HQ_E3_1_transcript12199/f3p0/1293	1295	1005.62	417	16.4705
transcript_HQ_E3_1_transcript13997/f2p0/1141	1141	851.62	327.434	15.2715
transcript_HQ_E3_1_transcript10293/f2p0/1353	1353	1063.62	196	7.31939
transcript_HQ_E3_1_transcript13126/f6p0/1188	1188	898.62	1541	68.1133
transcript_HQ_E3_1_transcript13999/f2p0/1135	1136	846.62	483.754	22.6955
transcript_HQ_E3_1_transcript1491/f4p0/2397	2397	2107.62	548	10.3275
transcript_HQ_E3_1_transcript122/f4p0/3328	3326	3036.62	7976	104.328
transcript_HQ_E3_1_transcript11285/f32p0/1272	1272	982.62	4031.79	162.974
transcript_HQ_E3_1_transcript11286/f2p0/1285	1285	995.62	474	18.9099
transcript_HQ_E3_1_transcript14911/f2p0/1086	1083	793.62	423	21.1706
transcript_HQ_E3_1_transcript13129/f2p0/1181	1181	891.62	288	12.8297
transcript_HQ_E3_1_transcript10296/f2p0/1370	1371	1081.62	34.2013	1.25595
transcript_HQ_E3_1_transcript11288/f2p0/1359	1356	1066.62	1109.07	41.3004
transcript_HQ_E3_1_transcript12201/f2p0/1165	1165	875.62	12	0.544341
transcript_HQ_E3_1_transcript14913/f2p0/1083	1083	793.62	12003	600.735
transcript_HQ_E3_1_transcript14/f2p0/4372	4372	4082.62	2187.79	21.2849
transcript_HQ_E3_1_transcript10297/f2p0/1356	1356	1066.62	1304.04	48.5608
transcript_HQ_E3_1_transcript10298/f7p0/1352	1352	1062.62	484.247	18.1006
transcript_HQ_E3_1_transcript10299/f2p0/1352	1351	1061.62	321.424	12.0258
transcript_HQ_E3_1_transcript12204/f2p0/1242	1239	949.62	640	26.7692
transcript_HQ_E3_1_transcript14918/f7p0/1089	1089	799.62	659.068	32.738
transcript_HQ_E3_1_transcript12205/f2p0/1234	1234	944.62	333	14.0021
transcript_HQ_E3_1_transcript1400/f3p0/2402	2402	2112.62	1339	25.1747
transcript_HQ_E3_1_transcript103/f3p0/3516	3516	3226.62	9679.53	119.155
transcript_HQ_E3_1_transcript14000/f2p0/1166	1166	876.62	852.029	38.6054
transcript_HQ_E3_1_transcript12207/f8p0/1228	1228	938.62	1118.81	47.3447
transcript_HQ_E3_1_transcript1030/f4p0/2543	2543	2253.62	783	13.8002
transcript_HQ_E3_1_transcript1492/f2p0/2380	2379	2089.62	932.969	17.7339
transcript_HQ_E3_1_transcript10300/f3p0/1358	1358	1068.62	786	29.2149
transcript_HQ_E3_1_transcript14003/f2p0/1138	1138	848.62	171	8.00365
transcript_HQ_E3_1_transcript13138/f2p0/1192	1192	902.62	749	32.9596
transcript_HQ_E3_1_transcript1221/f20p0/2414	2411	2121.62	5715.12	106.995
transcript_HQ_E3_1_transcript14921/f2p0/881	880	590.645	73.4917	4.94216
transcript_HQ_E3_1_transcript10301/f4p0/1373	1373	1083.62	676.45	24.795
transcript_HQ_E3_1_transcript13139/f2p0/1185	1186	896.62	169.645	7.51515
transcript_HQ_E3_1_transcript12211/f2p0/1250	1248	958.62	131	5.42788
transcript_HQ_E3_1_transcript14924/f2p0/1085	1085	795.62	534	26.6588
transcript_HQ_E3_1_transcript12212/f2p0/1235	1235	945.62	265.297	11.1435
transcript_HQ_E3_1_transcript14007/f2p0/1138	1138	848.62	355	16.6158
transcript_HQ_E3_1_transcript14925/f13p0/1063	1063	773.62	710.285	36.4678
transcript_HQ_E3_1_transcript10304/f7p0/1355	1355	1065.62	21684.8	808.272
transcript_HQ_E3_1_transcript11293/f2p0/1304	1275	985.62	1380.36	55.6272
transcript_HQ_E3_1_transcript11294/f2p0/1317	1317	1027.62	0	0
transcript_HQ_E3_1_transcript12215/f17p0/1192	1192	902.62	5044.59	221.986
transcript_HQ_E3_1_transcript13143/f2p0/1202	1201	911.62	62.5277	2.72435
transcript_HQ_E3_1_transcript10306/f4p0/1348	1348	1058.62	1070	40.1466
transcript_HQ_E3_1_transcript12217/f8p0/1184	1184	894.62	4494	199.526
transcript_HQ_E3_1_transcript13145/f3p0/1182	1182	892.62	1315	58.5146
transcript_HQ_E3_1_transcript14929/f6p0/1081	1081	791.62	977.908	49.0666
transcript_HQ_E3_1_transcript12218/f3p0/1240	1240	950.62	660.361	27.5918
transcript_HQ_E3_1_transcript13146/f3p0/1182	1182	892.62	226	10.0565
transcript_HQ_E3_1_transcript10308/f12p0/1349	1349	1059.62	678	25.4147
transcript_HQ_E3_1_transcript1493/f12p0/2348	2348	2058.62	1777	34.286
transcript_HQ_E3_1_transcript14931/f2p0/1087	1087	797.62	893	44.4693
transcript_HQ_E3_1_transcript14013/f2p0/1132	1132	842.62	231.943	10.9334
transcript_HQ_E3_1_transcript1315/f5p0/2441	2441	2151.62	3472	64.0943
transcript_HQ_E3_1_transcript1031/f6p0/2521	2521	2231.62	2431	43.2683
transcript_HQ_E3_1_transcript113/f2p0/3468	3468	3178.62	1616.46	20.199
transcript_HQ_E3_1_transcript14014/f4p0/1143	1143	853.62	510.121	23.7363
transcript_HQ_E3_1_transcript12222/f4p0/1238	1237	947.62	721.558	30.2442
transcript_HQ_E3_1_transcript14015/f2p0/1140	1140	850.62	546	25.4954
transcript_HQ_E3_1_transcript13151/f2p0/1181	1181	891.62	208.317	9.28004
transcript_HQ_E3_1_transcript14938/f35p0/1033	1031	741.62	5377	287.981
transcript_HQ_E3_1_transcript13154/f2p0/1182	1182	892.62	269	11.9699
transcript_HQ_E3_1_transcript14018/f9p0/1134	1134	844.62	915.935	43.0733
transcript_HQ_E3_1_transcript12228/f2p0/1237	1237	947.62	37.1698	1.55798
transcript_HQ_E3_1_transcript10315/f2p0/1351	1350	1060.62	312	11.6842
transcript_HQ_E3_1_transcript14940/f3p0/1089	1089	799.62	938.424	46.6144
transcript_HQ_E3_1_transcript13158/f2p0/1184	1184	894.62	422	18.7361
transcript_HQ_E3_1_transcript1402/f7p0/2381	2378	2088.62	2168	41.2292
transcript_HQ_E3_1_transcript10316/f3p0/1349	1349	1059.62	3524	132.096
transcript_HQ_E3_1_transcript11304/f3p0/1287	1287	997.62	1027.68	40.9163
transcript_HQ_E3_1_transcript1223/f2p0/2450	2449	2159.62	662.695	12.1883
transcript_HQ_E3_1_transcript14020/f25p0/1145	1134	844.62	3005	141.315
transcript_HQ_E3_1_transcript1316/f13p0/2405	2405	2115.62	15711.5	294.976
transcript_HQ_E3_1_transcript12231/f16p0/1193	1193	903.62	1329.32	58.4318
transcript_HQ_E3_1_transcript14945/f2p0/1085	1085	795.62	371	18.5214
transcript_HQ_E3_1_transcript11307/f3p0/1303	1305	1015.62	715	27.9627
transcript_HQ_E3_1_transcript14946/f2p0/1084	1084	794.62	594	29.6915
transcript_HQ_E3_1_transcript13161/f6p0/1178	1178	888.62	2501.59	111.816
transcript_HQ_E3_1_transcript14947/f8p0/1076	1076	786.62	5737	289.684
transcript_HQ_E3_1_transcript12233/f3p0/1229	1229	939.62	330.887	13.9873
transcript_HQ_E3_1_transcript11309/f5p0/1285	1285	995.62	424	16.9152
transcript_HQ_E3_1_transcript13163/f2p0/1177	1175	885.62	777	34.8481
transcript_HQ_E3_1_transcript1032/f2p0/2545	2545	2255.62	2053	36.1516
transcript_HQ_E3_1_transcript14024/f3p0/1129	1130	840.62	304.161	14.3717
transcript_HQ_E3_1_transcript14025/f2p0/1140	1140	850.62	327.234	15.2801
transcript_HQ_E3_1_transcript13166/f7p0/1207	1207	917.62	2810	121.632
transcript_HQ_E3_1_transcript12237/f2p0/1233	1233	943.62	368.988	15.5317
transcript_HQ_E3_1_transcript11311/f2p0/1301	1301	1011.62	349.596	13.7263
transcript_HQ_E3_1_transcript14026/f2p0/1141	1141	851.62	52.0037	2.42546
transcript_HQ_E3_1_transcript10322/f11p0/1348	1348	1058.62	1570	58.9067
transcript_HQ_E3_1_transcript14952/f2p0/1096	1096	806.62	738	36.3406
transcript_HQ_E3_1_transcript14953/f4p0/1082	1082	792.62	107	5.36196
transcript_HQ_E3_1_transcript14028/f2p0/1148	1145	855.62	552	25.625
transcript_HQ_E3_1_transcript11314/f5p0/1272	1272	982.62	462	18.675
transcript_HQ_E3_1_transcript1224/f2p0/2480	2480	2190.62	676.077	12.2584
transcript_HQ_E3_1_transcript14955/f3p0/1096	1096	806.62	478.592	23.5669
transcript_HQ_E3_1_transcript1317/f6p0/2428	2428	2138.62	4945.07	91.8425
transcript_HQ_E3_1_transcript13170/f3p0/1179	1179	889.62	366	16.3411
transcript_HQ_E3_1_transcript11316/f2p0/1297	1291	1001.62	837.138	33.197
transcript_HQ_E3_1_transcript12241/f2p0/1241	1241	951.62	389	16.2365
transcript_HQ_E3_1_transcript1403/f2p0/2420	2418	2128.62	1913	35.6962
transcript_HQ_E3_1_transcript12242/f2p0/1247	1247	957.62	129.21	5.3593
transcript_HQ_E3_1_transcript14030/f2p0/1138	1138	848.62	104.155	4.87499
transcript_HQ_E3_1_transcript14031/f5p0/1123	1123	833.62	1552	73.9484
transcript_HQ_E3_1_transcript14958/f4p0/1069	1069	779.62	385	19.6148
transcript_HQ_E3_1_transcript10328/f3p0/1356	1356	1066.62	197.483	7.35401
transcript_HQ_E3_1_transcript14959/f67p0/1064	1064	774.62	12363	633.928
transcript_HQ_E3_1_transcript1132/f3p0/2594	2595	2305.62	1003	17.279
transcript_HQ_E3_1_transcript14033/f2p0/1143	1143	853.62	359.604	16.7327
transcript_HQ_E3_1_transcript12245/f3p0/1195	1195	905.62	590.625	25.9043
transcript_HQ_E3_1_transcript11320/f3p0/1293	1293	1003.62	39583.2	1566.56
transcript_HQ_E3_1_transcript14960/f2p0/1094	1094	804.62	669.248	33.0371
transcript_HQ_E3_1_transcript14961/f3p0/1099	1099	809.62	664.362	32.5933
transcript_HQ_E3_1_transcript12248/f4p0/1193	1193	903.62	305	13.4066
transcript_HQ_E3_1_transcript1033/f7p0/2528	2527	2237.62	1619.79	28.7526
transcript_HQ_E3_1_transcript11322/f2p0/1289	1289	999.62	314	12.4767
transcript_HQ_E3_1_transcript14962/f2p0/1096	1095	805.62	637	31.4061
transcript_HQ_E3_1_transcript13179/f2p0/1183	1183	893.62	461	20.4905
transcript_HQ_E3_1_transcript12249/f4p0/1242	1242	952.62	1353	56.4135
transcript_HQ_E3_1_transcript11323/f2p0/1278	1278	988.62	2914.08	117.079
transcript_HQ_E3_1_transcript14037/f2p0/1134	1133	843.62	284.832	13.4106
transcript_HQ_E3_1_transcript14038/f2p0/1135	1135	845.62	0	0
transcript_HQ_E3_1_transcript1318/f4p0/2431	2431	2141.62	3215.25	59.6317
transcript_HQ_E3_1_transcript1225/f5p0/2464	2464	2174.62	4385.57	80.1028
transcript_HQ_E3_1_transcript11325/f2p0/1298	1298	1008.62	220.053	8.66574
transcript_HQ_E3_1_transcript10331/f2p0/1361	1360	1070.62	144.094	5.34582
transcript_HQ_E3_1_transcript13180/f2p0/1179	1179	889.62	227.666	10.1648
transcript_HQ_E3_1_transcript14967/f2p0/1086	1083	793.62	173	8.65842
transcript_HQ_E3_1_transcript10332/f3p0/1357	1344	1054.62	549.774	20.7059
transcript_HQ_E3_1_transcript12252/f3p0/1234	1234	944.62	872.48	36.6862
transcript_HQ_E3_1_transcript11328/f5p0/1280	1280	990.62	497	19.9276
transcript_HQ_E3_1_transcript13182/f21p0/1170	1170	880.62	2869.11	129.409
transcript_HQ_E3_1_transcript14041/f5p0/1133	1133	843.62	907.92	42.747
transcript_HQ_E3_1_transcript13183/f7p0/1215	1216	926.62	1137	48.7376
transcript_HQ_E3_1_transcript1497/f3p0/2371	2371	2081.62	566	10.7999
transcript_HQ_E3_1_transcript14970/f2p0/1089	1089	799.62	696.698	34.6071
transcript_HQ_E3_1_transcript14971/f5p0/1057	1057	767.62	922.456	47.7314
transcript_HQ_E3_1_transcript13186/f2p0/1177	1177	887.62	24.1998	1.0829
transcript_HQ_E3_1_transcript11330/f2p0/1318	1318	1028.62	341	13.1675
transcript_HQ_E3_1_transcript12257/f5p0/1239	1239	949.62	604	25.2634
transcript_HQ_E3_1_transcript14972/f2p0/1103	1101	811.62	1099	53.7836
transcript_HQ_E3_1_transcript11331/f3p0/1278	1278	988.62	956.083	38.4124
transcript_HQ_E3_1_transcript12258/f3p0/1231	1231	941.62	434	18.3071
transcript_HQ_E3_1_transcript14046/f2p0/1145	1145	855.62	691	32.0776
transcript_HQ_E3_1_transcript13189/f2p0/1179	1179	889.62	924	41.2546
transcript_HQ_E3_1_transcript1319/f2p0/2440	2438	2148.62	637	11.7756
transcript_HQ_E3_1_transcript12260/f35p0/1213	1213	923.62	839.173	36.0881
transcript_HQ_E3_1_transcript11335/f2p0/1292	1292	1002.62	314	12.4394
transcript_HQ_E3_1_transcript14049/f3p0/1140	1139	849.62	239	11.1732
transcript_HQ_E3_1_transcript11336/f2p0/1290	1290	1000.62	733	29.0964
transcript_HQ_E3_1_transcript1034/f12p0/2508	2507	2217.62	3914	70.1033
transcript_HQ_E3_1_transcript12262/f2p0/1238	1238	948.62	267	11.1795
transcript_HQ_E3_1_transcript11337/f20p0/1246	1246	956.62	3280.12	136.193
transcript_HQ_E3_1_transcript11338/f27p0/1269	1268	978.62	2277	92.4175
transcript_HQ_E3_1_transcript12263/f2p0/1242	1239	949.62	892.644	37.3365
transcript_HQ_E3_1_transcript1498/f2p0/2366	2366	2076.62	431.218	8.24794
transcript_HQ_E3_1_transcript11339/f2p0/1287	1287	997.62	262	10.4314
transcript_HQ_E3_1_transcript10341/f3p0/1348	1348	1058.62	523.653	19.6476
transcript_HQ_E3_1_transcript14050/f3p0/1143	1143	853.62	464	21.5903
transcript_HQ_E3_1_transcript14980/f2p0/1084	1084	794.62	215.637	10.7788
transcript_HQ_E3_1_transcript13196/f2p0/1188	1188	898.62	367	16.2217
transcript_HQ_E3_1_transcript14982/f2p0/1084	1084	794.62	232	11.5967
transcript_HQ_E3_1_transcript1134/f2p0/2502	2502	2212.62	891.402	16.0019
transcript_HQ_E3_1_transcript12266/f2p0/1230	1230	940.62	828	34.964
transcript_HQ_E3_1_transcript14052/f10p0/1114	1114	824.62	939.235	45.2403
transcript_HQ_E3_1_transcript10343/f6p0/1360	1360	1070.62	1662.87	61.6919
transcript_HQ_E3_1_transcript12267/f2p0/1237	1237	947.62	173.01	7.25174
transcript_HQ_E3_1_transcript11341/f5p0/1289	1289	999.62	479.772	19.0636
transcript_HQ_E3_1_transcript14054/f2p0/1132	1132	842.62	289.48	13.6456
transcript_HQ_E3_1_transcript13198/f2p0/1179	1181	891.62	194	8.64225
transcript_HQ_E3_1_transcript14986/f2p0/1083	1083	793.62	286	14.3139
transcript_HQ_E3_1_transcript13199/f14p0/1158	1157	867.62	1471	67.3423
transcript_HQ_E3_1_transcript11344/f4p0/1281	1280	990.62	7315.52	293.321
transcript_HQ_E3_1_transcript1227/f3p0/2462	2463	2173.62	2346.05	42.8706
transcript_HQ_E3_1_transcript11345/f2p0/1283	1283	993.62	676.191	27.0305
transcript_HQ_E3_1_transcript132/f2p0/3425	3424	3134.62	3181	40.3073
transcript_HQ_E3_1_transcript1499/f4p0/2377	2377	2087.62	2335.56	44.437
transcript_HQ_E3_1_transcript1320/f9p0/2437	2437	2147.62	1802	33.3275
transcript_HQ_E3_1_transcript11347/f36p0/1239	1239	949.62	12207	510.58
transcript_HQ_E3_1_transcript13200/f2p0/1181	1181	891.62	206	9.17683
transcript_HQ_E3_1_transcript12272/f5p0/1241	1241	951.62	1622	67.7006
transcript_HQ_E3_1_transcript13201/f2p0/1160	1158	868.62	125.258	5.7277
transcript_HQ_E3_1_transcript14992/f3p0/1095	1095	805.62	865	42.6472
transcript_HQ_E3_1_transcript11349/f5p0/1293	1293	1003.62	1026	40.6053
transcript_HQ_E3_1_transcript12274/f2p0/1234	1234	944.62	398	16.7352
transcript_HQ_E3_1_transcript14058/f2p0/1129	1124	834.62	151.797	7.22402
transcript_HQ_E3_1_transcript14994/f4p0/1086	1085	795.62	1022	51.0212
transcript_HQ_E3_1_transcript10349/f19p0/1330	1330	1040.62	2978	113.668
transcript_HQ_E3_1_transcript13204/f2p0/1183	1183	893.62	2026.35	90.067
transcript_HQ_E3_1_transcript14996/f2p0/1085	1085	795.62	652	32.5497
transcript_HQ_E3_1_transcript12276/f20p0/1227	1227	937.62	610	25.8409
transcript_HQ_E3_1_transcript1035/f2p0/2537	2537	2247.62	1363.2	24.0903
transcript_HQ_E3_1_transcript13206/f4p0/1169	1169	879.62	294	13.2757
transcript_HQ_E3_1_transcript12277/f2p0/1225	1225	935.62	316.328	13.429
transcript_HQ_E3_1_transcript11351/f2p0/1295	1295	1005.62	428.755	16.9348
transcript_HQ_E3_1_transcript1406/f2p0/2412	2412	2122.62	281	5.25822
transcript_HQ_E3_1_transcript12278/f2p0/1233	1233	943.62	403	16.9634
transcript_HQ_E3_1_transcript11352/f8p0/1272	1272	982.62	421	17.0177
transcript_HQ_E3_1_transcript14060/f8p0/1133	1133	843.62	576	27.1194
transcript_HQ_E3_1_transcript13209/f2p0/1176	1176	886.62	848.438	38.0091
transcript_HQ_E3_1_transcript11354/f49p0/1217	1215	925.62	1836.95	78.8259
transcript_HQ_E3_1_transcript1228/f2p0/2444	2444	2154.62	1554.76	28.6614
transcript_HQ_E3_1_transcript10352/f10p0/1344	1344	1054.62	875	32.9547
transcript_HQ_E3_1_transcript12280/f3p0/1239	1239	949.62	0	0
transcript_HQ_E3_1_transcript15/f3p0/4371	4366	4076.62	7857.41	76.5569
transcript_HQ_E3_1_transcript13210/f16p0/1181	1177	887.62	2341	104.756
transcript_HQ_E3_1_transcript11356/f2p0/1293	1293	1003.62	416	16.4638
transcript_HQ_E3_1_transcript12282/f2p0/1229	1229	939.62	387.304	16.3721
transcript_HQ_E3_1_transcript10354/f2p0/1360	1360	1070.62	1453.52	53.9252
transcript_HQ_E3_1_transcript11357/f9p0/1289	1289	999.62	3197.28	127.043
transcript_HQ_E3_1_transcript14065/f2p0/1134	1134	844.62	140.133	6.58999
transcript_HQ_E3_1_transcript1500/f2p0/2375	2375	2085.62	712.488	13.569
transcript_HQ_E3_1_transcript10355/f3p0/1352	1352	1062.62	1014	37.9023
transcript_HQ_E3_1_transcript15000/f5p0/1075	1075	785.62	441	22.2962
transcript_HQ_E3_1_transcript13213/f3p0/1170	1170	880.62	654.679	29.5287
transcript_HQ_E3_1_transcript15001/f17p0/1085	1085	795.62	23378.3	1167.11
transcript_HQ_E3_1_transcript10356/f2p0/1346	1346	1056.62	1753.9	65.9312
transcript_HQ_E3_1_transcript12285/f2p0/1239	1240	950.62	214	8.94153
transcript_HQ_E3_1_transcript12286/f2p0/1242	1242	952.62	154.495	6.4417
transcript_HQ_E3_1_transcript13215/f2p0/1184	1184	894.62	813	36.0958
transcript_HQ_E3_1_transcript10357/f5p0/1346	1346	1056.62	276	10.3752
transcript_HQ_E3_1_transcript15003/f2p0/1077	1077	787.62	272	13.7169
transcript_HQ_E3_1_transcript1136/f5p0/2001	2001	1711.62	426.065	9.88719
transcript_HQ_E3_1_transcript10359/f2p0/1355	1355	1065.62	118.562	4.41925
transcript_HQ_E3_1_transcript11361/f2p0/1290	1290	1000.62	950	37.7103
transcript_HQ_E3_1_transcript1407/f2p0/2407	2408	2118.62	1530.08	28.6858
transcript_HQ_E3_1_transcript1322/f2p0/2467	2471	2181.62	659	11.9981
transcript_HQ_E3_1_transcript15009/f2p0/1091	1091	801.62	298	14.7657
transcript_HQ_E3_1_transcript10360/f2p0/1352	1350	1060.62	1399.83	52.4227
transcript_HQ_E3_1_transcript12292/f9p0/1225	1225	935.62	419	17.7877
transcript_HQ_E3_1_transcript11366/f2p0/1300	1300	1010.62	666	26.1753
transcript_HQ_E3_1_transcript1501/f2p0/2381	2381	2091.62	163.599	3.10673
transcript_HQ_E3_1_transcript13222/f2p0/1179	1179	889.62	181	8.08126
transcript_HQ_E3_1_transcript10362/f13p0/1334	1334	1044.62	449.881	17.1058
transcript_HQ_E3_1_transcript14075/f3p0/1133	1133	843.62	35668.9	1679.37
transcript_HQ_E3_1_transcript15011/f2p0/1074	1066	776.62	385	19.6905
transcript_HQ_E3_1_transcript12295/f2p0/1230	1227	937.62	360.028	15.2516
transcript_HQ_E3_1_transcript14076/f23p0/1053	1053	763.62	1732	90.0898
transcript_HQ_E3_1_transcript10364/f4p0/1347	1347	1057.62	1972	74.0598
transcript_HQ_E3_1_transcript14077/f58p0/993	993	703.62	6227	351.517
transcript_HQ_E3_1_transcript15014/f5p0/1076	1074	784.62	1191	60.2917
transcript_HQ_E3_1_transcript14078/f2p0/1131	1131	841.62	444.249	20.966
transcript_HQ_E3_1_transcript1137/f3p0/2484	2484	2194.62	846.961	15.3288
transcript_HQ_E3_1_transcript15015/f8p0/1092	1090	800.62	2735	135.686
transcript_HQ_E3_1_transcript12298/f2p0/1230	1230	940.62	645.718	27.2668
transcript_HQ_E3_1_transcript10366/f5p0/1356	1354	1064.62	1005	37.4953
transcript_HQ_E3_1_transcript15016/f7p0/1022	1022	732.62	220.804	11.9711
transcript_HQ_E3_1_transcript13228/f2p0/1194	1184	894.62	661	29.3473
transcript_HQ_E3_1_transcript12299/f4p0/1240	1238	948.62	2227.87	93.2831
transcript_HQ_E3_1_transcript1408/f3p0/2407	2407	2117.62	4885.79	91.6414
transcript_HQ_E3_1_transcript13229/f2p0/1192	1190	900.62	3.81375	0.168196
transcript_HQ_E3_1_transcript14080/f24p0/1104	1104	814.62	2191	106.83
transcript_HQ_E3_1_transcript11373/f2p0/1284	1284	994.62	57.5195	2.29701
transcript_HQ_E3_1_transcript123/f5p0/3433	3433	3143.62	11432.2	144.445
transcript_HQ_E3_1_transcript14081/f6p0/1125	1125	835.62	676	32.1324
transcript_HQ_E3_1_transcript11374/f5p0/1284	1281	991.62	724	29
transcript_HQ_E3_1_transcript1502/f2p0/2367	2367	2077.62	83	1.58678
transcript_HQ_E3_1_transcript1323/f2p0/2421	2421	2131.62	836.517	15.5873
transcript_HQ_E3_1_transcript11375/f4p0/1283	1283	993.62	1166	46.6104
transcript_HQ_E3_1_transcript13230/f3p0/1191	1191	901.62	406.989	17.9293
transcript_HQ_E3_1_transcript15021/f4p0/1079	1079	789.62	253	12.7265
transcript_HQ_E3_1_transcript1037/f2p0/2557	2555	2265.62	1125.44	19.7306
transcript_HQ_E3_1_transcript15023/f2p0/1087	1087	797.62	232	11.5531
transcript_HQ_E3_1_transcript10370/f2p0/1353	1353	1063.62	224	8.36501
transcript_HQ_E3_1_transcript13233/f2p0/1175	1175	885.62	390.42	17.5101
transcript_HQ_E3_1_transcript12302/f18p0/1211	1212	922.62	1984	85.413
transcript_HQ_E3_1_transcript10371/f3p0/1342	1342	1052.62	371.243	14.0085
transcript_HQ_E3_1_transcript11379/f3p0/1291	1291	1001.62	133	5.27417
transcript_HQ_E3_1_transcript15025/f3p0/1176	1176	886.62	426.151	19.0911
transcript_HQ_E3_1_transcript12303/f4p0/1230	1230	940.62	685	28.9255
transcript_HQ_E3_1_transcript14086/f2p0/1148	1148	858.62	497	22.9911
transcript_HQ_E3_1_transcript13235/f3p0/1175	1175	885.62	233	10.4499
transcript_HQ_E3_1_transcript13236/f2p0/1176	1176	886.62	581.775	26.0629
transcript_HQ_E3_1_transcript14087/f3p0/1127	1127	837.62	145.183	6.88454
transcript_HQ_E3_1_transcript15027/f8p0/1075	1075	785.62	5151	260.426
transcript_HQ_E3_1_transcript1138/f2p0/2523	2520	2230.62	1629	29.0068
transcript_HQ_E3_1_transcript15028/f2p0/1083	1082	792.62	321.227	16.0973
transcript_HQ_E3_1_transcript15029/f19p0/1049	1047	757.62	1258	65.953
transcript_HQ_E3_1_transcript10374/f2p0/1350	1348	1058.62	999	37.4827
transcript_HQ_E3_1_transcript14089/f4p0/1144	1137	847.62	318	14.9015
transcript_HQ_E3_1_transcript11382/f2p0/1280	1280	990.62	15989	641.091
transcript_HQ_E3_1_transcript1503/f3p0/2388	2388	2098.62	293	5.54548
transcript_HQ_E3_1_transcript1324/f3p0/2416	2417	2127.62	1319	24.6238
transcript_HQ_E3_1_transcript11383/f2p0/1290	1284	994.62	168	6.70899
transcript_HQ_E3_1_transcript12305/f2p0/1235	1229	939.62	869.387	36.7507
transcript_HQ_E3_1_transcript14090/f2p0/1135	1135	845.62	348	16.3459
transcript_HQ_E3_1_transcript10377/f2p0/1348	1348	1058.62	580	21.7617
transcript_HQ_E3_1_transcript13241/f2p0/1177	1177	887.62	697	31.1897
transcript_HQ_E3_1_transcript15033/f2p0/1078	1078	788.62	390	19.6427
transcript_HQ_E3_1_transcript14091/f2p0/1135	1134	844.62	1116.97	52.5273
transcript_HQ_E3_1_transcript12307/f2p0/1237	1234	944.62	245	10.3018
transcript_HQ_E3_1_transcript15034/f2p0/1080	1079	789.62	29	1.45876
transcript_HQ_E3_1_transcript11387/f2p0/1276	1275	985.62	232.248	9.3594
transcript_HQ_E3_1_transcript10379/f2p0/1354	1354	1064.62	667.943	24.9201
transcript_HQ_E3_1_transcript11389/f3p0/1282	1285	995.62	597	23.8169
transcript_HQ_E3_1_transcript15038/f2p0/1086	1086	796.62	346	17.2516
transcript_HQ_E3_1_transcript1231/f2p0/2469	2463	2173.62	1919.83	35.082
transcript_HQ_E3_1_transcript1038/f7p0/2526	2526	2236.62	5644.99	100.248
transcript_HQ_E3_1_transcript12310/f7p0/1235	1235	945.62	14172.4	595.293
transcript_HQ_E3_1_transcript1139/f2p0/2500	2500	2210.62	1066.28	19.1585
transcript_HQ_E3_1_transcript10380/f2p0/1349	1349	1059.62	644.127	24.1449
transcript_HQ_E3_1_transcript13243/f4p0/1176	1176	886.62	561	25.1322
transcript_HQ_E3_1_transcript12311/f5p0/1229	1229	939.62	302	12.7661
transcript_HQ_E3_1_transcript1504/f2p0/2302	2301	2011.62	2827	55.8194
transcript_HQ_E3_1_transcript13245/f4p0/1171	1171	881.62	849	38.25
transcript_HQ_E3_1_transcript15041/f2p0/1079	1079	789.62	255	12.8271
transcript_HQ_E3_1_transcript13246/f3p0/1184	1184	894.62	650.642	28.8874
transcript_HQ_E3_1_transcript11393/f5p0/1282	1283	993.62	864	34.5381
transcript_HQ_E3_1_transcript12315/f2p0/1226	1225	935.62	397	16.8537
transcript_HQ_E3_1_transcript11394/f2p0/1274	1274	984.62	1895.76	76.475
transcript_HQ_E3_1_transcript11395/f2p0/1300	1300	1010.62	367	14.4239
transcript_HQ_E3_1_transcript10384/f5p0/1344	1344	1054.62	1010.49	38.0574
transcript_HQ_E3_1_transcript12317/f2p0/1225	1225	935.62	782.575	33.2224
transcript_HQ_E3_1_transcript141/f5p0/3407	3407	3117.62	5635	71.7919
transcript_HQ_E3_1_transcript10386/f2p0/1348	1346	1056.62	466	17.5175
transcript_HQ_E3_1_transcript1325/f2p0/2496	2488	2198.62	2021.47	36.5192
transcript_HQ_E3_1_transcript15042/f2p0/1093	1082	792.62	4704.93	235.773
transcript_HQ_E3_1_transcript13250/f11p0/1181	1181	891.62	1015	45.2159
transcript_HQ_E3_1_transcript11399/f3p0/1239	1239	949.62	753	31.4956
transcript_HQ_E3_1_transcript10387/f3p0/1323	1323	1033.62	21231.4	815.875
transcript_HQ_E3_1_transcript15044/f2p0/1081	1081	791.62	464.4	23.3013
transcript_HQ_E3_1_transcript13251/f2p0/1180	1179	889.62	80.9612	3.61474
transcript_HQ_E3_1_transcript14100/f2p0/1139	1141	851.62	473	22.0608
transcript_HQ_E3_1_transcript12320/f2p0/1228	1229	939.62	1601	67.6775
transcript_HQ_E3_1_transcript13253/f49p0/1156	1156	866.62	1822	83.5074
transcript_HQ_E3_1_transcript14102/f5p0/1125	1125	835.62	191	9.07882
transcript_HQ_E3_1_transcript10389/f6p0/1372	1372	1082.62	870.72	31.9453
transcript_HQ_E3_1_transcript114/f3p0/3461	3461	3171.62	6796	85.1093
transcript_HQ_E3_1_transcript15048/f6p0/1085	1085	795.62	653	32.5996
transcript_HQ_E3_1_transcript15049/f6p0/1077	1077	787.62	370.382	18.6784
transcript_HQ_E3_1_transcript1039/f2p0/2539	2539	2249.62	7973.17	140.775
transcript_HQ_E3_1_transcript1140/f9p0/2535	2535	2245.62	5515.1	97.5488
transcript_HQ_E3_1_transcript1505/f3p0/2368	2368	2078.62	1453	27.7649
transcript_HQ_E3_1_transcript14106/f12p0/1130	1130	840.62	454	21.4517
transcript_HQ_E3_1_transcript11402/f5p0/1266	1266	976.62	1273	51.7735
transcript_HQ_E3_1_transcript10393/f9p0/1351	1350	1060.62	1011.52	37.8809
transcript_HQ_E3_1_transcript1326/f4p0/2435	2435	2145.62	901.127	16.6816
transcript_HQ_E3_1_transcript1411/f4p0/2401	2401	2111.62	1343	25.2619
transcript_HQ_E3_1_transcript15056/f11p0/1063	1063	773.62	1330	68.2856
transcript_HQ_E3_1_transcript13260/f35p0/1140	1140	850.62	655	30.5852
transcript_HQ_E3_1_transcript13261/f2p0/1152	1152	862.62	589.246	27.132
transcript_HQ_E3_1_transcript10396/f3p0/1347	1346	1056.62	233.675	8.78414
transcript_HQ_E3_1_transcript13262/f5p0/1168	1168	878.62	233	10.5332
transcript_HQ_E3_1_transcript11405/f2p0/1287	1290	1000.62	9.69793	0.384959
transcript_HQ_E3_1_transcript13264/f4p0/1173	1173	883.62	1313.47	59.042
transcript_HQ_E3_1_transcript11407/f35p0/1243	1240	950.62	7460	311.7
transcript_HQ_E3_1_transcript12322/f2p0/1261	1236	946.62	63.1215	2.64854
transcript_HQ_E3_1_transcript15061/f3p0/1091	1091	801.62	362	17.9368
transcript_HQ_E3_1_transcript14115/f2p0/1128	1128	838.62	1623	76.8703
transcript_HQ_E3_1_transcript12324/f2p0/1231	1230	940.62	467	19.72
transcript_HQ_E3_1_transcript1141/f3p0/2510	2510	2220.62	2587.66	46.2848
transcript_HQ_E3_1_transcript13269/f5p0/1188	1188	898.62	652.072	28.822
transcript_HQ_E3_1_transcript14116/f3p0/1114	1114	824.62	540.971	26.0571
transcript_HQ_E3_1_transcript104/f2p0/3525	3525	3235.62	3488	42.8178
transcript_HQ_E3_1_transcript11411/f2p0/1283	1283	993.62	248.853	9.94781
transcript_HQ_E3_1_transcript1327/f2p0/2455	2455	2165.62	305	5.594
transcript_HQ_E3_1_transcript11412/f2p0/1299	1299	1009.62	186	7.31746
transcript_HQ_E3_1_transcript15067/f2p0/1095	1095	805.62	637	31.4061
transcript_HQ_E3_1_transcript1040/f2p0/2535	2535	2245.62	723.584	12.7985
transcript_HQ_E3_1_transcript12328/f2p0/1232	1232	942.62	622	26.2095
transcript_HQ_E3_1_transcript13271/f10p0/1168	1168	878.62	2162.47	97.7583
transcript_HQ_E3_1_transcript14118/f4p0/1145	1131	841.62	147.449	6.95874
transcript_HQ_E3_1_transcript11414/f10p0/1283	1280	990.62	812.848	32.5917
transcript_HQ_E3_1_transcript14119/f2p0/1126	1125	835.62	323.413	15.3728
transcript_HQ_E3_1_transcript11415/f3p0/1282	1282	992.62	3418	136.771
transcript_HQ_E3_1_transcript1507/f3p0/2366	2366	2076.62	1062	20.3129
transcript_HQ_E3_1_transcript11416/f2p0/1283	1283	993.62	43	1.71891
transcript_HQ_E3_1_transcript1233/f6p0/2467	2461	2171.62	7575.59	138.56
transcript_HQ_E3_1_transcript15070/f2p0/1076	1076	786.62	817	41.2536
transcript_HQ_E3_1_transcript10403/f5p0/1346	1346	1056.62	579.186	21.7723
transcript_HQ_E3_1_transcript12331/f2p0/1226	1226	936.62	3311	140.411
transcript_HQ_E3_1_transcript14121/f2p0/1136	1136	846.62	1076.02	50.4819
transcript_HQ_E3_1_transcript15073/f2p0/1085	1085	795.62	605.967	30.2516
transcript_HQ_E3_1_transcript13278/f2p0/1080	1072	782.62	15	0.761282
transcript_HQ_E3_1_transcript14122/f2p0/1138	1138	848.62	14.3162	0.670069
transcript_HQ_E3_1_transcript15074/f7p0/1087	1087	797.62	322.011	16.0354
transcript_HQ_E3_1_transcript15075/f3p0/1079	1079	789.62	466	23.4408
transcript_HQ_E3_1_transcript10406/f11p0/1332	1332	1042.62	8099.95	308.575
transcript_HQ_E3_1_transcript15077/f182p0/1003	1003	713.62	8435.76	469.529
transcript_HQ_E3_1_transcript14125/f2p0/1126	1126	836.62	4	0.189905
transcript_HQ_E3_1_transcript13280/f2p0/1170	1170	880.62	379.814	17.1312
transcript_HQ_E3_1_transcript12336/f2p0/1226	1225	935.62	830	35.2358
transcript_HQ_E3_1_transcript15078/f6p0/1071	1071	781.62	875	44.4649
transcript_HQ_E3_1_transcript15079/f15p0/1067	1066	776.62	1738	88.8887
transcript_HQ_E3_1_transcript14127/f2p0/1125	1125	835.62	464.681	22.0877
transcript_HQ_E3_1_transcript10409/f93p0/1283	1283	993.62	7438	297.331
transcript_HQ_E3_1_transcript13283/f2p0/1155	1153	863.62	43.9999	2.02364
transcript_HQ_E3_1_transcript1508/f3p0/2371	2370	2080.62	746	14.2413
transcript_HQ_E3_1_transcript12339/f3p0/1236	1236	946.62	615.589	25.8298
transcript_HQ_E3_1_transcript11424/f2p0/1270	1270	980.62	2349.56	95.168
transcript_HQ_E3_1_transcript15080/f2p0/1090	1091	801.62	296	14.6666
transcript_HQ_E3_1_transcript14129/f3p0/1129	1129	839.62	2593.36	122.683
transcript_HQ_E3_1_transcript13285/f4p0/1177	1177	887.62	2378	106.412
transcript_HQ_E3_1_transcript1234/f2p0/2465	2465	2175.62	804	14.6784
transcript_HQ_E3_1_transcript15082/f2p0/1078	1077	787.62	224.823	11.3378
transcript_HQ_E3_1_transcript13287/f3p0/1124	1124	834.62	14683.5	698.789
transcript_HQ_E3_1_transcript1413/f14p0/2360	2360	2070.62	3796.65	72.8291
transcript_HQ_E3_1_transcript10411/f3p0/1268	1268	978.62	83	3.36875
transcript_HQ_E3_1_transcript12341/f2p0/1225	1223	933.62	1135.43	48.3054
transcript_HQ_E3_1_transcript10412/f2p0/1346	1346	1056.62	797	29.9602
transcript_HQ_E3_1_transcript12342/f8p0/1248	1243	953.62	1869.98	77.8871
transcript_HQ_E3_1_transcript1329/f2p0/2434	2434	2144.62	2764.75	51.2048
transcript_HQ_E3_1_transcript14133/f2p0/1132	1132	842.62	333	15.697
transcript_HQ_E3_1_transcript15088/f10p0/1050	1050	760.62	3514	183.501
transcript_HQ_E3_1_transcript13290/f2p0/1174	1174	884.62	797	35.7855
transcript_HQ_E3_1_transcript14134/f4p0/1128	1128	838.62	385.796	18.2725
transcript_HQ_E3_1_transcript15089/f5p0/1083	1083	793.62	1323	66.2144
transcript_HQ_E3_1_transcript11431/f2p0/1279	1280	990.62	885.039	35.4863
transcript_HQ_E3_1_transcript14136/f2p0/1138	1138	848.62	401	18.7688
transcript_HQ_E3_1_transcript12346/f13p0/1220	1220	930.62	1119	47.7598
transcript_HQ_E3_1_transcript15090/f2p0/1076	1075	785.62	483	24.4197
transcript_HQ_E3_1_transcript13294/f3p0/1172	1172	882.62	498.991	22.4556
transcript_HQ_E3_1_transcript15091/f3p0/1086	1086	796.62	1007	50.2092
transcript_HQ_E3_1_transcript11434/f2p0/1278	1278	988.62	6367	255.806
transcript_HQ_E3_1_transcript13296/f2p0/1179	1179	889.62	740	33.0394
transcript_HQ_E3_1_transcript10419/f2p0/1346	1346	1056.62	111	4.17262
transcript_HQ_E3_1_transcript11436/f2p0/1283	1283	993.62	531	21.2265
transcript_HQ_E3_1_transcript11437/f5p0/1277	1277	987.62	1586.7	63.8131
transcript_HQ_E3_1_transcript12349/f3p0/1247	1247	957.62	311	12.8995
transcript_HQ_E3_1_transcript10421/f7p0/1345	1345	1055.62	1489.44	56.0427
transcript_HQ_E3_1_transcript14142/f2p0/1138	1139	849.62	108	5.04899
transcript_HQ_E3_1_transcript1235/f4p0/2458	2458	2168.62	542	9.92706
transcript_HQ_E3_1_transcript14143/f2p0/1131	1129	839.62	101	4.77797
transcript_HQ_E3_1_transcript1144/f2p0/2501	2501	2211.62	907.723	16.3023
transcript_HQ_E3_1_transcript14144/f2p0/1128	1122	832.62	700	33.3931
transcript_HQ_E3_1_transcript10423/f2p0/1347	1348	1058.62	771.67	28.9532
transcript_HQ_E3_1_transcript133/f2p0/3431	3431	3141.62	411	5.19629
transcript_HQ_E3_1_transcript14146/f27p0/1063	1063	773.62	5814.55	298.534
transcript_HQ_E3_1_transcript11442/f2p0/1285	1285	995.62	237	9.45496
transcript_HQ_E3_1_transcript1510/f2p0/2391	2383	2093.62	289.737	5.49681
transcript_HQ_E3_1_transcript11443/f7p0/1277	1277	987.62	199	8.00328
transcript_HQ_E3_1_transcript1330/f47p0/2367	2367	2077.62	19163.7	366.368
transcript_HQ_E3_1_transcript15101/f13p0/1071	1071	781.62	2937	149.25
transcript_HQ_E3_1_transcript12357/f34p0/1197	1197	907.62	3145.14	137.639
transcript_HQ_E3_1_transcript10427/f8p0/1352	1352	1062.62	1121	41.9018
transcript_HQ_E3_1_transcript13302/f2p0/1180	1180	890.62	156	6.95724
transcript_HQ_E3_1_transcript15105/f2p0/1106	1108	818.62	419	20.33
transcript_HQ_E3_1_transcript13303/f36p0/1137	1137	847.62	2195.5	102.882
transcript_HQ_E3_1_transcript10428/f6p0/1342	1342	1052.62	2603	98.2217
transcript_HQ_E3_1_transcript1415/f2p0/2400	2400	2110.62	526	9.89876
transcript_HQ_E3_1_transcript15107/f2p0/1073	1073	783.62	1467	74.3583
transcript_HQ_E3_1_transcript15108/f5p0/1079	1079	789.62	562.604	28.3002
transcript_HQ_E3_1_transcript13306/f2p0/1182	1182	892.62	272.621	12.131
transcript_HQ_E3_1_transcript15109/f2p0/1086	1086	796.62	344	17.1519
transcript_HQ_E3_1_transcript13307/f2p0/1177	1177	887.62	159	7.115
transcript_HQ_E3_1_transcript11448/f5p0/1287	1287	997.62	920.952	36.6671
transcript_HQ_E3_1_transcript12361/f3p0/1144	1144	854.62	233	10.829
transcript_HQ_E3_1_transcript1043/f3p0/2542	2542	2252.62	1347.86	23.7662
transcript_HQ_E3_1_transcript13308/f21p0/1169	1169	879.62	1770	79.9251
transcript_HQ_E3_1_transcript15110/f2p0/1042	1039	749.62	626	33.1695
transcript_HQ_E3_1_transcript14154/f2p0/1142	1142	852.62	519.828	24.2164
transcript_HQ_E3_1_transcript15111/f8p0/1076	1076	786.62	1411	71.2471
transcript_HQ_E3_1_transcript14155/f4p0/1136	1136	846.62	267	12.5264
transcript_HQ_E3_1_transcript15112/f10p0/1079	1079	789.62	873	43.9138
transcript_HQ_E3_1_transcript10432/f4p0/1330	1331	1041.62	625	23.8328
transcript_HQ_E3_1_transcript11450/f2p0/1314	1314	1024.62	973	37.7186
transcript_HQ_E3_1_transcript15113/f2p0/1068	1068	778.62	162	8.26408
transcript_HQ_E3_1_transcript12366/f2p0/1225	1225	935.62	303.726	12.894
transcript_HQ_E3_1_transcript13309/f2p0/1172	1171	881.62	253.836	11.4361
transcript_HQ_E3_1_transcript10434/f2p0/1354	1354	1064.62	895	33.3913
transcript_HQ_E3_1_transcript15116/f2p0/1090	1090	800.62	355.87	17.6551
transcript_HQ_E3_1_transcript1331/f2p0/2452	2453	2163.62	1101	20.2121
transcript_HQ_E3_1_transcript10435/f2p0/1329	1324	1034.62	10796.7	414.493
transcript_HQ_E3_1_transcript15117/f2p0/1077	1077	787.62	354.908	17.898
transcript_HQ_E3_1_transcript11454/f2p0/1286	1286	996.62	291	11.5976
transcript_HQ_E3_1_transcript13310/f3p0/1168	1168	878.62	287.245	12.9854
transcript_HQ_E3_1_transcript15118/f2p0/1078	1078	788.62	458	23.0676
transcript_HQ_E3_1_transcript11455/f3p0/1301	1301	1011.62	189.813	7.45269
transcript_HQ_E3_1_transcript13311/f2p0/1175	1175	885.62	392	17.581
transcript_HQ_E3_1_transcript1237/f3p0/2465	2465	2175.62	2153	39.3066
transcript_HQ_E3_1_transcript13313/f3p0/1186	1186	896.62	757	33.5346
transcript_HQ_E3_1_transcript13314/f5p0/1176	1173	883.62	1326.63	59.6335
transcript_HQ_E3_1_transcript13315/f2p0/1170	1170	880.62	459	20.7028
transcript_HQ_E3_1_transcript1044/f2p0/2537	2537	2247.62	838	14.809
transcript_HQ_E3_1_transcript1146/f5p0/2508	2508	2218.62	563.929	10.0959
transcript_HQ_E3_1_transcript1512/f2p0/2383	2382	2092.62	6852	130.056
transcript_HQ_E3_1_transcript15120/f2p0/1075	1075	785.62	1933.46	97.7524
transcript_HQ_E3_1_transcript13317/f45p0/1139	1131	841.62	5533.29	261.139
transcript_HQ_E3_1_transcript12379/f2p0/1223	1219	929.62	410.486	17.5387
transcript_HQ_E3_1_transcript11464/f10p0/1275	1274	984.62	65.8024	2.65447
transcript_HQ_E3_1_transcript1238/f3p0/2478	2478	2188.62	3234.24	58.6958
transcript_HQ_E3_1_transcript10445/f3p0/1354	1355	1065.62	180	6.70927
transcript_HQ_E3_1_transcript15124/f2p0/1079	1073	783.62	484	24.5327
transcript_HQ_E3_1_transcript12380/f4p0/1229	1229	939.62	2762.87	116.792
transcript_HQ_E3_1_transcript15125/f13p0/1072	1072	782.62	1228.07	62.327
transcript_HQ_E3_1_transcript11467/f2p0/1291	1290	1000.62	381.844	15.1573
transcript_HQ_E3_1_transcript15126/f2p0/1080	1077	787.62	387	19.5164
transcript_HQ_E3_1_transcript1332/f2p0/2431	2430	2140.62	470	8.72094
transcript_HQ_E3_1_transcript10447/f11p0/1341	1341	1051.62	381.475	14.4083
transcript_HQ_E3_1_transcript12382/f2p0/1230	1229	939.62	645.498	27.2865
transcript_HQ_E3_1_transcript11468/f5p0/1262	1262	972.62	835.12	34.1044
transcript_HQ_E3_1_transcript12383/f4p0/1194	1194	904.62	217.892	9.56708
transcript_HQ_E3_1_transcript15128/f2p0/1090	1090	800.62	585.17	29.0309
transcript_HQ_E3_1_transcript10448/f5p0/1288	1288	998.62	469.547	18.676
transcript_HQ_E3_1_transcript13321/f2p0/1181	1182	892.62	2443.93	108.749
transcript_HQ_E3_1_transcript15129/f2p0/1079	1079	789.62	86	4.32599
transcript_HQ_E3_1_transcript13322/f2p0/1175	1175	885.62	83	3.72251
transcript_HQ_E3_1_transcript12385/f3p0/1224	1224	934.62	5196.4	220.838
transcript_HQ_E3_1_transcript10449/f3p0/1338	1338	1048.62	1136.11	43.0337
transcript_HQ_E3_1_transcript13323/f2p0/1171	1171	881.62	189.312	8.52909
transcript_HQ_E3_1_transcript1147/f2p0/2500	2500	2210.62	2399.35	43.1106
transcript_HQ_E3_1_transcript1045/f2p0/2527	2527	2237.62	1361.82	24.1734
transcript_HQ_E3_1_transcript11470/f5p0/1304	1304	1014.62	208.723	8.17092
transcript_HQ_E3_1_transcript12388/f2p0/1226	1227	937.62	295	12.4968
transcript_HQ_E3_1_transcript15132/f6p0/1071	1071	781.62	724	36.7915
transcript_HQ_E3_1_transcript12389/f2p0/1223	1223	933.62	337	14.3372
transcript_HQ_E3_1_transcript11473/f3p0/1283	1283	993.62	547	21.8661
transcript_HQ_E3_1_transcript1239/f4p0/2467	2467	2177.62	782	14.2636
transcript_HQ_E3_1_transcript10454/f2p0/1335	1332	1042.62	260	9.90495
transcript_HQ_E3_1_transcript15139/f2p0/1089	1089	799.62	276	13.7098
transcript_HQ_E3_1_transcript11479/f2p0/1264	1264	974.62	481.513	19.6236
transcript_HQ_E3_1_transcript10457/f2p0/1345	1344	1054.62	176.944	6.66413
transcript_HQ_E3_1_transcript15140/f3p0/1074	1074	784.62	1659	83.9831
transcript_HQ_E3_1_transcript1148/f2p0/2506	2506	2216.62	893	16.0017
transcript_HQ_E3_1_transcript12393/f4p0/1224	1224	934.62	518.706	22.044
transcript_HQ_E3_1_transcript14156/f2p0/1125	1122	832.62	319	15.2177
transcript_HQ_E3_1_transcript14157/f2p0/1140	1140	850.62	326	15.2225
transcript_HQ_E3_1_transcript11481/f3p0/1301	1299	1009.62	1401.04	55.1186
transcript_HQ_E3_1_transcript14158/f2p0/1142	1142	852.62	737	34.3334
transcript_HQ_E3_1_transcript11482/f2p0/1278	1278	988.62	383	15.3877
transcript_HQ_E3_1_transcript12394/f4p0/1293	1288	998.62	875.097	34.8065
transcript_HQ_E3_1_transcript11484/f2p0/1277	1276	986.62	575.673	23.1756
transcript_HQ_E3_1_transcript15146/f9p0/1076	1076	786.62	836	42.213
transcript_HQ_E3_1_transcript15147/f2p0/1075	1075	785.62	695	35.138
transcript_HQ_E3_1_transcript12395/f2p0/1231	1231	941.62	121	5.10405
transcript_HQ_E3_1_transcript11485/f2p0/1263	1262	972.62	324	13.2314
transcript_HQ_E3_1_transcript1416/f3p0/2423	2423	2133.62	2156.45	40.1447
transcript_HQ_E3_1_transcript10459/f2p0/1383	1351	1061.62	421.738	15.779
transcript_HQ_E3_1_transcript13328/f2p0/1171	1172	882.62	492	22.141
transcript_HQ_E3_1_transcript13329/f2p0/1166	1166	876.62	232	10.5119
transcript_HQ_E3_1_transcript11486/f2p0/1294	1291	1001.62	459.626	18.2267
transcript_HQ_E3_1_transcript11487/f2p0/1282	1282	992.62	456.215	18.2554
transcript_HQ_E3_1_transcript1333/f3p0/2449	2449	2159.62	997	18.3368
transcript_HQ_E3_1_transcript11488/f2p0/1274	1274	984.62	1052	42.4377
transcript_HQ_E3_1_transcript1515/f6p0/2351	2351	2061.62	1483.6	28.5834
transcript_HQ_E3_1_transcript11489/f2p0/1289	1289	999.62	413.181	16.4176
transcript_HQ_E3_1_transcript15151/f8p0/1076	1077	787.62	977.93	49.3169
transcript_HQ_E3_1_transcript1149/f2p0/2493	2493	2203.62	2996.51	54.0112
transcript_HQ_E3_1_transcript124/f2p0/3429	3428	3138.62	2733.59	34.594
transcript_HQ_E3_1_transcript10462/f2p0/1346	1345	1055.62	717.563	26.9996
transcript_HQ_E3_1_transcript13333/f4p0/1191	1190	900.62	637.992	28.137
transcript_HQ_E3_1_transcript13334/f6p0/1164	1164	874.62	603	27.3844
transcript_HQ_E3_1_transcript15155/f2p0/1075	1075	785.62	156.534	7.9141
transcript_HQ_E3_1_transcript1240/f2p0/2427	2426	2136.62	343	6.37635
transcript_HQ_E3_1_transcript13335/f15p0/1144	1144	854.62	3379	157.044
transcript_HQ_E3_1_transcript14161/f2p0/1124	1124	834.62	483	22.986
transcript_HQ_E3_1_transcript13336/f2p0/1169	1169	879.62	1455	65.7012
transcript_HQ_E3_1_transcript14162/f2p0/1128	1128	838.62	436.467	20.6724
transcript_HQ_E3_1_transcript12401/f4p0/1221	1221	931.62	425	18.1199
transcript_HQ_E3_1_transcript11493/f3p0/1280	1279	989.62	840	33.7144
transcript_HQ_E3_1_transcript13337/f2p0/1174	1174	884.62	0	0
transcript_HQ_E3_1_transcript14163/f2p0/1053	1051	761.62	198	10.326
transcript_HQ_E3_1_transcript10466/f4p0/1348	1348	1058.62	561.127	21.0536
transcript_HQ_E3_1_transcript11495/f2p0/1281	1279	989.62	1118	44.8723
transcript_HQ_E3_1_transcript10468/f12p0/1332	1332	1042.62	2354.77	89.7071
transcript_HQ_E3_1_transcript11497/f2p0/1281	1281	991.62	629.199	25.2027
transcript_HQ_E3_1_transcript15161/f2p0/1006	997	707.62	245	13.7522
transcript_HQ_E3_1_transcript10469/f25p0/1324	1323	1033.62	4854	186.528
transcript_HQ_E3_1_transcript1334/f2p0/2431	2432	2142.62	1759.83	32.6236
transcript_HQ_E3_1_transcript12405/f2p0/1257	1237	947.62	235.627	9.87634
transcript_HQ_E3_1_transcript15164/f3p0/1078	1077	787.62	386.038	19.4679
transcript_HQ_E3_1_transcript13341/f38p0/1150	1149	859.62	2980.94	137.737
transcript_HQ_E3_1_transcript13343/f2p0/1164	1164	874.62	619	28.111
transcript_HQ_E3_1_transcript10470/f2p0/1338	1337	1047.62	297	11.2605
transcript_HQ_E3_1_transcript14168/f2p0/1134	1134	844.62	46.0754	2.16677
transcript_HQ_E3_1_transcript12407/f4p0/1233	1219	929.62	350	14.9544
transcript_HQ_E3_1_transcript115/f3p0/3458	3458	3168.62	943	11.8208
transcript_HQ_E3_1_transcript10471/f2p0/1342	1342	1052.62	2379.29	89.7804
transcript_HQ_E3_1_transcript1150/f2p0/2501	2501	2211.62	1723	30.9442
transcript_HQ_E3_1_transcript1417/f2p0/2396	2396	2106.62	522	9.84213
transcript_HQ_E3_1_transcript11500/f4p0/1281	1280	990.62	523.372	20.985
transcript_HQ_E3_1_transcript14170/f22p0/1092	1092	802.62	1553	76.854
transcript_HQ_E3_1_transcript1241/f2p0/2411	2374	2084.62	506	9.64114
transcript_HQ_E3_1_transcript1517/f2p0/2369	2369	2079.62	894.979	17.0936
transcript_HQ_E3_1_transcript13349/f4p0/1175	1175	885.62	430	19.2853
transcript_HQ_E3_1_transcript10475/f2p0/1337	1337	1047.62	228.639	8.66866
transcript_HQ_E3_1_transcript14172/f2p0/1134	1134	844.62	1173	55.1622
transcript_HQ_E3_1_transcript11503/f2p0/1277	1277	987.62	736	29.6001
transcript_HQ_E3_1_transcript15171/f2p0/1086	1086	796.62	2761.07	137.667
transcript_HQ_E3_1_transcript14173/f19p0/1110	1110	820.62	691	33.4458
transcript_HQ_E3_1_transcript11504/f3p0/1276	1274	984.62	286	11.5373
transcript_HQ_E3_1_transcript15173/f2p0/1072	1072	782.62	387	19.6411
transcript_HQ_E3_1_transcript14174/f3p0/1135	1136	846.62	221	10.3683
transcript_HQ_E3_1_transcript13350/f8p0/1160	1160	870.62	924	42.1549
transcript_HQ_E3_1_transcript11505/f3p0/1295	1295	1005.62	223.637	8.83314
transcript_HQ_E3_1_transcript12413/f2p0/1230	1230	940.62	1557.6	65.773
transcript_HQ_E3_1_transcript11506/f3p0/1277	1277	987.62	218.053	8.76953
transcript_HQ_E3_1_transcript12414/f2p0/1229	1229	939.62	312	13.1889
transcript_HQ_E3_1_transcript13352/f2p0/1170	1170	880.62	329	14.8393
transcript_HQ_E3_1_transcript15176/f22p0/1070	1070	780.62	1863	94.7934
transcript_HQ_E3_1_transcript13353/f7p0/1169	1169	879.62	568	25.6483
transcript_HQ_E3_1_transcript15178/f3p0/1071	1071	781.62	197	10.011
transcript_HQ_E3_1_transcript14178/f5p0/1128	1128	838.62	940	44.5213
transcript_HQ_E3_1_transcript1151/f3p0/2502	2502	2212.62	1815	32.5818
transcript_HQ_E3_1_transcript1518/f9p0/2351	2351	2061.62	983	18.9387
transcript_HQ_E3_1_transcript11510/f3p0/1283	1283	993.62	135.664	5.42311
transcript_HQ_E3_1_transcript1418/f4p0/2402	2402	2112.62	1800	33.842
transcript_HQ_E3_1_transcript13354/f2p0/1196	1189	899.62	1318	58.1917
transcript_HQ_E3_1_transcript11511/f3p0/1268	1268	978.62	1351.13	54.839
transcript_HQ_E3_1_transcript10481/f2p0/1338	1338	1048.62	591.348	22.3991
transcript_HQ_E3_1_transcript12416/f3p0/1226	1217	927.62	112	4.79571
transcript_HQ_E3_1_transcript15183/f5p0/1070	1070	780.62	809	41.1637
transcript_HQ_E3_1_transcript14181/f2p0/1127	1127	837.62	236	11.191
transcript_HQ_E3_1_transcript11513/f6p0/1277	1277	987.62	251.281	10.1059
transcript_HQ_E3_1_transcript15184/f2p0/1082	1081	791.62	227	11.3898
transcript_HQ_E3_1_transcript14182/f2p0/1126	1127	837.62	328.099	15.5583
transcript_HQ_E3_1_transcript10483/f2p0/1348	1347	1057.62	2307	86.6409
transcript_HQ_E3_1_transcript11515/f2p0/1275	1275	985.62	185.216	7.46403
transcript_HQ_E3_1_transcript15186/f3p0/1052	1052	762.62	517	26.927
transcript_HQ_E3_1_transcript11517/f4p0/1291	1291	1001.62	933	36.9985
transcript_HQ_E3_1_transcript1336/f2p0/2452	2451	2161.62	470	8.63622
transcript_HQ_E3_1_transcript10486/f3p0/1335	1335	1045.62	652	24.7673
transcript_HQ_E3_1_transcript12420/f5p0/1234	1234	944.62	906	38.0957
transcript_HQ_E3_1_transcript14187/f2p0/1129	1129	839.62	784	37.0884
transcript_HQ_E3_1_transcript14188/f2p0/1137	1137	847.62	432	20.2436
transcript_HQ_E3_1_transcript13362/f4p0/1155	1155	865.62	778.653	35.7291
transcript_HQ_E3_1_transcript15190/f2p0/1085	1085	795.62	2986.61	149.1
transcript_HQ_E3_1_transcript12423/f5p0/1173	1173	883.62	1005	45.1758
transcript_HQ_E3_1_transcript1152/f3p0/2504	2504	2214.62	1374.89	24.6589
transcript_HQ_E3_1_transcript10489/f2p0/1337	1337	1047.62	1324	50.1983
transcript_HQ_E3_1_transcript11520/f2p0/1289	1289	999.62	1562.65	62.0913
transcript_HQ_E3_1_transcript11521/f2p0/1325	1319	1029.62	688.337	26.554
transcript_HQ_E3_1_transcript1419/f2p0/2415	2415	2125.62	235.993	4.4098
transcript_HQ_E3_1_transcript1049/f2p0/2534	2534	2244.62	638.029	11.2902
transcript_HQ_E3_1_transcript13366/f3p0/1174	1172	882.62	261.132	11.7515
transcript_HQ_E3_1_transcript12427/f2p0/1220	1220	930.62	391	16.6882
transcript_HQ_E3_1_transcript13369/f4p0/1161	1160	870.62	2445	111.546
transcript_HQ_E3_1_transcript10492/f2p0/1341	1341	1051.62	233.802	8.8307
transcript_HQ_E3_1_transcript10493/f2p0/1346	1346	1056.62	287	10.7887
transcript_HQ_E3_1_transcript1337/f6p0/2434	2434	2144.62	2572.95	47.6526
transcript_HQ_E3_1_transcript11527/f2p0/1267	1267	977.62	312	12.6762
transcript_HQ_E3_1_transcript14195/f3p0/1135	1135	845.62	1210	56.8349
transcript_HQ_E3_1_transcript152/f2p0/3358	3357	3067.62	8153.66	105.574
transcript_HQ_E3_1_transcript11528/f2p0/1279	1279	989.62	185.714	7.45387
transcript_HQ_E3_1_transcript10496/f2p0/1337	1337	1047.62	117	4.43596
transcript_HQ_E3_1_transcript12433/f3p0/1230	1230	940.62	984	41.5514
transcript_HQ_E3_1_transcript11529/f2p0/1297	1296	1006.62	485	19.1373
transcript_HQ_E3_1_transcript1520/f5p0/2370	2370	2080.62	1510	28.8263
transcript_HQ_E3_1_transcript14197/f2p0/1126	1126	836.62	678.741	32.2241
transcript_HQ_E3_1_transcript15200/f2p0/1076	1075	785.62	281	14.2069
transcript_HQ_E3_1_transcript13374/f2p0/1168	1168	878.62	410	18.5348
transcript_HQ_E3_1_transcript12435/f21p0/1224	1224	934.62	1201	51.0403
transcript_HQ_E3_1_transcript15201/f2p0/1081	1081	791.62	374.285	18.7798
transcript_HQ_E3_1_transcript13375/f5p0/1109	1109	819.62	513.69	24.894
transcript_HQ_E3_1_transcript14199/f5p0/1128	1127	837.62	1341	63.5897
transcript_HQ_E3_1_transcript10498/f4p0/1343	1337	1047.62	379.317	14.3815
transcript_HQ_E3_1_transcript15202/f5p0/1073	1073	783.62	2286	115.871
transcript_HQ_E3_1_transcript12436/f2p0/1222	1222	932.62	501	21.3372
transcript_HQ_E3_1_transcript12437/f2p0/1223	1221	931.62	42	1.79067
transcript_HQ_E3_1_transcript15205/f2p0/1069	1069	779.62	667.494	34.0071
transcript_HQ_E3_1_transcript11532/f5p0/1252	1252	962.62	612.731	25.2825
transcript_HQ_E3_1_transcript12439/f2p0/1218	1218	928.62	1131.03	48.3772
transcript_HQ_E3_1_transcript105/f5p0/3507	3507	3217.62	2489	30.7252
transcript_HQ_E3_1_transcript15208/f37p0/1010	1009	719.62	4047.1	223.381
transcript_HQ_E3_1_transcript1338/f3p0/2389	2388	2098.62	980	18.548
transcript_HQ_E3_1_transcript1420/f2p0/2406	2404	2114.62	1282.68	24.093
transcript_HQ_E3_1_transcript1244/f2p0/2465	2465	2175.62	1706	31.1459
transcript_HQ_E3_1_transcript1050/f3p0/2635	2635	2345.62	219.027	3.70889
transcript_HQ_E3_1_transcript11536/f5p0/1281	1281	991.62	8315	333.06
transcript_HQ_E3_1_transcript1521/f2p0/2374	2373	2083.62	1400.89	26.7049
transcript_HQ_E3_1_transcript13382/f2p0/1172	1168	878.62	271	12.251
transcript_HQ_E3_1_transcript14202/f14p0/1120	1120	830.62	574	27.4482
transcript_HQ_E3_1_transcript13383/f5p0/1166	1166	876.62	742	33.62
transcript_HQ_E3_1_transcript13384/f3p0/1179	1178	888.62	509	22.7513
transcript_HQ_E3_1_transcript12445/f2p0/1228	1228	938.62	766	32.4149
transcript_HQ_E3_1_transcript14205/f2p0/1133	1132	842.62	417	19.6566
transcript_HQ_E3_1_transcript15212/f4p0/1071	1071	781.62	373.704	18.9905
transcript_HQ_E3_1_transcript1154/f3p0/2448	2447	2157.62	196	3.60816
transcript_HQ_E3_1_transcript14206/f2p0/1132	1131	841.62	1782.29	84.1136
transcript_HQ_E3_1_transcript12447/f2p0/1216	1213	923.62	393.593	16.9262
transcript_HQ_E3_1_transcript13388/f2p0/1171	1171	881.62	232.837	10.49
transcript_HQ_E3_1_transcript10504/f98p0/1301	1297	1007.62	12194	480.678
transcript_HQ_E3_1_transcript11541/f2p0/1271	1271	981.62	724	29.2955
transcript_HQ_E3_1_transcript14208/f4p0/1121	1121	831.62	508.052	24.2655
transcript_HQ_E3_1_transcript14209/f4p0/1146	1146	856.62	527.288	24.4492
transcript_HQ_E3_1_transcript15217/f2p0/1068	1068	778.62	17.1528	0.875013
transcript_HQ_E3_1_transcript10506/f7p0/1259	1259	969.62	940	38.5063
transcript_HQ_E3_1_transcript1245/f2p0/2467	2466	2176.62	404.215	7.37623
transcript_HQ_E3_1_transcript1421/f2p0/2414	2414	2124.62	521	9.74006
transcript_HQ_E3_1_transcript11546/f13p0/1281	1281	991.62	485	19.4268
transcript_HQ_E3_1_transcript12450/f3p0/1218	1218	928.62	394	16.8525
transcript_HQ_E3_1_transcript14210/f4p0/1128	1128	838.62	970	45.9422
transcript_HQ_E3_1_transcript12451/f3p0/1218	1218	928.62	2132	91.1915
transcript_HQ_E3_1_transcript13393/f2p0/1169	1169	879.62	303.32	13.6965
transcript_HQ_E3_1_transcript10509/f3p0/1341	1341	1051.62	1049.41	39.636
transcript_HQ_E3_1_transcript11548/f3p0/1272	1272	982.62	246	9.94385
transcript_HQ_E3_1_transcript14212/f2p0/1125	1125	835.62	1139.34	54.1563
transcript_HQ_E3_1_transcript12453/f6p0/1207	1207	917.62	1215	52.5919
transcript_HQ_E3_1_transcript11549/f39p0/1227	1227	937.62	1768	74.8963
transcript_HQ_E3_1_transcript1051/f3p0/2544	2544	2254.62	694.547	12.2358
transcript_HQ_E3_1_transcript13396/f3p0/1169	1169	879.62	153	6.90878
transcript_HQ_E3_1_transcript14214/f4p0/1123	1123	833.62	1213.78	57.8334
transcript_HQ_E3_1_transcript12455/f23p0/1160	1159	869.62	453.354	20.7068
transcript_HQ_E3_1_transcript1155/f2p0/2492	2492	2202.62	202	3.64264
transcript_HQ_E3_1_transcript13398/f3p0/1159	1159	869.62	546	24.9384
transcript_HQ_E3_1_transcript12456/f2p0/1221	1221	931.62	1096	46.728
transcript_HQ_E3_1_transcript14215/f6p0/1125	1125	835.62	4652.58	221.151
transcript_HQ_E3_1_transcript13399/f2p0/1174	1174	884.62	351	15.76
transcript_HQ_E3_1_transcript11551/f2p0/1276	1275	985.62	925	37.2767
transcript_HQ_E3_1_transcript14216/f3p0/1154	1153	863.62	545.716	25.0986
transcript_HQ_E3_1_transcript11552/f2p0/1272	1269	979.62	1370.46	55.5664
transcript_HQ_E3_1_transcript10514/f2p0/1336	1336	1046.62	2665.15	101.144
transcript_HQ_E3_1_transcript11553/f2p0/1274	1273	983.62	508.83	20.5471
transcript_HQ_E3_1_transcript10515/f21p0/1321	1317	1027.62	892	34.4776
transcript_HQ_E3_1_transcript11554/f2p0/1268	1268	978.62	12736.1	516.925
transcript_HQ_E3_1_transcript12458/f2p0/1224	1224	934.62	199	8.45713
transcript_HQ_E3_1_transcript13400/f3p0/1163	1163	873.62	174	7.91101
transcript_HQ_E3_1_transcript12459/f2p0/1223	1223	933.62	473	20.1232
transcript_HQ_E3_1_transcript10517/f2p0/1213	1212	922.62	97	4.17594
transcript_HQ_E3_1_transcript1246/f4p0/2438	2437	2147.62	1243	22.9889
transcript_HQ_E3_1_transcript10518/f5p0/1343	1344	1054.62	443	16.6845
transcript_HQ_E3_1_transcript14220/f2p0/1124	1124	834.62	695	33.0751
transcript_HQ_E3_1_transcript13404/f2p0/1163	1163	873.62	366	16.6404
transcript_HQ_E3_1_transcript10519/f2p0/1337	1337	1047.62	731.552	27.7362
transcript_HQ_E3_1_transcript12460/f2p0/1207	1207	917.62	99.929	4.32547
transcript_HQ_E3_1_transcript13405/f2p0/1207	1206	916.62	312.816	13.5552
transcript_HQ_E3_1_transcript14222/f4p0/1133	1133	843.62	761	35.8297
transcript_HQ_E3_1_transcript12461/f10p0/1209	1209	919.62	808	34.8986
transcript_HQ_E3_1_transcript1156/f2p0/2510	2511	2221.62	3213	57.4442
transcript_HQ_E3_1_transcript14223/f31p0/1060	1060	770.62	32881	1694.77
transcript_HQ_E3_1_transcript13407/f2p0/1164	1159	869.62	187	8.54117
transcript_HQ_E3_1_transcript11560/f25p0/1258	1255	965.62	2114.51	86.978
transcript_HQ_E3_1_transcript13408/f2p0/1164	1164	874.62	246	11.1717
transcript_HQ_E3_1_transcript15229/f2p0/1077	1076	786.62	499	25.1965
transcript_HQ_E3_1_transcript12463/f2p0/1230	1229	939.62	652.837	27.5967
transcript_HQ_E3_1_transcript14224/f90p0/1023	1023	733.62	21006.9	1137.35
transcript_HQ_E3_1_transcript1523/f2p0/2397	2397	2107.62	1469.26	27.6892
transcript_HQ_E3_1_transcript14226/f2p0/1125	1124	834.62	150	7.13851
transcript_HQ_E3_1_transcript12466/f3p0/1221	1220	930.62	2878.98	122.877
transcript_HQ_E3_1_transcript13409/f2p0/1180	1173	883.62	417.564	18.7699
transcript_HQ_E3_1_transcript12467/f2p0/1232	1232	942.62	245	10.3237
transcript_HQ_E3_1_transcript10523/f10p0/1333	1333	1043.62	1370	52.1415
transcript_HQ_E3_1_transcript12468/f2p0/1234	1234	944.62	794	33.3863
transcript_HQ_E3_1_transcript11566/f3p0/1280	1280	990.62	633	25.3806
transcript_HQ_E3_1_transcript10524/f3p0/1352	1349	1059.62	304	11.3954
transcript_HQ_E3_1_transcript13411/f6p0/1168	1168	878.62	549	24.8185
transcript_HQ_E3_1_transcript1423/f2p0/2405	2405	2115.62	705	13.236
transcript_HQ_E3_1_transcript1247/f4p0/2464	2464	2174.62	3292.26	60.1334
transcript_HQ_E3_1_transcript15236/f3p0/1067	1068	778.62	548	27.955
transcript_HQ_E3_1_transcript14231/f2p0/1123	1123	833.62	350	16.6765
transcript_HQ_E3_1_transcript13416/f2p0/1168	1166	876.62	581	26.3251
transcript_HQ_E3_1_transcript10528/f8p0/1333	1333	1043.62	692	26.3371
transcript_HQ_E3_1_transcript12473/f2p0/1230	1227	937.62	256	10.8447
transcript_HQ_E3_1_transcript1524/f2p0/2372	2372	2082.62	2029	38.697
transcript_HQ_E3_1_transcript13417/f3p0/1167	1168	878.62	1208	54.6098
transcript_HQ_E3_1_transcript10529/f3p0/1353	1355	1065.62	432.022	16.1031
transcript_HQ_E3_1_transcript12474/f2p0/1218	1218	928.62	263	11.2492
transcript_HQ_E3_1_transcript13418/f2p0/1162	1161	871.62	298.789	13.6158
transcript_HQ_E3_1_transcript15241/f4p0/1079	1079	789.62	501	25.2014
transcript_HQ_E3_1_transcript13419/f2p0/1166	1166	876.62	311	14.0914
transcript_HQ_E3_1_transcript12475/f2p0/1223	1222	932.62	1502	63.9691
transcript_HQ_E3_1_transcript14236/f3p0/1131	1131	841.62	616.864	29.1124
transcript_HQ_E3_1_transcript12476/f30p0/1122	1122	832.62	1011	48.2291
transcript_HQ_E3_1_transcript1342/f2p0/2435	2434	2144.62	1186.86	21.9814
transcript_HQ_E3_1_transcript11567/f2p0/1224	1200	910.62	42.9763	1.87455
transcript_HQ_E3_1_transcript15247/f2p0/1067	1067	777.62	1621.78	82.8382
transcript_HQ_E3_1_transcript15249/f2p0/1068	1068	778.62	86	4.3871
transcript_HQ_E3_1_transcript1053/f2p0/2551	2549	2259.62	850.211	14.945
transcript_HQ_E3_1_transcript12480/f5p0/1228	1228	938.62	2239	94.7479
transcript_HQ_E3_1_transcript11570/f3p0/1263	1262	972.62	0	0
transcript_HQ_E3_1_transcript12481/f2p0/1223	1223	933.62	138.37	5.88676
transcript_HQ_E3_1_transcript12482/f2p0/1242	1238	948.62	178	7.45303
transcript_HQ_E3_1_transcript1525/f2p0/2366	2363	2073.62	5872.97	112.495
transcript_HQ_E3_1_transcript14241/f2p0/1129	1129	839.62	250	11.8267
transcript_HQ_E3_1_transcript15250/f2p0/1076	1076	786.62	117	5.9078
transcript_HQ_E3_1_transcript13424/f2p0/1171	1164	874.62	560	25.4316
transcript_HQ_E3_1_transcript10532/f7p0/1334	1334	1044.62	688.352	26.1732
transcript_HQ_E3_1_transcript14242/f30p0/1109	1109	819.62	3853	186.72
transcript_HQ_E3_1_transcript13425/f10p0/1149	1149	859.62	1099	50.7804
transcript_HQ_E3_1_transcript10533/f10p0/1262	1262	972.62	2024.06	82.6582
transcript_HQ_E3_1_transcript13426/f8p0/1190	1190	900.62	966	42.603
transcript_HQ_E3_1_transcript12484/f2p0/1223	1223	933.62	347	14.7627
transcript_HQ_E3_1_transcript13427/f76p0/1146	1146	856.62	2687.04	124.592
transcript_HQ_E3_1_transcript10534/f2p0/1337	1337	1047.62	425	16.1135
transcript_HQ_E3_1_transcript11576/f5p0/1276	1276	986.62	568	22.8667
transcript_HQ_E3_1_transcript13428/f3p0/1154	1154	864.62	615.272	28.2649
transcript_HQ_E3_1_transcript15255/f3p0/1059	1060	770.62	362	18.6584
transcript_HQ_E3_1_transcript13429/f4p0/1190	1190	900.62	357.484	15.7659
transcript_HQ_E3_1_transcript11578/f3p0/1271	1271	981.62	472	19.0987
transcript_HQ_E3_1_transcript12487/f2p0/1220	1220	930.62	462.759	19.7509
transcript_HQ_E3_1_transcript14247/f2p0/1133	1133	843.62	815	38.3721
transcript_HQ_E3_1_transcript15257/f2p0/1071	1071	781.62	311	15.8041
transcript_HQ_E3_1_transcript11579/f61p0/1152	1151	861.62	22313.7	1028.63
transcript_HQ_E3_1_transcript15258/f2p0/1089	1088	798.62	330	16.4127
transcript_HQ_E3_1_transcript15259/f2p0/1074	1074	784.62	427	21.6159
transcript_HQ_E3_1_transcript10538/f2p0/1343	1343	1053.62	1390	52.4006
transcript_HQ_E3_1_transcript1249/f3p0/2454	2453	2163.62	1857	34.0907
transcript_HQ_E3_1_transcript12490/f2p0/1217	1217	927.62	956	40.9348
transcript_HQ_E3_1_transcript1526/f2p0/2366	2365	2075.62	1499	28.6853
transcript_HQ_E3_1_transcript13432/f2p0/1165	1164	874.62	968	43.9603
transcript_HQ_E3_1_transcript14250/f5p0/1115	1115	825.62	1818	87.4619
transcript_HQ_E3_1_transcript1054/f3p0/2527	2527	2237.62	3326	59.0393
transcript_HQ_E3_1_transcript13434/f2p0/1171	1166	876.62	710	32.1701
transcript_HQ_E3_1_transcript15262/f2p0/1069	1069	779.62	101	5.14569
transcript_HQ_E3_1_transcript12494/f2p0/1217	1217	927.62	26	1.11329
transcript_HQ_E3_1_transcript11581/f2p0/1281	1282	992.62	282.424	11.3012
transcript_HQ_E3_1_transcript11582/f5p0/1232	1232	942.62	664	27.9793
transcript_HQ_E3_1_transcript12497/f2p0/1216	1216	926.62	450	19.2893
transcript_HQ_E3_1_transcript10543/f3p0/1337	1337	1047.62	1589.49	60.2642
transcript_HQ_E3_1_transcript11585/f4p0/1267	1267	977.62	250.798	10.1896
transcript_HQ_E3_1_transcript13435/f2p0/1177	1165	875.62	1704.15	77.3033
transcript_HQ_E3_1_transcript12499/f2p0/1223	1223	933.62	229.029	9.74372
transcript_HQ_E3_1_transcript14257/f17p0/1092	1091	801.62	1878	93.0534
transcript_HQ_E3_1_transcript13436/f2p0/1166	1167	877.62	284	12.8534
transcript_HQ_E3_1_transcript15269/f2p0/1069	1069	779.62	213	10.8518
transcript_HQ_E3_1_transcript13437/f2p0/1166	1166	876.62	56	2.53736
transcript_HQ_E3_1_transcript13438/f2p0/1172	1172	882.62	444.643	20.0098
transcript_HQ_E3_1_transcript1527/f3p0/2364	2364	2074.62	1762	33.7344
transcript_HQ_E3_1_transcript125/f3p0/3535	3535	3245.62	6679.41	81.742
transcript_HQ_E3_1_transcript1426/f2p0/2406	2406	2116.62	874	16.4011
transcript_HQ_E3_1_transcript15271/f2p0/1076	1076	786.62	102	5.15039
transcript_HQ_E3_1_transcript1344/f2p0/2441	2443	2153.62	1871	34.5072
transcript_HQ_E3_1_transcript14260/f2p0/1126	1126	836.62	185.336	8.79906
transcript_HQ_E3_1_transcript10548/f2p0/1294	1294	1004.62	91.5008	3.61767
transcript_HQ_E3_1_transcript1159/f4p0/2500	2496	2206.62	2527.94	45.5034
transcript_HQ_E3_1_transcript15273/f2p0/1077	1077	787.62	761	38.3772
transcript_HQ_E3_1_transcript11591/f3p0/1272	1272	982.62	570	23.0406
transcript_HQ_E3_1_transcript12502/f2p0/1224	1224	934.62	1373	58.35
transcript_HQ_E3_1_transcript13443/f2p0/1176	1177	887.62	738.493	33.0464
transcript_HQ_E3_1_transcript12503/f2p0/1221	1221	931.62	310.647	13.2444
transcript_HQ_E3_1_transcript13444/f2p0/1166	1165	875.62	316	14.3343
transcript_HQ_E3_1_transcript12505/f2p0/1221	1221	931.62	184	7.84484
transcript_HQ_E3_1_transcript10551/f2p0/1345	1345	1055.62	521	19.6036
transcript_HQ_E3_1_transcript13447/f15p0/1158	1158	868.62	1779	81.3488
transcript_HQ_E3_1_transcript11596/f6p0/1253	1253	963.62	271.473	11.1899
transcript_HQ_E3_1_transcript10552/f10p0/1333	1333	1043.62	1006	38.2878
transcript_HQ_E3_1_transcript1528/f8p0/2331	2331	2041.62	1047	20.3693
transcript_HQ_E3_1_transcript14268/f2p0/1123	1123	833.62	431	20.5359
transcript_HQ_E3_1_transcript12508/f2p0/1223	1223	933.62	452	19.2297
transcript_HQ_E3_1_transcript10554/f2p0/1345	1344	1054.62	530	19.9611
transcript_HQ_E3_1_transcript11599/f2p0/1256	1257	967.62	776	31.8539
transcript_HQ_E3_1_transcript1251/f3p0/2446	2445	2155.62	909.637	16.761
transcript_HQ_E3_1_transcript13450/f2p0/1160	1160	870.62	248	11.3143
transcript_HQ_E3_1_transcript13451/f3p0/1146	1146	856.62	518	24.0185
transcript_HQ_E3_1_transcript10556/f2p0/1342	1342	1052.62	298.095	11.2484
transcript_HQ_E3_1_transcript12511/f2p0/1223	1223	933.62	722	30.7165
transcript_HQ_E3_1_transcript13452/f2p0/1170	1168	878.62	336	15.1895
transcript_HQ_E3_1_transcript14272/f2p0/1121	1121	831.62	1452	69.3501
transcript_HQ_E3_1_transcript15288/f2p0/1069	1069	779.62	435	22.1621
transcript_HQ_E3_1_transcript15289/f2p0/1064	1064	774.62	85.0089	4.35894
transcript_HQ_E3_1_transcript13455/f2p0/1169	1169	879.62	286.67	12.9447
transcript_HQ_E3_1_transcript12514/f15p0/1197	1197	907.62	1283.52	56.1698
transcript_HQ_E3_1_transcript14274/f2p0/1135	1135	845.62	5723	268.815
transcript_HQ_E3_1_transcript12515/f3p0/1218	1217	927.62	488	20.8956
transcript_HQ_E3_1_transcript14275/f15p0/1085	1085	795.62	2695	134.542
transcript_HQ_E3_1_transcript12516/f6p0/1224	1224	934.62	1923	81.7239
transcript_HQ_E3_1_transcript15290/f2p0/1066	1066	776.62	385.971	19.7402
transcript_HQ_E3_1_transcript15291/f3p0/1063	1063	773.62	243.782	12.5164
transcript_HQ_E3_1_transcript1056/f2p0/2530	2528	2238.62	989	17.5477
transcript_HQ_E3_1_transcript12518/f6p0/1225	1226	936.62	329	13.952
transcript_HQ_E3_1_transcript11601/f9p0/1269	1269	979.62	2243.28	90.9558
transcript_HQ_E3_1_transcript10560/f2p0/1343	1343	1053.62	1147	43.2399
transcript_HQ_E3_1_transcript15293/f2p0/1073	1072	782.62	273	13.8553
transcript_HQ_E3_1_transcript13458/f5p0/1167	1167	877.62	636	28.7843
transcript_HQ_E3_1_transcript13459/f35p0/1104	1104	814.62	1403.73	68.4438
transcript_HQ_E3_1_transcript11603/f2p0/1250	1250	960.62	440.827	18.2273
transcript_HQ_E3_1_transcript1252/f6p0/2456	2456	2166.62	1082.95	19.8533
transcript_HQ_E3_1_transcript1428/f3p0/2400	2400	2110.62	871	16.3913
transcript_HQ_E3_1_transcript11604/f4p0/1244	1244	954.62	3116.05	129.652
transcript_HQ_E3_1_transcript10563/f2p0/1336	1331	1041.62	274.77	10.4777
transcript_HQ_E3_1_transcript14280/f2p0/1110	1109	819.62	886.41	42.9563
transcript_HQ_E3_1_transcript15297/f2p0/1053	1051	761.62	130.388	6.79994
transcript_HQ_E3_1_transcript13460/f2p0/1167	1166	876.62	770.431	34.9082
transcript_HQ_E3_1_transcript10564/f2p0/1332	1331	1041.62	1646.79	62.7962
transcript_HQ_E3_1_transcript10565/f3p0/1338	1338	1048.62	273.339	10.3535
transcript_HQ_E3_1_transcript11607/f7p0/1266	1266	976.62	25558.5	1039.48
transcript_HQ_E3_1_transcript10566/f3p0/1316	1312	1022.62	137	5.32122
transcript_HQ_E3_1_transcript13463/f6p0/1142	1142	852.62	390	18.1683
transcript_HQ_E3_1_transcript12524/f2p0/1241	1242	952.62	249	10.3821
transcript_HQ_E3_1_transcript14284/f3p0/1119	1119	829.62	625	29.9231
transcript_HQ_E3_1_transcript11609/f5p0/1271	1270	980.62	207	8.38445
transcript_HQ_E3_1_transcript10567/f2p0/1350	1350	1060.62	540.573	20.2442
transcript_HQ_E3_1_transcript12525/f2p0/1213	1213	923.62	50.7486	2.18241
transcript_HQ_E3_1_transcript153/f2p0/3401	3394	3104.62	742	9.49293
transcript_HQ_E3_1_transcript10568/f4p0/1328	1328	1038.62	1634.18	62.4955
transcript_HQ_E3_1_transcript13467/f7p0/1156	1156	866.62	0	0
transcript_HQ_E3_1_transcript14287/f2p0/1118	1118	828.62	185	8.86791
transcript_HQ_E3_1_transcript15300/f4p0/1070	1070	780.62	1106.33	56.2922
transcript_HQ_E3_1_transcript11610/f2p0/1265	1265	975.62	4636.07	188.744
transcript_HQ_E3_1_transcript13468/f5p0/1163	1163	873.62	581	26.4155
transcript_HQ_E3_1_transcript11611/f2p0/1270	1270	980.62	130.689	5.2935
transcript_HQ_E3_1_transcript13469/f2p0/1161	1161	871.62	114	5.19497
transcript_HQ_E3_1_transcript15302/f2p0/1062	1062	772.62	1065	54.7506
transcript_HQ_E3_1_transcript14289/f13p0/1114	1114	824.62	2573.31	123.949
transcript_HQ_E3_1_transcript11612/f2p0/1273	1272	982.62	1503.97	60.7936
transcript_HQ_E3_1_transcript1347/f2p0/2424	2424	2134.62	1689	31.4278
transcript_HQ_E3_1_transcript13470/f3p0/1170	1170	880.62	348.582	15.7225
transcript_HQ_E3_1_transcript15305/f7p0/1068	1068	778.62	755	38.5147
transcript_HQ_E3_1_transcript11614/f2p0/1284	1284	994.62	682	27.2353
transcript_HQ_E3_1_transcript1429/f2p0/2400	2400	2110.62	5872.72	110.518
transcript_HQ_E3_1_transcript15306/f2p0/1061	1061	771.62	341.654	17.5869
transcript_HQ_E3_1_transcript11615/f2p0/1270	1270	980.62	393.217	15.9271
transcript_HQ_E3_1_transcript14290/f2p0/1119	1119	829.62	366.398	17.542
transcript_HQ_E3_1_transcript1253/f11p0/2450	2450	2160.62	3344	61.4742
transcript_HQ_E3_1_transcript11616/f2p0/1270	1270	980.62	488.746	19.7965
transcript_HQ_E3_1_transcript13473/f2p0/1172	1171	881.62	431.245	19.4289
transcript_HQ_E3_1_transcript11617/f2p0/1257	1257	967.62	420	17.2405
transcript_HQ_E3_1_transcript10572/f2p0/1337	1337	1047.62	692	26.2366
transcript_HQ_E3_1_transcript12532/f7p0/1216	1216	926.62	983	42.1364
transcript_HQ_E3_1_transcript13475/f2p0/1175	1175	885.62	1237	55.4788
transcript_HQ_E3_1_transcript14294/f26p0/1042	1042	752.62	1490	78.635
transcript_HQ_E3_1_transcript10574/f3p0/1314	1308	1018.62	284	11.0742
transcript_HQ_E3_1_transcript15310/f2p0/1018	1018	728.62	162	8.83119
transcript_HQ_E3_1_transcript12534/f2p0/1226	1226	936.62	662	28.0737
transcript_HQ_E3_1_transcript13477/f2p0/1170	1168	878.62	228	10.3072
transcript_HQ_E3_1_transcript15311/f3p0/1065	1065	775.62	760	38.9197
transcript_HQ_E3_1_transcript12535/f2p0/1208	1208	918.62	1814.79	78.4686
transcript_HQ_E3_1_transcript1162/f4p0/2501	2501	2211.62	3458.62	62.1151
transcript_HQ_E3_1_transcript11620/f2p0/1277	1277	987.62	514	20.6718
transcript_HQ_E3_1_transcript12538/f2p0/1219	1219	929.62	1119.25	47.822
transcript_HQ_E3_1_transcript1348/f3p0/2433	2433	2143.62	2160.31	40.0288
transcript_HQ_E3_1_transcript11622/f2p0/1272	1272	982.62	792	32.0143
transcript_HQ_E3_1_transcript12539/f2p0/1235	1235	945.62	637.64	26.7833
transcript_HQ_E3_1_transcript13480/f2p0/1168	1167	877.62	631.383	28.5754
transcript_HQ_E3_1_transcript1254/f6p0/2461	2461	2171.62	5138.37	93.9824
transcript_HQ_E3_1_transcript12540/f2p0/1218	1218	928.62	105.882	4.52885
transcript_HQ_E3_1_transcript11626/f7p0/1271	1271	981.62	1235	49.9722
transcript_HQ_E3_1_transcript13484/f3p0/1163	1163	873.62	692	31.4622
transcript_HQ_E3_1_transcript12541/f4p0/1208	1208	918.62	570	24.6459
transcript_HQ_E3_1_transcript10580/f2p0/1334	1334	1044.62	3111	118.29
transcript_HQ_E3_1_transcript1532/f3p0/2355	2355	2065.62	1913.88	36.8019
transcript_HQ_E3_1_transcript13488/f2p0/1164	1163	873.62	634	28.8252
transcript_HQ_E3_1_transcript10581/f2p0/1339	1339	1049.62	332	12.5635
transcript_HQ_E3_1_transcript13489/f2p0/1165	1165	875.62	149.794	6.79493
transcript_HQ_E3_1_transcript12545/f3p0/1212	1212	922.62	313.429	13.4934
transcript_HQ_E3_1_transcript1163/f4p0/2492	2492	2202.62	1033	18.628
transcript_HQ_E3_1_transcript15323/f2p0/1093	1093	803.62	455.369	22.507
transcript_HQ_E3_1_transcript1349/f2p0/2427	2427	2137.62	1031	19.1572
transcript_HQ_E3_1_transcript10583/f3p0/1334	1334	1044.62	663	25.2093
transcript_HQ_E3_1_transcript11631/f6p0/1260	1260	970.62	5.07003	0.207475
transcript_HQ_E3_1_transcript12551/f2p0/1209	1209	919.62	523.933	22.6294
[truncated: 8,906 more rows]

## Sheet: MF_2
target_id	length	eff_length	est_counts	tpm
transcript_HQ_E3_1_transcript0/f2p0/5944	5942	5643.93	3266	28.232
transcript_HQ_E3_1_transcript12705/f3p0/1207	1207	908.927	420	22.5438
transcript_HQ_E3_1_transcript13608/f2p0/1133	1128	829.927	256	15.049
transcript_HQ_E3_1_transcript109/f3p0/3462	3461	3162.93	551	8.49902
transcript_HQ_E3_1_transcript1451/f3p0/2367	2365	2066.93	566	13.3597
transcript_HQ_E3_1_transcript12707/f2p0/1204	1204	905.927	626.056	33.7153
transcript_HQ_E3_1_transcript13609/f3p0/1163	1161	862.927	1323	74.7984
transcript_HQ_E3_1_transcript1090/f2p0/2526	2525	2226.93	1127	24.6902
transcript_HQ_E3_1_transcript14510/f2p0/1129	1127	828.927	1926	113.357
transcript_HQ_E3_1_transcript10900/f6p0/1308	1308	1009.93	781	37.7283
transcript_HQ_E3_1_transcript1/f2p0/5772	5759	5460.93	1149	10.265
transcript_HQ_E3_1_transcript13610/f2p0/1154	1154	855.927	509	29.0127
transcript_HQ_E3_1_transcript14512/f2p0/1114	1114	815.927	499	29.837
transcript_HQ_E3_1_transcript1271/f2p0/2466	2466	2167.93	719.871	16.2001
transcript_HQ_E3_1_transcript14513/f11p0/1107	1106	807.927	1991	120.228
transcript_HQ_E3_1_transcript11808/f16p0/1115	1113	814.927	1331	79.6831
transcript_HQ_E3_1_transcript12710/f2p0/1203	1203	904.927	151	8.14085
transcript_HQ_E3_1_transcript10902/f2p0/1315	1314	1015.93	193.857	9.30946
transcript_HQ_E3_1_transcript14514/f2p0/1108	1108	809.927	278.719	16.7891
transcript_HQ_E3_1_transcript11809/f2p0/1254	1254	955.927	164	8.37001
transcript_HQ_E3_1_transcript10903/f2p0/1333	1333	1034.93	4640	218.733
transcript_HQ_E3_1_transcript13613/f40p0/1137	1137	838.927	4764.59	277.082
transcript_HQ_E3_1_transcript10/f3p0/4487	4484	4185.93	1506.18	17.5546
transcript_HQ_E3_1_transcript1181/f4p0/2496	2496	2197.93	884	19.6221
transcript_HQ_E3_1_transcript13614/f16p0/1156	1156	857.927	2063	117.316
transcript_HQ_E3_1_transcript12713/f2p0/1235	1235	936.927	185	9.63324
transcript_HQ_E3_1_transcript10906/f5p0/1313	1313	1014.93	749.813	36.0433
transcript_HQ_E3_1_transcript12715/f2p0/1216	1216	917.927	519.806	27.6274
transcript_HQ_E3_1_transcript14516/f3p0/1119	1114	815.927	791	47.2968
transcript_HQ_E3_1_transcript100/f2p0/3567	3567	3268.93	14636.9	218.449
transcript_HQ_E3_1_transcript10907/f2p0/1214	1206	907.927	494.553	26.5747
transcript_HQ_E3_1_transcript13618/f2p0/1161	1161	862.927	0	0
transcript_HQ_E3_1_transcript12717/f2p0/1210	1210	911.927	1534	82.0676
transcript_HQ_E3_1_transcript12718/f3p0/1200	1200	901.927	204.395	11.0562
transcript_HQ_E3_1_transcript11813/f2p0/1255	1255	956.927	794	40.4807
transcript_HQ_E3_1_transcript10909/f3p0/1313	1313	1014.93	439	21.1026
transcript_HQ_E3_1_transcript14519/f6p0/1096	1096	797.927	831	50.8094
transcript_HQ_E3_1_transcript12719/f9p0/1199	1198	899.927	1027	55.6762
transcript_HQ_E3_1_transcript11815/f3p0/1253	1253	954.927	0	0
transcript_HQ_E3_1_transcript1091/f2p0/2524	2523	2224.93	808.889	17.737
transcript_HQ_E3_1_transcript1362/f4p0/2418	2418	2119.93	1331	30.6312
transcript_HQ_E3_1_transcript1452/f3p0/2393	2393	2094.93	1470	34.2338
transcript_HQ_E3_1_transcript1272/f2p0/2446	2445	2146.93	3001	68.1954
transcript_HQ_E3_1_transcript10001/f2p0/1376	1376	1077.93	371.304	16.8053
transcript_HQ_E3_1_transcript10910/f2p0/1310	1306	1007.93	428.526	20.7422
transcript_HQ_E3_1_transcript14520/f3p0/1106	1106	807.927	532.644	32.1641
transcript_HQ_E3_1_transcript11817/f2p0/1253	1253	954.927	320	16.3488
transcript_HQ_E3_1_transcript10002/f2p0/1328	1274	975.927	167	8.34845
transcript_HQ_E3_1_transcript12722/f4p0/1191	1191	892.927	80.3144	4.38818
transcript_HQ_E3_1_transcript10912/f2p0/1298	1298	999.927	534.896	26.098
transcript_HQ_E3_1_transcript10003/f2p0/1375	1375	1076.93	240.251	10.8839
transcript_HQ_E3_1_transcript10913/f2p0/1305	1305	1006.93	299	14.487
transcript_HQ_E3_1_transcript10004/f3p0/1364	1364	1065.93	880	40.2774
transcript_HQ_E3_1_transcript10914/f4p0/1326	1318	1019.93	449	21.4775
transcript_HQ_E3_1_transcript1182/f2p0/2489	2489	2190.93	501	11.1562
transcript_HQ_E3_1_transcript13621/f2p0/1154	1154	855.927	181.871	10.3665
transcript_HQ_E3_1_transcript10915/f2p0/1318	1318	1019.93	359.419	17.1925
transcript_HQ_E3_1_transcript10005/f3p0/1377	1377	1078.93	695	31.4267
transcript_HQ_E3_1_transcript12726/f2p0/1214	1214	915.927	1296.4	69.0534
transcript_HQ_E3_1_transcript13622/f4p0/1186	1185	886.927	384.642	21.1581
transcript_HQ_E3_1_transcript12727/f19p0/1192	1192	893.927	1477	80.6093
transcript_HQ_E3_1_transcript13623/f6p0/1155	1155	856.927	6764	385.094
transcript_HQ_E3_1_transcript10917/f98p0/1263	1263	964.927	3548.98	179.439
transcript_HQ_E3_1_transcript11822/f5p0/1250	1250	951.927	392	20.0904
transcript_HQ_E3_1_transcript10918/f5p0/1261	1261	962.927	97.3465	4.93212
transcript_HQ_E3_1_transcript11823/f9p0/1262	1261	962.927	1159	58.7214
transcript_HQ_E3_1_transcript10008/f3p0/1362	1362	1063.93	592.628	27.1754
transcript_HQ_E3_1_transcript10919/f2p0/1312	1312	1013.93	107.164	5.15644
transcript_HQ_E3_1_transcript13626/f2p0/1155	1156	857.927	376.993	21.4382
transcript_HQ_E3_1_transcript1273/f2p0/2451	2447	2148.93	374.559	8.50365
transcript_HQ_E3_1_transcript14530/f2p0/1109	1109	810.927	310.86	18.7021
transcript_HQ_E3_1_transcript11827/f9p0/1255	1255	956.927	277.693	14.1577
transcript_HQ_E3_1_transcript13628/f2p0/1156	1155	856.927	763.279	43.4556
transcript_HQ_E3_1_transcript1001/f7p0/2559	2558	2259.93	5860.54	126.517
transcript_HQ_E3_1_transcript10010/f2p0/1377	1377	1078.93	565	25.5484
transcript_HQ_E3_1_transcript14533/f2p0/1107	1107	808.927	47	2.83462
transcript_HQ_E3_1_transcript10923/f2p0/1316	1316	1017.93	381.3	18.275
transcript_HQ_E3_1_transcript10011/f3p0/1360	1358	1059.93	294	13.5325
transcript_HQ_E3_1_transcript1363/f2p0/2421	2421	2122.93	602	13.8346
transcript_HQ_E3_1_transcript1183/f4p0/2482	2482	2183.93	892	19.9266
transcript_HQ_E3_1_transcript10012/f2p0/1380	1379	1080.93	232	10.4712
transcript_HQ_E3_1_transcript10013/f23p0/1322	1322	1023.93	928.64	44.2471
transcript_HQ_E3_1_transcript10926/f2p0/1315	1315	1016.93	166.059	7.96672
transcript_HQ_E3_1_transcript12737/f10p0/1195	1195	896.927	1550.33	84.3283
transcript_HQ_E3_1_transcript10014/f58p0/1326	1326	1027.93	4881	231.661
transcript_HQ_E3_1_transcript11832/f2p0/1257	1257	958.927	70	3.56139
transcript_HQ_E3_1_transcript13632/f2p0/1157	1157	858.927	4985	283.149
transcript_HQ_E3_1_transcript12738/f2p0/1201	1201	902.927	177.81	9.60748
transcript_HQ_E3_1_transcript10928/f3p0/1307	1307	1008.93	552	26.6923
transcript_HQ_E3_1_transcript13634/f4p0/1151	1151	852.927	437	24.9963
transcript_HQ_E3_1_transcript11833/f2p0/1263	1261	962.927	25.847	1.30955
transcript_HQ_E3_1_transcript1454/f2p0/2394	2394	2095.93	1874	43.6214
transcript_HQ_E3_1_transcript1274/f4p0/2446	2446	2147.93	615	13.9689
transcript_HQ_E3_1_transcript1093/f3p0/2530	2530	2231.93	632	13.8148
transcript_HQ_E3_1_transcript10017/f8p0/1370	1370	1071.93	670	30.4941
transcript_HQ_E3_1_transcript10930/f2p0/1314	1315	1016.93	281.315	13.4961
transcript_HQ_E3_1_transcript12741/f3p0/1209	1209	910.927	354	18.9595
transcript_HQ_E3_1_transcript13636/f2p0/1159	1158	859.927	0.000506012	2.87082e-05
transcript_HQ_E3_1_transcript11835/f5p0/1265	1264	965.927	551	27.83
transcript_HQ_E3_1_transcript10931/f2p0/1308	1308	1009.93	533.575	25.7758
transcript_HQ_E3_1_transcript14543/f2p0/904	897	598.947	114	9.28588
transcript_HQ_E3_1_transcript14544/f6p0/1106	1106	807.927	412	24.8789
transcript_HQ_E3_1_transcript13638/f8p0/1147	1147	848.927	790	45.4008
transcript_HQ_E3_1_transcript11837/f3p0/1254	1254	955.927	769	39.2472
transcript_HQ_E3_1_transcript14545/f4p0/1108	1108	809.927	522	31.4435
transcript_HQ_E3_1_transcript12744/f3p0/1204	1204	905.927	664	35.7587
transcript_HQ_E3_1_transcript13639/f3p0/1119	1119	820.927	642	38.1537
transcript_HQ_E3_1_transcript1002/f2p0/2565	2565	2266.93	6104.42	131.375
transcript_HQ_E3_1_transcript11839/f8p0/1249	1249	950.927	108.616	5.57254
transcript_HQ_E3_1_transcript12746/f12p0/1200	1200	901.927	1367	73.9441
transcript_HQ_E3_1_transcript10020/f20p0/1363	1363	1064.93	206.035	9.43904
transcript_HQ_E3_1_transcript1364/f5p0/2421	2420	2121.93	143	3.28785
transcript_HQ_E3_1_transcript12747/f2p0/1213	1213	914.927	279	14.8773
transcript_HQ_E3_1_transcript10937/f2p0/1312	1312	1013.93	584.096	28.105
transcript_HQ_E3_1_transcript10022/f2p0/1362	1362	1063.93	687.751	31.5374
transcript_HQ_E3_1_transcript13642/f4p0/1148	1148	849.927	827.912	47.5236
transcript_HQ_E3_1_transcript11841/f2p0/1261	1258	959.927	268	13.6208
transcript_HQ_E3_1_transcript10023/f4p0/1373	1373	1074.93	202	9.16809
transcript_HQ_E3_1_transcript10939/f2p0/1323	1321	1022.93	132.34	6.31178
transcript_HQ_E3_1_transcript1455/f2p0/2387	2386	2087.93	741.681	17.3304
transcript_HQ_E3_1_transcript11842/f2p0/1260	1260	961.927	721	36.5679
transcript_HQ_E3_1_transcript13643/f2p0/1157	1158	859.927	387.581	21.9891
transcript_HQ_E3_1_transcript1275/f2p0/2454	2454	2155.93	886.167	20.0534
transcript_HQ_E3_1_transcript12750/f5p0/1202	1202	903.927	828.165	44.6982
transcript_HQ_E3_1_transcript1094/f4p0/2525	2525	2226.93	8523	186.721
transcript_HQ_E3_1_transcript10025/f2p0/1384	1383	1084.93	1732	77.885
transcript_HQ_E3_1_transcript11844/f2p0/1259	1259	960.927	929	47.1663
transcript_HQ_E3_1_transcript13645/f2p0/1154	1154	855.927	351	20.0068
transcript_HQ_E3_1_transcript14552/f9p0/1057	1058	759.927	4949.15	317.735
transcript_HQ_E3_1_transcript13646/f155p0/977	977	678.927	4906.45	352.575
transcript_HQ_E3_1_transcript10940/f8p0/1317	1308	1009.93	1464	70.7225
transcript_HQ_E3_1_transcript11846/f2p0/1245	1243	944.927	152.25	7.86079
transcript_HQ_E3_1_transcript12753/f4p0/1206	1206	907.927	509.492	27.3775
transcript_HQ_E3_1_transcript10941/f4p0/1304	1304	1005.93	1072.93	52.037
transcript_HQ_E3_1_transcript14554/f18p0/1084	1084	785.927	1113.53	69.1236
transcript_HQ_E3_1_transcript12755/f6p0/1202	1202	903.927	618.174	33.3645
transcript_HQ_E3_1_transcript10943/f8p0/1295	1295	996.927	445	21.7773
transcript_HQ_E3_1_transcript10029/f6p0/1365	1365	1066.93	469	21.4459
transcript_HQ_E3_1_transcript12756/f4p0/1144	1144	845.927	253.905	14.6435
transcript_HQ_E3_1_transcript10944/f2p0/1312	1312	1013.93	443	21.3159
transcript_HQ_E3_1_transcript13649/f2p0/1159	1159	860.927	1.65593	0.0938387
transcript_HQ_E3_1_transcript14557/f2p0/1107	1109	810.927	697	41.9332
transcript_HQ_E3_1_transcript12758/f3p0/1207	1207	908.927	618	33.1716
transcript_HQ_E3_1_transcript1003/f2p0/2553	2553	2254.93	1056	22.8475
transcript_HQ_E3_1_transcript1365/f2p0/2383	2347	2048.93	99	2.3573
transcript_HQ_E3_1_transcript10030/f2p0/1367	1368	1069.93	167.276	7.62758
transcript_HQ_E3_1_transcript1276/f3p0/2445	2445	2146.93	1682	38.2222
transcript_HQ_E3_1_transcript11852/f2p0/1254	1254	955.927	115	5.86921
transcript_HQ_E3_1_transcript10031/f4p0/1336	1336	1037.93	283	13.3023
transcript_HQ_E3_1_transcript12760/f5p0/1197	1197	898.927	2099	113.919
transcript_HQ_E3_1_transcript1456/f2p0/2359	2359	2060.93	989.99	23.4355
transcript_HQ_E3_1_transcript12761/f2p0/1168	1157	858.927	267.629	15.2014
transcript_HQ_E3_1_transcript10033/f2p0/1369	1369	1070.93	17	0.774454
transcript_HQ_E3_1_transcript12762/f2p0/1217	1217	918.927	539	28.6164
transcript_HQ_E3_1_transcript13653/f2p0/1157	1157	858.927	208.174	11.8243
transcript_HQ_E3_1_transcript1095/f2p0/2502	2503	2204.93	1329	29.4061
transcript_HQ_E3_1_transcript10034/f2p0/1363	1362	1063.93	598	27.4218
transcript_HQ_E3_1_transcript14562/f3p0/1114	1114	815.927	398.113	23.8047
transcript_HQ_E3_1_transcript11856/f2p0/1258	1258	959.927	438	22.2609
transcript_HQ_E3_1_transcript14563/f2p0/1105	1105	806.927	405	24.4865
transcript_HQ_E3_1_transcript13655/f3p0/1183	1183	884.927	330	18.1934
transcript_HQ_E3_1_transcript10951/f120p0/1270	1267	968.927	1665.1	83.8409
transcript_HQ_E3_1_transcript11857/f2p0/1250	1246	947.927	3092.25	159.15
transcript_HQ_E3_1_transcript13656/f8p0/1138	1137	838.927	1546.91	89.9595
transcript_HQ_E3_1_transcript10953/f3p0/1312	1312	1013.93	398.123	19.1565
transcript_HQ_E3_1_transcript12768/f48p0/1076	1076	777.927	4865	305.106
transcript_HQ_E3_1_transcript12769/f2p0/1201	1201	902.927	413.118	22.3218
transcript_HQ_E3_1_transcript14568/f4p0/1094	1094	795.927	354.258	21.7147
transcript_HQ_E3_1_transcript1186/f2p0/2481	2481	2182.93	3439	76.8599
transcript_HQ_E3_1_transcript10039/f2p0/1373	1373	1074.93	234.975	10.6647
transcript_HQ_E3_1_transcript1277/f3p0/2425	2423	2124.93	179	4.10975
transcript_HQ_E3_1_transcript1366/f3p0/2407	2407	2108.93	2334.95	54.016
transcript_HQ_E3_1_transcript11861/f2p0/1256	1256	957.927	310	15.7883
transcript_HQ_E3_1_transcript10957/f4p0/1286	1286	987.927	15292	755.172
transcript_HQ_E3_1_transcript12771/f3p0/1203	1203	904.927	253	13.64
transcript_HQ_E3_1_transcript10958/f2p0/1313	1313	1014.93	1034	49.7041
transcript_HQ_E3_1_transcript12772/f15p0/1165	1165	866.927	389.009	21.8919
transcript_HQ_E3_1_transcript1457/f3p0/2396	2395	2096.93	1734.34	40.3513
transcript_HQ_E3_1_transcript1004/f2p0/2559	2560	2261.93	586.574	12.6518
transcript_HQ_E3_1_transcript11863/f2p0/1250	1250	951.927	297.309	15.2374
transcript_HQ_E3_1_transcript10040/f3p0/1373	1373	1074.93	713	32.3606
transcript_HQ_E3_1_transcript11864/f2p0/1256	1256	957.927	133	6.7737
transcript_HQ_E3_1_transcript13662/f2p0/1146	1144	845.927	341	19.6665
transcript_HQ_E3_1_transcript12774/f2p0/1220	1220	921.927	339.085	17.944
transcript_HQ_E3_1_transcript10041/f2p0/1361	1361	1062.93	280.998	12.8975
transcript_HQ_E3_1_transcript14571/f88p0/1038	1037	738.927	18198.4	1201.54
transcript_HQ_E3_1_transcript11866/f9p0/1209	1211	912.927	1834	98.0099
transcript_HQ_E3_1_transcript1096/f20p0/2519	2516	2217.93	31417	691.073
transcript_HQ_E3_1_transcript12779/f2p0/1199	1199	900.927	1225.78	66.3791
transcript_HQ_E3_1_transcript14576/f2p0/1105	1105	806.927	348	21.0403
transcript_HQ_E3_1_transcript1187/f4p0/2438	2438	2139.93	730.903	16.6635
transcript_HQ_E3_1_transcript1278/f2p0/2449	2449	2150.93	1203	27.2864
transcript_HQ_E3_1_transcript10046/f2p0/1386	1387	1088.93	586.25	26.2658
transcript_HQ_E3_1_transcript10960/f3p0/1312	1310	1011.93	231.305	11.1517
transcript_HQ_E3_1_transcript11871/f2p0/1251	1250	951.927	620	31.7757
transcript_HQ_E3_1_transcript12781/f2p0/1209	1208	909.927	1596	85.5722
transcript_HQ_E3_1_transcript10961/f3p0/1312	1312	1013.93	243	11.6925
transcript_HQ_E3_1_transcript11873/f2p0/1253	1252	953.927	166	8.48984
transcript_HQ_E3_1_transcript11875/f3p0/1253	1252	953.927	564.991	28.8957
transcript_HQ_E3_1_transcript13670/f2p0/1160	1160	861.927	278	15.7355
transcript_HQ_E3_1_transcript10966/f2p0/1307	1307	1008.93	1239.39	59.9314
transcript_HQ_E3_1_transcript12784/f3p0/1205	1205	906.927	419	22.5397
transcript_HQ_E3_1_transcript10967/f2p0/1308	1308	1009.93	641.085	30.9694
transcript_HQ_E3_1_transcript11879/f4p0/1255	1255	956.927	11.6259	0.592726
transcript_HQ_E3_1_transcript13673/f84p0/1100	1100	801.927	6841.17	416.2
transcript_HQ_E3_1_transcript1188/f3p0/2473	2473	2174.93	1483.62	33.2801
transcript_HQ_E3_1_transcript12786/f4p0/1195	1197	898.927	566	30.7184
transcript_HQ_E3_1_transcript10049/f2p0/1346	1344	1045.93	9	0.419805
transcript_HQ_E3_1_transcript13674/f2p0/1167	1167	868.927	1253.92	70.4031
transcript_HQ_E3_1_transcript14585/f12p0/1104	1096	797.927	1475	90.1852
transcript_HQ_E3_1_transcript11880/f3p0/1251	1251	952.927	408	20.8885
transcript_HQ_E3_1_transcript11881/f3p0/1277	1277	978.927	791.872	39.4649
transcript_HQ_E3_1_transcript1097/f3p0/2518	2518	2219.93	710	15.6037
transcript_HQ_E3_1_transcript13676/f2p0/1154	1154	855.927	1786	101.801
transcript_HQ_E3_1_transcript14587/f2p0/1104	1104	805.927	719	43.5251
transcript_HQ_E3_1_transcript11882/f3p0/1285	1281	982.927	652.531	32.3882
transcript_HQ_E3_1_transcript12789/f2p0/1214	1214	915.927	1798	95.7713
transcript_HQ_E3_1_transcript10970/f4p0/1282	1278	979.927	512	25.4908
transcript_HQ_E3_1_transcript13677/f3p0/1160	1151	852.927	348	19.9055
transcript_HQ_E3_1_transcript13678/f2p0/1169	1168	869.927	677	37.9675
transcript_HQ_E3_1_transcript10971/f2p0/1304	1304	1005.93	107	5.18948
transcript_HQ_E3_1_transcript13679/f13p0/1130	1130	831.927	473	27.7385
transcript_HQ_E3_1_transcript1279/f2p0/2452	2453	2154.93	1529	34.6164
transcript_HQ_E3_1_transcript10972/f2p0/1315	1315	1016.93	603	28.929
transcript_HQ_E3_1_transcript12790/f7p0/1178	1178	879.927	1431	79.3414
transcript_HQ_E3_1_transcript1459/f2p0/2390	2390	2091.93	941	21.9457
transcript_HQ_E3_1_transcript11886/f5p0/1277	1267	968.927	180.067	9.0667
transcript_HQ_E3_1_transcript13680/f2p0/1151	1151	852.927	204	11.6688
transcript_HQ_E3_1_transcript13681/f2p0/1161	1161	862.927	231.597	13.0938
transcript_HQ_E3_1_transcript10976/f6p0/1305	1305	1006.93	6298	305.149
transcript_HQ_E3_1_transcript11889/f2p0/1261	1261	962.927	257	13.0211
transcript_HQ_E3_1_transcript10057/f5p0/1343	1342	1043.93	896	41.874
transcript_HQ_E3_1_transcript10978/f4p0/1321	1321	1022.93	269	12.8296
transcript_HQ_E3_1_transcript13684/f5p0/1143	1143	844.927	381	21.9995
transcript_HQ_E3_1_transcript10979/f12p0/1298	1296	997.927	1804	88.1951
transcript_HQ_E3_1_transcript11890/f98p0/1212	1212	913.927	5467	291.84
transcript_HQ_E3_1_transcript14595/f2p0/1131	1131	832.927	99	5.79876
transcript_HQ_E3_1_transcript11891/f2p0/1242	1242	943.927	213.486	11.0341
transcript_HQ_E3_1_transcript13685/f2p0/1163	1163	864.927	65	3.66641
transcript_HQ_E3_1_transcript11892/f2p0/1252	1252	953.927	404.077	20.6659
transcript_HQ_E3_1_transcript14596/f2p0/1090	1090	791.927	281	17.3112
transcript_HQ_E3_1_transcript12798/f2p0/1200	1200	901.927	445.311	24.0879
transcript_HQ_E3_1_transcript13686/f2p0/1150	1150	851.927	748	42.8357
transcript_HQ_E3_1_transcript1006/f3p0/2542	2542	2243.93	916	19.9156
transcript_HQ_E3_1_transcript10980/f2p0/1309	1309	1010.93	446	21.5239
transcript_HQ_E3_1_transcript14597/f2p0/1107	1107	808.927	340.029	20.5075
transcript_HQ_E3_1_transcript13687/f2p0/1153	1153	854.927	880	50.2181
transcript_HQ_E3_1_transcript10060/f6p0/1367	1367	1068.93	1601.88	73.1119
transcript_HQ_E3_1_transcript10983/f11p0/1306	1306	1007.93	513	24.831
transcript_HQ_E3_1_transcript128/f8p0/3424	3424	3125.93	3698.58	57.7249
transcript_HQ_E3_1_transcript11896/f2p0/1261	1260	961.927	1169.97	59.3389
transcript_HQ_E3_1_transcript10985/f2p0/1288	1288	989.927	316	15.5737
transcript_HQ_E3_1_transcript10063/f6p0/1326	1326	1027.93	1087	51.591
transcript_HQ_E3_1_transcript11898/f2p0/1252	1252	953.927	591.768	30.2652
transcript_HQ_E3_1_transcript10986/f11p0/1291	1290	991.927	3577	175.932
transcript_HQ_E3_1_transcript146/f2p0/3372	3372	3073.93	2696	42.7891
transcript_HQ_E3_1_transcript12800/f3p0/1198	1198	899.927	328.754	17.8226
transcript_HQ_E3_1_transcript13691/f6p0/1153	1153	854.927	651.137	37.1578
transcript_HQ_E3_1_transcript10065/f5p0/1362	1362	1063.93	38	1.74252
transcript_HQ_E3_1_transcript13693/f2p0/1148	1147	848.927	246	14.1375
transcript_HQ_E3_1_transcript12802/f2p0/1202	1202	903.927	594	32.0597
transcript_HQ_E3_1_transcript10989/f2p0/1312	1312	1013.93	472	22.7113
transcript_HQ_E3_1_transcript119/f2p0/3447	3447	3148.93	1240.87	19.2252
transcript_HQ_E3_1_transcript13694/f2p0/1151	1151	852.927	1058	60.5174
transcript_HQ_E3_1_transcript12803/f3p0/1198	1198	899.927	527.155	28.5784
transcript_HQ_E3_1_transcript14600/f8p0/1094	1095	796.927	71.6806	4.38823
transcript_HQ_E3_1_transcript1099/f2p0/2515	2515	2216.93	710	15.6248
transcript_HQ_E3_1_transcript10068/f5p0/1363	1363	1064.93	288.708	13.2265
transcript_HQ_E3_1_transcript10990/f2p0/1301	1300	1001.93	105.333	5.12902
transcript_HQ_E3_1_transcript14602/f2p0/1116	1116	817.927	325.734	19.4292
transcript_HQ_E3_1_transcript13698/f2p0/1153	1153	854.927	272	15.522
transcript_HQ_E3_1_transcript1190/f3p0/2471	2468	2169.93	5168.28	116.2
transcript_HQ_E3_1_transcript10992/f3p0/1315	1316	1017.93	392	18.7878
transcript_HQ_E3_1_transcript1007/f5p0/2546	2546	2247.93	1125.14	24.4191
transcript_HQ_E3_1_transcript14605/f6p0/1102	1102	803.927	1436	87.1454
transcript_HQ_E3_1_transcript11902/f2p0/1243	1243	944.927	290	14.9729
transcript_HQ_E3_1_transcript1281/f4p0/2446	2446	2147.93	1909	43.3604
transcript_HQ_E3_1_transcript10070/f3p0/1364	1364	1065.93	943.251	43.1724
transcript_HQ_E3_1_transcript137/f2p0/3442	3442	3143.93	587.069	9.1101
transcript_HQ_E3_1_transcript11903/f3p0/1245	1244	945.927	329	16.9686
transcript_HQ_E3_1_transcript11904/f2p0/1291	1293	994.927	14.4693	0.709516
transcript_HQ_E3_1_transcript10996/f3p0/1307	1307	1008.93	1368.15	66.1576
transcript_HQ_E3_1_transcript13700/f2p0/1152	1151	852.927	156.116	8.92982
transcript_HQ_E3_1_transcript14607/f26p0/1025	1025	726.927	1545	103.692
transcript_HQ_E3_1_transcript12813/f2p0/1230	1230	931.927	216.57	11.3376
transcript_HQ_E3_1_transcript12814/f2p0/1205	1205	906.927	421	22.6473
transcript_HQ_E3_1_transcript14609/f4p0/1101	1101	802.927	458	27.8289
transcript_HQ_E3_1_transcript1461/f2p0/2398	2398	2099.93	632.907	14.7042
transcript_HQ_E3_1_transcript11907/f2p0/1214	1214	915.927	136	7.2441
transcript_HQ_E3_1_transcript12818/f3p0/1202	1202	903.927	1055.21	56.9522
transcript_HQ_E3_1_transcript11/f2p0/4491	4490	4191.93	2711	31.5517
transcript_HQ_E3_1_transcript13707/f3p0/1147	1146	847.927	215.861	12.42
transcript_HQ_E3_1_transcript12819/f4p0/1208	1208	909.927	1224	65.6268
transcript_HQ_E3_1_transcript13708/f2p0/1156	1155	856.927	914.707	52.0768
transcript_HQ_E3_1_transcript11909/f2p0/1254	1254	955.927	101	5.1547
transcript_HQ_E3_1_transcript10079/f2p0/1373	1373	1074.93	281	12.7536
transcript_HQ_E3_1_transcript14613/f2p0/1104	1104	805.927	123	7.44588
transcript_HQ_E3_1_transcript110/f3p0/3444	3444	3145.93	3639	56.4339
transcript_HQ_E3_1_transcript1282/f24p0/2410	2410	2111.93	4643.97	107.28
transcript_HQ_E3_1_transcript1191/f2p0/2484	2484	2185.93	482	10.7577
transcript_HQ_E3_1_transcript11910/f2p0/1243	1243	944.927	766	39.5491
transcript_HQ_E3_1_transcript1100/f2p0/2521	2521	2222.93	1610.9	35.3549
transcript_HQ_E3_1_transcript13710/f2p0/1151	1151	852.927	644.978	36.8927
transcript_HQ_E3_1_transcript12821/f2p0/1204	1204	905.927	206	11.0938
transcript_HQ_E3_1_transcript1008/f2p0/2560	2560	2261.93	1287	27.7592
transcript_HQ_E3_1_transcript14615/f2p0/1107	1107	808.927	645	38.9007
transcript_HQ_E3_1_transcript11000/f3p0/1306	1306	1007.93	241.153	11.6727
transcript_HQ_E3_1_transcript10080/f6p0/1364	1364	1065.93	75	3.43274
transcript_HQ_E3_1_transcript13712/f2p0/1157	1157	858.927	840.022	47.7134
transcript_HQ_E3_1_transcript11001/f2p0/1308	1307	1008.93	284	13.733
transcript_HQ_E3_1_transcript11913/f7p0/1163	1160	861.927	382.326	21.6406
transcript_HQ_E3_1_transcript11914/f5p0/1254	1254	955.927	992	50.6283
transcript_HQ_E3_1_transcript12825/f2p0/1197	1198	899.927	216	11.7099
transcript_HQ_E3_1_transcript14618/f18p0/1067	1065	766.927	1462	93.0036
transcript_HQ_E3_1_transcript11003/f2p0/1306	1306	1007.93	135	6.53448
transcript_HQ_E3_1_transcript12826/f13p0/1169	1169	870.927	25	1.40044
transcript_HQ_E3_1_transcript13715/f2p0/1159	1159	860.927	20321	1151.56
transcript_HQ_E3_1_transcript11915/f2p0/1247	1248	949.927	286	14.6887
transcript_HQ_E3_1_transcript10083/f8p0/1349	1349	1050.93	534.799	24.827
transcript_HQ_E3_1_transcript12828/f6p0/1198	1198	899.927	832	45.1048
transcript_HQ_E3_1_transcript13717/f2p0/1143	1143	844.927	1875	108.265
transcript_HQ_E3_1_transcript10084/f2p0/1363	1363	1064.93	213.315	9.77258
transcript_HQ_E3_1_transcript11007/f2p0/1321	1320	1021.93	115.294	5.5042
transcript_HQ_E3_1_transcript13719/f4p0/1152	1152	853.927	389.197	22.2359
transcript_HQ_E3_1_transcript1283/f2p0/2492	2493	2194.93	2435.12	54.1261
transcript_HQ_E3_1_transcript10086/f5p0/1327	1327	1028.93	105.948	5.02359
transcript_HQ_E3_1_transcript12830/f8p0/1193	1192	893.927	776	42.3513
transcript_HQ_E3_1_transcript10087/f4p0/1365	1365	1066.93	1577.46	72.1325
transcript_HQ_E3_1_transcript1372/f4p0/2423	2423	2124.93	2032	46.6537
transcript_HQ_E3_1_transcript14621/f3p0/1115	1115	816.927	700.637	41.8424
transcript_HQ_E3_1_transcript11921/f3p0/1236	1236	937.927	221	11.4956
transcript_HQ_E3_1_transcript1101/f3p0/2479	2477	2178.93	4001.18	89.5884
transcript_HQ_E3_1_transcript10089/f2p0/1205	1205	906.927	336.721	18.1136
transcript_HQ_E3_1_transcript11922/f33p0/1244	1244	945.927	1282	66.1206
transcript_HQ_E3_1_transcript11010/f9p0/1310	1310	1011.93	557	26.8542
transcript_HQ_E3_1_transcript13723/f2p0/1152	1152	853.927	179.848	10.2752
transcript_HQ_E3_1_transcript11923/f7p0/1260	1259	960.927	1635	83.0107
transcript_HQ_E3_1_transcript14625/f2p0/1109	1109	810.927	290.398	17.4711
transcript_HQ_E3_1_transcript12834/f2p0/1195	1195	896.927	221	12.021
transcript_HQ_E3_1_transcript11926/f17p0/1234	1234	935.927	1192	62.1357
transcript_HQ_E3_1_transcript1009/f2p0/2542	2542	2243.93	749.056	16.2859
transcript_HQ_E3_1_transcript13724/f9p0/1155	1155	856.927	397	22.6023
transcript_HQ_E3_1_transcript14626/f2p0/1112	1111	812.927	581.779	34.9151
transcript_HQ_E3_1_transcript11927/f2p0/1258	1258	959.927	548	27.8515
transcript_HQ_E3_1_transcript13725/f2p0/1150	1150	851.927	1146.76	65.6712
transcript_HQ_E3_1_transcript12836/f5p0/1196	1196	897.927	365	19.8316
transcript_HQ_E3_1_transcript11015/f3p0/1382	1382	1083.93	296	13.3229
transcript_HQ_E3_1_transcript14628/f2p0/1105	1099	800.927	153.628	9.35804
transcript_HQ_E3_1_transcript13727/f2p0/1151	1151	852.927	135.467	7.74866
transcript_HQ_E3_1_transcript12838/f2p0/1208	1208	909.927	454.473	24.3673
transcript_HQ_E3_1_transcript14629/f2p0/1108	1108	809.927	129.988	7.83006
transcript_HQ_E3_1_transcript12839/f2p0/1205	1205	906.927	1093	58.7969
transcript_HQ_E3_1_transcript13729/f3p0/1155	1155	856.927	583	33.1918
transcript_HQ_E3_1_transcript11017/f2p0/1288	1288	989.927	2.23721	0.110258
transcript_HQ_E3_1_transcript11930/f4p0/1243	1243	944.927	245	12.6495
transcript_HQ_E3_1_transcript11018/f2p0/1305	1305	1006.93	130.403	6.31824
transcript_HQ_E3_1_transcript10094/f3p0/1373	1372	1073.93	536.048	24.352
transcript_HQ_E3_1_transcript11019/f2p0/1314	1314	1015.93	54	2.59321
transcript_HQ_E3_1_transcript14630/f4p0/1090	1090	791.927	327	20.1451
transcript_HQ_E3_1_transcript12841/f2p0/1202	1203	904.927	171.937	9.26961
transcript_HQ_E3_1_transcript12842/f2p0/1196	1196	897.927	572.433	31.1021
transcript_HQ_E3_1_transcript13731/f5p0/1145	1145	846.927	629	36.2336
transcript_HQ_E3_1_transcript1102/f2p0/2526	2526	2227.93	3668.91	80.3419
transcript_HQ_E3_1_transcript14632/f2p0/1104	1104	805.927	711	43.0408
transcript_HQ_E3_1_transcript11020/f7p0/1279	1279	980.927	643	31.9802
transcript_HQ_E3_1_transcript14633/f3p0/1110	1110	811.927	358	21.5116
transcript_HQ_E3_1_transcript10097/f6p0/1336	1336	1037.93	941.464	44.2531
transcript_HQ_E3_1_transcript11021/f5p0/1305	1305	1006.93	442	21.4156
transcript_HQ_E3_1_transcript11936/f2p0/1265	1265	966.927	397	20.031
transcript_HQ_E3_1_transcript12845/f15p0/1193	1193	894.927	2458.1	134.004
transcript_HQ_E3_1_transcript14634/f9p0/1065	1065	766.927	874	55.5986
transcript_HQ_E3_1_transcript11937/f11p0/1240	1240	941.927	379	19.6304
transcript_HQ_E3_1_transcript11938/f32p0/1166	1166	867.927	5899	331.59
transcript_HQ_E3_1_transcript11023/f36p0/1177	1176	877.927	3308.18	183.839
transcript_HQ_E3_1_transcript12847/f2p0/1197	1197	898.927	662.552	35.9586
transcript_HQ_E3_1_transcript12848/f33p0/1142	1142	843.927	2554.39	147.669
transcript_HQ_E3_1_transcript12849/f6p0/1201	1201	902.927	1309.5	70.7556
transcript_HQ_E3_1_transcript11025/f2p0/1305	1305	1006.93	604	29.2648
transcript_HQ_E3_1_transcript13738/f10p0/1155	1155	856.927	512	29.1496
transcript_HQ_E3_1_transcript14638/f2p0/1101	1101	802.927	333.002	20.2338
transcript_HQ_E3_1_transcript1194/f12p0/2488	2488	2189.93	3997	89.0453
transcript_HQ_E3_1_transcript13739/f9p0/1154	1154	855.927	713	40.6405
transcript_HQ_E3_1_transcript1285/f4p0/2411	2411	2112.93	254	5.86484
transcript_HQ_E3_1_transcript11941/f2p0/1255	1255	956.927	352.599	17.9767
transcript_HQ_E3_1_transcript1374/f4p0/2428	2428	2129.93	4471.95	102.433
transcript_HQ_E3_1_transcript12851/f7p0/1173	1173	874.927	1253.13	69.8764
transcript_HQ_E3_1_transcript11942/f2p0/1250	1250	951.927	309	15.8366
transcript_HQ_E3_1_transcript12852/f3p0/1199	1199	900.927	175	9.47665
transcript_HQ_E3_1_transcript1464/f2p0/2397	2395	2096.93	789	18.3569
transcript_HQ_E3_1_transcript1010/f7p0/2554	2554	2255.93	936	20.2422
transcript_HQ_E3_1_transcript10100/f3p0/1369	1369	1070.93	390.749	17.801
transcript_HQ_E3_1_transcript11944/f2p0/1249	1249	950.927	123	6.31051
transcript_HQ_E3_1_transcript13745/f16p0/1146	1146	847.927	844	48.5613
transcript_HQ_E3_1_transcript11947/f2p0/1246	1246	947.927	315	16.2122
transcript_HQ_E3_1_transcript12858/f2p0/1195	1195	896.927	237	12.8913
transcript_HQ_E3_1_transcript14644/f12p0/1095	1095	796.927	1098	67.2187
transcript_HQ_E3_1_transcript11949/f2p0/1242	1242	943.927	796	41.1416
transcript_HQ_E3_1_transcript10104/f2p0/1370	1370	1071.93	329.638	15.003
transcript_HQ_E3_1_transcript1103/f2p0/2523	2517	2218.93	578	12.7084
transcript_HQ_E3_1_transcript14645/f2p0/1106	1103	804.927	30	1.81832
transcript_HQ_E3_1_transcript10105/f8p0/1361	1361	1062.93	1624.68	74.5713
transcript_HQ_E3_1_transcript1195/f2p0/2475	2478	2179.93	418.601	9.3684
transcript_HQ_E3_1_transcript1286/f2p0/2449	2448	2149.93	5118.7	116.156
transcript_HQ_E3_1_transcript10106/f2p0/1364	1364	1065.93	274.327	12.5559
transcript_HQ_E3_1_transcript12860/f3p0/1198	1198	899.927	139.205	7.54663
transcript_HQ_E3_1_transcript1375/f2p0/2406	2407	2108.93	1706.64	39.4808
transcript_HQ_E3_1_transcript11033/f2p0/1256	1248	949.927	172	8.83374
transcript_HQ_E3_1_transcript14649/f2p0/1113	1112	813.927	27.2739	1.63481
transcript_HQ_E3_1_transcript11952/f2p0/1261	1261	962.927	629	31.8687
transcript_HQ_E3_1_transcript12861/f2p0/1195	1195	896.927	340.957	18.546
transcript_HQ_E3_1_transcript11953/f2p0/1247	1247	948.927	532	27.3518
transcript_HQ_E3_1_transcript12863/f3p0/1190	1189	890.927	337.952	18.5063
transcript_HQ_E3_1_transcript11034/f4p0/1307	1305	1006.93	452	21.9001
transcript_HQ_E3_1_transcript1465/f3p0/2383	2383	2084.93	565	13.221
transcript_HQ_E3_1_transcript14650/f8p0/1101	1101	802.927	10176.3	618.328
transcript_HQ_E3_1_transcript14651/f2p0/1106	1106	807.927	435	26.2678
transcript_HQ_E3_1_transcript12866/f2p0/1213	1213	914.927	34.6368	1.84696
transcript_HQ_E3_1_transcript10110/f2p0/1362	1364	1065.93	240	10.9848
transcript_HQ_E3_1_transcript12869/f2p0/1195	1194	895.927	381	20.7472
transcript_HQ_E3_1_transcript10111/f2p0/1388	1388	1089.93	10216.1	457.292
transcript_HQ_E3_1_transcript1287/f2p0/2446	2446	2147.93	4609.74	104.704
transcript_HQ_E3_1_transcript10112/f2p0/1365	1364	1065.93	753	34.4647
transcript_HQ_E3_1_transcript14656/f2p0/1100	1092	793.927	161	9.89354
transcript_HQ_E3_1_transcript11040/f2p0/1303	1303	1004.93	450.235	21.858
transcript_HQ_E3_1_transcript13751/f3p0/1150	1150	851.927	725.409	41.542
transcript_HQ_E3_1_transcript10113/f14p0/1351	1350	1051.93	1074.38	49.8285
transcript_HQ_E3_1_transcript13752/f2p0/1152	1152	853.927	421.988	24.1094
transcript_HQ_E3_1_transcript11041/f2p0/1302	1302	1003.93	280	13.607
transcript_HQ_E3_1_transcript13754/f5p0/1143	1143	844.927	165.622	9.56327
transcript_HQ_E3_1_transcript12876/f3p0/1195	1195	896.927	598.495	32.5544
transcript_HQ_E3_1_transcript13756/f15p0/1096	1096	797.927	1885.76	115.3
transcript_HQ_E3_1_transcript11954/f3p0/1261	1288	989.927	211.922	10.4443
transcript_HQ_E3_1_transcript10116/f2p0/1365	1365	1066.93	103	4.70987
transcript_HQ_E3_1_transcript1466/f11p0/2388	2387	2088.93	1784.7	41.682
transcript_HQ_E3_1_transcript14660/f3p0/1080	1080	781.927	1494.24	93.2311
transcript_HQ_E3_1_transcript13758/f2p0/1145	1145	846.927	951.087	54.7874
transcript_HQ_E3_1_transcript12879/f2p0/1192	1192	893.927	77.1255	4.20923
transcript_HQ_E3_1_transcript11957/f4p0/1255	1255	956.927	293.094	14.9429
transcript_HQ_E3_1_transcript11046/f2p0/1288	1287	988.927	157.857	7.78764
transcript_HQ_E3_1_transcript10119/f2p0/1349	1349	1050.93	482.254	22.3877
transcript_HQ_E3_1_transcript1376/f2p0/2437	2438	2139.93	2112	48.1506
transcript_HQ_E3_1_transcript11048/f2p0/1300	1300	1001.93	1006	48.9856
transcript_HQ_E3_1_transcript14661/f2p0/1102	1102	803.927	327.707	19.8873
transcript_HQ_E3_1_transcript14662/f6p0/1063	1063	764.927	1277	81.4475
transcript_HQ_E3_1_transcript13761/f2p0/1157	1157	858.927	1069	60.7195
transcript_HQ_E3_1_transcript1196/f2p0/2476	2476	2177.93	360.049	8.06537
transcript_HQ_E3_1_transcript13762/f2p0/1151	1151	852.927	579	33.1187
transcript_HQ_E3_1_transcript14663/f2p0/1100	1100	801.927	277.617	16.8896
transcript_HQ_E3_1_transcript1105/f2p0/2513	2514	2215.93	834	18.3619
transcript_HQ_E3_1_transcript12883/f2p0/1197	1197	898.927	262	14.2195
transcript_HQ_E3_1_transcript11050/f2p0/1302	1292	993.927	1	0.0490854
transcript_HQ_E3_1_transcript11961/f3p0/1318	1317	1018.93	966	46.2531
transcript_HQ_E3_1_transcript13764/f2p0/1161	1154	855.927	358	20.4058
transcript_HQ_E3_1_transcript11962/f2p0/1265	1266	967.927	443.585	22.3584
transcript_HQ_E3_1_transcript11052/f3p0/1305	1305	1006.93	589	28.538
transcript_HQ_E3_1_transcript13765/f2p0/1130	1125	826.927	340	20.0594
transcript_HQ_E3_1_transcript14667/f2p0/1109	1106	807.927	843	50.9052
transcript_HQ_E3_1_transcript11055/f2p0/1302	1302	1003.93	400	19.4386
transcript_HQ_E3_1_transcript12889/f2p0/1193	1193	894.927	383	20.8794
transcript_HQ_E3_1_transcript11966/f3p0/1254	1254	955.927	378.258	19.305
transcript_HQ_E3_1_transcript1467/f2p0/2399	2398	2099.93	1163.56	27.0327
transcript_HQ_E3_1_transcript12890/f4p0/1196	1188	889.927	641	35.1407
transcript_HQ_E3_1_transcript10127/f2p0/1354	1354	1055.93	343	15.8477
transcript_HQ_E3_1_transcript1377/f2p0/2421	2421	2122.93	1357	31.1854
transcript_HQ_E3_1_transcript12891/f3p0/1197	1197	898.927	59	3.20209
transcript_HQ_E3_1_transcript14672/f2p0/1096	1096	797.927	582	35.585
transcript_HQ_E3_1_transcript1197/f2p0/2476	2476	2177.93	631	14.1349
transcript_HQ_E3_1_transcript14673/f36p0/1093	1092	793.927	1167.19	71.7242
transcript_HQ_E3_1_transcript1106/f2p0/2539	2539	2240.93	866	18.8537
transcript_HQ_E3_1_transcript11060/f11p0/1294	1294	995.927	555.256	27.2002
transcript_HQ_E3_1_transcript12894/f53p0/1111	1108	809.927	7485	450.871
transcript_HQ_E3_1_transcript14674/f2p0/1099	1099	800.927	530.063	32.288
transcript_HQ_E3_1_transcript1013/f2p0/2549	2549	2250.93	753	16.3208
transcript_HQ_E3_1_transcript11062/f4p0/1294	1294	995.927	79	3.86996
transcript_HQ_E3_1_transcript12896/f3p0/1204	1204	905.927	600	32.3121
transcript_HQ_E3_1_transcript11063/f2p0/1307	1307	1008.93	417	20.1643
transcript_HQ_E3_1_transcript10130/f25p0/1318	1317	1018.93	4253	203.638
transcript_HQ_E3_1_transcript11064/f3p0/1293	1293	994.927	763.62	37.4449
transcript_HQ_E3_1_transcript12899/f4p0/1191	1191	892.927	1535.14	83.8763
transcript_HQ_E3_1_transcript10131/f2p0/1364	1364	1065.93	429.644	19.6647
transcript_HQ_E3_1_transcript11976/f2p0/1253	1252	953.927	112	5.72809
transcript_HQ_E3_1_transcript11066/f2p0/1309	1309	1010.93	1130	54.5337
transcript_HQ_E3_1_transcript11977/f2p0/1251	1251	952.927	220	11.2634
transcript_HQ_E3_1_transcript13777/f10p0/1166	1166	867.927	931	52.3327
transcript_HQ_E3_1_transcript11067/f13p0/1285	1284	985.927	1166.81	57.7381
transcript_HQ_E3_1_transcript11978/f2p0/1248	1248	949.927	355.583	18.2624
transcript_HQ_E3_1_transcript129/f2p0/3443	3443	3144.93	1644	25.5034
transcript_HQ_E3_1_transcript14681/f2p0/1104	1104	805.927	342.015	20.7041
transcript_HQ_E3_1_transcript1290/f2p0/2442	2442	2143.93	1016.56	23.133
transcript_HQ_E3_1_transcript14683/f6p0/1073	1073	774.927	703	44.259
transcript_HQ_E3_1_transcript10135/f4p0/1334	1334	1035.93	983.853	46.3348
transcript_HQ_E3_1_transcript1107/f2p0/2518	2518	2219.93	487	10.7028
transcript_HQ_E3_1_transcript1378/f2p0/2419	2420	2121.93	482	11.0821
transcript_HQ_E3_1_transcript10136/f3p0/1364	1364	1065.93	377	17.2552
transcript_HQ_E3_1_transcript12901/f2p0/1215	1216	917.927	1333.92	70.8972
transcript_HQ_E3_1_transcript11071/f9p0/1303	1303	1004.93	254.526	12.3568
transcript_HQ_E3_1_transcript10137/f7p0/1352	1352	1053.93	770	35.644
transcript_HQ_E3_1_transcript14686/f2p0/1110	1109	810.927	1997	120.144
transcript_HQ_E3_1_transcript13781/f2p0/1159	1158	859.927	205	11.6305
transcript_HQ_E3_1_transcript10138/f10p0/1350	1350	1051.93	807.717	37.4611
transcript_HQ_E3_1_transcript12904/f4p0/1194	1194	895.927	283	15.4106
transcript_HQ_E3_1_transcript12905/f3p0/1199	1199	900.927	317	17.1663
transcript_HQ_E3_1_transcript14689/f2p0/1096	1096	797.927	470.183	28.7482
transcript_HQ_E3_1_transcript10139/f3p0/1361	1361	1062.93	258.847	11.8808
transcript_HQ_E3_1_transcript13782/f2p0/1148	1148	849.927	9.62709	0.552612
transcript_HQ_E3_1_transcript13783/f3p0/1153	1153	854.927	526.602	30.0511
transcript_HQ_E3_1_transcript1014/f2p0/2466	2460	2161.93	416	9.38769
transcript_HQ_E3_1_transcript11984/f2p0/1248	1248	949.927	582.905	29.9374
transcript_HQ_E3_1_transcript12909/f7p0/1166	1166	867.927	344	19.3367
transcript_HQ_E3_1_transcript10140/f4p0/1362	1361	1062.93	577.175	26.4918
transcript_HQ_E3_1_transcript1291/f5p0/2452	2452	2153.93	1124	25.459
transcript_HQ_E3_1_transcript11987/f2p0/1268	1268	969.927	248	12.4744
transcript_HQ_E3_1_transcript14693/f2p0/1101	1101	802.927	0	0
transcript_HQ_E3_1_transcript13787/f45p0/1128	1128	829.927	5436	319.555
transcript_HQ_E3_1_transcript1199/f3p0/2475	2475	2176.93	885.487	19.8447
transcript_HQ_E3_1_transcript11073/f2p0/1281	1278	979.927	0	0
transcript_HQ_E3_1_transcript11990/f2p0/1236	1236	937.927	677.879	35.2606
transcript_HQ_E3_1_transcript12915/f3p0/1203	1203	904.927	0	0
transcript_HQ_E3_1_transcript11075/f2p0/1301	1301	1002.93	334.649	16.279
transcript_HQ_E3_1_transcript1379/f2p0/2424	2423	2124.93	564.856	12.9688
transcript_HQ_E3_1_transcript11076/f3p0/1300	1300	1001.93	138	6.7197
transcript_HQ_E3_1_transcript11994/f2p0/1247	1247	948.927	238	12.2363
transcript_HQ_E3_1_transcript147/f2p0/3371	3371	3072.93	636.128	10.0995
transcript_HQ_E3_1_transcript12919/f29p0/1152	1152	853.927	2716.08	155.177
transcript_HQ_E3_1_transcript1292/f12p0/2435	2435	2136.93	1609	36.7344
transcript_HQ_E3_1_transcript1470/f2p0/2388	2388	2089.93	2717.19	63.4302
transcript_HQ_E3_1_transcript11995/f2p0/1249	1250	951.927	271.182	13.8983
transcript_HQ_E3_1_transcript1108/f2p0/2515	2515	2216.93	817	17.9795
transcript_HQ_E3_1_transcript12920/f2p0/1195	1195	896.927	214.296	11.6564
transcript_HQ_E3_1_transcript1015/f7p0/2553	2553	2254.93	5024	108.699
transcript_HQ_E3_1_transcript11080/f3p0/1308	1308	1009.93	281.11	13.5798
transcript_HQ_E3_1_transcript14702/f4p0/1105	1105	806.927	1163	70.3157
transcript_HQ_E3_1_transcript10150/f2p0/1360	1360	1061.93	552.566	25.3861
transcript_HQ_E3_1_transcript14704/f4p0/1099	1099	800.927	393	23.939
transcript_HQ_E3_1_transcript11081/f2p0/1299	1299	1000.93	1182	57.6132
transcript_HQ_E3_1_transcript12924/f2p0/1201	1201	902.927	360.248	19.4651
transcript_HQ_E3_1_transcript11082/f2p0/1299	1299	1000.93	18	0.877358
transcript_HQ_E3_1_transcript10152/f2p0/1371	1371	1072.93	508	23.0994
transcript_HQ_E3_1_transcript14706/f2p0/1100	1100	801.927	351	21.354
transcript_HQ_E3_1_transcript12926/f2p0/1194	1194	895.927	349.548	19.0345
transcript_HQ_E3_1_transcript13799/f9p0/983	983	684.927	1544	109.979
transcript_HQ_E3_1_transcript10153/f2p0/1365	1360	1061.93	181	8.31554
transcript_HQ_E3_1_transcript11086/f2p0/1304	1304	1005.93	170.334	8.26117
transcript_HQ_E3_1_transcript12/f2p0/4447	4447	4148.93	8184.47	96.2413
transcript_HQ_E3_1_transcript10155/f21p0/1344	1345	1046.93	1716	79.9664
transcript_HQ_E3_1_transcript1471/f8p0/2338	2338	2039.93	1324.29	31.6719
transcript_HQ_E3_1_transcript138/f2p0/3413	3413	3114.93	10180	159.443
transcript_HQ_E3_1_transcript14711/f3p0/1095	1095	796.927	485.327	29.7113
transcript_HQ_E3_1_transcript12930/f2p0/1185	1185	886.927	530.765	29.1959
transcript_HQ_E3_1_transcript11089/f5p0/1305	1305	1006.93	279.498	13.5422
transcript_HQ_E3_1_transcript1380/f2p0/2415	2415	2116.93	825.774	19.031
transcript_HQ_E3_1_transcript14712/f2p0/1102	1102	803.927	1939	117.671
transcript_HQ_E3_1_transcript12931/f3p0/1193	1193	894.927	84	4.57929
transcript_HQ_E3_1_transcript1109/f2p0/2520	2520	2221.93	894	19.6297
transcript_HQ_E3_1_transcript14714/f5p0/1200	1200	901.927	845	45.708
transcript_HQ_E3_1_transcript12933/f2p0/1185	1186	887.927	84	4.61539
transcript_HQ_E3_1_transcript11090/f14p0/1302	1302	1003.93	1247	60.5998
transcript_HQ_E3_1_transcript12934/f2p0/1199	1198	899.927	148.179	8.03316
transcript_HQ_E3_1_transcript12001/f5p0/1248	1248	949.927	611.491	31.4056
transcript_HQ_E3_1_transcript14716/f2p0/1104	1103	804.927	316	19.153
transcript_HQ_E3_1_transcript13800/f2p0/1165	1154	855.927	884	50.3874
transcript_HQ_E3_1_transcript13801/f3p0/1161	1161	862.927	80.3933	4.54519
transcript_HQ_E3_1_transcript10160/f2p0/1358	1358	1059.93	277	12.75
transcript_HQ_E3_1_transcript13802/f7p0/1152	1152	853.927	862	49.2485
transcript_HQ_E3_1_transcript11094/f2p0/1324	1322	1023.93	841	40.0713
transcript_HQ_E3_1_transcript12938/f4p0/1226	1225	926.927	582.088	30.6373
transcript_HQ_E3_1_transcript12004/f2p0/1345	1346	1047.93	651.617	30.3367
transcript_HQ_E3_1_transcript12939/f2p0/1189	1189	890.927	199	10.8973
transcript_HQ_E3_1_transcript1472/f2p0/2386	2386	2087.93	921.982	21.5434
transcript_HQ_E3_1_transcript11096/f2p0/1304	1303	1004.93	463.474	22.5008
transcript_HQ_E3_1_transcript12006/f2p0/1253	1253	954.927	2187.01	111.735
transcript_HQ_E3_1_transcript1294/f3p0/2444	2444	2145.93	4578	104.08
transcript_HQ_E3_1_transcript12007/f2p0/1262	1262	963.927	268	13.5643
transcript_HQ_E3_1_transcript12009/f2p0/1246	1245	946.927	236.425	12.181
transcript_HQ_E3_1_transcript12943/f4p0/1193	1193	894.927	856.657	46.701
transcript_HQ_E3_1_transcript1201/f3p0/2475	2475	2176.93	672	15.0602
transcript_HQ_E3_1_transcript111/f2p0/3465	3464	3165.93	1225	18.8774
transcript_HQ_E3_1_transcript12011/f2p0/1247	1247	948.927	171.152	8.79945
transcript_HQ_E3_1_transcript1110/f3p0/2515	2515	2216.93	328.095	7.2203
transcript_HQ_E3_1_transcript11100/f3p0/1299	1300	1001.93	306.413	14.9203
transcript_HQ_E3_1_transcript12013/f2p0/1271	1269	970.927	393	19.7475
transcript_HQ_E3_1_transcript1473/f20p0/2364	2360	2061.93	4376	103.541
transcript_HQ_E3_1_transcript12014/f3p0/1229	1229	930.927	1415	74.1562
transcript_HQ_E3_1_transcript14731/f20p0/1076	1075	776.927	395.256	24.8202
transcript_HQ_E3_1_transcript11103/f6p0/1303	1303	1004.93	696.635	33.8203
transcript_HQ_E3_1_transcript12016/f2p0/1241	1241	942.927	393.114	20.3398
transcript_HQ_E3_1_transcript12944/f3p0/1210	1201	902.927	30.7345	1.66066
transcript_HQ_E3_1_transcript14733/f2p0/1095	1095	796.927	631	38.6294
transcript_HQ_E3_1_transcript12018/f3p0/1253	1253	954.927	1329	67.8987
transcript_HQ_E3_1_transcript14734/f2p0/1100	1100	801.927	485	29.5062
transcript_HQ_E3_1_transcript10161/f2p0/1357	1361	1062.93	201	9.2257
transcript_HQ_E3_1_transcript14735/f3p0/1095	1095	796.927	268	16.4068
transcript_HQ_E3_1_transcript13808/f2p0/1146	1144	845.927	19	1.09579
transcript_HQ_E3_1_transcript12947/f2p0/1193	1193	894.927	825	44.9752
transcript_HQ_E3_1_transcript12019/f2p0/1250	1250	951.927	799.295	40.9647
transcript_HQ_E3_1_transcript11107/f2p0/1302	1302	1003.93	75.3949	3.66392
transcript_HQ_E3_1_transcript12948/f2p0/1196	1196	897.927	633.127	34.3998
transcript_HQ_E3_1_transcript11108/f137p0/1059	1059	760.927	23438	1502.74
transcript_HQ_E3_1_transcript10163/f2p0/1363	1363	1064.93	1909	87.4566
transcript_HQ_E3_1_transcript12949/f4p0/1198	1198	899.927	856	46.4059
transcript_HQ_E3_1_transcript1202/f5p0/2473	2473	2174.93	2490	55.8549
transcript_HQ_E3_1_transcript14738/f3p0/1116	1113	814.927	82.1477	4.91794
transcript_HQ_E3_1_transcript11109/f7p0/1302	1302	1003.93	744	36.1558
transcript_HQ_E3_1_transcript1381/f2p0/2418	2418	2119.93	649.85	14.9554
transcript_HQ_E3_1_transcript1295/f3p0/2421	2421	2122.93	2067.59	47.5156
transcript_HQ_E3_1_transcript12950/f2p0/1192	1192	893.927	140	7.64069
transcript_HQ_E3_1_transcript13811/f2p0/1144	1144	845.927	130.164	7.50698
transcript_HQ_E3_1_transcript12951/f2p0/1187	1187	888.927	742	40.7234
transcript_HQ_E3_1_transcript14740/f2p0/1102	1103	804.927	502	30.4266
transcript_HQ_E3_1_transcript11110/f2p0/1298	1299	1000.93	74.3557	3.62425
transcript_HQ_E3_1_transcript13813/f2p0/1155	1155	856.927	210.957	12.0104
transcript_HQ_E3_1_transcript11111/f4p0/1324	1324	1025.93	301.419	14.3338
transcript_HQ_E3_1_transcript14742/f16p0/1103	1095	796.927	1211	74.1365
transcript_HQ_E3_1_transcript12954/f3p0/1190	1190	891.927	626	34.2414
transcript_HQ_E3_1_transcript14743/f5p0/1095	1095	796.927	1446.99	88.5835
transcript_HQ_E3_1_transcript12955/f2p0/1190	1190	891.927	202	11.0491
transcript_HQ_E3_1_transcript14745/f4p0/1089	1089	790.927	2635.43	162.563
transcript_HQ_E3_1_transcript14746/f2p0/1095	1093	794.927	417	25.5927
transcript_HQ_E3_1_transcript13816/f2p0/1163	1163	864.927	784.831	44.2694
transcript_HQ_E3_1_transcript14747/f8p0/1107	1107	808.927	572	34.498
transcript_HQ_E3_1_transcript12959/f2p0/1181	1178	879.927	195	10.8117
transcript_HQ_E3_1_transcript13818/f10p0/1132	1127	828.927	1136	66.8604
transcript_HQ_E3_1_transcript1296/f2p0/2441	2441	2142.93	1322	30.0975
transcript_HQ_E3_1_transcript12960/f2p0/1192	1192	893.927	237	12.9346
transcript_HQ_E3_1_transcript1203/f8p0/2441	2441	2142.93	1639	37.3145
transcript_HQ_E3_1_transcript11112/f2p0/1297	1302	1003.93	186	9.03894
transcript_HQ_E3_1_transcript12963/f2p0/1195	1195	896.927	194	10.5524
transcript_HQ_E3_1_transcript1475/f3p0/2394	2395	2096.93	1487.49	34.608
transcript_HQ_E3_1_transcript11113/f4p0/1308	1308	1009.93	475	22.9462
transcript_HQ_E3_1_transcript12964/f2p0/1200	1199	900.927	150	8.12287
transcript_HQ_E3_1_transcript12032/f5p0/1249	1249	950.927	305	15.648
transcript_HQ_E3_1_transcript10167/f18p0/1350	1349	1050.93	785.125	36.4479
transcript_HQ_E3_1_transcript12966/f2p0/1189	1189	890.927	201.269	11.0215
transcript_HQ_E3_1_transcript11115/f3p0/1305	1305	1006.93	597.683	28.9587
transcript_HQ_E3_1_transcript12034/f4p0/1265	1264	965.927	388	19.5972
transcript_HQ_E3_1_transcript12035/f110p0/1220	1220	921.927	2793.46	147.827
transcript_HQ_E3_1_transcript12036/f9p0/1250	1250	951.927	1102	56.4787
transcript_HQ_E3_1_transcript14756/f2p0/1096	1096	797.927	1103	67.4402
transcript_HQ_E3_1_transcript12968/f2p0/1193	1194	895.927	596.434	32.4785
transcript_HQ_E3_1_transcript12037/f2p0/1239	1239	940.927	411	21.3104
transcript_HQ_E3_1_transcript13822/f2p0/1151	1147	848.927	359.216	20.6439
transcript_HQ_E3_1_transcript14757/f2p0/1094	1094	795.927	389.839	23.8957
transcript_HQ_E3_1_transcript1017/f2p0/2543	2542	2243.93	1079.87	23.4785
transcript_HQ_E3_1_transcript13823/f16p0/1142	1142	843.927	2168	125.332
transcript_HQ_E3_1_transcript14758/f2p0/1095	1096	797.927	813.763	49.7555
transcript_HQ_E3_1_transcript12038/f2p0/1247	1240	941.927	92.6826	4.80051
transcript_HQ_E3_1_transcript12039/f5p0/1249	1249	950.927	382	19.5985
transcript_HQ_E3_1_transcript12970/f2p0/1197	1197	898.927	299.334	16.2457
transcript_HQ_E3_1_transcript1476/f2p0/2394	2394	2095.93	327	7.61164
transcript_HQ_E3_1_transcript14760/f6p0/1094	1095	796.927	902.52	55.2516
transcript_HQ_E3_1_transcript1112/f2p0/2516	2512	2213.93	1627	35.8534
transcript_HQ_E3_1_transcript14761/f6p0/1091	1091	792.927	3465	213.195
transcript_HQ_E3_1_transcript10171/f2p0/1372	1363	1064.93	566.193	25.9389
transcript_HQ_E3_1_transcript11120/f4p0/1295	1295	996.927	321.09	15.7134
transcript_HQ_E3_1_transcript12973/f2p0/1193	1193	894.927	221.049	12.0505
transcript_HQ_E3_1_transcript14762/f6p0/1085	1085	786.927	663	41.1042
transcript_HQ_E3_1_transcript10172/f39p0/1324	1324	1025.93	2100.08	99.8679
transcript_HQ_E3_1_transcript11121/f10p0/1319	1320	1021.93	1587.39	75.7826
transcript_HQ_E3_1_transcript11122/f2p0/1294	1293	994.927	446.352	21.8873
transcript_HQ_E3_1_transcript13827/f2p0/1151	1151	852.927	900.48	51.5073
transcript_HQ_E3_1_transcript10173/f8p0/1377	1378	1079.93	642	29.0033
transcript_HQ_E3_1_transcript12977/f2p0/1191	1191	892.927	132	7.21215
transcript_HQ_E3_1_transcript10175/f2p0/1361	1361	1062.93	1229.02	56.4108
transcript_HQ_E3_1_transcript10176/f4p0/1353	1352	1053.93	2266	104.895
transcript_HQ_E3_1_transcript12979/f2p0/1190	1191	892.927	1139	62.2321
transcript_HQ_E3_1_transcript1477/f5p0/2392	2392	2093.93	1776	41.3798
transcript_HQ_E3_1_transcript14770/f2p0/1093	1093	794.927	141	8.65363
transcript_HQ_E3_1_transcript14771/f2p0/1052	1052	753.927	1565.15	101.282
transcript_HQ_E3_1_transcript1298/f4p0/2448	2448	2149.93	1920	43.5697
transcript_HQ_E3_1_transcript10179/f2p0/1361	1361	1062.93	60	2.75394
transcript_HQ_E3_1_transcript11129/f27p0/1216	1216	917.927	1803	95.8284
transcript_HQ_E3_1_transcript14772/f4p0/1080	1080	781.927	1594	99.4555
transcript_HQ_E3_1_transcript12980/f2p0/1199	1199	900.927	215.51	11.6704
transcript_HQ_E3_1_transcript14773/f4p0/1051	1051	752.927	2576	166.917
transcript_HQ_E3_1_transcript12048/f15p0/1233	1233	934.927	3171.9	165.519
transcript_HQ_E3_1_transcript1113/f4p0/2503	2503	2204.93	834	18.4535
transcript_HQ_E3_1_transcript12049/f2p0/1249	1249	950.927	108.852	5.58466
transcript_HQ_E3_1_transcript1018/f2p0/2556	2556	2257.93	1102	23.811
transcript_HQ_E3_1_transcript13832/f2p0/1139	1139	840.927	879	50.9961
transcript_HQ_E3_1_transcript1205/f2p0/2472	2472	2173.93	498	11.1761
transcript_HQ_E3_1_transcript13833/f2p0/1155	1148	849.927	247	14.1782
transcript_HQ_E3_1_transcript10181/f4p0/1362	1362	1063.93	694	31.824
transcript_HQ_E3_1_transcript12050/f3p0/1260	1260	961.927	1209	61.3184
transcript_HQ_E3_1_transcript13834/f24p0/1101	1099	800.927	826.596	50.3509
transcript_HQ_E3_1_transcript12985/f6p0/1186	1186	887.927	621.184	34.131
transcript_HQ_E3_1_transcript11133/f2p0/1297	1295	996.927	544.644	26.6536
transcript_HQ_E3_1_transcript12051/f3p0/1247	1241	942.927	455	23.5418
transcript_HQ_E3_1_transcript14775/f2p0/1092	1092	793.927	249.113	15.3081
transcript_HQ_E3_1_transcript12986/f2p0/1197	1197	898.927	300.211	16.2933
transcript_HQ_E3_1_transcript12987/f2p0/1187	1188	889.927	54	2.96037
transcript_HQ_E3_1_transcript12988/f2p0/1210	1210	911.927	136.098	7.28111
transcript_HQ_E3_1_transcript11135/f4p0/1301	1296	997.927	733.403	35.8551
transcript_HQ_E3_1_transcript13836/f2p0/1151	1139	840.927	362.089	21.007
transcript_HQ_E3_1_transcript12054/f18p0/1235	1232	933.927	341.461	17.8375
transcript_HQ_E3_1_transcript14778/f4p0/1104	1102	803.927	121.49	7.37277
transcript_HQ_E3_1_transcript13837/f2p0/1146	1144	845.927	450	25.9529
transcript_HQ_E3_1_transcript12055/f7p0/1171	1171	872.927	651	36.3839
transcript_HQ_E3_1_transcript13838/f3p0/1160	1160	861.927	460.616	26.072
transcript_HQ_E3_1_transcript11137/f22p0/1266	1266	967.927	798	40.2223
transcript_HQ_E3_1_transcript1299/f4p0/2443	2444	2145.93	363.261	8.25868
transcript_HQ_E3_1_transcript12056/f2p0/1244	1244	945.927	72	3.71348
transcript_HQ_E3_1_transcript13839/f2p0/1144	1144	845.927	9	0.519058
transcript_HQ_E3_1_transcript12990/f2p0/1176	1176	877.927	531	29.5082
transcript_HQ_E3_1_transcript12057/f2p0/1240	1240	941.927	138	7.14774
transcript_HQ_E3_1_transcript10187/f3p0/1367	1367	1068.93	390	17.8001
transcript_HQ_E3_1_transcript1478/f4p0/2376	2376	2077.93	535.732	12.5783
transcript_HQ_E3_1_transcript1384/f3p0/2411	2412	2113.93	2816.99	65.0134
transcript_HQ_E3_1_transcript14780/f2p0/1110	1109	810.927	840.44	50.5628
transcript_HQ_E3_1_transcript1114/f6p0/2522	2522	2223.93	2006	44.0065
transcript_HQ_E3_1_transcript13841/f3p0/1146	1145	846.927	358	20.6226
transcript_HQ_E3_1_transcript10189/f3p0/1365	1360	1061.93	2092.82	96.149
transcript_HQ_E3_1_transcript13842/f2p0/1147	1147	848.927	537	30.861
transcript_HQ_E3_1_transcript13843/f3p0/1167	1167	868.927	177.895	9.98821
transcript_HQ_E3_1_transcript12060/f2p0/1260	1260	961.927	235.492	11.9438
transcript_HQ_E3_1_transcript12061/f11p0/1178	1178	879.927	1021.43	56.6327
transcript_HQ_E3_1_transcript1019/f2p0/2524	2517	2218.93	812.186	17.8574
transcript_HQ_E3_1_transcript13845/f2p0/1148	1148	849.927	0	0
transcript_HQ_E3_1_transcript11143/f12p0/1289	1289	990.927	37603.1	1851.35
transcript_HQ_E3_1_transcript12063/f3p0/1256	1256	957.927	1225.46	62.4128
transcript_HQ_E3_1_transcript13847/f2p0/1145	1145	846.927	144	8.29513
transcript_HQ_E3_1_transcript12064/f9p0/1231	1231	932.927	265.071	13.8619
transcript_HQ_E3_1_transcript11145/f2p0/1300	1300	1001.93	998.133	48.6025
transcript_HQ_E3_1_transcript10192/f6p0/1342	1342	1043.93	1086	50.7535
transcript_HQ_E3_1_transcript11146/f2p0/1305	1305	1006.93	320	15.5045
transcript_HQ_E3_1_transcript13849/f2p0/1152	1147	848.927	787	45.2284
transcript_HQ_E3_1_transcript11147/f2p0/1299	1299	1000.93	174.356	8.49848
transcript_HQ_E3_1_transcript13/f2p0/4401	4401	4102.93	3488	41.4753
transcript_HQ_E3_1_transcript10193/f2p0/1365	1358	1059.93	251.841	11.592
transcript_HQ_E3_1_transcript1385/f2p0/2323	2323	2024.93	696	16.769
transcript_HQ_E3_1_transcript12068/f15p0/1170	1170	871.927	1005.98	56.288
transcript_HQ_E3_1_transcript11149/f11p0/1243	1242	943.927	6439.25	332.815
transcript_HQ_E3_1_transcript130/f3p0/3412	3410	3111.93	1680.16	26.3408
transcript_HQ_E3_1_transcript13851/f2p0/1148	1149	850.927	121	6.93745
transcript_HQ_E3_1_transcript1479/f2p0/2372	2372	2073.93	164.373	3.86672
transcript_HQ_E3_1_transcript13852/f6p0/1137	1137	838.927	577.194	33.5664
transcript_HQ_E3_1_transcript1207/f4p0/2481	2481	2182.93	362.087	8.09246
transcript_HQ_E3_1_transcript1115/f2p0/2512	2512	2213.93	449.41	9.90344
transcript_HQ_E3_1_transcript13853/f15p0/1135	1135	836.927	1599	93.2111
transcript_HQ_E3_1_transcript12070/f2p0/1256	1256	957.927	293	14.9225
transcript_HQ_E3_1_transcript1300/f2p0/2444	2445	2146.93	1527	34.6999
transcript_HQ_E3_1_transcript12071/f2p0/1252	1252	953.927	2888.8	147.744
transcript_HQ_E3_1_transcript11151/f2p0/1294	1294	995.927	392	19.2028
transcript_HQ_E3_1_transcript12072/f9p0/1244	1244	945.927	682	35.1749
transcript_HQ_E3_1_transcript14792/f2p0/1107	1107	808.927	237	14.2937
transcript_HQ_E3_1_transcript13856/f4p0/1147	1147	848.927	408.874	23.4977
transcript_HQ_E3_1_transcript13002/f2p0/1203	1203	904.927	104.862	5.65341
transcript_HQ_E3_1_transcript10199/f10p0/1334	1334	1035.93	614	28.9165
transcript_HQ_E3_1_transcript11154/f5p0/1295	1293	994.927	754.104	36.9783
transcript_HQ_E3_1_transcript12075/f3p0/1239	1239	940.927	155.849	8.08081
transcript_HQ_E3_1_transcript13004/f2p0/1151	1151	852.927	937	53.5962
transcript_HQ_E3_1_transcript11156/f2p0/1282	1282	983.927	1957	97.0364
transcript_HQ_E3_1_transcript13006/f2p0/1202	1201	902.927	1093.76	59.0984
transcript_HQ_E3_1_transcript12077/f2p0/1239	1240	941.927	508	26.312
transcript_HQ_E3_1_transcript102/f2p0/3523	3523	3224.93	972.207	14.7077
transcript_HQ_E3_1_transcript12078/f3p0/1219	1219	920.927	448	23.7334
transcript_HQ_E3_1_transcript13007/f2p0/1198	1198	899.927	1281.3	69.4623
transcript_HQ_E3_1_transcript1386/f2p0/2409	2409	2110.93	2039.12	47.1277
transcript_HQ_E3_1_transcript13860/f21p0/1003	1003	704.927	1834.08	126.935
transcript_HQ_E3_1_transcript13009/f3p0/1196	1196	897.927	951.508	51.6985
transcript_HQ_E3_1_transcript1020/f5p0/2543	2542	2243.93	683	14.8497
transcript_HQ_E3_1_transcript1208/f2p0/2480	2480	2181.93	933.27	20.8677
transcript_HQ_E3_1_transcript12080/f2p0/1246	1245	946.927	1291.42	66.5364
transcript_HQ_E3_1_transcript13862/f5p0/1158	1158	859.927	465.594	26.4151
transcript_HQ_E3_1_transcript1116/f2p0/2527	2527	2228.93	1554	34.0143
transcript_HQ_E3_1_transcript13863/f6p0/1077	1077	778.927	853	53.4268
transcript_HQ_E3_1_transcript12082/f4p0/1238	1238	939.927	489.532	25.4093
transcript_HQ_E3_1_transcript13865/f2p0/1153	1153	854.927	853	48.6773
transcript_HQ_E3_1_transcript10202/f2p0/1290	1279	980.927	276	13.7271
transcript_HQ_E3_1_transcript11162/f2p0/1287	1287	988.927	178.126	8.78761
transcript_HQ_E3_1_transcript13866/f2p0/1148	1148	849.927	20810.9	1194.58
transcript_HQ_E3_1_transcript13867/f2p0/1133	1133	834.927	478.026	27.9325
transcript_HQ_E3_1_transcript11164/f3p0/1285	1285	986.927	454	22.4428
transcript_HQ_E3_1_transcript13868/f2p0/1142	1142	843.927	0	0
transcript_HQ_E3_1_transcript11165/f2p0/1299	1299	1000.93	642	31.2924
transcript_HQ_E3_1_transcript10205/f47p0/1305	1305	1006.93	5928	287.221
transcript_HQ_E3_1_transcript11166/f2p0/1291	1291	992.927	144.605	7.10514
transcript_HQ_E3_1_transcript11167/f2p0/1303	1303	1004.93	423	20.5358
transcript_HQ_E3_1_transcript1387/f2p0/2424	2424	2125.93	3064.62	70.3291
transcript_HQ_E3_1_transcript10207/f2p0/1354	1354	1055.93	71.5431	3.30553
transcript_HQ_E3_1_transcript14794/f2p0/1146	1126	827.927	34.2761	2.01979
transcript_HQ_E3_1_transcript1209/f2p0/2461	2461	2162.93	344.302	7.76613
transcript_HQ_E3_1_transcript10209/f2p0/1346	1346	1047.93	328	15.2704
transcript_HQ_E3_1_transcript1117/f2p0/2514	2514	2215.93	2052	45.1782
transcript_HQ_E3_1_transcript13874/f2p0/1143	1143	844.927	95	5.48543
transcript_HQ_E3_1_transcript14797/f23p0/1051	1051	752.927	1710	110.803
transcript_HQ_E3_1_transcript12091/f7p0/1239	1239	940.927	1603.97	83.1662
transcript_HQ_E3_1_transcript11170/f5p0/1307	1302	1003.93	270	13.121
transcript_HQ_E3_1_transcript11171/f2p0/1281	1280	981.927	467	23.203
transcript_HQ_E3_1_transcript12093/f2p0/1254	1254	955.927	382.545	19.5238
transcript_HQ_E3_1_transcript13011/f2p0/1188	1188	889.927	396	21.7094
transcript_HQ_E3_1_transcript13012/f18p0/1165	1165	866.927	1170.59	65.8763
transcript_HQ_E3_1_transcript148/f5p0/3368	3368	3069.93	2407.66	38.2625
transcript_HQ_E3_1_transcript13013/f10p0/1173	1173	874.927	894.993	49.9062
transcript_HQ_E3_1_transcript1388/f4p0/2401	2399	2100.93	1463.22	33.9785
transcript_HQ_E3_1_transcript13014/f7p0/1182	1182	883.927	371	20.4769
transcript_HQ_E3_1_transcript13880/f2p0/1149	1149	850.927	292.882	16.7922
transcript_HQ_E3_1_transcript1480/f2p0/2390	2389	2090.93	1051	24.5228
transcript_HQ_E3_1_transcript13881/f3p0/1146	1146	847.927	278.01	15.9959
transcript_HQ_E3_1_transcript12098/f2p0/1241	1241	942.927	709.737	36.722
transcript_HQ_E3_1_transcript10215/f2p0/1358	1358	1059.93	66.9576	3.08198
transcript_HQ_E3_1_transcript13018/f3p0/1191	1191	892.927	419	22.8931
transcript_HQ_E3_1_transcript10216/f2p0/1358	1358	1059.93	218	10.0343
transcript_HQ_E3_1_transcript10217/f2p0/1353	1353	1054.93	378.885	17.5223
transcript_HQ_E3_1_transcript13885/f2p0/1167	1153	854.927	112.514	6.4207
transcript_HQ_E3_1_transcript1302/f2p0/2456	2456	2157.93	868	19.6241
transcript_HQ_E3_1_transcript11180/f3p0/1298	1298	999.927	953	46.4977
transcript_HQ_E3_1_transcript13886/f2p0/1158	1158	859.927	840.905	47.7081
transcript_HQ_E3_1_transcript14804/f2p0/1094	1094	795.927	630	38.6166
transcript_HQ_E3_1_transcript10218/f3p0/1355	1355	1056.93	135	6.23154
transcript_HQ_E3_1_transcript13887/f2p0/1092	1092	793.927	222	13.642
transcript_HQ_E3_1_transcript13020/f2p0/1179	1177	878.927	105	5.82832
transcript_HQ_E3_1_transcript10219/f7p0/1365	1365	1066.93	3373.18	154.245
transcript_HQ_E3_1_transcript121/f2p0/3472	3460	3161.93	557.713	8.60529
transcript_HQ_E3_1_transcript14807/f3p0/1101	1102	803.927	276	16.7494
transcript_HQ_E3_1_transcript14808/f6p0/1092	1092	793.927	455	27.96
transcript_HQ_E3_1_transcript1389/f2p0/2412	2412	2113.93	695.686	16.0557
transcript_HQ_E3_1_transcript1022/f2p0/2556	2556	2257.93	695.8	15.0342
transcript_HQ_E3_1_transcript11185/f2p0/1298	1298	999.927	6	0.292745
transcript_HQ_E3_1_transcript13891/f5p0/1148	1148	849.927	258	14.8096
transcript_HQ_E3_1_transcript13892/f4p0/1145	1145	846.927	267.531	15.4112
transcript_HQ_E3_1_transcript1481/f5p0/2376	2376	2077.93	369	8.66369
transcript_HQ_E3_1_transcript12103/f5p0/1238	1238	939.927	288.992	15.0003
transcript_HQ_E3_1_transcript13027/f2p0/1196	1197	898.927	1527.59	82.9067
transcript_HQ_E3_1_transcript11189/f5p0/1294	1294	995.927	293	14.3531
transcript_HQ_E3_1_transcript10223/f2p0/1357	1357	1058.93	142.185	6.55079
transcript_HQ_E3_1_transcript13895/f3p0/1152	1152	853.927	424.34	24.2437
transcript_HQ_E3_1_transcript12105/f5p0/1238	1240	941.927	233.533	12.0959
transcript_HQ_E3_1_transcript1119/f2p0/2510	2510	2211.93	1109	24.4606
transcript_HQ_E3_1_transcript12106/f3p0/1255	1255	956.927	109	5.55718
transcript_HQ_E3_1_transcript13897/f2p0/1146	1143	844.927	295.009	17.0342
transcript_HQ_E3_1_transcript10226/f2p0/1350	1350	1051.93	1212.52	56.2355
transcript_HQ_E3_1_transcript11191/f2p0/1284	1284	985.927	220	10.8864
transcript_HQ_E3_1_transcript12108/f3p0/1102	1102	803.927	198	12.0159
transcript_HQ_E3_1_transcript13899/f2p0/1153	1153	854.927	321.018	18.3192
transcript_HQ_E3_1_transcript14815/f22p0/1078	1078	779.927	2641.93	165.263
transcript_HQ_E3_1_transcript10227/f3p0/1358	1358	1059.93	665	30.6092
transcript_HQ_E3_1_transcript14816/f2p0/1097	1097	798.927	115.521	7.05443
transcript_HQ_E3_1_transcript13030/f2p0/1189	1188	889.927	253	13.8699
transcript_HQ_E3_1_transcript1211/f2p0/2343	2340	2041.93	764	18.2541
transcript_HQ_E3_1_transcript139/f3p0/3395	3395	3096.93	1780	28.0411
transcript_HQ_E3_1_transcript12110/f2p0/1242	1242	943.927	484.546	25.044
transcript_HQ_E3_1_transcript1390/f3p0/2406	2406	2107.93	359	8.30894
transcript_HQ_E3_1_transcript11196/f2p0/1295	1296	997.927	827	40.4309
transcript_HQ_E3_1_transcript13033/f2p0/1189	1187	888.927	418	22.9412
transcript_HQ_E3_1_transcript13034/f2p0/1183	1183	884.927	525	28.944
transcript_HQ_E3_1_transcript1023/f2p0/2540	2540	2241.93	256	5.5709
transcript_HQ_E3_1_transcript13035/f3p0/1185	1185	886.927	584.64	32.1594
transcript_HQ_E3_1_transcript14820/f3p0/1115	1115	816.927	250.002	14.9303
transcript_HQ_E3_1_transcript12114/f2p0/1239	1230	931.927	507.134	26.5489
transcript_HQ_E3_1_transcript13903/f2p0/1134	1134	835.927	272	15.8748
transcript_HQ_E3_1_transcript10231/f2p0/1353	1353	1054.93	280	12.9492
transcript_HQ_E3_1_transcript13904/f6p0/1140	1140	841.927	2180.2	126.336
transcript_HQ_E3_1_transcript12116/f13p0/1243	1242	943.927	1539.55	79.5724
transcript_HQ_E3_1_transcript10233/f2p0/1372	1372	1073.93	296	13.4469
transcript_HQ_E3_1_transcript12118/f12p0/1234	1234	935.927	379	19.7562
transcript_HQ_E3_1_transcript13907/f3p0/1166	1167	868.927	449.885	25.2595
transcript_HQ_E3_1_transcript12119/f3p0/1237	1237	938.927	614.606	31.9353
transcript_HQ_E3_1_transcript1120/f2p0/2508	2508	2209.93	1145.67	25.2924
transcript_HQ_E3_1_transcript14825/f2p0/1087	1087	788.927	135.002	8.34855
transcript_HQ_E3_1_transcript10235/f3p0/1350	1351	1052.93	1757	81.4104
transcript_HQ_E3_1_transcript10236/f2p0/1327	1327	1028.93	1743	82.6455
transcript_HQ_E3_1_transcript1391/f2p0/2397	2397	2098.93	1094.08	25.4307
transcript_HQ_E3_1_transcript13910/f3p0/1140	1140	841.927	933	54.0647
transcript_HQ_E3_1_transcript14829/f2p0/1099	1099	800.927	150.293	9.15485
transcript_HQ_E3_1_transcript12123/f2p0/1242	1243	944.927	621	32.0627
transcript_HQ_E3_1_transcript13913/f2p0/1144	1144	845.927	1697	97.8713
transcript_HQ_E3_1_transcript12124/f2p0/1246	1246	947.927	541.67	27.8783
transcript_HQ_E3_1_transcript11205/f3p0/1293	1293	994.927	45207	2216.77
transcript_HQ_E3_1_transcript1483/f9p0/2393	2393	2094.93	1749.27	40.7376
transcript_HQ_E3_1_transcript13916/f3p0/1150	1150	851.927	523.781	29.9954
transcript_HQ_E3_1_transcript13917/f5p0/1152	1152	853.927	28.8117	1.6461
transcript_HQ_E3_1_transcript11208/f3p0/1302	1302	1003.93	675.567	32.8302
transcript_HQ_E3_1_transcript10238/f2p0/1363	1354	1055.93	475.431	21.9665
transcript_HQ_E3_1_transcript12127/f3p0/1231	1231	932.927	2982	155.943
transcript_HQ_E3_1_transcript14832/f2p0/1095	1094	795.927	399	24.4572
transcript_HQ_E3_1_transcript13919/f4p0/1148	1148	849.927	666	38.2296
transcript_HQ_E3_1_transcript13041/f2p0/1189	1188	889.927	188	10.3065
transcript_HQ_E3_1_transcript13042/f2p0/1184	1184	885.927	365	20.1003
transcript_HQ_E3_1_transcript1121/f2p0/2512	2511	2212.93	592	13.0515
transcript_HQ_E3_1_transcript13043/f2p0/1198	1198	899.927	29.2984	1.58834
transcript_HQ_E3_1_transcript14835/f6p0/1090	1090	791.927	445	27.4146
transcript_HQ_E3_1_transcript1213/f32p0/2429	2429	2130.93	5233	119.809
transcript_HQ_E3_1_transcript1024/f2p0/2554	2554	2255.93	458	9.90483
transcript_HQ_E3_1_transcript14836/f3p0/1089	1089	790.927	207	12.7685
transcript_HQ_E3_1_transcript13045/f2p0/1197	1197	898.927	387.115	21.0098
transcript_HQ_E3_1_transcript10240/f23p0/1323	1319	1020.93	1041.58	49.7743
transcript_HQ_E3_1_transcript13047/f2p0/1188	1188	889.927	895.801	49.1093
transcript_HQ_E3_1_transcript14838/f2p0/1092	1092	793.927	117	7.18972
transcript_HQ_E3_1_transcript11213/f2p0/1305	1305	1006.93	737.3	35.7234
transcript_HQ_E3_1_transcript14839/f2p0/1092	1092	793.927	506	31.094
transcript_HQ_E3_1_transcript13048/f3p0/1191	1191	892.927	375	20.4891
transcript_HQ_E3_1_transcript13049/f2p0/1195	1195	896.927	365.398	19.8754
transcript_HQ_E3_1_transcript1305/f4p0/2432	2432	2133.93	1125	25.7205
transcript_HQ_E3_1_transcript12135/f8p0/1239	1237	938.927	1094	56.845
transcript_HQ_E3_1_transcript1484/f2p0/2386	2380	2081.93	2000	46.8674
transcript_HQ_E3_1_transcript12136/f2p0/1242	1241	942.927	648.143	33.5351
transcript_HQ_E3_1_transcript11217/f3p0/1313	1312	1013.93	245	11.7887
transcript_HQ_E3_1_transcript13052/f2p0/1188	1188	889.927	198.495	10.8818
transcript_HQ_E3_1_transcript12138/f2p0/1241	1242	943.927	682.393	35.2698
transcript_HQ_E3_1_transcript1393/f2p0/2418	2417	2118.93	181	4.16744
transcript_HQ_E3_1_transcript13054/f2p0/1206	1206	907.927	264	14.186
transcript_HQ_E3_1_transcript13930/f2p0/1141	1141	842.927	208	12.0387
transcript_HQ_E3_1_transcript1122/f8p0/2491	2491	2192.93	1198	26.6526
transcript_HQ_E3_1_transcript14844/f3p0/1091	1091	792.927	438	26.9493
transcript_HQ_E3_1_transcript13056/f2p0/1192	1192	893.927	199	10.8607
transcript_HQ_E3_1_transcript13057/f3p0/1197	1197	898.927	354	19.2126
transcript_HQ_E3_1_transcript11221/f2p0/1318	1314	1015.93	474	22.7626
transcript_HQ_E3_1_transcript10249/f34p0/1310	1310	1011.93	1828	88.132
transcript_HQ_E3_1_transcript13936/f30p0/1097	1097	798.927	2306	140.818
transcript_HQ_E3_1_transcript14849/f7p0/1091	1091	792.927	324	19.9351
transcript_HQ_E3_1_transcript11224/f3p0/1289	1289	990.927	178	8.76365
transcript_HQ_E3_1_transcript1025/f2p0/2548	2547	2248.93	381.4	8.27393
transcript_HQ_E3_1_transcript13938/f3p0/1138	1138	839.927	493.53	28.6668
transcript_HQ_E3_1_transcript13060/f2p0/1188	1187	888.927	303.068	16.6334
transcript_HQ_E3_1_transcript1485/f2p0/2388	2383	2084.93	81	1.8954
transcript_HQ_E3_1_transcript1214/f2p0/2494	2494	2195.93	1085	24.1056
transcript_HQ_E3_1_transcript11227/f3p0/1275	1272	973.927	592.419	29.6762
transcript_HQ_E3_1_transcript1394/f2p0/2425	2425	2126.93	980	22.4792
transcript_HQ_E3_1_transcript12140/f12p0/1205	1203	904.927	659.703	35.5665
transcript_HQ_E3_1_transcript11228/f3p0/1297	1295	996.927	171.705	8.40286
transcript_HQ_E3_1_transcript13063/f2p0/1193	1193	894.927	325	17.7175
transcript_HQ_E3_1_transcript13940/f2p0/1139	1139	840.927	163	9.45662
transcript_HQ_E3_1_transcript12141/f18p0/1187	1187	888.927	1395	76.5623
transcript_HQ_E3_1_transcript14853/f3p0/1096	1096	797.927	300	18.3428
transcript_HQ_E3_1_transcript12143/f2p0/1243	1243	944.927	224	11.5653
transcript_HQ_E3_1_transcript10253/f10p0/1352	1352	1053.93	745.403	34.5054
transcript_HQ_E3_1_transcript13066/f2p0/1187	1187	888.927	1119.08	61.419
transcript_HQ_E3_1_transcript1123/f2p0/2498	2498	2199.93	3870.62	85.8378
transcript_HQ_E3_1_transcript11230/f2p0/1293	1291	992.927	440	21.6193
transcript_HQ_E3_1_transcript13068/f3p0/1216	1216	917.927	452.929	24.0729
transcript_HQ_E3_1_transcript13945/f2p0/1128	1125	826.927	203.288	11.9937
transcript_HQ_E3_1_transcript11231/f2p0/1293	1293	994.927	245	12.0138
transcript_HQ_E3_1_transcript14857/f23p0/1012	1012	713.927	1090	74.4868
transcript_HQ_E3_1_transcript13946/f2p0/1139	1139	840.927	1634.94	94.8529
transcript_HQ_E3_1_transcript11232/f2p0/1289	1290	991.927	167	8.21379
transcript_HQ_E3_1_transcript14858/f2p0/1048	1048	749.927	208	13.5317
transcript_HQ_E3_1_transcript11233/f2p0/1291	1291	992.927	506.494	24.8865
transcript_HQ_E3_1_transcript12148/f2p0/1231	1231	932.927	240	12.5508
transcript_HQ_E3_1_transcript1307/f5p0/2371	2371	2072.93	1451	34.1499
transcript_HQ_E3_1_transcript10257/f3p0/1332	1332	1033.93	441.313	20.8239
transcript_HQ_E3_1_transcript13070/f2p0/1195	1195	896.927	1237	67.2851
transcript_HQ_E3_1_transcript1486/f2p0/2387	2387	2088.93	147	3.43321
transcript_HQ_E3_1_transcript11235/f2p0/1285	1284	985.927	181	8.95654
transcript_HQ_E3_1_transcript13949/f3p0/1237	1237	938.927	293.681	15.2599
transcript_HQ_E3_1_transcript13071/f12p0/1189	1188	889.927	742.976	40.7312
transcript_HQ_E3_1_transcript10258/f4p0/1354	1354	1055.93	919.039	42.4626
transcript_HQ_E3_1_transcript14861/f7p0/1049	1049	750.927	535.063	34.7627
transcript_HQ_E3_1_transcript13072/f2p0/1190	1189	890.927	333	18.2351
transcript_HQ_E3_1_transcript1395/f4p0/2414	2414	2115.93	843	19.4372
transcript_HQ_E3_1_transcript14863/f7p0/1097	1095	796.927	127	7.77485
transcript_HQ_E3_1_transcript13950/f2p0/1142	1142	843.927	137.075	7.92428
transcript_HQ_E3_1_transcript14865/f3p0/1094	1094	795.927	63	3.86166
transcript_HQ_E3_1_transcript1026/f5p0/2540	2540	2241.93	867	18.8671
transcript_HQ_E3_1_transcript1124/f9p0/2000	2000	1701.93	1451.25	41.6013
transcript_HQ_E3_1_transcript12154/f11p0/1234	1234	935.927	1630	84.9674
transcript_HQ_E3_1_transcript10260/f7p0/1358	1358	1059.93	989	45.5226
transcript_HQ_E3_1_transcript13954/f2p0/1162	1162	863.927	692.723	39.1191
transcript_HQ_E3_1_transcript12155/f3p0/1236	1236	937.927	2866.59	149.109
transcript_HQ_E3_1_transcript14868/f2p0/1089	1089	790.927	556.271	34.3128
transcript_HQ_E3_1_transcript13955/f2p0/1170	1170	871.927	1368.64	76.5803
transcript_HQ_E3_1_transcript11242/f2p0/1295	1295	996.927	1007.5	49.3045
transcript_HQ_E3_1_transcript12156/f2p0/1240	1240	941.927	593	30.7145
transcript_HQ_E3_1_transcript14869/f3p0/1091	1091	792.927	626	38.5166
transcript_HQ_E3_1_transcript13078/f2p0/1188	1188	889.927	113	6.19485
transcript_HQ_E3_1_transcript11243/f2p0/1300	1300	1001.93	285	13.8776
transcript_HQ_E3_1_transcript13956/f2p0/1144	1144	845.927	303.383	17.497
transcript_HQ_E3_1_transcript12158/f4p0/1236	1236	937.927	1475.59	76.7546
transcript_HQ_E3_1_transcript1487/f2p0/2364	2364	2065.93	1117	26.3782
transcript_HQ_E3_1_transcript12159/f21p0/1218	1218	919.927	2638	139.903
transcript_HQ_E3_1_transcript13958/f2p0/1142	1142	843.927	440	25.4363
transcript_HQ_E3_1_transcript1308/f3p0/2437	2438	2139.93	143.113	3.26277
transcript_HQ_E3_1_transcript10265/f2p0/1356	1355	1056.93	1610.58	74.3436
transcript_HQ_E3_1_transcript11247/f81p0/1248	1247	948.927	9095	467.602
transcript_HQ_E3_1_transcript14873/f37p0/1019	1019	720.927	2110	142.79
transcript_HQ_E3_1_transcript11248/f4p0/1290	1290	991.927	300	14.7553
transcript_HQ_E3_1_transcript1396/f6p0/2414	2414	2115.93	332.297	7.66184
transcript_HQ_E3_1_transcript11249/f2p0/1276	1275	976.927	1185.28	59.1923
transcript_HQ_E3_1_transcript13083/f2p0/1182	1182	883.927	185	10.2109
transcript_HQ_E3_1_transcript14875/f2p0/1086	1086	787.927	94	5.82034
transcript_HQ_E3_1_transcript10268/f11p0/1359	1356	1057.93	813	37.4922
transcript_HQ_E3_1_transcript14877/f7p0/1065	1065	766.927	986	62.7234
transcript_HQ_E3_1_transcript1125/f3p0/2604	2606	2307.93	2245	47.4571
transcript_HQ_E3_1_transcript1216/f4p0/2455	2450	2151.93	1811.25	41.0637
transcript_HQ_E3_1_transcript10269/f2p0/1355	1355	1056.93	284	13.1093
transcript_HQ_E3_1_transcript12160/f4p0/1243	1243	944.927	225.914	11.6641
transcript_HQ_E3_1_transcript14879/f3p0/1086	1085	786.927	271	16.8012
transcript_HQ_E3_1_transcript13087/f2p0/1184	1183	884.927	742	40.9075
transcript_HQ_E3_1_transcript12161/f2p0/1247	1247	948.927	7339	377.321
transcript_HQ_E3_1_transcript13964/f3p0/1140	1139	840.927	1192.16	69.1644
transcript_HQ_E3_1_transcript1488/f14p0/2343	2343	2044.93	6796.09	162.139
transcript_HQ_E3_1_transcript13089/f3p0/1211	1210	911.927	1289.99	69.0131
transcript_HQ_E3_1_transcript1027/f3p0/2560	2557	2258.93	4055.45	87.5877
transcript_HQ_E3_1_transcript13966/f2p0/1108	1108	809.927	11.8625	0.714556
transcript_HQ_E3_1_transcript12164/f2p0/1225	1222	923.927	277.438	14.6499
transcript_HQ_E3_1_transcript1309/f2p0/2451	2451	2152.93	430	9.74419
transcript_HQ_E3_1_transcript13967/f2p0/1141	1141	842.927	227	13.1384
transcript_HQ_E3_1_transcript10271/f3p0/1374	1374	1075.93	302	13.694
transcript_HQ_E3_1_transcript13968/f3p0/1132	1132	833.927	140.349	8.21084
transcript_HQ_E3_1_transcript14883/f23p0/1072	1072	773.927	2306	145.367
transcript_HQ_E3_1_transcript12166/f3p0/1237	1237	938.927	292.453	15.196
transcript_HQ_E3_1_transcript13091/f2p0/1185	1185	886.927	313.658	17.2534
transcript_HQ_E3_1_transcript11257/f2p0/1291	1292	993.927	646.573	31.7373
transcript_HQ_E3_1_transcript13092/f15p0/1172	1172	873.927	1531	85.4686
transcript_HQ_E3_1_transcript12168/f26p0/1231	1231	932.927	1441.9	75.4038
transcript_HQ_E3_1_transcript1397/f2p0/2416	2416	2117.93	351.513	8.09725
transcript_HQ_E3_1_transcript14887/f2p0/1091	1091	792.927	581.836	35.7993
transcript_HQ_E3_1_transcript10274/f2p0/1327	1325	1026.93	11906.5	565.652
transcript_HQ_E3_1_transcript1217/f2p0/2482	2484	2185.93	2761.6	61.6357
transcript_HQ_E3_1_transcript1126/f2p0/2509	2507	2208.93	2433	53.7362
transcript_HQ_E3_1_transcript1489/f2p0/2388	2388	2089.93	892	20.8229
transcript_HQ_E3_1_transcript13099/f3p0/1186	1186	887.927	415.929	22.8533
transcript_HQ_E3_1_transcript14890/f2p0/1091	1091	792.927	387	23.8114
transcript_HQ_E3_1_transcript13974/f3p0/1132	1132	833.927	112	6.55234
transcript_HQ_E3_1_transcript12173/f7p0/1249	1249	950.927	591	30.3212
transcript_HQ_E3_1_transcript10278/f2p0/1356	1354	1055.93	602.144	27.821
transcript_HQ_E3_1_transcript131/f7p0/3413	3413	3114.93	3006	47.0812
transcript_HQ_E3_1_transcript14892/f2p0/1037	1034	735.927	482.34	31.976
transcript_HQ_E3_1_transcript12174/f2p0/1245	1245	946.927	778.96	40.1333
transcript_HQ_E3_1_transcript13976/f3p0/1144	1143	844.927	147	8.48799
transcript_HQ_E3_1_transcript14893/f2p0/1089	1088	789.927	1578.89	97.5147
transcript_HQ_E3_1_transcript10279/f4p0/1357	1358	1059.93	7781.47	358.173
transcript_HQ_E3_1_transcript11265/f8p0/1286	1286	987.927	1070	52.8403
transcript_HQ_E3_1_transcript13100/f28p0/1164	1163	864.927	1497.77	84.4837
transcript_HQ_E3_1_transcript11266/f10p0/1295	1296	997.927	1551	75.8263
transcript_HQ_E3_1_transcript13978/f2p0/1140	1139	840.927	581.147	33.7159
transcript_HQ_E3_1_transcript12179/f19p0/1203	1203	904.927	1988.26	107.193
transcript_HQ_E3_1_transcript11267/f2p0/1288	1288	989.927	6.64913	0.327694
transcript_HQ_E3_1_transcript1398/f2p0/2415	2415	2116.93	576.791	13.2929
transcript_HQ_E3_1_transcript13106/f2p0/1185	1185	886.927	87.1286	4.79269
transcript_HQ_E3_1_transcript13981/f2p0/1144	1144	845.927	258	14.8797
transcript_HQ_E3_1_transcript12182/f3p0/1232	1232	933.927	1080.13	56.4247
transcript_HQ_E3_1_transcript10281/f7p0/1325	1325	1026.93	2930	139.199
transcript_HQ_E3_1_transcript13108/f3p0/1187	1187	888.927	163	8.94598
transcript_HQ_E3_1_transcript13982/f7p0/1132	1132	833.927	1347	78.8036
transcript_HQ_E3_1_transcript1127/f2p0/2506	2501	2202.93	1429.87	31.6668
transcript_HQ_E3_1_transcript13109/f2p0/1181	1181	882.927	328	18.1241
transcript_HQ_E3_1_transcript1311/f19p0/2425	2425	2126.93	10252.9	235.179
transcript_HQ_E3_1_transcript11271/f2p0/1293	1292	993.927	428.375	21.027
transcript_HQ_E3_1_transcript13986/f3p0/1142	1142	843.927	166	9.59643
transcript_HQ_E3_1_transcript14897/f2p0/1035	893	594.96	1	0.082001
transcript_HQ_E3_1_transcript12187/f2p0/1201	1202	903.927	1316	71.0279
transcript_HQ_E3_1_transcript13987/f3p0/1139	1139	840.927	483	28.0218
transcript_HQ_E3_1_transcript14898/f7p0/1084	1084	785.927	279	17.3192
transcript_HQ_E3_1_transcript13113/f3p0/1199	1199	900.927	441	23.8812
transcript_HQ_E3_1_transcript13989/f10p0/1139	1136	837.927	610.495	35.5453
transcript_HQ_E3_1_transcript1219/f2p0/2444	2443	2144.93	1958.49	44.5467
transcript_HQ_E3_1_transcript149/f2p0/3361	3359	3060.93	4113.03	65.5565
transcript_HQ_E3_1_transcript1399/f2p0/2261	2261	1962.93	2142	53.238
transcript_HQ_E3_1_transcript11276/f3p0/1289	1289	990.927	1112.47	54.7713
transcript_HQ_E3_1_transcript12191/f10p0/1235	1235	936.927	1984.91	103.358
transcript_HQ_E3_1_transcript13990/f2p0/1136	1136	837.927	132	7.68554
transcript_HQ_E3_1_transcript10288/f4p0/1350	1348	1049.93	2078	96.5591
transcript_HQ_E3_1_transcript1490/f2p0/2381	2381	2082.93	135	3.16203
transcript_HQ_E3_1_transcript13118/f22p0/1110	1110	811.927	854	51.3154
transcript_HQ_E3_1_transcript13991/f2p0/1148	1145	846.927	104	5.99093
transcript_HQ_E3_1_transcript11278/f2p0/1277	1266	967.927	477.449	24.0653
transcript_HQ_E3_1_transcript12195/f2p0/1235	1233	934.927	142	7.40998
transcript_HQ_E3_1_transcript13120/f2p0/1187	1187	888.927	163	8.94598
transcript_HQ_E3_1_transcript1128/f3p0/2478	2477	2178.93	724	16.2107
transcript_HQ_E3_1_transcript12196/f3p0/1214	1214	915.927	314	16.7254
transcript_HQ_E3_1_transcript11280/f3p0/1302	1302	1003.93	664	32.268
transcript_HQ_E3_1_transcript12197/f2p0/1234	1234	935.927	213	11.1031
transcript_HQ_E3_1_transcript13122/f3p0/1183	1183	884.927	365	20.123
transcript_HQ_E3_1_transcript12198/f7p0/1232	1232	933.927	538.146	28.1121
transcript_HQ_E3_1_transcript11281/f4p0/1303	1292	993.927	370	18.1616
transcript_HQ_E3_1_transcript14908/f3p0/1084	1084	785.927	59	3.66249
transcript_HQ_E3_1_transcript12199/f3p0/1293	1295	996.927	337	16.492
transcript_HQ_E3_1_transcript13997/f2p0/1141	1141	842.927	269.308	15.5871
transcript_HQ_E3_1_transcript10293/f2p0/1353	1353	1054.93	172	7.9545
transcript_HQ_E3_1_transcript13126/f6p0/1188	1188	889.927	1259	69.0205
transcript_HQ_E3_1_transcript13999/f2p0/1135	1136	837.927	355.335	20.6889
transcript_HQ_E3_1_transcript1491/f4p0/2397	2397	2098.93	412	9.57649
transcript_HQ_E3_1_transcript122/f4p0/3328	3326	3027.93	6516	104.989
transcript_HQ_E3_1_transcript11285/f32p0/1272	1272	973.927	3135.91	157.088
transcript_HQ_E3_1_transcript11286/f2p0/1285	1285	986.927	374	18.4881
transcript_HQ_E3_1_transcript14911/f2p0/1086	1083	784.927	379	23.5568
transcript_HQ_E3_1_transcript13129/f2p0/1181	1181	882.927	205	11.3275
transcript_HQ_E3_1_transcript10296/f2p0/1370	1371	1072.93	45.0857	2.0501
transcript_HQ_E3_1_transcript11288/f2p0/1359	1356	1057.93	989.558	45.6344
transcript_HQ_E3_1_transcript12201/f2p0/1165	1165	866.927	12	0.675313
transcript_HQ_E3_1_transcript14913/f2p0/1083	1083	784.927	10442.7	649.065
transcript_HQ_E3_1_transcript14/f2p0/4372	4372	4073.93	1952.18	23.3783
transcript_HQ_E3_1_transcript10297/f2p0/1356	1356	1057.93	1062.82	49.0129
transcript_HQ_E3_1_transcript10298/f7p0/1352	1352	1053.93	364.898	16.8915
transcript_HQ_E3_1_transcript10299/f2p0/1352	1351	1052.93	248.452	11.512
transcript_HQ_E3_1_transcript12204/f2p0/1242	1239	940.927	569	29.5028
transcript_HQ_E3_1_transcript14918/f7p0/1089	1089	790.927	509.579	31.4327
transcript_HQ_E3_1_transcript12205/f2p0/1234	1234	935.927	285	14.8563
transcript_HQ_E3_1_transcript1400/f3p0/2402	2402	2103.93	1091	25.2988
transcript_HQ_E3_1_transcript103/f3p0/3516	3516	3217.93	7644.4	115.897
transcript_HQ_E3_1_transcript14000/f2p0/1166	1166	867.927	674.191	37.8972
transcript_HQ_E3_1_transcript12207/f8p0/1228	1228	929.927	856.6	44.9403
transcript_HQ_E3_1_transcript1030/f4p0/2543	2543	2244.93	605	13.148
transcript_HQ_E3_1_transcript1492/f2p0/2380	2379	2080.93	764.332	17.9198
transcript_HQ_E3_1_transcript10300/f3p0/1358	1358	1059.93	580	26.6968
transcript_HQ_E3_1_transcript14003/f2p0/1138	1138	839.927	180	10.4553
transcript_HQ_E3_1_transcript13138/f2p0/1192	1192	893.927	576	31.436
transcript_HQ_E3_1_transcript1221/f20p0/2414	2411	2112.93	4702.36	108.577
transcript_HQ_E3_1_transcript14921/f2p0/881	880	581.966	60.2873	5.054
transcript_HQ_E3_1_transcript10301/f4p0/1373	1373	1074.93	598.812	27.1781
transcript_HQ_E3_1_transcript13139/f2p0/1185	1186	887.927	145.693	8.00511
transcript_HQ_E3_1_transcript12211/f2p0/1250	1248	949.927	99	5.08454
transcript_HQ_E3_1_transcript14924/f2p0/1085	1085	786.927	447	27.7128
transcript_HQ_E3_1_transcript12212/f2p0/1235	1235	936.927	191.41	9.96705
transcript_HQ_E3_1_transcript14007/f2p0/1138	1138	839.927	259	15.0441
transcript_HQ_E3_1_transcript14925/f13p0/1063	1063	764.927	565.712	36.0813
transcript_HQ_E3_1_transcript10304/f7p0/1355	1355	1056.93	17409.4	803.609
transcript_HQ_E3_1_transcript11293/f2p0/1304	1275	976.927	1102.37	55.0516
transcript_HQ_E3_1_transcript11294/f2p0/1317	1317	1018.93	10.6702	0.510899
transcript_HQ_E3_1_transcript12215/f17p0/1192	1192	893.927	3563.89	194.504
transcript_HQ_E3_1_transcript13143/f2p0/1202	1201	902.927	23.6207	1.27628
transcript_HQ_E3_1_transcript10306/f4p0/1348	1348	1049.93	844	39.2184
transcript_HQ_E3_1_transcript12217/f8p0/1184	1184	885.927	3690	203.205
transcript_HQ_E3_1_transcript13145/f3p0/1182	1182	883.927	1036	57.1808
transcript_HQ_E3_1_transcript14929/f6p0/1081	1081	782.927	765.555	47.7048
transcript_HQ_E3_1_transcript12218/f3p0/1240	1240	941.927	523.226	27.1006
transcript_HQ_E3_1_transcript13146/f3p0/1182	1182	883.927	151	8.33426
transcript_HQ_E3_1_transcript10308/f12p0/1349	1349	1050.93	531	24.6507
transcript_HQ_E3_1_transcript1493/f12p0/2348	2348	2049.93	1402	33.3669
transcript_HQ_E3_1_transcript14931/f2p0/1087	1087	788.927	768	47.4932
transcript_HQ_E3_1_transcript14013/f2p0/1132	1132	833.927	203.455	11.9028
transcript_HQ_E3_1_transcript1315/f5p0/2441	2441	2142.93	2799	63.7239
transcript_HQ_E3_1_transcript1031/f6p0/2521	2521	2222.93	2100	46.0894
transcript_HQ_E3_1_transcript113/f2p0/3468	3468	3169.93	1350.66	20.7876
transcript_HQ_E3_1_transcript14014/f4p0/1143	1143	844.927	386.013	22.2889
transcript_HQ_E3_1_transcript12222/f4p0/1238	1237	938.927	555.961	28.8881
transcript_HQ_E3_1_transcript14015/f2p0/1140	1140	841.927	444	25.7285
transcript_HQ_E3_1_transcript13151/f2p0/1181	1181	882.927	195	10.775
transcript_HQ_E3_1_transcript14938/f35p0/1033	1031	732.927	4340	288.892
transcript_HQ_E3_1_transcript13154/f2p0/1182	1182	883.927	264	14.5712
transcript_HQ_E3_1_transcript14018/f9p0/1134	1134	835.927	771.138	45.006
transcript_HQ_E3_1_transcript12228/f2p0/1237	1237	938.927	35.7314	1.85663
transcript_HQ_E3_1_transcript10315/f2p0/1351	1350	1051.93	262	12.1513
transcript_HQ_E3_1_transcript14940/f3p0/1089	1089	790.927	779.032	48.0535
transcript_HQ_E3_1_transcript13158/f2p0/1184	1184	885.927	355	19.5496
transcript_HQ_E3_1_transcript1402/f7p0/2381	2378	2079.93	1841	43.1829
transcript_HQ_E3_1_transcript10316/f3p0/1349	1349	1050.93	2627	121.953
transcript_HQ_E3_1_transcript11304/f3p0/1287	1287	988.927	897.276	44.2658
transcript_HQ_E3_1_transcript1223/f2p0/2450	2449	2150.93	479.696	10.8805
transcript_HQ_E3_1_transcript14020/f25p0/1145	1134	835.927	2632.62	153.648
transcript_HQ_E3_1_transcript1316/f13p0/2405	2405	2106.93	12669.5	293.371
transcript_HQ_E3_1_transcript12231/f16p0/1193	1193	894.927	1041.17	56.7595
transcript_HQ_E3_1_transcript14945/f2p0/1085	1085	786.927	244	15.1273
transcript_HQ_E3_1_transcript11307/f3p0/1303	1305	1006.93	572	27.7143
transcript_HQ_E3_1_transcript14946/f2p0/1084	1084	785.927	433.43	26.9056
transcript_HQ_E3_1_transcript13161/f6p0/1178	1178	879.927	1956.16	108.459
transcript_HQ_E3_1_transcript14947/f8p0/1076	1076	777.927	4585	287.546
transcript_HQ_E3_1_transcript12233/f3p0/1229	1229	930.927	270.734	14.1884
transcript_HQ_E3_1_transcript11309/f5p0/1285	1285	986.927	308	15.2255
transcript_HQ_E3_1_transcript13163/f2p0/1177	1175	876.927	557	30.9883
transcript_HQ_E3_1_transcript1032/f2p0/2545	2545	2246.93	1768	38.3884
transcript_HQ_E3_1_transcript14024/f3p0/1129	1130	831.927	258.246	15.1445
transcript_HQ_E3_1_transcript14025/f2p0/1140	1140	841.927	330.803	19.1691
transcript_HQ_E3_1_transcript13166/f7p0/1207	1207	908.927	2173	116.637
transcript_HQ_E3_1_transcript12237/f2p0/1233	1233	934.927	280.846	14.6554
transcript_HQ_E3_1_transcript11311/f2p0/1301	1301	1002.93	273.143	13.287
transcript_HQ_E3_1_transcript14026/f2p0/1141	1141	842.927	30.0024	1.73649
transcript_HQ_E3_1_transcript10322/f11p0/1348	1348	1049.93	1330	61.8015
transcript_HQ_E3_1_transcript14952/f2p0/1096	1096	797.927	622	38.0307
transcript_HQ_E3_1_transcript14953/f4p0/1082	1082	783.927	98	6.09898
transcript_HQ_E3_1_transcript14028/f2p0/1148	1145	846.927	464	26.7287
transcript_HQ_E3_1_transcript11314/f5p0/1272	1272	973.927	400	20.0373
transcript_HQ_E3_1_transcript1224/f2p0/2480	2480	2181.93	420.616	9.40486
transcript_HQ_E3_1_transcript14955/f3p0/1096	1096	797.927	445.105	27.2149
transcript_HQ_E3_1_transcript1317/f6p0/2428	2428	2129.93	3985.73	91.2956
transcript_HQ_E3_1_transcript13170/f3p0/1179	1179	880.927	331	18.3314
transcript_HQ_E3_1_transcript11316/f2p0/1297	1291	992.927	638.982	31.3962
transcript_HQ_E3_1_transcript12241/f2p0/1241	1241	942.927	291	15.0564
transcript_HQ_E3_1_transcript1403/f2p0/2420	2418	2119.93	1551	35.6942
transcript_HQ_E3_1_transcript12242/f2p0/1247	1247	948.927	124.348	6.39311
transcript_HQ_E3_1_transcript14030/f2p0/1138	1138	839.927	80.7191	4.68858
transcript_HQ_E3_1_transcript14031/f5p0/1123	1123	824.927	1232	72.8621
transcript_HQ_E3_1_transcript14958/f4p0/1069	1069	770.927	321	20.3141
transcript_HQ_E3_1_transcript10328/f3p0/1356	1356	1057.93	120.311	5.54825
transcript_HQ_E3_1_transcript14959/f67p0/1064	1064	765.927	9657	615.122
transcript_HQ_E3_1_transcript1132/f3p0/2594	2595	2296.93	800	16.9922
transcript_HQ_E3_1_transcript14033/f2p0/1143	1143	844.927	314.544	18.1622
transcript_HQ_E3_1_transcript12245/f3p0/1195	1195	896.927	458.47	24.9379
transcript_HQ_E3_1_transcript11320/f3p0/1293	1293	994.927	31146.5	1527.3
transcript_HQ_E3_1_transcript14960/f2p0/1094	1094	795.927	578.776	35.4768
transcript_HQ_E3_1_transcript14961/f3p0/1099	1099	800.927	417.989	25.4612
transcript_HQ_E3_1_transcript12248/f4p0/1193	1193	894.927	237	12.9201
transcript_HQ_E3_1_transcript1033/f7p0/2528	2527	2228.93	1197.81	26.218
transcript_HQ_E3_1_transcript11322/f2p0/1289	1289	990.927	284	13.9825
transcript_HQ_E3_1_transcript14962/f2p0/1096	1095	796.927	532	32.5686
transcript_HQ_E3_1_transcript13179/f2p0/1183	1183	884.927	407	22.4385
transcript_HQ_E3_1_transcript12249/f4p0/1242	1242	943.927	1168	60.3686
transcript_HQ_E3_1_transcript11323/f2p0/1278	1278	979.927	2531.11	126.016
transcript_HQ_E3_1_transcript14037/f2p0/1134	1133	834.927	227.146	13.2728
transcript_HQ_E3_1_transcript14038/f2p0/1135	1135	836.927	0	0
transcript_HQ_E3_1_transcript1318/f4p0/2431	2431	2132.93	2678.6	61.2687
transcript_HQ_E3_1_transcript1225/f5p0/2464	2464	2165.93	3585.91	80.7722
transcript_HQ_E3_1_transcript11325/f2p0/1298	1298	999.927	93.776	4.57541
transcript_HQ_E3_1_transcript10331/f2p0/1361	1360	1061.93	165.14	7.58691
transcript_HQ_E3_1_transcript13180/f2p0/1179	1179	880.927	149	8.25188
transcript_HQ_E3_1_transcript14967/f2p0/1086	1083	784.927	156	9.69621
transcript_HQ_E3_1_transcript10332/f3p0/1357	1344	1045.93	491.249	22.9143
transcript_HQ_E3_1_transcript12252/f3p0/1234	1234	935.927	686.396	35.7799
transcript_HQ_E3_1_transcript11328/f5p0/1280	1280	981.927	427	21.2156
transcript_HQ_E3_1_transcript13182/f21p0/1170	1170	871.927	2414.38	135.093
transcript_HQ_E3_1_transcript14041/f5p0/1133	1133	834.927	572.691	33.464
transcript_HQ_E3_1_transcript13183/f7p0/1215	1216	917.927	826	43.9014
transcript_HQ_E3_1_transcript1497/f3p0/2371	2371	2072.93	462	10.8734
transcript_HQ_E3_1_transcript14970/f2p0/1089	1089	790.927	570.149	35.1689
transcript_HQ_E3_1_transcript14971/f5p0/1057	1057	758.927	798.377	51.3233
transcript_HQ_E3_1_transcript13186/f2p0/1177	1177	878.927	2.44877	0.135926
transcript_HQ_E3_1_transcript11330/f2p0/1318	1318	1019.93	284	13.5849
transcript_HQ_E3_1_transcript12257/f5p0/1239	1239	940.927	518	26.8584
transcript_HQ_E3_1_transcript14972/f2p0/1103	1101	802.927	929	56.4477
transcript_HQ_E3_1_transcript11331/f3p0/1278	1278	979.927	764.367	38.0553
transcript_HQ_E3_1_transcript12258/f3p0/1231	1231	932.927	314	16.4206
transcript_HQ_E3_1_transcript14046/f2p0/1145	1145	846.927	502	28.9177
transcript_HQ_E3_1_transcript13189/f2p0/1179	1179	880.927	748	41.4255
transcript_HQ_E3_1_transcript1319/f2p0/2440	2438	2139.93	453	10.3278
transcript_HQ_E3_1_transcript12260/f35p0/1213	1213	914.927	711.536	37.9417
transcript_HQ_E3_1_transcript11335/f2p0/1292	1292	993.927	256	12.5659
transcript_HQ_E3_1_transcript14049/f3p0/1140	1139	840.927	184	10.675
transcript_HQ_E3_1_transcript11336/f2p0/1290	1290	991.927	599	29.4614
transcript_HQ_E3_1_transcript1034/f12p0/2508	2507	2208.93	3082	68.0703
transcript_HQ_E3_1_transcript12262/f2p0/1238	1238	939.927	206	10.6925
transcript_HQ_E3_1_transcript11337/f20p0/1246	1246	947.927	2787.77	143.479
transcript_HQ_E3_1_transcript11338/f27p0/1269	1268	969.927	1863	93.7088
transcript_HQ_E3_1_transcript12263/f2p0/1242	1239	940.927	637	33.0286
transcript_HQ_E3_1_transcript1498/f2p0/2366	2366	2067.93	362	8.54043
transcript_HQ_E3_1_transcript11339/f2p0/1287	1287	988.927	228	11.248
transcript_HQ_E3_1_transcript10341/f3p0/1348	1348	1049.93	388.742	18.0638
transcript_HQ_E3_1_transcript14050/f3p0/1143	1143	844.927	418	24.1359
transcript_HQ_E3_1_transcript14980/f2p0/1084	1084	785.927	174.877	10.8557
transcript_HQ_E3_1_transcript13196/f2p0/1188	1188	889.927	299	16.3917
transcript_HQ_E3_1_transcript14982/f2p0/1084	1084	785.927	176	10.9254
transcript_HQ_E3_1_transcript1134/f2p0/2502	2502	2203.93	722.495	15.9935
transcript_HQ_E3_1_transcript12266/f2p0/1230	1230	931.927	658	34.4469
transcript_HQ_E3_1_transcript14052/f10p0/1114	1114	815.927	793.557	47.4497
transcript_HQ_E3_1_transcript10343/f6p0/1360	1360	1061.93	1310.47	60.2057
transcript_HQ_E3_1_transcript12267/f2p0/1237	1237	938.927	91.0067	4.72877
transcript_HQ_E3_1_transcript11341/f5p0/1289	1289	990.927	233.109	11.4769
transcript_HQ_E3_1_transcript14054/f2p0/1132	1132	833.927	277.286	16.2221
transcript_HQ_E3_1_transcript13198/f2p0/1179	1181	882.927	140	7.73588
transcript_HQ_E3_1_transcript14986/f2p0/1083	1083	784.927	226	14.0471
transcript_HQ_E3_1_transcript13199/f14p0/1158	1157	858.927	1101	62.5371
transcript_HQ_E3_1_transcript11344/f4p0/1281	1280	981.927	5994.55	297.841
transcript_HQ_E3_1_transcript1227/f3p0/2462	2463	2164.93	1879.82	42.3623
transcript_HQ_E3_1_transcript11345/f2p0/1283	1283	984.927	576.493	28.556
transcript_HQ_E3_1_transcript132/f2p0/3425	3424	3125.93	2646	41.2969
transcript_HQ_E3_1_transcript1499/f4p0/2377	2377	2078.93	1924.45	45.1622
transcript_HQ_E3_1_transcript1320/f9p0/2437	2437	2138.93	1512	34.4876
transcript_HQ_E3_1_transcript11347/f36p0/1239	1239	940.927	10046	520.887
transcript_HQ_E3_1_transcript13200/f2p0/1181	1181	882.927	177	9.78037
transcript_HQ_E3_1_transcript12272/f5p0/1241	1241	942.927	1355	70.108
transcript_HQ_E3_1_transcript13201/f2p0/1160	1158	859.927	92	5.21955
transcript_HQ_E3_1_transcript14992/f3p0/1095	1095	796.927	671	41.0781
transcript_HQ_E3_1_transcript11349/f5p0/1293	1293	994.927	787	38.5914
transcript_HQ_E3_1_transcript12274/f2p0/1234	1234	935.927	257	13.3967
transcript_HQ_E3_1_transcript14058/f2p0/1129	1124	825.927	89.9058	5.31071
transcript_HQ_E3_1_transcript14994/f4p0/1086	1085	786.927	850	52.6976
transcript_HQ_E3_1_transcript10349/f19p0/1330	1330	1031.93	2356	111.387
transcript_HQ_E3_1_transcript13204/f2p0/1183	1183	884.927	1532	84.4613
transcript_HQ_E3_1_transcript14996/f2p0/1085	1085	786.927	502	31.1226
transcript_HQ_E3_1_transcript12276/f20p0/1227	1227	928.927	518	27.2054
transcript_HQ_E3_1_transcript1035/f2p0/2537	2537	2238.93	1159.29	25.2615
transcript_HQ_E3_1_transcript13206/f4p0/1169	1169	870.927	224	12.548
transcript_HQ_E3_1_transcript12277/f2p0/1225	1225	926.927	225.428	11.865
transcript_HQ_E3_1_transcript11351/f2p0/1295	1295	996.927	400.584	19.6037
transcript_HQ_E3_1_transcript1406/f2p0/2412	2412	2113.93	276	6.3698
transcript_HQ_E3_1_transcript12278/f2p0/1233	1233	934.927	325	16.9595
transcript_HQ_E3_1_transcript11352/f8p0/1272	1272	973.927	308	15.4288
transcript_HQ_E3_1_transcript14060/f8p0/1133	1133	834.927	469	27.4051
transcript_HQ_E3_1_transcript13209/f2p0/1176	1176	877.927	689.207	38.2999
transcript_HQ_E3_1_transcript11354/f49p0/1217	1215	916.927	1702.56	90.589
transcript_HQ_E3_1_transcript1228/f2p0/2444	2444	2145.93	1334.53	30.3404
transcript_HQ_E3_1_transcript10352/f10p0/1344	1344	1045.93	671	31.2988
transcript_HQ_E3_1_transcript12280/f3p0/1239	1239	940.927	46.1935	2.39514
transcript_HQ_E3_1_transcript15/f3p0/4371	4366	4067.93	6512.63	78.1069
transcript_HQ_E3_1_transcript13210/f16p0/1181	1177	878.927	1752	97.2496
transcript_HQ_E3_1_transcript11356/f2p0/1293	1293	994.927	333	16.329
transcript_HQ_E3_1_transcript12282/f2p0/1229	1229	930.927	298.11	15.6231
transcript_HQ_E3_1_transcript10354/f2p0/1360	1360	1061.93	1300.69	59.7564
transcript_HQ_E3_1_transcript11357/f9p0/1289	1289	990.927	2476.33	121.92
transcript_HQ_E3_1_transcript14065/f2p0/1134	1134	835.927	107.016	6.24578
transcript_HQ_E3_1_transcript1500/f2p0/2375	2375	2076.93	588.484	13.8236
transcript_HQ_E3_1_transcript10355/f3p0/1352	1352	1053.93	802	37.1253
transcript_HQ_E3_1_transcript15000/f5p0/1075	1075	776.927	380	23.8622
transcript_HQ_E3_1_transcript13213/f3p0/1170	1170	871.927	455.462	25.4846
transcript_HQ_E3_1_transcript15001/f17p0/1085	1085	786.927	19456.4	1206.24
transcript_HQ_E3_1_transcript10356/f2p0/1346	1346	1047.93	1420.78	66.146
transcript_HQ_E3_1_transcript12285/f2p0/1239	1240	941.927	160	8.28723
transcript_HQ_E3_1_transcript12286/f2p0/1242	1242	943.927	130.532	6.74658
transcript_HQ_E3_1_transcript13215/f2p0/1184	1184	885.927	588	32.3807
transcript_HQ_E3_1_transcript10357/f5p0/1346	1346	1047.93	231	10.7544
transcript_HQ_E3_1_transcript15003/f2p0/1077	1077	778.927	218	13.6542
transcript_HQ_E3_1_transcript1136/f5p0/2001	2001	1702.93	403.789	11.5682
transcript_HQ_E3_1_transcript10359/f2p0/1355	1355	1056.93	121.356	5.60172
transcript_HQ_E3_1_transcript11361/f2p0/1290	1290	991.927	847	41.6591
transcript_HQ_E3_1_transcript1407/f2p0/2407	2408	2109.93	1154.47	26.6946
transcript_HQ_E3_1_transcript1322/f2p0/2467	2471	2172.93	584	13.1122
transcript_HQ_E3_1_transcript15009/f2p0/1091	1091	792.927	269	16.5511
transcript_HQ_E3_1_transcript10360/f2p0/1352	1350	1051.93	1161.66	53.8764
transcript_HQ_E3_1_transcript12292/f9p0/1225	1225	926.927	315	16.5795
transcript_HQ_E3_1_transcript11366/f2p0/1300	1300	1001.93	540	26.2945
transcript_HQ_E3_1_transcript1501/f2p0/2381	2381	2082.93	100.575	2.35572
transcript_HQ_E3_1_transcript13222/f2p0/1179	1179	880.927	164	9.08261
transcript_HQ_E3_1_transcript10362/f13p0/1334	1334	1035.93	429.159	20.2114
transcript_HQ_E3_1_transcript14075/f3p0/1133	1133	834.927	29573.8	1728.09
transcript_HQ_E3_1_transcript15011/f2p0/1074	1066	767.927	287	18.2334
transcript_HQ_E3_1_transcript12295/f2p0/1230	1227	928.927	307.376	16.1434
transcript_HQ_E3_1_transcript14076/f23p0/1053	1053	754.927	1274	82.3325
transcript_HQ_E3_1_transcript10364/f4p0/1347	1347	1048.93	1671	77.7209
transcript_HQ_E3_1_transcript14077/f58p0/993	993	694.927	4974	349.199
transcript_HQ_E3_1_transcript15014/f5p0/1076	1074	775.927	895	56.2741
transcript_HQ_E3_1_transcript14078/f2p0/1131	1131	832.927	350.754	20.5448
transcript_HQ_E3_1_transcript1137/f3p0/2484	2484	2185.93	706.48	15.7678
transcript_HQ_E3_1_transcript15015/f8p0/1092	1090	791.927	2138	131.713
transcript_HQ_E3_1_transcript12298/f2p0/1230	1230	931.927	531.396	27.8191
transcript_HQ_E3_1_transcript10366/f5p0/1356	1354	1055.93	822	37.9791
transcript_HQ_E3_1_transcript15016/f7p0/1022	1022	723.927	204.492	13.7813
transcript_HQ_E3_1_transcript13228/f2p0/1194	1184	885.927	448	24.671
transcript_HQ_E3_1_transcript12299/f4p0/1240	1238	939.927	1687.93	87.6129
transcript_HQ_E3_1_transcript1408/f3p0/2407	2407	2108.93	4265.05	98.6663
transcript_HQ_E3_1_transcript13229/f2p0/1192	1190	891.927	0	0
transcript_HQ_E3_1_transcript14080/f24p0/1104	1104	805.927	1712	103.637
transcript_HQ_E3_1_transcript11373/f2p0/1284	1284	985.927	83.2112	4.11759
transcript_HQ_E3_1_transcript123/f5p0/3433	3433	3134.93	9420.6	146.608
transcript_HQ_E3_1_transcript14081/f6p0/1125	1125	826.927	572	33.747
transcript_HQ_E3_1_transcript11374/f5p0/1284	1281	982.927	583	28.937
transcript_HQ_E3_1_transcript1502/f2p0/2367	2367	2068.93	56	1.32053
transcript_HQ_E3_1_transcript1323/f2p0/2421	2421	2122.93	600.929	13.81
transcript_HQ_E3_1_transcript11375/f4p0/1283	1283	984.927	931	46.1161
transcript_HQ_E3_1_transcript13230/f3p0/1191	1191	892.927	305.759	16.7059
transcript_HQ_E3_1_transcript15021/f4p0/1079	1079	780.927	211	13.1819
transcript_HQ_E3_1_transcript1037/f2p0/2557	2555	2256.93	823.428	17.7998
transcript_HQ_E3_1_transcript15023/f2p0/1087	1087	788.927	171	10.5746
transcript_HQ_E3_1_transcript10370/f2p0/1353	1353	1054.93	158	7.30704
transcript_HQ_E3_1_transcript13233/f2p0/1175	1175	876.927	268.741	14.9512
transcript_HQ_E3_1_transcript12302/f18p0/1211	1212	913.927	1672	89.2548
transcript_HQ_E3_1_transcript10371/f3p0/1342	1342	1043.93	317.643	14.8448
transcript_HQ_E3_1_transcript11379/f3p0/1291	1291	992.927	110	5.40483
transcript_HQ_E3_1_transcript15025/f3p0/1176	1176	877.927	361.752	20.1029
transcript_HQ_E3_1_transcript12303/f4p0/1230	1230	931.927	443	23.1915
transcript_HQ_E3_1_transcript14086/f2p0/1148	1148	849.927	388	22.2719
transcript_HQ_E3_1_transcript13235/f3p0/1175	1175	876.927	196	10.9043
transcript_HQ_E3_1_transcript13236/f2p0/1176	1176	877.927	470.59	26.1512
transcript_HQ_E3_1_transcript14087/f3p0/1127	1127	828.927	128.141	7.54186
transcript_HQ_E3_1_transcript15027/f8p0/1075	1075	776.927	4150	260.6
transcript_HQ_E3_1_transcript1138/f2p0/2523	2520	2221.93	1438	31.5744
transcript_HQ_E3_1_transcript15028/f2p0/1083	1082	783.927	268.179	16.69
transcript_HQ_E3_1_transcript15029/f19p0/1049	1047	748.927	958	62.4069
transcript_HQ_E3_1_transcript10374/f2p0/1350	1348	1049.93	840	39.0325
transcript_HQ_E3_1_transcript14089/f4p0/1144	1137	838.927	246	14.306
transcript_HQ_E3_1_transcript11382/f2p0/1280	1280	981.927	14155.9	703.341
transcript_HQ_E3_1_transcript1503/f3p0/2388	2388	2089.93	212	4.94893
transcript_HQ_E3_1_transcript1324/f3p0/2416	2417	2118.93	1133	26.0868
transcript_HQ_E3_1_transcript11383/f2p0/1290	1284	985.927	180	8.90706
transcript_HQ_E3_1_transcript12305/f2p0/1235	1229	930.927	784.129	41.094
transcript_HQ_E3_1_transcript14090/f2p0/1135	1135	836.927	294	17.1382
transcript_HQ_E3_1_transcript10377/f2p0/1348	1348	1049.93	476	22.1184
transcript_HQ_E3_1_transcript13241/f2p0/1177	1177	878.927	538	29.8632
transcript_HQ_E3_1_transcript15033/f2p0/1078	1078	779.927	282.981	17.7015
transcript_HQ_E3_1_transcript14091/f2p0/1135	1134	835.927	889.347	51.905
transcript_HQ_E3_1_transcript12307/f2p0/1237	1234	935.927	214	11.1552
transcript_HQ_E3_1_transcript15034/f2p0/1080	1079	780.927	28	1.74926
transcript_HQ_E3_1_transcript11387/f2p0/1276	1275	976.927	217.387	10.8562
transcript_HQ_E3_1_transcript10379/f2p0/1354	1354	1055.93	504.667	23.3173
transcript_HQ_E3_1_transcript11389/f3p0/1282	1285	986.927	469	23.1843
transcript_HQ_E3_1_transcript15038/f2p0/1086	1086	787.927	271	16.7799
transcript_HQ_E3_1_transcript1231/f2p0/2469	2463	2164.93	1541.42	34.7364
transcript_HQ_E3_1_transcript1038/f7p0/2526	2526	2227.93	4470.63	97.8982
transcript_HQ_E3_1_transcript12310/f7p0/1235	1235	936.927	11495.1	598.568
transcript_HQ_E3_1_transcript1139/f2p0/2500	2500	2201.93	882.186	19.5463
transcript_HQ_E3_1_transcript10380/f2p0/1349	1349	1050.93	490.012	22.7479
transcript_HQ_E3_1_transcript13243/f4p0/1176	1176	877.927	437	24.2845
transcript_HQ_E3_1_transcript12311/f5p0/1229	1229	930.927	243	12.735
transcript_HQ_E3_1_transcript1504/f2p0/2302	2301	2002.93	2236	54.4645
transcript_HQ_E3_1_transcript13245/f4p0/1171	1171	872.927	718	40.1285
transcript_HQ_E3_1_transcript15041/f2p0/1079	1079	780.927	199	12.4322
transcript_HQ_E3_1_transcript13246/f3p0/1184	1184	885.927	511.623	28.1747
transcript_HQ_E3_1_transcript11393/f5p0/1282	1283	984.927	746	36.9523
transcript_HQ_E3_1_transcript12315/f2p0/1226	1225	926.927	330	17.369
transcript_HQ_E3_1_transcript11394/f2p0/1274	1274	975.927	1632.45	81.6074
transcript_HQ_E3_1_transcript11395/f2p0/1300	1300	1001.93	267	13.0012
transcript_HQ_E3_1_transcript10384/f5p0/1344	1344	1045.93	762.028	35.5448
transcript_HQ_E3_1_transcript12317/f2p0/1225	1225	926.927	660.153	34.7461
transcript_HQ_E3_1_transcript141/f5p0/3407	3407	3108.93	4614	72.4059
transcript_HQ_E3_1_transcript10386/f2p0/1348	1346	1047.93	426	19.8329
transcript_HQ_E3_1_transcript1325/f2p0/2496	2488	2189.93	1562.59	34.8115
transcript_HQ_E3_1_transcript15042/f2p0/1093	1082	783.927	3672.43	228.552
transcript_HQ_E3_1_transcript13250/f11p0/1181	1181	882.927	799	44.1498
transcript_HQ_E3_1_transcript11399/f3p0/1239	1239	940.927	591	30.6435
transcript_HQ_E3_1_transcript10387/f3p0/1323	1323	1024.93	17130.8	815.439
transcript_HQ_E3_1_transcript15044/f2p0/1081	1081	782.927	375.002	23.3678
transcript_HQ_E3_1_transcript13251/f2p0/1180	1179	880.927	90.6555	5.02066
transcript_HQ_E3_1_transcript14100/f2p0/1139	1141	842.927	364	21.0677
transcript_HQ_E3_1_transcript12320/f2p0/1228	1229	930.927	1359	71.2214
transcript_HQ_E3_1_transcript13253/f49p0/1156	1156	857.927	1414	80.4092
transcript_HQ_E3_1_transcript14102/f5p0/1125	1125	826.927	125	7.37479
transcript_HQ_E3_1_transcript10389/f6p0/1372	1372	1073.93	714.458	32.457
transcript_HQ_E3_1_transcript114/f3p0/3461	3461	3162.93	5548	85.5764
transcript_HQ_E3_1_transcript15048/f6p0/1085	1085	786.927	499	30.9366
transcript_HQ_E3_1_transcript15049/f6p0/1077	1077	778.927	281.006	17.6005
transcript_HQ_E3_1_transcript1039/f2p0/2539	2539	2240.93	6639.22	144.543
transcript_HQ_E3_1_transcript1140/f9p0/2535	2535	2236.93	4440.59	96.8492
transcript_HQ_E3_1_transcript1505/f3p0/2368	2368	2069.93	1271	29.9569
transcript_HQ_E3_1_transcript14106/f12p0/1130	1130	831.927	339	19.8802
transcript_HQ_E3_1_transcript11402/f5p0/1266	1266	967.927	1014	51.1095
transcript_HQ_E3_1_transcript10393/f9p0/1351	1350	1051.93	786.885	36.4949
transcript_HQ_E3_1_transcript1326/f4p0/2435	2435	2136.93	743.551	16.9757
transcript_HQ_E3_1_transcript1411/f4p0/2401	2401	2102.93	1220	28.3036
transcript_HQ_E3_1_transcript15056/f11p0/1063	1063	764.927	1213	77.3655
transcript_HQ_E3_1_transcript13260/f35p0/1140	1140	841.927	564	32.6822
transcript_HQ_E3_1_transcript13261/f2p0/1152	1152	853.927	382.923	21.8775
transcript_HQ_E3_1_transcript10396/f3p0/1347	1346	1047.93	191.448	8.91306
transcript_HQ_E3_1_transcript13262/f5p0/1168	1168	869.927	173	9.70219
transcript_HQ_E3_1_transcript11405/f2p0/1287	1290	991.927	4.5909	0.225801
transcript_HQ_E3_1_transcript13264/f4p0/1173	1173	874.927	1070.32	59.6825
transcript_HQ_E3_1_transcript11407/f35p0/1243	1240	941.927	6250	323.72
transcript_HQ_E3_1_transcript12322/f2p0/1261	1236	937.927	38.2873	1.99156
transcript_HQ_E3_1_transcript15061/f3p0/1091	1091	792.927	265	16.3049
transcript_HQ_E3_1_transcript14115/f2p0/1128	1128	829.927	1374	80.7706
transcript_HQ_E3_1_transcript12324/f2p0/1231	1230	931.927	341	17.8517
transcript_HQ_E3_1_transcript1141/f3p0/2510	2510	2211.93	2102.66	46.3773
transcript_HQ_E3_1_transcript13269/f5p0/1188	1188	889.927	466.93	25.5979
transcript_HQ_E3_1_transcript14116/f3p0/1114	1114	815.927	375.227	22.4362
transcript_HQ_E3_1_transcript104/f2p0/3525	3525	3226.93	2726	41.2139
transcript_HQ_E3_1_transcript11411/f2p0/1283	1283	984.927	175.307	8.68363
transcript_HQ_E3_1_transcript1327/f2p0/2455	2455	2156.93	248	5.60948
transcript_HQ_E3_1_transcript11412/f2p0/1299	1299	1000.93	141	6.87264
transcript_HQ_E3_1_transcript15067/f2p0/1095	1095	796.927	531	32.5074
transcript_HQ_E3_1_transcript1040/f2p0/2535	2535	2236.93	577.322	12.5914
transcript_HQ_E3_1_transcript12328/f2p0/1232	1232	933.927	496	25.9105
transcript_HQ_E3_1_transcript13271/f10p0/1168	1168	869.927	1639.11	91.9244
transcript_HQ_E3_1_transcript14118/f4p0/1145	1131	832.927	121.994	7.1456
transcript_HQ_E3_1_transcript11414/f10p0/1283	1280	981.927	659.374	32.7612
transcript_HQ_E3_1_transcript14119/f2p0/1126	1125	826.927	247	14.5726
transcript_HQ_E3_1_transcript11415/f3p0/1282	1282	983.927	2856	141.613
transcript_HQ_E3_1_transcript1507/f3p0/2366	2366	2067.93	896	21.1388
transcript_HQ_E3_1_transcript11416/f2p0/1283	1283	984.927	44	2.17949
transcript_HQ_E3_1_transcript1233/f6p0/2467	2461	2162.93	5947.38	134.15
transcript_HQ_E3_1_transcript15070/f2p0/1076	1076	777.927	669	41.956
transcript_HQ_E3_1_transcript10403/f5p0/1346	1346	1047.93	467.292	21.7552
transcript_HQ_E3_1_transcript12331/f2p0/1226	1226	927.927	2551.52	134.15
transcript_HQ_E3_1_transcript14121/f2p0/1136	1136	837.927	862.334	50.2084
transcript_HQ_E3_1_transcript15073/f2p0/1085	1085	786.927	404.739	25.0927
transcript_HQ_E3_1_transcript13278/f2p0/1080	1072	773.927	28	1.76508
transcript_HQ_E3_1_transcript14122/f2p0/1138	1138	839.927	26.1911	1.52131
transcript_HQ_E3_1_transcript15074/f7p0/1087	1087	788.927	249.241	15.4131
transcript_HQ_E3_1_transcript15075/f3p0/1079	1079	780.927	387	24.1773
transcript_HQ_E3_1_transcript10406/f11p0/1332	1332	1033.93	6670.22	314.744
transcript_HQ_E3_1_transcript15077/f182p0/1003	1003	704.927	6729.31	465.728
transcript_HQ_E3_1_transcript14125/f2p0/1126	1126	827.927	4	0.235708
transcript_HQ_E3_1_transcript13280/f2p0/1170	1170	871.927	252.532	14.13
transcript_HQ_E3_1_transcript12336/f2p0/1226	1225	926.927	732	38.5276
transcript_HQ_E3_1_transcript15078/f6p0/1071	1071	772.927	785	49.5493
transcript_HQ_E3_1_transcript15079/f15p0/1067	1066	767.927	1409	89.5154
transcript_HQ_E3_1_transcript14127/f2p0/1125	1125	826.927	321.806	18.986
transcript_HQ_E3_1_transcript10409/f93p0/1283	1283	984.927	5950	294.727
transcript_HQ_E3_1_transcript13283/f2p0/1155	1153	854.927	37.7574	2.15467
transcript_HQ_E3_1_transcript1508/f3p0/2371	2370	2071.93	563	13.2569
transcript_HQ_E3_1_transcript12339/f3p0/1236	1236	937.927	509.02	26.4772
transcript_HQ_E3_1_transcript11424/f2p0/1270	1270	971.927	1820.61	91.3881
transcript_HQ_E3_1_transcript15080/f2p0/1090	1091	792.927	222	13.6592
transcript_HQ_E3_1_transcript14129/f3p0/1129	1129	830.927	1912.86	112.312
transcript_HQ_E3_1_transcript13285/f4p0/1177	1177	878.927	1839	102.079
transcript_HQ_E3_1_transcript1234/f2p0/2465	2465	2166.93	646	14.5444
transcript_HQ_E3_1_transcript15082/f2p0/1078	1077	778.927	202.356	12.6743
transcript_HQ_E3_1_transcript13287/f3p0/1124	1124	825.927	11881.4	701.829
transcript_HQ_E3_1_transcript1413/f14p0/2360	2360	2061.93	3039.73	71.923
transcript_HQ_E3_1_transcript10411/f3p0/1268	1268	969.927	70	3.521
transcript_HQ_E3_1_transcript12341/f2p0/1225	1223	924.927	892.435	47.0734
transcript_HQ_E3_1_transcript10412/f2p0/1346	1346	1047.93	713	33.1944
transcript_HQ_E3_1_transcript12342/f8p0/1248	1243	944.927	1567.95	80.9543
transcript_HQ_E3_1_transcript1329/f2p0/2434	2434	2135.93	2220.47	50.7184
transcript_HQ_E3_1_transcript14133/f2p0/1132	1132	833.927	270	15.7958
transcript_HQ_E3_1_transcript15088/f10p0/1050	1050	751.927	2935.89	190.489
transcript_HQ_E3_1_transcript13290/f2p0/1174	1174	875.927	683	38.0417
transcript_HQ_E3_1_transcript14134/f4p0/1128	1128	829.927	38.3491	2.25435
transcript_HQ_E3_1_transcript15089/f5p0/1083	1083	784.927	1119	69.5516
transcript_HQ_E3_1_transcript11431/f2p0/1279	1280	981.927	651.794	32.3845
transcript_HQ_E3_1_transcript14136/f2p0/1138	1138	839.927	331	19.2262
transcript_HQ_E3_1_transcript12346/f13p0/1220	1220	921.927	924	48.897
transcript_HQ_E3_1_transcript15090/f2p0/1076	1075	776.927	394	24.7413
transcript_HQ_E3_1_transcript13294/f3p0/1172	1172	873.927	395.709	22.0906
transcript_HQ_E3_1_transcript15091/f3p0/1086	1086	787.927	750	46.4389
transcript_HQ_E3_1_transcript11434/f2p0/1278	1278	979.927	5206	259.189
transcript_HQ_E3_1_transcript13296/f2p0/1179	1179	880.927	582	32.2322
transcript_HQ_E3_1_transcript10419/f2p0/1346	1346	1047.93	99	4.60904
transcript_HQ_E3_1_transcript11436/f2p0/1283	1283	984.927	358	17.7331
transcript_HQ_E3_1_transcript11437/f5p0/1277	1277	978.927	1392.04	69.3759
transcript_HQ_E3_1_transcript12349/f3p0/1247	1247	948.927	290	14.9098
transcript_HQ_E3_1_transcript10421/f7p0/1345	1345	1046.93	1264.69	58.9351
transcript_HQ_E3_1_transcript14142/f2p0/1138	1139	840.927	90	5.22145
transcript_HQ_E3_1_transcript1235/f4p0/2458	2458	2159.93	473	10.6839
transcript_HQ_E3_1_transcript14143/f2p0/1131	1129	830.927	93	5.46043
transcript_HQ_E3_1_transcript1144/f2p0/2501	2501	2202.93	741.044	16.4116
transcript_HQ_E3_1_transcript14144/f2p0/1128	1122	823.927	549	32.508
transcript_HQ_E3_1_transcript10423/f2p0/1347	1348	1049.93	516.059	23.9799
transcript_HQ_E3_1_transcript133/f2p0/3431	3431	3132.93	272	4.2357
transcript_HQ_E3_1_transcript14146/f27p0/1063	1063	764.927	4736.36	302.086
transcript_HQ_E3_1_transcript11442/f2p0/1285	1285	986.927	180	8.89803
transcript_HQ_E3_1_transcript1510/f2p0/2391	2383	2084.93	250.966	5.87259
transcript_HQ_E3_1_transcript11443/f7p0/1277	1277	978.927	139	6.92741
transcript_HQ_E3_1_transcript1330/f47p0/2367	2367	2068.93	15547.5	366.625
transcript_HQ_E3_1_transcript15101/f13p0/1071	1071	772.927	2419	152.688
transcript_HQ_E3_1_transcript12357/f34p0/1197	1197	898.927	2649.06	143.772
transcript_HQ_E3_1_transcript10427/f8p0/1352	1352	1053.93	860	39.8102
transcript_HQ_E3_1_transcript13302/f2p0/1180	1180	881.927	108	5.97445
transcript_HQ_E3_1_transcript15105/f2p0/1106	1108	809.927	291	17.5289
transcript_HQ_E3_1_transcript13303/f36p0/1137	1137	838.927	1810.35	105.28
transcript_HQ_E3_1_transcript10428/f6p0/1342	1342	1043.93	2103	98.2824
transcript_HQ_E3_1_transcript1415/f2p0/2400	2400	2101.93	409	9.49319
transcript_HQ_E3_1_transcript15107/f2p0/1073	1073	774.927	1279	80.5223
transcript_HQ_E3_1_transcript15108/f5p0/1079	1079	780.927	423.938	26.4849
transcript_HQ_E3_1_transcript13306/f2p0/1182	1182	883.927	238.485	13.1629
transcript_HQ_E3_1_transcript15109/f2p0/1086	1086	787.927	287	17.7706
transcript_HQ_E3_1_transcript13307/f2p0/1177	1177	878.927	132	7.32703
transcript_HQ_E3_1_transcript11448/f5p0/1287	1287	988.927	800.384	39.4858
transcript_HQ_E3_1_transcript12361/f3p0/1144	1144	845.927	168	9.68909
transcript_HQ_E3_1_transcript1043/f3p0/2542	2542	2243.93	1104.19	24.0071
transcript_HQ_E3_1_transcript13308/f21p0/1169	1169	870.927	1389	77.8085
transcript_HQ_E3_1_transcript15110/f2p0/1042	1039	740.927	492	32.3964
transcript_HQ_E3_1_transcript14154/f2p0/1142	1142	843.927	393.383	22.7414
transcript_HQ_E3_1_transcript15111/f8p0/1076	1076	777.927	1097	68.7978
transcript_HQ_E3_1_transcript14155/f4p0/1136	1136	837.927	216	12.5763
transcript_HQ_E3_1_transcript15112/f10p0/1079	1079	780.927	722	45.1059
transcript_HQ_E3_1_transcript10432/f4p0/1330	1331	1032.93	512	24.1828
transcript_HQ_E3_1_transcript11450/f2p0/1314	1314	1015.93	749	35.9688
transcript_HQ_E3_1_transcript15113/f2p0/1068	1068	769.927	149	9.44155
transcript_HQ_E3_1_transcript12366/f2p0/1225	1225	926.927	249.481	13.131
transcript_HQ_E3_1_transcript13309/f2p0/1172	1171	872.927	211.525	11.822
transcript_HQ_E3_1_transcript10434/f2p0/1354	1354	1055.93	733	33.867
transcript_HQ_E3_1_transcript15116/f2p0/1090	1090	791.927	273.433	16.8451
transcript_HQ_E3_1_transcript1331/f2p0/2452	2453	2154.93	869	19.6741
transcript_HQ_E3_1_transcript10435/f2p0/1329	1324	1025.93	8642.05	410.967
transcript_HQ_E3_1_transcript15117/f2p0/1077	1077	778.927	286.471	17.9428
transcript_HQ_E3_1_transcript11454/f2p0/1286	1286	987.927	185	9.13595
transcript_HQ_E3_1_transcript13310/f3p0/1168	1168	869.927	212.665	11.9267
transcript_HQ_E3_1_transcript15118/f2p0/1078	1078	779.927	394	24.6461
transcript_HQ_E3_1_transcript11455/f3p0/1301	1301	1002.93	175.424	8.53347
transcript_HQ_E3_1_transcript13311/f2p0/1175	1175	876.927	341	18.9713
transcript_HQ_E3_1_transcript1237/f3p0/2465	2465	2166.93	1735	39.0627
transcript_HQ_E3_1_transcript13313/f3p0/1186	1186	887.927	557	30.6044
transcript_HQ_E3_1_transcript13314/f5p0/1176	1173	874.927	1129.39	62.9766
transcript_HQ_E3_1_transcript13315/f2p0/1170	1170	871.927	394	22.0456
transcript_HQ_E3_1_transcript1044/f2p0/2537	2537	2238.93	706	15.3841
transcript_HQ_E3_1_transcript1146/f5p0/2508	2508	2209.93	472.968	10.4414
transcript_HQ_E3_1_transcript1512/f2p0/2383	2382	2083.93	5661	132.531
transcript_HQ_E3_1_transcript15120/f2p0/1075	1075	776.927	1585.38	99.5542
transcript_HQ_E3_1_transcript13317/f45p0/1139	1131	832.927	4319.2	252.99
transcript_HQ_E3_1_transcript12379/f2p0/1223	1219	920.927	339.054	17.9618
transcript_HQ_E3_1_transcript11464/f10p0/1275	1274	975.927	59.2567	2.96228
transcript_HQ_E3_1_transcript1238/f3p0/2478	2478	2179.93	2508.83	56.1483
transcript_HQ_E3_1_transcript10445/f3p0/1354	1355	1056.93	135	6.23154
transcript_HQ_E3_1_transcript15124/f2p0/1079	1073	774.927	405	25.4977
transcript_HQ_E3_1_transcript12380/f4p0/1229	1229	930.927	2226	116.658
transcript_HQ_E3_1_transcript15125/f13p0/1072	1072	773.927	1022.16	64.4354
transcript_HQ_E3_1_transcript11467/f2p0/1291	1290	991.927	341.323	16.7878
transcript_HQ_E3_1_transcript15126/f2p0/1080	1077	778.927	263	16.4727
transcript_HQ_E3_1_transcript1332/f2p0/2431	2430	2131.93	348	7.96367
transcript_HQ_E3_1_transcript10447/f11p0/1341	1341	1042.93	366.624	17.1504
transcript_HQ_E3_1_transcript12382/f2p0/1230	1229	930.927	603.685	31.6375
transcript_HQ_E3_1_transcript11468/f5p0/1262	1262	963.927	637.297	32.2555
transcript_HQ_E3_1_transcript12383/f4p0/1194	1194	895.927	167.332	9.11198
transcript_HQ_E3_1_transcript15128/f2p0/1090	1090	791.927	425.64	26.2219
transcript_HQ_E3_1_transcript10448/f5p0/1288	1288	989.927	354.919	17.4917
transcript_HQ_E3_1_transcript13321/f2p0/1181	1182	883.927	1991.11	109.897
transcript_HQ_E3_1_transcript15129/f2p0/1079	1079	780.927	92	5.74757
transcript_HQ_E3_1_transcript13322/f2p0/1175	1175	876.927	65	3.61623
transcript_HQ_E3_1_transcript12385/f3p0/1224	1224	925.927	4144.92	218.396
transcript_HQ_E3_1_transcript10449/f3p0/1338	1338	1039.93	973.097	45.652
transcript_HQ_E3_1_transcript13323/f2p0/1171	1171	872.927	157.967	8.82867
transcript_HQ_E3_1_transcript1147/f2p0/2500	2500	2201.93	1850.95	41.0109
transcript_HQ_E3_1_transcript1045/f2p0/2527	2527	2228.93	1090.72	23.874
transcript_HQ_E3_1_transcript11470/f5p0/1304	1304	1005.93	118.229	5.73408
transcript_HQ_E3_1_transcript12388/f2p0/1226	1227	928.927	295	15.4934
transcript_HQ_E3_1_transcript15132/f6p0/1071	1071	772.927	492	31.0551
transcript_HQ_E3_1_transcript12389/f2p0/1223	1223	924.927	346	18.2505
transcript_HQ_E3_1_transcript11473/f3p0/1283	1283	984.927	420	20.8042
transcript_HQ_E3_1_transcript1239/f4p0/2467	2467	2168.93	573	12.8889
transcript_HQ_E3_1_transcript10454/f2p0/1335	1332	1033.93	181	8.54074
transcript_HQ_E3_1_transcript15139/f2p0/1089	1089	790.927	160	9.86939
transcript_HQ_E3_1_transcript11479/f2p0/1264	1264	965.927	343.744	17.3619
transcript_HQ_E3_1_transcript10457/f2p0/1345	1344	1045.93	194.121	9.0548
transcript_HQ_E3_1_transcript15140/f3p0/1074	1074	775.927	1329	83.5624
transcript_HQ_E3_1_transcript1148/f2p0/2506	2506	2207.93	686	15.1581
transcript_HQ_E3_1_transcript12393/f4p0/1224	1224	925.927	533.854	28.1289
transcript_HQ_E3_1_transcript14156/f2p0/1125	1122	823.927	256.168	15.1685
transcript_HQ_E3_1_transcript14157/f2p0/1140	1140	841.927	279	16.1673
transcript_HQ_E3_1_transcript11481/f3p0/1301	1299	1000.93	1159.8	56.5311
transcript_HQ_E3_1_transcript14158/f2p0/1142	1142	843.927	610	35.264
transcript_HQ_E3_1_transcript11482/f2p0/1278	1278	979.927	236	11.7496
transcript_HQ_E3_1_transcript12394/f4p0/1293	1288	989.927	665.531	32.7999
transcript_HQ_E3_1_transcript11484/f2p0/1277	1276	977.927	436.041	21.7534
transcript_HQ_E3_1_transcript15146/f9p0/1076	1076	777.927	635	39.8237
transcript_HQ_E3_1_transcript15147/f2p0/1075	1075	776.927	520	32.6535
transcript_HQ_E3_1_transcript12395/f2p0/1231	1231	932.927	60	3.13769
transcript_HQ_E3_1_transcript11485/f2p0/1263	1262	963.927	265	13.4125
transcript_HQ_E3_1_transcript1416/f3p0/2423	2423	2124.93	1620.63	37.2088
transcript_HQ_E3_1_transcript10459/f2p0/1383	1351	1052.93	359.817	16.6721
transcript_HQ_E3_1_transcript13328/f2p0/1171	1172	873.927	348	19.4272
transcript_HQ_E3_1_transcript13329/f2p0/1166	1166	867.927	202	11.3547
transcript_HQ_E3_1_transcript11486/f2p0/1294	1291	992.927	338.224	16.6186
transcript_HQ_E3_1_transcript11487/f2p0/1282	1282	983.927	343.346	17.0245
transcript_HQ_E3_1_transcript1333/f3p0/2449	2449	2150.93	820	18.5992
transcript_HQ_E3_1_transcript11488/f2p0/1274	1274	975.927	869	43.4419
transcript_HQ_E3_1_transcript1515/f6p0/2351	2351	2052.93	1119.34	26.6009
transcript_HQ_E3_1_transcript11489/f2p0/1289	1289	990.927	426	20.9737
transcript_HQ_E3_1_transcript15151/f8p0/1076	1077	778.927	764.889	47.908
transcript_HQ_E3_1_transcript1149/f2p0/2493	2493	2194.93	2507.7	55.7394
transcript_HQ_E3_1_transcript124/f2p0/3429	3428	3129.93	2143	33.4037
transcript_HQ_E3_1_transcript10462/f2p0/1346	1345	1046.93	606.089	28.244
transcript_HQ_E3_1_transcript13333/f4p0/1191	1190	891.927	554.457	30.3281
transcript_HQ_E3_1_transcript13334/f6p0/1164	1164	865.927	447	25.1845
transcript_HQ_E3_1_transcript15155/f2p0/1075	1075	776.927	165.88	10.4165
transcript_HQ_E3_1_transcript1240/f2p0/2427	2426	2127.93	330	7.56596
transcript_HQ_E3_1_transcript13335/f15p0/1144	1144	845.927	2882	166.214
transcript_HQ_E3_1_transcript14161/f2p0/1124	1124	825.927	356	21.0288
transcript_HQ_E3_1_transcript13336/f2p0/1169	1169	870.927	1154	64.6444
transcript_HQ_E3_1_transcript14162/f2p0/1128	1128	829.927	342.515	20.1348
transcript_HQ_E3_1_transcript12401/f4p0/1221	1221	922.927	315	16.6514
transcript_HQ_E3_1_transcript11493/f3p0/1280	1279	980.927	608	30.2394
transcript_HQ_E3_1_transcript13337/f2p0/1174	1174	875.927	0	0
transcript_HQ_E3_1_transcript14163/f2p0/1053	1051	752.927	182	11.793
transcript_HQ_E3_1_transcript10466/f4p0/1348	1348	1049.93	524.466	24.3705
transcript_HQ_E3_1_transcript11495/f2p0/1281	1279	980.927	866	43.0713
transcript_HQ_E3_1_transcript10468/f12p0/1332	1332	1033.93	1968.26	92.8753
transcript_HQ_E3_1_transcript11497/f2p0/1281	1281	982.927	539.675	26.7866
transcript_HQ_E3_1_transcript15161/f2p0/1006	997	698.927	186	12.9834
transcript_HQ_E3_1_transcript10469/f25p0/1324	1323	1024.93	3882	184.786
transcript_HQ_E3_1_transcript1334/f2p0/2431	2432	2133.93	1458.64	33.3483
transcript_HQ_E3_1_transcript12405/f2p0/1257	1237	938.927	202.59	10.5267
transcript_HQ_E3_1_transcript15164/f3p0/1078	1077	778.927	280.694	17.581
transcript_HQ_E3_1_transcript13341/f38p0/1150	1149	850.927	2295.92	131.635
transcript_HQ_E3_1_transcript13343/f2p0/1164	1164	865.927	492	27.7198
transcript_HQ_E3_1_transcript10470/f2p0/1338	1337	1038.93	238	11.1763
transcript_HQ_E3_1_transcript14168/f2p0/1134	1134	835.927	45.1454	2.63483
transcript_HQ_E3_1_transcript12407/f4p0/1233	1219	920.927	285	15.0982
transcript_HQ_E3_1_transcript115/f3p0/3458	3458	3159.93	720	11.1163
transcript_HQ_E3_1_transcript10471/f2p0/1342	1342	1043.93	2026.07	94.6872
transcript_HQ_E3_1_transcript1150/f2p0/2501	2501	2202.93	1434	31.7582
transcript_HQ_E3_1_transcript1417/f2p0/2396	2396	2097.93	426	9.90663
transcript_HQ_E3_1_transcript11500/f4p0/1281	1280	981.927	506	25.1407
transcript_HQ_E3_1_transcript14170/f22p0/1092	1092	793.927	1325	81.422
transcript_HQ_E3_1_transcript1241/f2p0/2411	2374	2075.93	479	11.2572
transcript_HQ_E3_1_transcript1517/f2p0/2369	2369	2070.93	728.476	17.1616
transcript_HQ_E3_1_transcript13349/f4p0/1175	1175	876.927	295	16.4121
transcript_HQ_E3_1_transcript10475/f2p0/1337	1337	1038.93	186.742	8.76927
transcript_HQ_E3_1_transcript14172/f2p0/1134	1134	835.927	1019	59.472
transcript_HQ_E3_1_transcript11503/f2p0/1277	1277	978.927	621	30.9491
transcript_HQ_E3_1_transcript15171/f2p0/1086	1086	787.927	2118.17	131.154
transcript_HQ_E3_1_transcript14173/f19p0/1110	1110	811.927	586	35.2117
transcript_HQ_E3_1_transcript11504/f3p0/1276	1274	975.927	173	8.64839
transcript_HQ_E3_1_transcript15173/f2p0/1072	1072	773.927	278	17.5247
transcript_HQ_E3_1_transcript14174/f3p0/1135	1136	837.927	173	10.0727
transcript_HQ_E3_1_transcript13350/f8p0/1160	1160	861.927	743	42.0557
transcript_HQ_E3_1_transcript11505/f3p0/1295	1295	996.927	174.011	8.51571
transcript_HQ_E3_1_transcript12413/f2p0/1230	1230	931.927	1103.36	57.7621
transcript_HQ_E3_1_transcript11506/f3p0/1277	1277	978.927	99.1011	4.93895
transcript_HQ_E3_1_transcript12414/f2p0/1229	1229	930.927	218.83	11.4683
transcript_HQ_E3_1_transcript13352/f2p0/1170	1170	871.927	263	14.7157
transcript_HQ_E3_1_transcript15176/f22p0/1070	1070	771.927	1570	99.227
transcript_HQ_E3_1_transcript13353/f7p0/1169	1169	870.927	446	24.9839
transcript_HQ_E3_1_transcript15178/f3p0/1071	1071	772.927	170	10.7304
transcript_HQ_E3_1_transcript14178/f5p0/1128	1128	829.927	800	47.028
transcript_HQ_E3_1_transcript1151/f3p0/2502	2502	2203.93	1618	35.8169
transcript_HQ_E3_1_transcript1518/f9p0/2351	2351	2052.93	822	19.5346
transcript_HQ_E3_1_transcript11510/f3p0/1283	1283	984.927	38.2786	1.89609
transcript_HQ_E3_1_transcript1418/f4p0/2402	2402	2103.93	1653	38.3309
transcript_HQ_E3_1_transcript13354/f2p0/1196	1189	890.927	1008	55.1982
transcript_HQ_E3_1_transcript11511/f3p0/1268	1268	969.927	1078.77	54.2622
transcript_HQ_E3_1_transcript10481/f2p0/1338	1338	1039.93	480.092	22.5231
transcript_HQ_E3_1_transcript12416/f3p0/1226	1217	918.927	113	5.99935
transcript_HQ_E3_1_transcript15183/f5p0/1070	1070	771.927	636	40.1964
transcript_HQ_E3_1_transcript14181/f2p0/1127	1127	828.927	207	12.1832
transcript_HQ_E3_1_transcript11513/f6p0/1277	1277	978.927	295	14.7021
transcript_HQ_E3_1_transcript15184/f2p0/1082	1081	782.927	197	12.2758
transcript_HQ_E3_1_transcript14182/f2p0/1126	1127	828.927	280.342	16.4998
transcript_HQ_E3_1_transcript10483/f2p0/1348	1347	1048.93	1804	83.9069
transcript_HQ_E3_1_transcript11515/f2p0/1275	1275	976.927	186.975	9.33744
transcript_HQ_E3_1_transcript15186/f3p0/1052	1052	753.927	431	27.8904
transcript_HQ_E3_1_transcript11517/f4p0/1291	1291	992.927	710	34.8857
transcript_HQ_E3_1_transcript1336/f2p0/2452	2451	2152.93	357	8.08994
transcript_HQ_E3_1_transcript10486/f3p0/1335	1335	1036.93	569	26.7714
transcript_HQ_E3_1_transcript12420/f5p0/1234	1234	935.927	747	38.939
transcript_HQ_E3_1_transcript14187/f2p0/1129	1129	830.927	629	36.9313
transcript_HQ_E3_1_transcript14188/f2p0/1137	1137	838.927	297	17.2719
transcript_HQ_E3_1_transcript13362/f4p0/1155	1155	856.927	628.723	35.795
transcript_HQ_E3_1_transcript15190/f2p0/1085	1085	786.927	2252.68	139.66
transcript_HQ_E3_1_transcript12423/f5p0/1173	1173	874.927	735	40.9847
transcript_HQ_E3_1_transcript1152/f3p0/2504	2504	2205.93	1147.73	25.3838
transcript_HQ_E3_1_transcript10489/f2p0/1337	1337	1038.93	1045.62	49.1017
transcript_HQ_E3_1_transcript11520/f2p0/1289	1289	990.927	1197.07	58.9364
transcript_HQ_E3_1_transcript11521/f2p0/1325	1319	1020.93	477.705	22.8282
transcript_HQ_E3_1_transcript1419/f2p0/2415	2415	2116.93	146.835	3.38399
transcript_HQ_E3_1_transcript1049/f2p0/2534	2534	2235.93	525.568	11.4677
transcript_HQ_E3_1_transcript13366/f3p0/1174	1172	873.927	189.645	10.587
transcript_HQ_E3_1_transcript12427/f2p0/1220	1220	921.927	339	17.9395
transcript_HQ_E3_1_transcript13369/f4p0/1161	1160	861.927	2050	116.035
transcript_HQ_E3_1_transcript10492/f2p0/1341	1341	1042.93	202.949	9.4938
transcript_HQ_E3_1_transcript10493/f2p0/1346	1346	1047.93	256	11.9183
transcript_HQ_E3_1_transcript1337/f6p0/2434	2434	2135.93	2199.44	50.2379
transcript_HQ_E3_1_transcript11527/f2p0/1267	1267	968.927	233	11.732
transcript_HQ_E3_1_transcript14195/f3p0/1135	1135	836.927	916	53.3967
transcript_HQ_E3_1_transcript152/f2p0/3358	3357	3058.93	6720.56	107.187
transcript_HQ_E3_1_transcript11528/f2p0/1279	1279	980.927	157.281	7.82253
transcript_HQ_E3_1_transcript10496/f2p0/1337	1337	1038.93	83	3.89762
transcript_HQ_E3_1_transcript12433/f3p0/1230	1230	931.927	862	45.1265
transcript_HQ_E3_1_transcript11529/f2p0/1297	1296	997.927	385	18.8221
transcript_HQ_E3_1_transcript1520/f5p0/2370	2370	2071.93	1204	28.3504
transcript_HQ_E3_1_transcript14197/f2p0/1126	1126	827.927	628.514	37.0365
transcript_HQ_E3_1_transcript15200/f2p0/1076	1075	776.927	226	14.1917
transcript_HQ_E3_1_transcript13374/f2p0/1168	1168	869.927	340	19.0679
transcript_HQ_E3_1_transcript12435/f21p0/1224	1224	925.927	1037	54.6397
transcript_HQ_E3_1_transcript15201/f2p0/1081	1081	782.927	305.585	19.0422
transcript_HQ_E3_1_transcript13375/f5p0/1109	1109	810.927	398.689	23.9861
transcript_HQ_E3_1_transcript14199/f5p0/1128	1127	828.927	1134	66.7426
transcript_HQ_E3_1_transcript10498/f4p0/1343	1337	1038.93	322.798	15.1584
transcript_HQ_E3_1_transcript15202/f5p0/1073	1073	774.927	1919	120.815
transcript_HQ_E3_1_transcript12436/f2p0/1222	1222	923.927	440	23.2339
transcript_HQ_E3_1_transcript12437/f2p0/1223	1221	922.927	49	2.59021
transcript_HQ_E3_1_transcript15205/f2p0/1069	1069	770.927	544.991	34.4892
transcript_HQ_E3_1_transcript11532/f5p0/1252	1252	953.927	529.353	27.073
transcript_HQ_E3_1_transcript12439/f2p0/1218	1218	919.927	891.803	47.2957
transcript_HQ_E3_1_transcript105/f5p0/3507	3507	3208.93	2133	32.4293
transcript_HQ_E3_1_transcript15208/f37p0/1010	1009	710.927	3370.43	231.295
transcript_HQ_E3_1_transcript1338/f3p0/2389	2388	2089.93	800	18.6752
transcript_HQ_E3_1_transcript1420/f2p0/2406	2404	2105.93	1028.84	23.8349
transcript_HQ_E3_1_transcript1244/f2p0/2465	2465	2166.93	1576	35.4829
transcript_HQ_E3_1_transcript1050/f3p0/2635	2635	2336.93	168.635	3.52054
transcript_HQ_E3_1_transcript11536/f5p0/1281	1281	982.927	6586	326.894
transcript_HQ_E3_1_transcript1521/f2p0/2374	2373	2074.93	1162.42	27.3318
transcript_HQ_E3_1_transcript13382/f2p0/1172	1168	869.927	221	12.3941
transcript_HQ_E3_1_transcript14202/f14p0/1120	1120	821.927	478	28.3727
transcript_HQ_E3_1_transcript13383/f5p0/1166	1166	867.927	598	33.6143
transcript_HQ_E3_1_transcript13384/f3p0/1179	1178	879.927	461	25.56
transcript_HQ_E3_1_transcript12445/f2p0/1228	1228	929.927	591	31.006
transcript_HQ_E3_1_transcript14205/f2p0/1133	1132	833.927	396	23.1672
transcript_HQ_E3_1_transcript15212/f4p0/1071	1071	772.927	292.597	18.4688
transcript_HQ_E3_1_transcript1154/f3p0/2448	2447	2148.93	133	3.01951
transcript_HQ_E3_1_transcript14206/f2p0/1132	1131	832.927	1480.38	86.7107
transcript_HQ_E3_1_transcript12447/f2p0/1216	1213	914.927	312.431	16.66
transcript_HQ_E3_1_transcript13388/f2p0/1171	1171	872.927	142.99	7.99161
transcript_HQ_E3_1_transcript10504/f98p0/1301	1297	998.927	10230	499.63
transcript_HQ_E3_1_transcript11541/f2p0/1271	1271	972.927	587	29.435
transcript_HQ_E3_1_transcript14208/f4p0/1121	1121	822.927	436.279	25.8648
transcript_HQ_E3_1_transcript14209/f4p0/1146	1146	847.927	402.247	23.1441
transcript_HQ_E3_1_transcript15217/f2p0/1068	1068	769.927	25.5253	1.61744
transcript_HQ_E3_1_transcript10506/f7p0/1259	1259	960.927	707	35.8951
transcript_HQ_E3_1_transcript1245/f2p0/2467	2466	2167.93	350.415	7.88577
transcript_HQ_E3_1_transcript1421/f2p0/2414	2414	2115.93	461	10.6294
transcript_HQ_E3_1_transcript11546/f13p0/1281	1281	982.927	432	21.4422
transcript_HQ_E3_1_transcript12450/f3p0/1218	1218	919.927	349	18.5088
transcript_HQ_E3_1_transcript14210/f4p0/1128	1128	829.927	813	47.7922
transcript_HQ_E3_1_transcript12451/f3p0/1218	1218	919.927	1597	84.6951
transcript_HQ_E3_1_transcript13393/f2p0/1169	1169	870.927	188.826	10.5776
transcript_HQ_E3_1_transcript10509/f3p0/1341	1341	1042.93	776.478	36.323
transcript_HQ_E3_1_transcript11548/f3p0/1272	1272	973.927	184	9.21718
transcript_HQ_E3_1_transcript14212/f2p0/1125	1125	826.927	924.702	54.5558
transcript_HQ_E3_1_transcript12453/f6p0/1207	1207	908.927	1002	53.783
transcript_HQ_E3_1_transcript11549/f39p0/1227	1227	928.927	1452	76.2591
transcript_HQ_E3_1_transcript1051/f3p0/2544	2544	2245.93	588.511	12.784
transcript_HQ_E3_1_transcript13396/f3p0/1169	1169	870.927	124	6.94619
transcript_HQ_E3_1_transcript14214/f4p0/1123	1123	824.927	990.53	58.5812
transcript_HQ_E3_1_transcript12455/f23p0/1160	1159	860.927	399.429	22.635
transcript_HQ_E3_1_transcript1155/f2p0/2492	2492	2193.93	136	3.02429
transcript_HQ_E3_1_transcript13398/f3p0/1159	1159	860.927	438	24.8207
transcript_HQ_E3_1_transcript12456/f2p0/1221	1221	922.927	838	44.2979
transcript_HQ_E3_1_transcript14215/f6p0/1125	1125	826.927	3628.74	214.09
transcript_HQ_E3_1_transcript13399/f2p0/1174	1174	875.927	317	17.6562
transcript_HQ_E3_1_transcript11551/f2p0/1276	1275	976.927	698	34.8578
transcript_HQ_E3_1_transcript14216/f3p0/1154	1153	854.927	445.184	25.4049
transcript_HQ_E3_1_transcript11552/f2p0/1272	1269	970.927	1138.09	57.1867
transcript_HQ_E3_1_transcript10514/f2p0/1336	1336	1037.93	2246.47	105.594
transcript_HQ_E3_1_transcript11553/f2p0/1274	1273	974.927	458.733	22.9559
transcript_HQ_E3_1_transcript10515/f21p0/1321	1317	1018.93	781	37.3951
transcript_HQ_E3_1_transcript11554/f2p0/1268	1268	969.927	9563.21	481.029
transcript_HQ_E3_1_transcript12458/f2p0/1224	1224	925.927	173	9.1154
transcript_HQ_E3_1_transcript13400/f3p0/1163	1163	864.927	128	7.22
transcript_HQ_E3_1_transcript12459/f2p0/1223	1223	924.927	413	21.7846
transcript_HQ_E3_1_transcript10517/f2p0/1213	1212	913.927	67	3.5766
transcript_HQ_E3_1_transcript1246/f4p0/2438	2437	2138.93	1021	23.2882
transcript_HQ_E3_1_transcript10518/f5p0/1343	1344	1045.93	365	17.0254
transcript_HQ_E3_1_transcript14220/f2p0/1124	1124	825.927	556	32.8428
transcript_HQ_E3_1_transcript13404/f2p0/1163	1163	864.927	328	18.5012
transcript_HQ_E3_1_transcript10519/f2p0/1337	1337	1038.93	619.321	29.0829
transcript_HQ_E3_1_transcript12460/f2p0/1207	1207	908.927	64.2512	3.44873
transcript_HQ_E3_1_transcript13405/f2p0/1207	1206	907.927	251.227	13.4996
transcript_HQ_E3_1_transcript14222/f4p0/1133	1133	834.927	546	31.9044
transcript_HQ_E3_1_transcript12461/f10p0/1209	1209	910.927	661	35.4017
transcript_HQ_E3_1_transcript1156/f2p0/2510	2511	2212.93	2644	58.2909
transcript_HQ_E3_1_transcript14223/f31p0/1060	1060	761.927	26918	1723.6
transcript_HQ_E3_1_transcript13407/f2p0/1164	1159	860.927	145	8.21691
transcript_HQ_E3_1_transcript11560/f25p0/1258	1255	956.927	1595.39	81.3381
transcript_HQ_E3_1_transcript13408/f2p0/1164	1164	865.927	184	10.3668
transcript_HQ_E3_1_transcript15229/f2p0/1077	1076	777.927	377	23.6434
transcript_HQ_E3_1_transcript12463/f2p0/1230	1229	930.927	596.037	31.2366
transcript_HQ_E3_1_transcript14224/f90p0/1023	1023	724.927	16813.3	1131.53
transcript_HQ_E3_1_transcript1523/f2p0/2397	2397	2098.93	1348.45	31.3433
transcript_HQ_E3_1_transcript14226/f2p0/1125	1124	825.927	138	8.15162
transcript_HQ_E3_1_transcript12466/f3p0/1221	1220	921.927	2418.41	127.979
transcript_HQ_E3_1_transcript13409/f2p0/1180	1173	874.927	345.15	19.2461
transcript_HQ_E3_1_transcript12467/f2p0/1232	1232	933.927	221	11.5448
transcript_HQ_E3_1_transcript10523/f10p0/1333	1333	1034.93	1067	50.2992
transcript_HQ_E3_1_transcript12468/f2p0/1234	1234	935.927	678	35.3423
transcript_HQ_E3_1_transcript11566/f3p0/1280	1280	981.927	529	26.2835
transcript_HQ_E3_1_transcript10524/f3p0/1352	1349	1050.93	248	11.5129
transcript_HQ_E3_1_transcript13411/f6p0/1168	1168	869.927	463	25.966
transcript_HQ_E3_1_transcript1423/f2p0/2405	2405	2106.93	630	14.5881
transcript_HQ_E3_1_transcript1247/f4p0/2464	2464	2165.93	2514.52	56.6392
transcript_HQ_E3_1_transcript15236/f3p0/1067	1068	769.927	440	27.8811
transcript_HQ_E3_1_transcript14231/f2p0/1123	1123	824.927	293	17.3284
transcript_HQ_E3_1_transcript13416/f2p0/1168	1166	867.927	451	25.3513
transcript_HQ_E3_1_transcript10528/f8p0/1333	1333	1034.93	628	29.6044
transcript_HQ_E3_1_transcript12473/f2p0/1230	1227	928.927	236	12.3947
transcript_HQ_E3_1_transcript1524/f2p0/2372	2372	2073.93	1629	38.3208
transcript_HQ_E3_1_transcript13417/f3p0/1167	1168	869.927	959	53.7827
transcript_HQ_E3_1_transcript10529/f3p0/1353	1355	1056.93	414.614	19.1384
transcript_HQ_E3_1_transcript12474/f2p0/1218	1218	919.927	186	9.8643
transcript_HQ_E3_1_transcript13418/f2p0/1162	1161	862.927	255.162	14.4261
transcript_HQ_E3_1_transcript15241/f4p0/1079	1079	780.927	397	24.802
transcript_HQ_E3_1_transcript13419/f2p0/1166	1166	867.927	263	14.7836
transcript_HQ_E3_1_transcript12475/f2p0/1223	1222	923.927	1137.39	60.0589
transcript_HQ_E3_1_transcript14236/f3p0/1131	1131	832.927	523.423	30.6586
transcript_HQ_E3_1_transcript12476/f30p0/1122	1122	823.927	805	47.6666
transcript_HQ_E3_1_transcript1342/f2p0/2435	2434	2135.93	1043.5	23.8348
transcript_HQ_E3_1_transcript11567/f2p0/1224	1200	901.927	14.0893	0.762122
transcript_HQ_E3_1_transcript15247/f2p0/1067	1067	768.927	1335.84	84.757
transcript_HQ_E3_1_transcript15249/f2p0/1068	1068	769.927	92	5.82968
transcript_HQ_E3_1_transcript1053/f2p0/2551	2549	2250.93	700.411	15.1809
transcript_HQ_E3_1_transcript12480/f5p0/1228	1228	929.927	1757	92.1785
transcript_HQ_E3_1_transcript11570/f3p0/1263	1262	963.927	0	0
transcript_HQ_E3_1_transcript12481/f2p0/1223	1223	924.927	127.115	6.70497
transcript_HQ_E3_1_transcript12482/f2p0/1242	1238	939.927	182	9.44678
transcript_HQ_E3_1_transcript1525/f2p0/2366	2363	2064.93	4903.84	115.861
transcript_HQ_E3_1_transcript14241/f2p0/1129	1129	830.927	211	12.3887
transcript_HQ_E3_1_transcript15250/f2p0/1076	1076	777.927	78	4.89173
transcript_HQ_E3_1_transcript13424/f2p0/1171	1164	865.927	429	24.1703
transcript_HQ_E3_1_transcript10532/f7p0/1334	1334	1035.93	559.303	26.3406
transcript_HQ_E3_1_transcript14242/f30p0/1109	1109	810.927	3142	189.03
transcript_HQ_E3_1_transcript13425/f10p0/1149	1149	850.927	884	50.6835
transcript_HQ_E3_1_transcript10533/f10p0/1262	1262	963.927	1670.61	84.5549
transcript_HQ_E3_1_transcript13426/f8p0/1190	1190	891.927	729	39.8754
transcript_HQ_E3_1_transcript12484/f2p0/1223	1223	924.927	268	14.1362
transcript_HQ_E3_1_transcript13427/f76p0/1146	1146	847.927	2181.36	125.509
transcript_HQ_E3_1_transcript10534/f2p0/1337	1337	1038.93	352	16.5297
transcript_HQ_E3_1_transcript11576/f5p0/1276	1276	977.927	467	23.2979
transcript_HQ_E3_1_transcript13428/f3p0/1154	1154	855.927	503.419	28.6946
transcript_HQ_E3_1_transcript15255/f3p0/1059	1060	761.927	294	18.8252
transcript_HQ_E3_1_transcript13429/f4p0/1190	1190	891.927	305.178	16.6929
transcript_HQ_E3_1_transcript11578/f3p0/1271	1271	972.927	329	16.4977
transcript_HQ_E3_1_transcript12487/f2p0/1220	1220	921.927	440.064	23.2876
transcript_HQ_E3_1_transcript14247/f2p0/1133	1133	834.927	604	35.2935
transcript_HQ_E3_1_transcript15257/f2p0/1071	1071	772.927	255	16.0956
transcript_HQ_E3_1_transcript11579/f61p0/1152	1151	852.927	18379.8	1051.32
transcript_HQ_E3_1_transcript15258/f2p0/1089	1088	789.927	273	16.861
transcript_HQ_E3_1_transcript15259/f2p0/1074	1074	775.927	379	23.83
transcript_HQ_E3_1_transcript10538/f2p0/1343	1343	1044.93	1121	52.3391
transcript_HQ_E3_1_transcript1249/f3p0/2454	2453	2154.93	1460	33.0542
transcript_HQ_E3_1_transcript12490/f2p0/1217	1217	918.927	710	37.695
transcript_HQ_E3_1_transcript1526/f2p0/2366	2365	2066.93	1190	28.0885
transcript_HQ_E3_1_transcript13432/f2p0/1165	1164	865.927	762	42.9319
transcript_HQ_E3_1_transcript14250/f5p0/1115	1115	816.927	1570	93.7612
transcript_HQ_E3_1_transcript1054/f3p0/2527	2527	2228.93	2757	60.3459
transcript_HQ_E3_1_transcript13434/f2p0/1171	1166	867.927	573	32.2091
transcript_HQ_E3_1_transcript15262/f2p0/1069	1069	770.927	59	3.73375
transcript_HQ_E3_1_transcript12494/f2p0/1217	1217	918.927	25	1.32729
transcript_HQ_E3_1_transcript11581/f2p0/1281	1282	983.927	230.881	11.4481
transcript_HQ_E3_1_transcript11582/f5p0/1232	1232	933.927	584	30.5075
transcript_HQ_E3_1_transcript12497/f2p0/1216	1216	917.927	324	17.2204
transcript_HQ_E3_1_transcript10543/f3p0/1337	1337	1038.93	1229.62	57.7422
transcript_HQ_E3_1_transcript11585/f4p0/1267	1267	968.927	441.267	22.2186
transcript_HQ_E3_1_transcript13435/f2p0/1177	1165	866.927	1342.58	75.5553
transcript_HQ_E3_1_transcript12499/f2p0/1223	1223	924.927	221.601	11.6888
transcript_HQ_E3_1_transcript14257/f17p0/1092	1091	792.927	1548	95.2455
transcript_HQ_E3_1_transcript13436/f2p0/1166	1167	868.927	274	15.3842
transcript_HQ_E3_1_transcript15269/f2p0/1069	1069	770.927	135	8.54333
transcript_HQ_E3_1_transcript13437/f2p0/1166	1166	867.927	45	2.52951
transcript_HQ_E3_1_transcript13438/f2p0/1172	1172	873.927	361.756	20.1952
transcript_HQ_E3_1_transcript1527/f3p0/2364	2364	2065.93	1380.52	32.6013
transcript_HQ_E3_1_transcript125/f3p0/3535	3535	3236.93	5599	84.3887
transcript_HQ_E3_1_transcript1426/f2p0/2406	2406	2107.93	797	18.4463
transcript_HQ_E3_1_transcript15271/f2p0/1076	1076	777.927	66	4.13916
transcript_HQ_E3_1_transcript1344/f2p0/2441	2443	2144.93	1566.83	35.6382
transcript_HQ_E3_1_transcript14260/f2p0/1126	1126	827.927	140.127	8.25729
transcript_HQ_E3_1_transcript10548/f2p0/1294	1294	995.927	71.3204	3.49376
transcript_HQ_E3_1_transcript1159/f4p0/2500	2496	2197.93	2063.69	45.8076
transcript_HQ_E3_1_transcript15273/f2p0/1077	1077	778.927	568	35.5761
transcript_HQ_E3_1_transcript11591/f3p0/1272	1272	973.927	434	21.7405
transcript_HQ_E3_1_transcript12502/f2p0/1224	1224	925.927	1115	58.7496
transcript_HQ_E3_1_transcript13443/f2p0/1176	1177	878.927	637.012	35.3591
transcript_HQ_E3_1_transcript12503/f2p0/1221	1221	922.927	214.204	11.3231
transcript_HQ_E3_1_transcript13444/f2p0/1166	1165	866.927	318	17.8958
transcript_HQ_E3_1_transcript12505/f2p0/1221	1221	922.927	157	8.29925
transcript_HQ_E3_1_transcript10551/f2p0/1345	1345	1046.93	471	21.9488
transcript_HQ_E3_1_transcript13447/f15p0/1158	1158	859.927	1449	82.2079
transcript_HQ_E3_1_transcript11596/f6p0/1253	1253	954.927	204.645	10.4553
transcript_HQ_E3_1_transcript10552/f10p0/1333	1333	1034.93	784	36.9584
transcript_HQ_E3_1_transcript1528/f8p0/2331	2331	2032.93	826	19.8228
transcript_HQ_E3_1_transcript14268/f2p0/1123	1123	824.927	341	20.1672
transcript_HQ_E3_1_transcript12508/f2p0/1223	1223	924.927	385	20.3077
transcript_HQ_E3_1_transcript10554/f2p0/1345	1344	1045.93	474	22.1097
transcript_HQ_E3_1_transcript11599/f2p0/1256	1257	958.927	590	30.0174
transcript_HQ_E3_1_transcript1251/f3p0/2446	2445	2146.93	706.441	16.0533
transcript_HQ_E3_1_transcript13450/f2p0/1160	1160	861.927	208	11.7733
transcript_HQ_E3_1_transcript13451/f3p0/1146	1146	847.927	447	25.7191
transcript_HQ_E3_1_transcript10556/f2p0/1342	1342	1043.93	235.8	11.02
transcript_HQ_E3_1_transcript12511/f2p0/1223	1223	924.927	568	29.9604
transcript_HQ_E3_1_transcript13452/f2p0/1170	1168	869.927	296	16.6003
transcript_HQ_E3_1_transcript14272/f2p0/1121	1121	822.927	1191	70.6085
transcript_HQ_E3_1_transcript15288/f2p0/1069	1069	770.927	306	19.3649
transcript_HQ_E3_1_transcript15289/f2p0/1064	1064	765.927	35.2909	2.24792
transcript_HQ_E3_1_transcript13455/f2p0/1169	1169	870.927	223.503	12.5201
transcript_HQ_E3_1_transcript12514/f15p0/1197	1197	898.927	1057.92	57.4164
transcript_HQ_E3_1_transcript14274/f2p0/1135	1135	836.927	4802	279.925
transcript_HQ_E3_1_transcript12515/f3p0/1218	1217	918.927	468	24.8469
transcript_HQ_E3_1_transcript14275/f15p0/1085	1085	786.927	2177	134.968
transcript_HQ_E3_1_transcript12516/f6p0/1224	1224	925.927	1704	89.7841
transcript_HQ_E3_1_transcript15290/f2p0/1066	1066	767.927	357.859	22.7352
transcript_HQ_E3_1_transcript15291/f3p0/1063	1063	764.927	169.13	10.7871
transcript_HQ_E3_1_transcript1056/f2p0/2530	2528	2229.93	809	17.6996
transcript_HQ_E3_1_transcript12518/f6p0/1225	1226	927.927	306	16.0885
transcript_HQ_E3_1_transcript11601/f9p0/1269	1269	970.927	1760.23	88.4485
transcript_HQ_E3_1_transcript10560/f2p0/1343	1343	1044.93	957	44.682
transcript_HQ_E3_1_transcript15293/f2p0/1073	1072	773.927	273	17.2095
transcript_HQ_E3_1_transcript13458/f5p0/1167	1167	868.927	518	29.0839
transcript_HQ_E3_1_transcript13459/f35p0/1104	1104	805.927	1135.11	68.7145
transcript_HQ_E3_1_transcript11603/f2p0/1250	1250	951.927	365.464	18.7304
transcript_HQ_E3_1_transcript1252/f6p0/2456	2456	2157.93	910.693	20.5893
transcript_HQ_E3_1_transcript1428/f3p0/2400	2400	2101.93	769	17.8491
transcript_HQ_E3_1_transcript11604/f4p0/1244	1244	945.927	2484.31	128.131
transcript_HQ_E3_1_transcript10563/f2p0/1336	1331	1032.93	202.793	9.57834
transcript_HQ_E3_1_transcript14280/f2p0/1110	1109	810.927	717.464	43.1643
transcript_HQ_E3_1_transcript15297/f2p0/1053	1051	752.927	98.3144	6.37046
transcript_HQ_E3_1_transcript13460/f2p0/1167	1166	867.927	733.293	41.2193
transcript_HQ_E3_1_transcript10564/f2p0/1332	1331	1032.93	1163.17	54.9388
transcript_HQ_E3_1_transcript10565/f3p0/1338	1338	1039.93	181.445	8.51233
transcript_HQ_E3_1_transcript11607/f7p0/1266	1266	967.927	20851.2	1050.98
transcript_HQ_E3_1_transcript10566/f3p0/1316	1312	1013.93	91	4.37866
transcript_HQ_E3_1_transcript13463/f6p0/1142	1142	843.927	311	17.9789
transcript_HQ_E3_1_transcript12524/f2p0/1241	1242	943.927	228	11.7843
transcript_HQ_E3_1_transcript14284/f3p0/1119	1119	820.927	540	32.0919
transcript_HQ_E3_1_transcript11609/f5p0/1271	1270	971.927	176	8.83457
transcript_HQ_E3_1_transcript10567/f2p0/1350	1350	1051.93	451.773	20.9528
transcript_HQ_E3_1_transcript12525/f2p0/1213	1213	914.927	67.8891	3.6201
transcript_HQ_E3_1_transcript153/f2p0/3401	3394	3095.93	573.788	9.04206
transcript_HQ_E3_1_transcript10568/f4p0/1328	1328	1029.93	1181.39	55.9621
transcript_HQ_E3_1_transcript13467/f7p0/1156	1156	857.927	10.9863	0.624752
transcript_HQ_E3_1_transcript14287/f2p0/1118	1118	819.927	137	8.15177
transcript_HQ_E3_1_transcript15300/f4p0/1070	1070	771.927	913.428	57.7304
transcript_HQ_E3_1_transcript11610/f2p0/1265	1265	966.927	3943.87	198.992
transcript_HQ_E3_1_transcript13468/f5p0/1163	1163	864.927	515	29.0492
transcript_HQ_E3_1_transcript11611/f2p0/1270	1270	971.927	103.104	5.17548
transcript_HQ_E3_1_transcript13469/f2p0/1161	1161	862.927	99	5.59716
transcript_HQ_E3_1_transcript15302/f2p0/1062	1062	763.927	762	48.6642
transcript_HQ_E3_1_transcript14289/f13p0/1114	1114	815.927	2147.15	128.386
transcript_HQ_E3_1_transcript11612/f2p0/1273	1272	973.927	1239.98	62.1148
transcript_HQ_E3_1_transcript1347/f2p0/2424	2424	2125.93	1349	30.9578
transcript_HQ_E3_1_transcript13470/f3p0/1170	1170	871.927	264.686	14.8101
transcript_HQ_E3_1_transcript15305/f7p0/1068	1068	769.927	625	39.6038
transcript_HQ_E3_1_transcript11614/f2p0/1284	1284	985.927	664	32.8572
transcript_HQ_E3_1_transcript1429/f2p0/2400	2400	2101.93	4772.38	110.771
transcript_HQ_E3_1_transcript15306/f2p0/1061	1061	762.927	298.882	19.1128
transcript_HQ_E3_1_transcript11615/f2p0/1270	1270	971.927	383.749	19.2628
transcript_HQ_E3_1_transcript14290/f2p0/1119	1119	820.927	342.923	20.3797
transcript_HQ_E3_1_transcript1253/f11p0/2450	2450	2151.93	2758	62.5278
transcript_HQ_E3_1_transcript11616/f2p0/1270	1270	971.927	345.729	17.3544
transcript_HQ_E3_1_transcript13473/f2p0/1172	1171	872.927	334.303	18.684
transcript_HQ_E3_1_transcript11617/f2p0/1257	1257	958.927	315	16.0262
transcript_HQ_E3_1_transcript10572/f2p0/1337	1337	1038.93	553	25.9685
transcript_HQ_E3_1_transcript12532/f7p0/1216	1216	917.927	906	48.1534
transcript_HQ_E3_1_transcript13475/f2p0/1175	1175	876.927	883	49.1251
transcript_HQ_E3_1_transcript14294/f26p0/1042	1042	743.927	1298	85.1238
transcript_HQ_E3_1_transcript10574/f3p0/1314	1308	1009.93	235	11.3523
transcript_HQ_E3_1_transcript15310/f2p0/1018	1018	719.927	127	8.60641
transcript_HQ_E3_1_transcript12534/f2p0/1226	1226	927.927	525	27.6027
transcript_HQ_E3_1_transcript13477/f2p0/1170	1168	869.927	193	10.8238
transcript_HQ_E3_1_transcript15311/f3p0/1065	1065	766.927	658	41.858
transcript_HQ_E3_1_transcript12535/f2p0/1208	1208	909.927	1435.77	76.9812
transcript_HQ_E3_1_transcript1162/f4p0/2501	2501	2202.93	2894.18	64.0962
transcript_HQ_E3_1_transcript11620/f2p0/1277	1277	978.927	379	18.8884
transcript_HQ_E3_1_transcript12538/f2p0/1219	1219	920.927	1019.42	54.0052
transcript_HQ_E3_1_transcript1348/f3p0/2433	2433	2134.93	1686.39	38.5373
transcript_HQ_E3_1_transcript11622/f2p0/1272	1272	973.927	616	30.8575
transcript_HQ_E3_1_transcript12539/f2p0/1235	1235	936.927	528.479	27.5188
transcript_HQ_E3_1_transcript13480/f2p0/1168	1167	868.927	433.343	24.3307
transcript_HQ_E3_1_transcript1254/f6p0/2461	2461	2162.93	4032.62	90.9603
transcript_HQ_E3_1_transcript12540/f2p0/1218	1218	919.927	96.2595	5.10501
transcript_HQ_E3_1_transcript11626/f7p0/1271	1271	972.927	933	46.7851
transcript_HQ_E3_1_transcript13484/f3p0/1163	1163	864.927	594	33.5053
transcript_HQ_E3_1_transcript12541/f4p0/1208	1208	909.927	456	24.4492
transcript_HQ_E3_1_transcript10580/f2p0/1334	1334	1035.93	2467	116.184
transcript_HQ_E3_1_transcript1532/f3p0/2355	2355	2056.93	1647.07	39.0661
transcript_HQ_E3_1_transcript13488/f2p0/1164	1163	864.927	522	29.4441
transcript_HQ_E3_1_transcript10581/f2p0/1339	1339	1040.93	235	11.0142
transcript_HQ_E3_1_transcript13489/f2p0/1165	1165	866.927	105.566	5.94085
transcript_HQ_E3_1_transcript12545/f3p0/1212	1212	913.927	269.169	14.3688
transcript_HQ_E3_1_transcript1163/f4p0/2492	2492	2193.93	818	18.1902
transcript_HQ_E3_1_transcript15323/f2p0/1093	1093	794.927	367.102	22.5303
transcript_HQ_E3_1_transcript1349/f2p0/2427	2427	2128.93	799	18.3102
transcript_HQ_E3_1_transcript10583/f3p0/1334	1334	1035.93	477	22.4645
transcript_HQ_E3_1_transcript11631/f6p0/1260	1260	961.927	6.09418	0.309086
transcript_HQ_E3_1_transcript12551/f2p0/1209	1209	910.927	439.586	23.5433
[truncated: 8,906 more rows]

## Sheet: MF_3
target_id	length	eff_length	est_counts	tpm
transcript_HQ_E3_1_transcript0/f2p0/5944	5942	5653.54	2737	27.7175
transcript_HQ_E3_1_transcript12705/f3p0/1207	1207	918.535	426	26.553
transcript_HQ_E3_1_transcript13608/f2p0/1133	1128	839.535	192	13.0937
transcript_HQ_E3_1_transcript109/f3p0/3462	3461	3172.54	483	8.71646
transcript_HQ_E3_1_transcript1451/f3p0/2367	2365	2076.54	431	11.8833
transcript_HQ_E3_1_transcript12707/f2p0/1204	1204	915.535	515.563	32.2409
transcript_HQ_E3_1_transcript13609/f3p0/1163	1161	872.535	1145	75.1315
transcript_HQ_E3_1_transcript1090/f2p0/2526	2525	2236.54	968	24.7799
transcript_HQ_E3_1_transcript14510/f2p0/1129	1127	838.535	1611	109.995
transcript_HQ_E3_1_transcript10900/f6p0/1308	1308	1019.54	704	39.5339
transcript_HQ_E3_1_transcript1/f2p0/5772	5759	5470.54	1038	10.8634
transcript_HQ_E3_1_transcript13610/f2p0/1154	1154	865.535	487	32.2139
transcript_HQ_E3_1_transcript14512/f2p0/1114	1114	825.535	406	28.1572
transcript_HQ_E3_1_transcript1271/f2p0/2466	2466	2177.54	659.214	17.3325
transcript_HQ_E3_1_transcript14513/f11p0/1107	1106	817.535	1703	119.264
transcript_HQ_E3_1_transcript11808/f16p0/1115	1113	824.535	1178	81.7967
transcript_HQ_E3_1_transcript12710/f2p0/1203	1203	914.535	136	8.51408
transcript_HQ_E3_1_transcript10902/f2p0/1315	1314	1025.54	175.726	9.81036
transcript_HQ_E3_1_transcript14514/f2p0/1108	1108	819.535	261.832	18.2917
transcript_HQ_E3_1_transcript11809/f2p0/1254	1254	965.535	149	8.83522
transcript_HQ_E3_1_transcript10903/f2p0/1333	1333	1044.54	4265	233.774
transcript_HQ_E3_1_transcript13613/f40p0/1137	1137	848.535	4108.08	277.184
transcript_HQ_E3_1_transcript10/f3p0/4487	4484	4195.54	1286.52	17.5561
transcript_HQ_E3_1_transcript1181/f4p0/2496	2496	2207.54	822	21.3188
transcript_HQ_E3_1_transcript13614/f16p0/1156	1156	867.535	1725	113.842
transcript_HQ_E3_1_transcript12713/f2p0/1235	1235	946.535	138	8.34722
transcript_HQ_E3_1_transcript10906/f5p0/1313	1313	1024.54	720.833	40.2816
transcript_HQ_E3_1_transcript12715/f2p0/1216	1216	927.535	454.945	28.082
transcript_HQ_E3_1_transcript14516/f3p0/1119	1114	825.535	680	47.1599
transcript_HQ_E3_1_transcript100/f2p0/3567	3567	3278.54	12654.6	220.987
transcript_HQ_E3_1_transcript10907/f2p0/1214	1206	917.535	408.986	25.5203
transcript_HQ_E3_1_transcript13618/f2p0/1161	1161	872.535	1	0.065617
transcript_HQ_E3_1_transcript12717/f2p0/1210	1210	921.535	1304	81.0149
transcript_HQ_E3_1_transcript12718/f3p0/1200	1200	911.535	194	12.1851
transcript_HQ_E3_1_transcript11813/f2p0/1255	1255	966.535	711	42.1164
transcript_HQ_E3_1_transcript10909/f3p0/1313	1313	1024.54	343	19.1676
transcript_HQ_E3_1_transcript14519/f6p0/1096	1096	807.535	773	54.8047
transcript_HQ_E3_1_transcript12719/f9p0/1199	1198	909.535	918	57.786
transcript_HQ_E3_1_transcript11815/f3p0/1253	1253	964.535	108.721	6.45347
transcript_HQ_E3_1_transcript1091/f2p0/2524	2523	2234.54	650.132	16.6577
transcript_HQ_E3_1_transcript1362/f4p0/2418	2418	2129.54	1194	32.101
transcript_HQ_E3_1_transcript1452/f3p0/2393	2393	2104.54	1256	34.169
transcript_HQ_E3_1_transcript1272/f2p0/2446	2445	2156.54	2369	62.8938
transcript_HQ_E3_1_transcript10001/f2p0/1376	1376	1087.54	314.472	16.5553
transcript_HQ_E3_1_transcript10910/f2p0/1310	1306	1017.54	359	20.1997
transcript_HQ_E3_1_transcript14520/f3p0/1106	1106	817.535	531.167	37.1984
transcript_HQ_E3_1_transcript11817/f2p0/1253	1253	964.535	272	16.1455
transcript_HQ_E3_1_transcript10002/f2p0/1328	1274	985.535	124	7.20359
transcript_HQ_E3_1_transcript12722/f4p0/1191	1191	902.535	54.1354	3.43413
transcript_HQ_E3_1_transcript10912/f2p0/1298	1298	1009.54	449.022	25.4651
transcript_HQ_E3_1_transcript10003/f2p0/1375	1375	1086.54	207.929	10.9564
transcript_HQ_E3_1_transcript10913/f2p0/1305	1305	1016.54	281	15.8264
transcript_HQ_E3_1_transcript10004/f3p0/1364	1364	1075.54	746	39.7113
transcript_HQ_E3_1_transcript10914/f4p0/1326	1318	1029.54	357	19.853
transcript_HQ_E3_1_transcript1182/f2p0/2489	2489	2200.54	424	11.0316
transcript_HQ_E3_1_transcript13621/f2p0/1154	1154	865.535	157.482	10.4171
transcript_HQ_E3_1_transcript10915/f2p0/1318	1318	1029.54	390.539	21.7181
transcript_HQ_E3_1_transcript10005/f3p0/1377	1377	1088.54	528	27.771
transcript_HQ_E3_1_transcript12726/f2p0/1214	1214	925.535	1201.45	74.3209
transcript_HQ_E3_1_transcript13622/f4p0/1186	1185	896.535	580.262	37.0558
transcript_HQ_E3_1_transcript12727/f19p0/1192	1192	903.535	1229	77.8765
transcript_HQ_E3_1_transcript13623/f6p0/1155	1155	866.535	5893	389.358
transcript_HQ_E3_1_transcript10917/f98p0/1263	1263	974.535	2950.21	173.322
transcript_HQ_E3_1_transcript11822/f5p0/1250	1250	961.535	343	20.4234
transcript_HQ_E3_1_transcript10918/f5p0/1261	1261	972.535	72.4279	4.26383
transcript_HQ_E3_1_transcript11823/f9p0/1262	1261	972.535	962.116	56.6397
transcript_HQ_E3_1_transcript10008/f3p0/1362	1362	1073.54	284.87	15.1925
transcript_HQ_E3_1_transcript10919/f2p0/1312	1312	1023.54	78.8062	4.40816
transcript_HQ_E3_1_transcript13626/f2p0/1155	1156	867.535	332.815	21.9642
transcript_HQ_E3_1_transcript1273/f2p0/2451	2447	2158.54	309.053	8.19734
transcript_HQ_E3_1_transcript14530/f2p0/1109	1109	820.535	255.664	17.8391
transcript_HQ_E3_1_transcript11827/f9p0/1255	1255	966.535	267.337	15.8359
transcript_HQ_E3_1_transcript13628/f2p0/1156	1155	866.535	684.042	45.1956
transcript_HQ_E3_1_transcript1001/f7p0/2559	2558	2269.54	5256.47	132.604
transcript_HQ_E3_1_transcript10010/f2p0/1377	1377	1088.54	480	25.2463
transcript_HQ_E3_1_transcript14533/f2p0/1107	1107	818.535	45	3.14756
transcript_HQ_E3_1_transcript10923/f2p0/1316	1316	1027.54	327.427	18.2439
transcript_HQ_E3_1_transcript10011/f3p0/1360	1358	1069.54	206	11.0274
transcript_HQ_E3_1_transcript1363/f2p0/2421	2421	2132.54	474	12.7257
transcript_HQ_E3_1_transcript1183/f4p0/2482	2482	2193.54	773	20.176
transcript_HQ_E3_1_transcript10012/f2p0/1380	1379	1090.54	219	11.4975
transcript_HQ_E3_1_transcript10013/f23p0/1322	1322	1033.54	802.117	44.4337
transcript_HQ_E3_1_transcript10926/f2p0/1315	1315	1026.54	135.403	7.55184
transcript_HQ_E3_1_transcript12737/f10p0/1195	1195	906.535	1263.39	79.7906
transcript_HQ_E3_1_transcript10014/f58p0/1326	1326	1037.54	4319	238.331
transcript_HQ_E3_1_transcript11832/f2p0/1257	1257	968.535	60	3.54679
transcript_HQ_E3_1_transcript13632/f2p0/1157	1157	868.535	4256	280.552
transcript_HQ_E3_1_transcript12738/f2p0/1201	1201	912.535	172.725	10.8369
transcript_HQ_E3_1_transcript10928/f3p0/1307	1307	1018.54	487	27.3749
transcript_HQ_E3_1_transcript13634/f4p0/1151	1151	862.535	386	25.6218
transcript_HQ_E3_1_transcript11833/f2p0/1263	1261	972.535	26.2135	1.54319
transcript_HQ_E3_1_transcript1454/f2p0/2394	2394	2105.54	1747	47.504
transcript_HQ_E3_1_transcript1274/f4p0/2446	2446	2157.54	575	15.2584
transcript_HQ_E3_1_transcript1093/f3p0/2530	2530	2241.54	533	13.6139
transcript_HQ_E3_1_transcript10017/f8p0/1370	1370	1081.54	659	34.8854
transcript_HQ_E3_1_transcript10930/f2p0/1314	1315	1026.54	239.66	13.3666
transcript_HQ_E3_1_transcript12741/f3p0/1209	1209	920.535	274	17.0416
transcript_HQ_E3_1_transcript13636/f2p0/1159	1158	869.535	68.736	4.52582
transcript_HQ_E3_1_transcript11835/f5p0/1265	1264	975.535	463	27.173
transcript_HQ_E3_1_transcript10931/f2p0/1308	1308	1019.54	464.509	26.085
transcript_HQ_E3_1_transcript14543/f2p0/904	897	608.567	102	9.59602
transcript_HQ_E3_1_transcript14544/f6p0/1106	1106	817.535	360	25.2113
transcript_HQ_E3_1_transcript13638/f8p0/1147	1147	858.535	678	45.2138
transcript_HQ_E3_1_transcript11837/f3p0/1254	1254	965.535	629	37.2977
transcript_HQ_E3_1_transcript14545/f4p0/1108	1108	819.535	487	34.0221
transcript_HQ_E3_1_transcript12744/f3p0/1204	1204	915.535	622	38.8969
transcript_HQ_E3_1_transcript13639/f3p0/1119	1119	830.535	439	30.2626
transcript_HQ_E3_1_transcript1002/f2p0/2565	2565	2276.54	5074.92	127.63
transcript_HQ_E3_1_transcript11839/f8p0/1249	1249	960.535	115.866	6.90626
transcript_HQ_E3_1_transcript12746/f12p0/1200	1200	911.535	1200	75.3715
transcript_HQ_E3_1_transcript10020/f20p0/1363	1363	1074.54	158.06	8.42173
transcript_HQ_E3_1_transcript1364/f5p0/2421	2420	2131.54	113	3.03519
transcript_HQ_E3_1_transcript12747/f2p0/1213	1213	924.535	228	14.1192
transcript_HQ_E3_1_transcript10937/f2p0/1312	1312	1023.54	481.949	26.9586
transcript_HQ_E3_1_transcript10022/f2p0/1362	1362	1073.54	619.864	33.0582
transcript_HQ_E3_1_transcript13642/f4p0/1148	1148	859.535	766.361	51.0469
transcript_HQ_E3_1_transcript11841/f2p0/1261	1258	969.535	220	12.9915
transcript_HQ_E3_1_transcript10023/f4p0/1373	1373	1084.54	150	7.91857
transcript_HQ_E3_1_transcript10939/f2p0/1323	1321	1032.54	92.7558	5.14323
transcript_HQ_E3_1_transcript1455/f2p0/2387	2386	2097.54	615	16.7867
transcript_HQ_E3_1_transcript11842/f2p0/1260	1260	971.535	471	27.7563
transcript_HQ_E3_1_transcript13643/f2p0/1157	1158	869.535	362.487	23.8674
transcript_HQ_E3_1_transcript1275/f2p0/2454	2454	2165.54	783.751	20.7211
transcript_HQ_E3_1_transcript12750/f5p0/1202	1202	913.535	793.527	49.732
transcript_HQ_E3_1_transcript1094/f4p0/2525	2525	2236.54	7228	185.03
transcript_HQ_E3_1_transcript10025/f2p0/1384	1383	1094.54	1533	80.1885
transcript_HQ_E3_1_transcript11844/f2p0/1259	1259	970.535	795	46.8981
transcript_HQ_E3_1_transcript13645/f2p0/1154	1154	865.535	300	19.8443
transcript_HQ_E3_1_transcript14552/f9p0/1057	1058	769.535	4154.31	309.079
transcript_HQ_E3_1_transcript13646/f155p0/977	977	688.548	4453.67	370.325
transcript_HQ_E3_1_transcript10940/f8p0/1317	1308	1019.54	1254	70.4198
transcript_HQ_E3_1_transcript11846/f2p0/1245	1243	954.535	74.0787	4.44325
transcript_HQ_E3_1_transcript12753/f4p0/1206	1206	917.535	420.88	26.2624
transcript_HQ_E3_1_transcript10941/f4p0/1304	1304	1015.54	898.332	50.6456
transcript_HQ_E3_1_transcript14554/f18p0/1084	1084	795.535	977	70.3128
transcript_HQ_E3_1_transcript12755/f6p0/1202	1202	913.535	537	33.6549
transcript_HQ_E3_1_transcript10943/f8p0/1295	1295	1006.54	401	22.8095
transcript_HQ_E3_1_transcript10029/f6p0/1365	1365	1076.54	407	21.6454
transcript_HQ_E3_1_transcript12756/f4p0/1144	1144	855.535	263.176	17.6119
transcript_HQ_E3_1_transcript10944/f2p0/1312	1312	1023.54	408	22.8222
transcript_HQ_E3_1_transcript13649/f2p0/1159	1159	870.535	1.69734	0.11163
transcript_HQ_E3_1_transcript14557/f2p0/1107	1109	820.535	539	37.6089
transcript_HQ_E3_1_transcript12758/f3p0/1207	1207	918.535	634	39.5178
transcript_HQ_E3_1_transcript1003/f2p0/2553	2553	2264.54	920	23.2599
transcript_HQ_E3_1_transcript1365/f2p0/2383	2347	2058.54	89	2.47532
transcript_HQ_E3_1_transcript10030/f2p0/1367	1368	1079.54	119.598	6.34286
transcript_HQ_E3_1_transcript1276/f3p0/2445	2445	2156.54	1433	38.0443
transcript_HQ_E3_1_transcript11852/f2p0/1254	1254	965.535	93	5.5146
transcript_HQ_E3_1_transcript10031/f4p0/1336	1336	1047.54	262	14.3196
transcript_HQ_E3_1_transcript12760/f5p0/1197	1197	908.535	1787	112.611
transcript_HQ_E3_1_transcript1456/f2p0/2359	2359	2070.54	865.694	23.9376
transcript_HQ_E3_1_transcript12761/f2p0/1168	1157	868.535	206.147	13.589
transcript_HQ_E3_1_transcript10033/f2p0/1369	1369	1080.54	10	0.529859
transcript_HQ_E3_1_transcript12762/f2p0/1217	1217	928.535	451	27.8085
transcript_HQ_E3_1_transcript13653/f2p0/1157	1157	868.535	181.27	11.9492
transcript_HQ_E3_1_transcript1095/f2p0/2502	2503	2214.54	1055	27.2753
transcript_HQ_E3_1_transcript10034/f2p0/1363	1362	1073.54	528	28.159
transcript_HQ_E3_1_transcript14562/f3p0/1114	1114	825.535	361.182	25.0489
transcript_HQ_E3_1_transcript11856/f2p0/1258	1258	969.535	305	18.0109
transcript_HQ_E3_1_transcript14563/f2p0/1105	1105	816.535	372	26.0836
transcript_HQ_E3_1_transcript13655/f3p0/1183	1183	894.535	279	17.8569
transcript_HQ_E3_1_transcript10951/f120p0/1270	1267	978.535	1354.29	79.2379
transcript_HQ_E3_1_transcript11857/f2p0/1250	1246	957.535	2628.03	157.136
transcript_HQ_E3_1_transcript13656/f8p0/1138	1137	848.535	1237.77	83.5159
transcript_HQ_E3_1_transcript10953/f3p0/1312	1312	1023.54	454.033	25.3971
transcript_HQ_E3_1_transcript12768/f48p0/1076	1076	787.535	4117	299.302
transcript_HQ_E3_1_transcript12769/f2p0/1201	1201	912.535	396.561	24.8805
transcript_HQ_E3_1_transcript14568/f4p0/1094	1094	805.535	326.033	23.1727
transcript_HQ_E3_1_transcript1186/f2p0/2481	2481	2192.54	3248	84.8143
transcript_HQ_E3_1_transcript10039/f2p0/1373	1373	1084.54	195.491	10.3201
transcript_HQ_E3_1_transcript1277/f3p0/2425	2423	2134.54	143	3.83559
transcript_HQ_E3_1_transcript1366/f3p0/2407	2407	2118.54	1884.91	50.9395
transcript_HQ_E3_1_transcript11861/f2p0/1256	1256	967.535	185	10.9472
transcript_HQ_E3_1_transcript10957/f4p0/1286	1286	997.535	12967	744.236
transcript_HQ_E3_1_transcript12771/f3p0/1203	1203	914.535	238	14.8996
transcript_HQ_E3_1_transcript10958/f2p0/1313	1313	1024.54	909	50.7968
transcript_HQ_E3_1_transcript12772/f15p0/1165	1165	876.535	375.757	24.5435
transcript_HQ_E3_1_transcript1457/f3p0/2396	2395	2106.54	1540.69	41.8741
transcript_HQ_E3_1_transcript1004/f2p0/2559	2560	2271.54	473.969	11.9462
transcript_HQ_E3_1_transcript11863/f2p0/1250	1250	961.535	236.871	14.1041
transcript_HQ_E3_1_transcript10040/f3p0/1373	1373	1084.54	528	27.8734
transcript_HQ_E3_1_transcript11864/f2p0/1256	1256	967.535	105	6.21329
transcript_HQ_E3_1_transcript13662/f2p0/1146	1144	855.535	311	20.8124
transcript_HQ_E3_1_transcript12774/f2p0/1220	1220	931.535	281.678	17.3122
transcript_HQ_E3_1_transcript10041/f2p0/1361	1361	1072.54	301.387	16.0884
transcript_HQ_E3_1_transcript14571/f88p0/1038	1037	748.535	15170.5	1160.34
transcript_HQ_E3_1_transcript11866/f9p0/1209	1211	922.535	1482	91.9739
transcript_HQ_E3_1_transcript1096/f20p0/2519	2516	2227.54	26844	689.957
transcript_HQ_E3_1_transcript12779/f2p0/1199	1199	910.535	1186.81	74.6247
transcript_HQ_E3_1_transcript14576/f2p0/1105	1105	816.535	304	21.3156
transcript_HQ_E3_1_transcript1187/f4p0/2438	2438	2149.54	560.361	14.9253
transcript_HQ_E3_1_transcript1278/f2p0/2449	2449	2160.54	1045	27.692
transcript_HQ_E3_1_transcript10046/f2p0/1386	1387	1098.54	503.548	26.2438
transcript_HQ_E3_1_transcript10960/f3p0/1312	1310	1021.54	181.604	10.1782
transcript_HQ_E3_1_transcript11871/f2p0/1251	1250	961.535	622	37.036
transcript_HQ_E3_1_transcript12781/f2p0/1209	1208	919.535	1367	85.1137
transcript_HQ_E3_1_transcript10961/f3p0/1312	1312	1023.54	244	13.6485
transcript_HQ_E3_1_transcript11873/f2p0/1253	1252	963.535	152	9.03182
transcript_HQ_E3_1_transcript11875/f3p0/1253	1252	963.535	385.728	22.9199
transcript_HQ_E3_1_transcript13670/f2p0/1160	1160	871.535	247	16.226
transcript_HQ_E3_1_transcript10966/f2p0/1307	1307	1018.54	1056	59.3591
transcript_HQ_E3_1_transcript12784/f3p0/1205	1205	916.535	413	25.7988
transcript_HQ_E3_1_transcript10967/f2p0/1308	1308	1019.54	484.781	27.2234
transcript_HQ_E3_1_transcript11879/f4p0/1255	1255	966.535	4.92526	0.29175
transcript_HQ_E3_1_transcript13673/f84p0/1100	1100	811.535	5877.54	414.656
transcript_HQ_E3_1_transcript1188/f3p0/2473	2473	2184.54	1308.08	34.2828
transcript_HQ_E3_1_transcript12786/f4p0/1195	1197	908.535	467	29.4289
transcript_HQ_E3_1_transcript10049/f2p0/1346	1344	1055.54	5	0.271204
transcript_HQ_E3_1_transcript13674/f2p0/1167	1167	878.535	951.961	62.0382
transcript_HQ_E3_1_transcript14585/f12p0/1104	1096	807.535	1245	88.2688
transcript_HQ_E3_1_transcript11880/f3p0/1251	1251	962.535	354	21.0565
transcript_HQ_E3_1_transcript11881/f3p0/1277	1277	988.535	652.317	37.7804
transcript_HQ_E3_1_transcript1097/f3p0/2518	2518	2229.54	625	16.0496
transcript_HQ_E3_1_transcript13676/f2p0/1154	1154	865.535	1565	103.521
transcript_HQ_E3_1_transcript14587/f2p0/1104	1104	815.535	606	42.5431
transcript_HQ_E3_1_transcript11882/f3p0/1285	1281	992.535	562.559	32.4505
transcript_HQ_E3_1_transcript12789/f2p0/1214	1214	925.535	1591	98.4185
transcript_HQ_E3_1_transcript10970/f4p0/1282	1278	989.535	390	22.5649
transcript_HQ_E3_1_transcript13677/f3p0/1160	1151	862.535	280	18.5858
transcript_HQ_E3_1_transcript13678/f2p0/1169	1168	879.535	566	36.8436
transcript_HQ_E3_1_transcript10971/f2p0/1304	1304	1015.54	132	7.44181
transcript_HQ_E3_1_transcript13679/f13p0/1130	1130	841.535	406	27.6219
transcript_HQ_E3_1_transcript1279/f2p0/2452	2453	2164.54	1422	37.6127
transcript_HQ_E3_1_transcript10972/f2p0/1315	1315	1026.54	568	31.6792
transcript_HQ_E3_1_transcript12790/f7p0/1178	1178	889.535	1088	70.0269
transcript_HQ_E3_1_transcript1459/f2p0/2390	2390	2101.54	832	22.6666
transcript_HQ_E3_1_transcript11886/f5p0/1277	1267	978.535	167.081	9.77576
transcript_HQ_E3_1_transcript13680/f2p0/1151	1151	862.535	198	13.1428
transcript_HQ_E3_1_transcript13681/f2p0/1161	1161	872.535	185.568	12.1764
transcript_HQ_E3_1_transcript10976/f6p0/1305	1305	1016.54	5329	300.139
transcript_HQ_E3_1_transcript11889/f2p0/1261	1261	972.535	271	15.9538
transcript_HQ_E3_1_transcript10057/f5p0/1343	1342	1053.54	724	39.3449
transcript_HQ_E3_1_transcript10978/f4p0/1321	1321	1032.54	224	12.4206
transcript_HQ_E3_1_transcript13684/f5p0/1143	1143	854.535	383	25.6607
transcript_HQ_E3_1_transcript10979/f12p0/1298	1296	1007.54	1519	86.3171
transcript_HQ_E3_1_transcript11890/f98p0/1212	1212	923.535	4804	297.817
transcript_HQ_E3_1_transcript14595/f2p0/1131	1131	842.535	123	8.35827
transcript_HQ_E3_1_transcript11891/f2p0/1242	1242	953.535	218.71	13.132
transcript_HQ_E3_1_transcript13685/f2p0/1163	1163	874.535	88.4961	5.79357
transcript_HQ_E3_1_transcript11892/f2p0/1252	1252	963.535	327.363	19.4519
transcript_HQ_E3_1_transcript14596/f2p0/1090	1090	801.535	238	17.0002
transcript_HQ_E3_1_transcript12798/f2p0/1200	1200	911.535	415.639	26.1061
transcript_HQ_E3_1_transcript13686/f2p0/1150	1150	861.535	696	46.2525
transcript_HQ_E3_1_transcript1006/f3p0/2542	2542	2253.54	793	20.1469
transcript_HQ_E3_1_transcript10980/f2p0/1309	1309	1020.54	365	20.4769
transcript_HQ_E3_1_transcript14597/f2p0/1107	1107	818.535	352.537	24.6585
transcript_HQ_E3_1_transcript13687/f2p0/1153	1153	864.535	803	53.178
transcript_HQ_E3_1_transcript10060/f6p0/1367	1367	1078.54	1447.43	76.8358
transcript_HQ_E3_1_transcript10983/f11p0/1306	1306	1017.54	461	25.9389
transcript_HQ_E3_1_transcript128/f8p0/3424	3424	3135.54	3149.8	57.5137
transcript_HQ_E3_1_transcript11896/f2p0/1261	1260	971.535	1003.35	59.128
transcript_HQ_E3_1_transcript10985/f2p0/1288	1288	999.535	255	14.6063
transcript_HQ_E3_1_transcript10063/f6p0/1326	1326	1037.54	814	44.9181
transcript_HQ_E3_1_transcript11898/f2p0/1252	1252	963.535	575.443	34.1928
transcript_HQ_E3_1_transcript10986/f11p0/1291	1290	1001.54	3165	180.928
transcript_HQ_E3_1_transcript146/f2p0/3372	3372	3083.54	2102	39.0286
transcript_HQ_E3_1_transcript12800/f3p0/1198	1198	909.535	245.549	15.4568
transcript_HQ_E3_1_transcript13691/f6p0/1153	1153	864.535	436.403	28.9005
transcript_HQ_E3_1_transcript10065/f5p0/1362	1362	1073.54	20	1.06663
transcript_HQ_E3_1_transcript13693/f2p0/1148	1147	858.535	260	17.3386
transcript_HQ_E3_1_transcript12802/f2p0/1202	1202	913.535	573	35.9111
transcript_HQ_E3_1_transcript10989/f2p0/1312	1312	1023.54	365	20.4169
transcript_HQ_E3_1_transcript119/f2p0/3447	3447	3158.54	1093.07	19.8135
transcript_HQ_E3_1_transcript13694/f2p0/1151	1151	862.535	933	61.9305
transcript_HQ_E3_1_transcript12803/f3p0/1198	1198	909.535	400.9	25.2358
transcript_HQ_E3_1_transcript14600/f8p0/1094	1095	806.535	48.0064	3.40781
transcript_HQ_E3_1_transcript1099/f2p0/2515	2515	2226.54	595	15.2998
transcript_HQ_E3_1_transcript10068/f5p0/1363	1363	1074.54	260.821	13.897
transcript_HQ_E3_1_transcript10990/f2p0/1301	1300	1011.54	112.552	6.37049
transcript_HQ_E3_1_transcript14602/f2p0/1116	1116	827.535	288.041	19.9282
transcript_HQ_E3_1_transcript13698/f2p0/1153	1153	864.535	232	15.364
transcript_HQ_E3_1_transcript1190/f3p0/2471	2468	2179.54	4755.91	124.931
transcript_HQ_E3_1_transcript10992/f3p0/1315	1316	1027.54	327	18.2201
transcript_HQ_E3_1_transcript1007/f5p0/2546	2546	2257.54	911.195	23.1087
transcript_HQ_E3_1_transcript14605/f6p0/1102	1102	813.535	1216	85.5769
transcript_HQ_E3_1_transcript11902/f2p0/1243	1243	954.535	255	15.2949
transcript_HQ_E3_1_transcript1281/f4p0/2446	2446	2157.54	1667	44.2361
transcript_HQ_E3_1_transcript10070/f3p0/1364	1364	1075.54	858.76	45.7137
transcript_HQ_E3_1_transcript137/f2p0/3442	3442	3153.54	504.413	9.15773
transcript_HQ_E3_1_transcript11903/f3p0/1245	1244	955.535	307	18.3946
transcript_HQ_E3_1_transcript11904/f2p0/1291	1293	1004.54	24.9381	1.42134
transcript_HQ_E3_1_transcript10996/f3p0/1307	1307	1018.54	1075.43	60.4515
transcript_HQ_E3_1_transcript13700/f2p0/1152	1151	862.535	166.446	11.0483
transcript_HQ_E3_1_transcript14607/f26p0/1025	1025	736.535	1429	111.081
transcript_HQ_E3_1_transcript12813/f2p0/1230	1230	941.535	247.26	15.0355
transcript_HQ_E3_1_transcript12814/f2p0/1205	1205	916.535	366	22.8629
transcript_HQ_E3_1_transcript14609/f4p0/1101	1101	812.535	399	28.1145
transcript_HQ_E3_1_transcript1461/f2p0/2398	2398	2109.54	518.248	14.0653
transcript_HQ_E3_1_transcript11907/f2p0/1214	1214	925.535	115	7.11384
transcript_HQ_E3_1_transcript12818/f3p0/1202	1202	913.535	885.873	55.5195
transcript_HQ_E3_1_transcript11/f2p0/4491	4490	4201.54	2181	29.7199
transcript_HQ_E3_1_transcript13707/f3p0/1147	1146	857.535	215.759	14.4051
transcript_HQ_E3_1_transcript12819/f4p0/1208	1208	919.535	1104	68.7385
transcript_HQ_E3_1_transcript13708/f2p0/1156	1155	866.535	811.201	53.5972
transcript_HQ_E3_1_transcript11909/f2p0/1254	1254	965.535	102	6.04827
transcript_HQ_E3_1_transcript10079/f2p0/1373	1373	1084.54	275	14.5174
transcript_HQ_E3_1_transcript14613/f2p0/1104	1104	815.535	114	8.00316
transcript_HQ_E3_1_transcript110/f3p0/3444	3444	3155.54	3139	56.9531
transcript_HQ_E3_1_transcript1282/f24p0/2410	2410	2121.54	3964.19	106.98
transcript_HQ_E3_1_transcript1191/f2p0/2484	2484	2195.54	447	11.6565
transcript_HQ_E3_1_transcript11910/f2p0/1243	1243	954.535	647	38.8072
transcript_HQ_E3_1_transcript1100/f2p0/2521	2521	2232.54	1209	31.0047
transcript_HQ_E3_1_transcript13710/f2p0/1151	1151	862.535	585.533	38.8664
transcript_HQ_E3_1_transcript12821/f2p0/1204	1204	915.535	138	8.62985
transcript_HQ_E3_1_transcript1008/f2p0/2560	2560	2271.54	1190	29.9935
transcript_HQ_E3_1_transcript14615/f2p0/1107	1107	818.535	531	37.1413
transcript_HQ_E3_1_transcript11000/f3p0/1306	1306	1017.54	191.468	10.7732
transcript_HQ_E3_1_transcript10080/f6p0/1364	1364	1075.54	44	2.34222
transcript_HQ_E3_1_transcript13712/f2p0/1157	1157	868.535	662.777	43.6898
transcript_HQ_E3_1_transcript11001/f2p0/1308	1307	1018.54	232	13.041
transcript_HQ_E3_1_transcript11913/f7p0/1163	1160	871.535	313.512	20.5953
transcript_HQ_E3_1_transcript11914/f5p0/1254	1254	965.535	907	53.7822
transcript_HQ_E3_1_transcript12825/f2p0/1197	1198	909.535	188	11.8342
transcript_HQ_E3_1_transcript14618/f18p0/1067	1065	776.535	1280	94.3731
transcript_HQ_E3_1_transcript11003/f2p0/1306	1306	1017.54	138	7.76478
transcript_HQ_E3_1_transcript12826/f13p0/1169	1169	880.535	9	0.585188
transcript_HQ_E3_1_transcript13715/f2p0/1159	1159	870.535	17670	1162.12
transcript_HQ_E3_1_transcript11915/f2p0/1247	1248	959.535	239	14.2606
transcript_HQ_E3_1_transcript10083/f8p0/1349	1349	1060.54	413.94	22.3466
transcript_HQ_E3_1_transcript12828/f6p0/1198	1198	909.535	704	44.3152
transcript_HQ_E3_1_transcript13717/f2p0/1143	1143	854.535	1680	112.559
transcript_HQ_E3_1_transcript10084/f2p0/1363	1363	1074.54	192.762	10.2707
transcript_HQ_E3_1_transcript11007/f2p0/1321	1320	1031.54	110.298	6.12185
transcript_HQ_E3_1_transcript13719/f4p0/1152	1152	863.535	320	21.2163
transcript_HQ_E3_1_transcript1283/f2p0/2492	2493	2204.54	2088.96	54.2517
transcript_HQ_E3_1_transcript10086/f5p0/1327	1327	1038.54	81.0322	4.4672
transcript_HQ_E3_1_transcript12830/f8p0/1193	1192	903.535	709	44.9263
transcript_HQ_E3_1_transcript10087/f4p0/1365	1365	1076.54	1388.78	73.8593
transcript_HQ_E3_1_transcript1372/f4p0/2423	2423	2134.54	1840	49.353
transcript_HQ_E3_1_transcript14621/f3p0/1115	1115	826.535	604.753	41.8905
transcript_HQ_E3_1_transcript11921/f3p0/1236	1236	947.535	173	10.4532
transcript_HQ_E3_1_transcript1101/f3p0/2479	2477	2188.54	3422.15	89.5251
transcript_HQ_E3_1_transcript10089/f2p0/1205	1205	916.535	308.958	19.2997
transcript_HQ_E3_1_transcript11922/f33p0/1244	1244	955.535	1132	67.8265
transcript_HQ_E3_1_transcript11010/f9p0/1310	1310	1021.54	505.658	28.3402
transcript_HQ_E3_1_transcript13723/f2p0/1152	1152	863.535	142.061	9.4188
transcript_HQ_E3_1_transcript11923/f7p0/1260	1259	970.535	1412	83.2957
transcript_HQ_E3_1_transcript14625/f2p0/1109	1109	820.535	199.202	13.8994
transcript_HQ_E3_1_transcript12834/f2p0/1195	1195	906.535	194	12.2523
transcript_HQ_E3_1_transcript11926/f17p0/1234	1234	945.535	1061	64.2447
transcript_HQ_E3_1_transcript1009/f2p0/2542	2542	2253.54	599.726	15.2366
transcript_HQ_E3_1_transcript13724/f9p0/1155	1155	866.535	388	25.6357
transcript_HQ_E3_1_transcript14626/f2p0/1112	1111	822.535	477.476	33.235
transcript_HQ_E3_1_transcript11927/f2p0/1258	1258	969.535	484	28.5812
transcript_HQ_E3_1_transcript13725/f2p0/1150	1150	861.535	1088.47	72.334
transcript_HQ_E3_1_transcript12836/f5p0/1196	1196	907.535	304	19.1783
transcript_HQ_E3_1_transcript11015/f3p0/1382	1382	1093.54	211	11.0471
transcript_HQ_E3_1_transcript14628/f2p0/1105	1099	810.535	111.518	7.87723
transcript_HQ_E3_1_transcript13727/f2p0/1151	1151	862.535	137.471	9.12503
transcript_HQ_E3_1_transcript12838/f2p0/1208	1208	919.535	433.982	27.0211
transcript_HQ_E3_1_transcript14629/f2p0/1108	1108	819.535	59.8603	4.18187
transcript_HQ_E3_1_transcript12839/f2p0/1205	1205	916.535	896	55.9704
transcript_HQ_E3_1_transcript13729/f3p0/1155	1155	866.535	518	34.225
transcript_HQ_E3_1_transcript11017/f2p0/1288	1288	999.535	7.11325	0.407445
transcript_HQ_E3_1_transcript11930/f4p0/1243	1243	954.535	254	15.235
transcript_HQ_E3_1_transcript11018/f2p0/1305	1305	1016.54	149.465	8.41816
transcript_HQ_E3_1_transcript10094/f3p0/1373	1372	1083.54	460.379	24.326
transcript_HQ_E3_1_transcript11019/f2p0/1314	1314	1025.54	48	2.67972
transcript_HQ_E3_1_transcript14630/f4p0/1090	1090	801.535	298	21.286
transcript_HQ_E3_1_transcript12841/f2p0/1202	1203	914.535	166.75	10.4392
transcript_HQ_E3_1_transcript12842/f2p0/1196	1196	907.535	537.476	33.9074
transcript_HQ_E3_1_transcript13731/f5p0/1145	1145	856.535	550	36.7635
transcript_HQ_E3_1_transcript1102/f2p0/2526	2526	2237.54	3099.68	79.3134
transcript_HQ_E3_1_transcript14632/f2p0/1104	1104	815.535	603	42.3325
transcript_HQ_E3_1_transcript11020/f7p0/1279	1279	990.535	522	30.1717
transcript_HQ_E3_1_transcript14633/f3p0/1110	1110	821.535	329.342	22.952
transcript_HQ_E3_1_transcript10097/f6p0/1336	1336	1047.54	768.436	41.999
transcript_HQ_E3_1_transcript11021/f5p0/1305	1305	1016.54	345	19.431
transcript_HQ_E3_1_transcript11936/f2p0/1265	1265	976.535	335	19.6407
transcript_HQ_E3_1_transcript12845/f15p0/1193	1193	904.535	2081.81	131.77
transcript_HQ_E3_1_transcript14634/f9p0/1065	1065	776.535	818	60.3103
transcript_HQ_E3_1_transcript11937/f11p0/1240	1240	951.535	328	19.7355
transcript_HQ_E3_1_transcript11938/f32p0/1166	1166	877.535	5096	332.479
transcript_HQ_E3_1_transcript11023/f36p0/1177	1176	887.535	2817.77	181.769
transcript_HQ_E3_1_transcript12847/f2p0/1197	1197	908.535	618.971	39.0057
transcript_HQ_E3_1_transcript12848/f33p0/1142	1142	853.535	2301.01	154.346
transcript_HQ_E3_1_transcript12849/f6p0/1201	1201	912.535	1053.06	66.0699
transcript_HQ_E3_1_transcript11025/f2p0/1305	1305	1016.54	491	27.654
transcript_HQ_E3_1_transcript13738/f10p0/1155	1155	866.535	458	30.2607
transcript_HQ_E3_1_transcript14638/f2p0/1101	1101	812.535	288.754	20.3463
transcript_HQ_E3_1_transcript1194/f12p0/2488	2488	2199.54	3391	88.2666
transcript_HQ_E3_1_transcript13739/f9p0/1154	1154	865.535	669	44.2528
transcript_HQ_E3_1_transcript1285/f4p0/2411	2411	2122.54	262	7.06717
transcript_HQ_E3_1_transcript11941/f2p0/1255	1255	966.535	233.016	13.8028
transcript_HQ_E3_1_transcript1374/f4p0/2428	2428	2139.54	3808.44	101.913
transcript_HQ_E3_1_transcript12851/f7p0/1173	1173	884.535	1090.13	70.5607
transcript_HQ_E3_1_transcript11942/f2p0/1250	1250	961.535	314	18.6967
transcript_HQ_E3_1_transcript12852/f3p0/1199	1199	910.535	139	8.74012
transcript_HQ_E3_1_transcript1464/f2p0/2397	2395	2106.54	710	19.297
transcript_HQ_E3_1_transcript1010/f7p0/2554	2554	2265.54	795	20.0907
transcript_HQ_E3_1_transcript10100/f3p0/1369	1369	1080.54	415.845	22.0339
transcript_HQ_E3_1_transcript11944/f2p0/1249	1249	960.535	107	6.37779
transcript_HQ_E3_1_transcript13745/f16p0/1146	1146	857.535	812	54.213
transcript_HQ_E3_1_transcript11947/f2p0/1246	1246	957.535	224	13.3935
transcript_HQ_E3_1_transcript12858/f2p0/1195	1195	906.535	231	14.589
transcript_HQ_E3_1_transcript14644/f12p0/1095	1095	806.535	855	60.6935
transcript_HQ_E3_1_transcript11949/f2p0/1242	1242	953.535	678	40.7092
transcript_HQ_E3_1_transcript10104/f2p0/1370	1370	1081.54	271.847	14.3908
transcript_HQ_E3_1_transcript1103/f2p0/2523	2517	2228.54	458	11.7664
transcript_HQ_E3_1_transcript14645/f2p0/1106	1103	814.535	24	1.68694
transcript_HQ_E3_1_transcript10105/f8p0/1361	1361	1072.54	1414.62	75.5141
transcript_HQ_E3_1_transcript1195/f2p0/2475	2478	2189.54	301.936	7.89517
transcript_HQ_E3_1_transcript1286/f2p0/2449	2448	2159.54	4311.02	114.293
transcript_HQ_E3_1_transcript10106/f2p0/1364	1364	1075.54	235.989	12.5622
transcript_HQ_E3_1_transcript12860/f3p0/1198	1198	909.535	129.988	8.18247
transcript_HQ_E3_1_transcript1375/f2p0/2406	2407	2118.54	1509.17	40.7851
transcript_HQ_E3_1_transcript11033/f2p0/1256	1248	959.535	164	9.78549
transcript_HQ_E3_1_transcript14649/f2p0/1113	1112	823.535	43.3623	3.0146
transcript_HQ_E3_1_transcript11952/f2p0/1261	1261	972.535	523	30.789
transcript_HQ_E3_1_transcript12861/f2p0/1195	1195	906.535	251.311	15.8718
transcript_HQ_E3_1_transcript11953/f2p0/1247	1247	958.535	555	33.1501
transcript_HQ_E3_1_transcript12863/f3p0/1190	1189	900.535	258.663	16.4449
transcript_HQ_E3_1_transcript11034/f4p0/1307	1305	1016.54	474	26.6966
transcript_HQ_E3_1_transcript1465/f3p0/2383	2383	2094.54	539	14.7333
transcript_HQ_E3_1_transcript14650/f8p0/1101	1101	812.535	8455.04	595.762
transcript_HQ_E3_1_transcript14651/f2p0/1106	1106	817.535	322	22.5501
transcript_HQ_E3_1_transcript12866/f2p0/1213	1213	924.535	38.2221	2.36696
transcript_HQ_E3_1_transcript10110/f2p0/1362	1364	1075.54	245	13.0419
transcript_HQ_E3_1_transcript12869/f2p0/1195	1194	905.535	323	20.4219
transcript_HQ_E3_1_transcript10111/f2p0/1388	1388	1099.54	8522.6	443.774
transcript_HQ_E3_1_transcript1287/f2p0/2446	2446	2157.54	3761.1	99.8058
transcript_HQ_E3_1_transcript10112/f2p0/1365	1364	1075.54	618	32.8975
transcript_HQ_E3_1_transcript14656/f2p0/1100	1092	803.535	132	9.40521
transcript_HQ_E3_1_transcript11040/f2p0/1303	1303	1014.54	332.859	18.7842
transcript_HQ_E3_1_transcript13751/f3p0/1150	1150	861.535	661.306	43.947
transcript_HQ_E3_1_transcript10113/f14p0/1351	1350	1061.54	917.944	49.5087
transcript_HQ_E3_1_transcript13752/f2p0/1152	1152	863.535	326.491	21.6466
transcript_HQ_E3_1_transcript11041/f2p0/1302	1302	1013.54	181	10.2244
transcript_HQ_E3_1_transcript13754/f5p0/1143	1143	854.535	159.588	10.6923
transcript_HQ_E3_1_transcript12876/f3p0/1195	1195	906.535	554.346	35.0103
transcript_HQ_E3_1_transcript13756/f15p0/1096	1096	807.535	1735.47	123.042
transcript_HQ_E3_1_transcript11954/f3p0/1261	1288	999.535	140.654	8.05661
transcript_HQ_E3_1_transcript10116/f2p0/1365	1365	1076.54	120	6.38194
transcript_HQ_E3_1_transcript1466/f11p0/2388	2387	2098.54	1623.52	44.2937
transcript_HQ_E3_1_transcript14660/f3p0/1080	1080	791.535	1440.53	104.196
transcript_HQ_E3_1_transcript13758/f2p0/1145	1145	856.535	933.744	62.414
transcript_HQ_E3_1_transcript12879/f2p0/1192	1192	903.535	57	3.61185
transcript_HQ_E3_1_transcript11957/f4p0/1255	1255	966.535	508.594	30.1268
transcript_HQ_E3_1_transcript11046/f2p0/1288	1287	998.535	134.204	7.69485
transcript_HQ_E3_1_transcript10119/f2p0/1349	1349	1060.54	414.282	22.3651
transcript_HQ_E3_1_transcript1376/f2p0/2437	2438	2149.54	1685	44.8802
transcript_HQ_E3_1_transcript11048/f2p0/1300	1300	1011.54	851	48.1668
transcript_HQ_E3_1_transcript14661/f2p0/1102	1102	813.535	294.037	20.6931
transcript_HQ_E3_1_transcript14662/f6p0/1063	1063	774.535	1062	78.5024
transcript_HQ_E3_1_transcript13761/f2p0/1157	1157	868.535	936	61.7004
transcript_HQ_E3_1_transcript1196/f2p0/2476	2476	2187.54	253.816	6.64298
transcript_HQ_E3_1_transcript13762/f2p0/1151	1151	862.535	492	32.6579
transcript_HQ_E3_1_transcript14663/f2p0/1100	1100	811.535	234.594	16.5504
transcript_HQ_E3_1_transcript1105/f2p0/2513	2514	2225.54	786	20.2203
transcript_HQ_E3_1_transcript12883/f2p0/1197	1197	908.535	204	12.8555
transcript_HQ_E3_1_transcript11050/f2p0/1302	1292	1003.54	4	0.228206
transcript_HQ_E3_1_transcript11961/f3p0/1318	1317	1028.54	802	44.6431
transcript_HQ_E3_1_transcript13764/f2p0/1161	1154	865.535	310	20.5058
transcript_HQ_E3_1_transcript11962/f2p0/1265	1266	977.535	339.906	19.9079
transcript_HQ_E3_1_transcript11052/f3p0/1305	1305	1016.54	542	30.5264
transcript_HQ_E3_1_transcript13765/f2p0/1130	1125	836.535	341	23.3383
transcript_HQ_E3_1_transcript14667/f2p0/1109	1106	817.535	698	48.8819
transcript_HQ_E3_1_transcript11055/f2p0/1302	1302	1013.54	388	21.9176
transcript_HQ_E3_1_transcript12889/f2p0/1193	1193	904.535	302	19.1153
transcript_HQ_E3_1_transcript11966/f3p0/1254	1254	965.535	325.02	19.2726
transcript_HQ_E3_1_transcript1467/f2p0/2399	2398	2109.54	1071.63	29.0842
transcript_HQ_E3_1_transcript12890/f4p0/1196	1188	899.535	607	38.634
transcript_HQ_E3_1_transcript10127/f2p0/1354	1354	1065.54	281	15.0986
transcript_HQ_E3_1_transcript1377/f2p0/2421	2421	2132.54	1191	31.9753
transcript_HQ_E3_1_transcript12891/f3p0/1197	1197	908.535	61	3.84404
transcript_HQ_E3_1_transcript14672/f2p0/1096	1096	807.535	559	39.6323
transcript_HQ_E3_1_transcript1197/f2p0/2476	2476	2187.54	469	12.2749
transcript_HQ_E3_1_transcript14673/f36p0/1093	1092	803.535	1014.17	72.2612
transcript_HQ_E3_1_transcript1106/f2p0/2539	2539	2250.54	786	19.9957
transcript_HQ_E3_1_transcript11060/f11p0/1294	1294	1005.54	304.886	17.3596
transcript_HQ_E3_1_transcript12894/f53p0/1111	1108	819.535	6227	435.021
transcript_HQ_E3_1_transcript14674/f2p0/1099	1099	810.535	481.444	34.0074
transcript_HQ_E3_1_transcript1013/f2p0/2549	2549	2260.54	707	17.9064
transcript_HQ_E3_1_transcript11062/f4p0/1294	1294	1005.54	47	2.67609
transcript_HQ_E3_1_transcript12896/f3p0/1204	1204	915.535	515	32.2056
transcript_HQ_E3_1_transcript11063/f2p0/1307	1307	1018.54	381	21.4165
transcript_HQ_E3_1_transcript10130/f25p0/1318	1317	1028.54	3599	200.337
transcript_HQ_E3_1_transcript11064/f3p0/1293	1293	1004.54	639.563	36.4517
transcript_HQ_E3_1_transcript12899/f4p0/1191	1191	902.535	1366.77	86.7021
transcript_HQ_E3_1_transcript10131/f2p0/1364	1364	1075.54	422.441	22.4875
transcript_HQ_E3_1_transcript11976/f2p0/1253	1252	963.535	87	5.16953
transcript_HQ_E3_1_transcript11066/f2p0/1309	1309	1020.54	915	51.3325
transcript_HQ_E3_1_transcript11977/f2p0/1251	1251	962.535	212	12.6101
transcript_HQ_E3_1_transcript13777/f10p0/1166	1166	877.535	730	47.6275
transcript_HQ_E3_1_transcript11067/f13p0/1285	1284	995.535	1035.39	59.545
transcript_HQ_E3_1_transcript11978/f2p0/1248	1248	959.535	389.156	23.22
transcript_HQ_E3_1_transcript129/f2p0/3443	3443	3154.54	1502	27.2605
transcript_HQ_E3_1_transcript14681/f2p0/1104	1104	815.535	311.689	21.8816
transcript_HQ_E3_1_transcript1290/f2p0/2442	2442	2153.54	971.296	25.8225
transcript_HQ_E3_1_transcript14683/f6p0/1073	1073	784.535	646	47.1432
transcript_HQ_E3_1_transcript10135/f4p0/1334	1334	1045.54	896.451	49.0893
transcript_HQ_E3_1_transcript1107/f2p0/2518	2518	2229.54	429	11.0165
transcript_HQ_E3_1_transcript1378/f2p0/2419	2420	2131.54	377	10.1262
transcript_HQ_E3_1_transcript10136/f3p0/1364	1364	1075.54	332	17.6731
transcript_HQ_E3_1_transcript12901/f2p0/1215	1216	927.535	1182.43	72.9868
transcript_HQ_E3_1_transcript11071/f9p0/1303	1303	1014.54	326.923	18.4492
transcript_HQ_E3_1_transcript10137/f7p0/1352	1352	1063.54	729	39.2442
transcript_HQ_E3_1_transcript14686/f2p0/1110	1109	820.535	1655	115.478
transcript_HQ_E3_1_transcript13781/f2p0/1159	1158	869.535	194	12.7736
transcript_HQ_E3_1_transcript10138/f10p0/1350	1350	1061.54	765.331	41.2776
transcript_HQ_E3_1_transcript12904/f4p0/1194	1194	905.535	260	16.4387
transcript_HQ_E3_1_transcript12905/f3p0/1199	1199	910.535	299	18.8007
transcript_HQ_E3_1_transcript14689/f2p0/1096	1096	807.535	458.971	32.5404
transcript_HQ_E3_1_transcript10139/f3p0/1361	1361	1072.54	205.532	10.9715
transcript_HQ_E3_1_transcript13782/f2p0/1148	1148	859.535	34.6116	2.30546
transcript_HQ_E3_1_transcript13783/f3p0/1153	1153	864.535	463.588	30.7008
transcript_HQ_E3_1_transcript1014/f2p0/2466	2460	2171.54	316	8.33143
transcript_HQ_E3_1_transcript11984/f2p0/1248	1248	959.535	506.921	30.2468
transcript_HQ_E3_1_transcript12909/f7p0/1166	1166	877.535	289	18.8553
transcript_HQ_E3_1_transcript10140/f4p0/1362	1361	1072.54	508	27.1176
transcript_HQ_E3_1_transcript1291/f5p0/2452	2452	2163.54	979	25.9071
transcript_HQ_E3_1_transcript11987/f2p0/1268	1268	979.535	209	12.2159
transcript_HQ_E3_1_transcript14693/f2p0/1101	1101	812.535	0	0
transcript_HQ_E3_1_transcript13787/f45p0/1128	1128	839.535	4492	306.338
transcript_HQ_E3_1_transcript1199/f3p0/2475	2475	2186.54	778.102	20.3742
transcript_HQ_E3_1_transcript11073/f2p0/1281	1278	989.535	3.00796	0.174036
transcript_HQ_E3_1_transcript11990/f2p0/1236	1236	947.535	703.564	42.5116
transcript_HQ_E3_1_transcript12915/f3p0/1203	1203	914.535	11.1063	0.695291
transcript_HQ_E3_1_transcript11075/f2p0/1301	1301	1012.54	307.708	17.3991
transcript_HQ_E3_1_transcript1379/f2p0/2424	2423	2134.54	455.537	12.2185
transcript_HQ_E3_1_transcript11076/f3p0/1300	1300	1011.54	122	6.90523
transcript_HQ_E3_1_transcript11994/f2p0/1247	1247	958.535	255	15.2311
transcript_HQ_E3_1_transcript147/f2p0/3371	3371	3082.54	522.39	9.70255
transcript_HQ_E3_1_transcript12919/f29p0/1152	1152	863.535	2342.52	155.311
transcript_HQ_E3_1_transcript1292/f12p0/2435	2435	2146.54	1417	37.7947
transcript_HQ_E3_1_transcript1470/f2p0/2388	2388	2099.54	2436.34	66.4376
transcript_HQ_E3_1_transcript11995/f2p0/1249	1250	961.535	228.899	13.6295
transcript_HQ_E3_1_transcript1108/f2p0/2515	2515	2226.54	669	17.2027
transcript_HQ_E3_1_transcript12920/f2p0/1195	1195	906.535	236.786	14.9545
transcript_HQ_E3_1_transcript1015/f7p0/2553	2553	2264.54	4267	107.881
transcript_HQ_E3_1_transcript11080/f3p0/1308	1308	1019.54	279.658	15.7045
transcript_HQ_E3_1_transcript14702/f4p0/1105	1105	816.535	933	65.4193
transcript_HQ_E3_1_transcript10150/f2p0/1360	1360	1071.54	419.709	22.4254
transcript_HQ_E3_1_transcript14704/f4p0/1099	1099	810.535	313	22.1091
transcript_HQ_E3_1_transcript11081/f2p0/1299	1299	1010.54	957	54.22
transcript_HQ_E3_1_transcript12924/f2p0/1201	1201	912.535	328.007	20.5794
transcript_HQ_E3_1_transcript11082/f2p0/1299	1299	1010.54	11	0.623219
transcript_HQ_E3_1_transcript10152/f2p0/1371	1371	1082.54	427	22.5832
transcript_HQ_E3_1_transcript14706/f2p0/1100	1100	811.535	340	23.9867
transcript_HQ_E3_1_transcript12926/f2p0/1194	1194	905.535	279.291	17.6584
transcript_HQ_E3_1_transcript13799/f9p0/983	983	694.548	1344	110.789
transcript_HQ_E3_1_transcript10153/f2p0/1365	1360	1071.54	160	8.54895
transcript_HQ_E3_1_transcript11086/f2p0/1304	1304	1015.54	144.514	8.14729
transcript_HQ_E3_1_transcript12/f2p0/4447	4447	4158.54	7404.1	101.937
transcript_HQ_E3_1_transcript10155/f21p0/1344	1345	1056.54	1477	80.0379
transcript_HQ_E3_1_transcript1471/f8p0/2338	2338	2049.54	1198.79	33.4879
transcript_HQ_E3_1_transcript138/f2p0/3413	3413	3124.54	8717	159.728
transcript_HQ_E3_1_transcript14711/f3p0/1095	1095	806.535	390.298	27.7059
transcript_HQ_E3_1_transcript12930/f2p0/1185	1185	896.535	467.048	29.8259
transcript_HQ_E3_1_transcript11089/f5p0/1305	1305	1016.54	268.952	15.1479
transcript_HQ_E3_1_transcript1380/f2p0/2415	2415	2126.54	679.793	18.3022
transcript_HQ_E3_1_transcript14712/f2p0/1102	1102	813.535	1690.55	118.974
transcript_HQ_E3_1_transcript12931/f3p0/1193	1193	904.535	76	4.81047
transcript_HQ_E3_1_transcript1109/f2p0/2520	2520	2231.54	757	19.4219
transcript_HQ_E3_1_transcript14714/f5p0/1200	1200	911.535	751	47.17
transcript_HQ_E3_1_transcript12933/f2p0/1185	1186	897.535	81	5.16693
transcript_HQ_E3_1_transcript11090/f14p0/1302	1302	1013.54	1073	60.6122
transcript_HQ_E3_1_transcript12934/f2p0/1199	1198	909.535	148.372	9.33967
transcript_HQ_E3_1_transcript12001/f5p0/1248	1248	959.535	516.483	30.8173
transcript_HQ_E3_1_transcript14716/f2p0/1104	1103	814.535	261	18.3455
transcript_HQ_E3_1_transcript13800/f2p0/1165	1154	865.535	805	53.2489
transcript_HQ_E3_1_transcript13801/f3p0/1161	1161	872.535	60.7426	3.98575
transcript_HQ_E3_1_transcript10160/f2p0/1358	1358	1069.54	264	14.1322
transcript_HQ_E3_1_transcript13802/f7p0/1152	1152	863.535	716	47.4714
transcript_HQ_E3_1_transcript11094/f2p0/1324	1322	1033.54	766	42.4329
transcript_HQ_E3_1_transcript12938/f4p0/1226	1225	936.535	489.18	29.905
transcript_HQ_E3_1_transcript12004/f2p0/1345	1346	1057.54	544.007	29.4516
transcript_HQ_E3_1_transcript12939/f2p0/1189	1189	900.535	186	11.8253
transcript_HQ_E3_1_transcript1472/f2p0/2386	2386	2097.54	746.412	20.3736
transcript_HQ_E3_1_transcript11096/f2p0/1304	1303	1014.54	430.003	24.2663
transcript_HQ_E3_1_transcript12006/f2p0/1253	1253	964.535	1877	111.415
transcript_HQ_E3_1_transcript1294/f3p0/2444	2444	2155.54	4066	107.997
transcript_HQ_E3_1_transcript12007/f2p0/1262	1262	973.535	233	13.7026
transcript_HQ_E3_1_transcript12009/f2p0/1246	1245	956.535	205.362	12.2919
transcript_HQ_E3_1_transcript12943/f4p0/1193	1193	904.535	743.95	47.0888
transcript_HQ_E3_1_transcript1201/f3p0/2475	2475	2186.54	579	15.1608
transcript_HQ_E3_1_transcript111/f2p0/3465	3464	3175.54	1076.55	19.4096
transcript_HQ_E3_1_transcript12011/f2p0/1247	1247	958.535	221.939	13.2564
transcript_HQ_E3_1_transcript1110/f3p0/2515	2515	2226.54	288.163	7.40982
transcript_HQ_E3_1_transcript11100/f3p0/1299	1300	1011.54	278.709	15.775
transcript_HQ_E3_1_transcript12013/f2p0/1271	1269	980.535	370	21.6042
transcript_HQ_E3_1_transcript1473/f20p0/2364	2360	2071.54	3888	107.457
transcript_HQ_E3_1_transcript12014/f3p0/1229	1229	940.535	1269	77.2478
transcript_HQ_E3_1_transcript14731/f20p0/1076	1075	786.535	340.542	24.7886
transcript_HQ_E3_1_transcript11103/f6p0/1303	1303	1014.54	554.405	31.2867
transcript_HQ_E3_1_transcript12016/f2p0/1241	1241	952.535	318.865	19.1657
transcript_HQ_E3_1_transcript12944/f3p0/1210	1201	912.535	28.4122	1.7826
transcript_HQ_E3_1_transcript14733/f2p0/1095	1095	806.535	479	34.0026
transcript_HQ_E3_1_transcript12018/f3p0/1253	1253	964.535	1007	59.7738
transcript_HQ_E3_1_transcript14734/f2p0/1100	1100	811.535	483	34.0753
transcript_HQ_E3_1_transcript10161/f2p0/1357	1361	1072.54	183	9.76875
transcript_HQ_E3_1_transcript14735/f3p0/1095	1095	806.535	203.163	14.4218
transcript_HQ_E3_1_transcript13808/f2p0/1146	1144	855.535	16	1.07073
transcript_HQ_E3_1_transcript12947/f2p0/1193	1193	904.535	697	44.1171
transcript_HQ_E3_1_transcript12019/f2p0/1250	1250	961.535	755.428	44.9808
transcript_HQ_E3_1_transcript11107/f2p0/1302	1302	1013.54	74.786	4.22455
transcript_HQ_E3_1_transcript12948/f2p0/1196	1196	907.535	593.322	37.4306
transcript_HQ_E3_1_transcript11108/f137p0/1059	1059	770.535	20359	1512.74
transcript_HQ_E3_1_transcript10163/f2p0/1363	1363	1074.54	1638	87.2756
transcript_HQ_E3_1_transcript12949/f4p0/1198	1198	909.535	756	47.5885
transcript_HQ_E3_1_transcript1202/f5p0/2473	2473	2184.54	2045	53.5962
transcript_HQ_E3_1_transcript14738/f3p0/1116	1113	824.535	63.663	4.42056
transcript_HQ_E3_1_transcript11109/f7p0/1302	1302	1013.54	638	36.0397
transcript_HQ_E3_1_transcript1381/f2p0/2418	2418	2129.54	537.135	14.441
transcript_HQ_E3_1_transcript1295/f3p0/2421	2421	2132.54	1780.29	47.7961
transcript_HQ_E3_1_transcript12950/f2p0/1192	1192	903.535	126	7.98408
transcript_HQ_E3_1_transcript13811/f2p0/1144	1144	855.535	96.0008	6.42445
transcript_HQ_E3_1_transcript12951/f2p0/1187	1187	898.535	660	42.0541
transcript_HQ_E3_1_transcript14740/f2p0/1102	1103	814.535	473	33.2469
transcript_HQ_E3_1_transcript11110/f2p0/1298	1299	1010.54	63.5055	3.59798
transcript_HQ_E3_1_transcript13813/f2p0/1155	1155	866.535	240.981	15.922
transcript_HQ_E3_1_transcript11111/f4p0/1324	1324	1035.54	354.111	19.5783
transcript_HQ_E3_1_transcript14742/f16p0/1103	1095	806.535	964	68.431
transcript_HQ_E3_1_transcript12954/f3p0/1190	1190	901.535	546	34.6744
transcript_HQ_E3_1_transcript14743/f5p0/1095	1095	806.535	1174.86	83.3994
transcript_HQ_E3_1_transcript12955/f2p0/1190	1190	901.535	186	11.8122
transcript_HQ_E3_1_transcript14745/f4p0/1089	1089	800.535	2332.29	166.802
transcript_HQ_E3_1_transcript14746/f2p0/1095	1093	804.535	368	26.188
transcript_HQ_E3_1_transcript13816/f2p0/1163	1163	874.535	742.548	48.6124
transcript_HQ_E3_1_transcript14747/f8p0/1107	1107	818.535	473	33.0844
transcript_HQ_E3_1_transcript12959/f2p0/1181	1178	889.535	182	11.7141
transcript_HQ_E3_1_transcript13818/f10p0/1132	1127	838.535	999	68.2093
transcript_HQ_E3_1_transcript1296/f2p0/2441	2441	2152.54	1146	30.4813
transcript_HQ_E3_1_transcript12960/f2p0/1192	1192	903.535	224	14.1939
transcript_HQ_E3_1_transcript1203/f8p0/2441	2441	2152.54	1429	38.0086
transcript_HQ_E3_1_transcript11112/f2p0/1297	1302	1013.54	167	9.43359
transcript_HQ_E3_1_transcript12963/f2p0/1195	1195	906.535	129	8.14713
transcript_HQ_E3_1_transcript1475/f3p0/2394	2395	2106.54	1236.77	33.6139
transcript_HQ_E3_1_transcript11113/f4p0/1308	1308	1019.54	428	24.0348
transcript_HQ_E3_1_transcript12964/f2p0/1200	1199	910.535	165.951	10.4347
transcript_HQ_E3_1_transcript12032/f5p0/1249	1249	960.535	251	14.961
transcript_HQ_E3_1_transcript10167/f18p0/1350	1349	1060.54	654.482	35.3323
transcript_HQ_E3_1_transcript12966/f2p0/1189	1189	900.535	174.789	11.1125
transcript_HQ_E3_1_transcript11115/f3p0/1305	1305	1016.54	464.729	26.1744
transcript_HQ_E3_1_transcript12034/f4p0/1265	1264	975.535	311	18.2523
transcript_HQ_E3_1_transcript12035/f110p0/1220	1220	931.535	2408.87	148.052
transcript_HQ_E3_1_transcript12036/f9p0/1250	1250	961.535	907	54.0059
transcript_HQ_E3_1_transcript14756/f2p0/1096	1096	807.535	919	65.1559
transcript_HQ_E3_1_transcript12968/f2p0/1193	1194	905.535	419.202	26.5044
transcript_HQ_E3_1_transcript12037/f2p0/1239	1239	950.535	368	22.1656
transcript_HQ_E3_1_transcript13822/f2p0/1151	1147	858.535	371.95	24.8043
transcript_HQ_E3_1_transcript14757/f2p0/1094	1094	805.535	322.155	22.8971
transcript_HQ_E3_1_transcript1017/f2p0/2543	2542	2253.54	865.168	21.9804
transcript_HQ_E3_1_transcript13823/f16p0/1142	1142	853.535	1835	123.088
transcript_HQ_E3_1_transcript14758/f2p0/1095	1096	807.535	729.947	51.7523
transcript_HQ_E3_1_transcript12038/f2p0/1247	1240	951.535	81	4.87371
transcript_HQ_E3_1_transcript12039/f5p0/1249	1249	960.535	337	20.087
transcript_HQ_E3_1_transcript12970/f2p0/1197	1197	908.535	232	14.6199
transcript_HQ_E3_1_transcript1476/f2p0/2394	2394	2105.54	221	6.00937
transcript_HQ_E3_1_transcript14760/f6p0/1094	1095	806.535	752.321	53.4047
transcript_HQ_E3_1_transcript1112/f2p0/2516	2512	2223.54	1392	35.8422
transcript_HQ_E3_1_transcript14761/f6p0/1091	1091	802.535	3078	219.586
transcript_HQ_E3_1_transcript10171/f2p0/1372	1363	1074.54	497.198	26.4916
transcript_HQ_E3_1_transcript11120/f4p0/1295	1295	1006.54	307	17.4626
transcript_HQ_E3_1_transcript12973/f2p0/1193	1193	904.535	183.502	11.6149
transcript_HQ_E3_1_transcript14762/f6p0/1085	1085	796.535	537	38.5984
transcript_HQ_E3_1_transcript10172/f39p0/1324	1324	1035.54	1659.28	91.7389
transcript_HQ_E3_1_transcript11121/f10p0/1319	1320	1031.54	1380.19	76.6044
transcript_HQ_E3_1_transcript11122/f2p0/1294	1293	1004.54	387.2	22.0684
transcript_HQ_E3_1_transcript13827/f2p0/1151	1151	862.535	774.307	51.3968
transcript_HQ_E3_1_transcript10173/f8p0/1377	1378	1089.54	515	27.0623
transcript_HQ_E3_1_transcript12977/f2p0/1191	1191	902.535	127	8.05636
transcript_HQ_E3_1_transcript10175/f2p0/1361	1361	1072.54	1012.25	54.0351
transcript_HQ_E3_1_transcript10176/f4p0/1353	1352	1063.54	1892	101.852
transcript_HQ_E3_1_transcript12979/f2p0/1190	1191	902.535	928	58.8685
transcript_HQ_E3_1_transcript1477/f5p0/2392	2392	2103.54	1492	40.6086
transcript_HQ_E3_1_transcript14770/f2p0/1093	1093	804.535	135	9.60701
transcript_HQ_E3_1_transcript14771/f2p0/1052	1052	763.535	1425.63	106.9
transcript_HQ_E3_1_transcript1298/f4p0/2448	2448	2159.54	1705	45.2026
transcript_HQ_E3_1_transcript10179/f2p0/1361	1361	1072.54	52	2.77582
transcript_HQ_E3_1_transcript11129/f27p0/1216	1216	927.535	1689	104.255
transcript_HQ_E3_1_transcript14772/f4p0/1080	1080	791.535	1384	100.107
transcript_HQ_E3_1_transcript12980/f2p0/1199	1199	910.535	197.626	12.4264
transcript_HQ_E3_1_transcript14773/f4p0/1051	1051	762.535	2330	174.943
transcript_HQ_E3_1_transcript12048/f15p0/1233	1233	944.535	2615.19	158.52
transcript_HQ_E3_1_transcript1113/f4p0/2503	2503	2214.54	723	18.692
transcript_HQ_E3_1_transcript12049/f2p0/1249	1249	960.535	95.6307	5.70011
transcript_HQ_E3_1_transcript1018/f2p0/2556	2556	2267.54	1001	25.2743
transcript_HQ_E3_1_transcript13832/f2p0/1139	1139	850.535	743	50.0145
transcript_HQ_E3_1_transcript1205/f2p0/2472	2472	2183.54	422	11.065
transcript_HQ_E3_1_transcript13833/f2p0/1155	1148	859.535	208	13.8548
transcript_HQ_E3_1_transcript10181/f4p0/1362	1362	1073.54	587	31.3055
transcript_HQ_E3_1_transcript12050/f3p0/1260	1260	971.535	1066	62.82
transcript_HQ_E3_1_transcript13834/f24p0/1101	1099	810.535	693.855	49.0113
transcript_HQ_E3_1_transcript12985/f6p0/1186	1186	897.535	524.197	33.4381
transcript_HQ_E3_1_transcript11133/f2p0/1297	1295	1006.54	511.705	29.1065
transcript_HQ_E3_1_transcript12051/f3p0/1247	1241	952.535	433	26.0259
transcript_HQ_E3_1_transcript14775/f2p0/1092	1092	803.535	188.467	13.4286
transcript_HQ_E3_1_transcript12986/f2p0/1197	1197	908.535	246.984	15.5642
transcript_HQ_E3_1_transcript12987/f2p0/1187	1188	899.535	33	2.10037
transcript_HQ_E3_1_transcript12988/f2p0/1210	1210	921.535	163.033	10.1289
transcript_HQ_E3_1_transcript11135/f4p0/1301	1296	1007.54	660.104	37.5104
transcript_HQ_E3_1_transcript13836/f2p0/1151	1139	850.535	319.715	21.5214
transcript_HQ_E3_1_transcript12054/f18p0/1235	1232	943.535	329.738	20.0083
transcript_HQ_E3_1_transcript14778/f4p0/1104	1102	813.535	136.785	9.62632
transcript_HQ_E3_1_transcript13837/f2p0/1146	1144	855.535	344	23.0208
transcript_HQ_E3_1_transcript12055/f7p0/1171	1171	882.535	630	40.8703
transcript_HQ_E3_1_transcript13838/f3p0/1160	1160	871.535	397.608	26.1198
transcript_HQ_E3_1_transcript11137/f22p0/1266	1266	977.535	656	38.4212
transcript_HQ_E3_1_transcript1299/f4p0/2443	2444	2155.54	488.984	12.9879
transcript_HQ_E3_1_transcript12056/f2p0/1244	1244	955.535	59	3.53512
transcript_HQ_E3_1_transcript13839/f2p0/1144	1144	855.535	7	0.468446
transcript_HQ_E3_1_transcript12990/f2p0/1176	1176	887.535	507	32.7056
transcript_HQ_E3_1_transcript12057/f2p0/1240	1240	951.535	82	4.93388
transcript_HQ_E3_1_transcript10187/f3p0/1367	1367	1078.54	323	17.1462
transcript_HQ_E3_1_transcript1478/f4p0/2376	2376	2087.54	609.534	16.7172
transcript_HQ_E3_1_transcript1384/f3p0/2411	2412	2123.54	2458	66.2707
transcript_HQ_E3_1_transcript14780/f2p0/1110	1109	820.535	687	47.9357
transcript_HQ_E3_1_transcript1114/f6p0/2522	2522	2233.54	1646	42.1926
transcript_HQ_E3_1_transcript13841/f3p0/1146	1145	856.535	255	17.0449
transcript_HQ_E3_1_transcript10189/f3p0/1365	1360	1071.54	1783.45	95.2913
transcript_HQ_E3_1_transcript13842/f2p0/1147	1147	858.535	462	30.8094
transcript_HQ_E3_1_transcript13843/f3p0/1167	1167	878.535	163.383	10.6475
transcript_HQ_E3_1_transcript12060/f2p0/1260	1260	971.535	222.843	13.1323
transcript_HQ_E3_1_transcript12061/f11p0/1178	1178	889.535	847.487	54.5468
transcript_HQ_E3_1_transcript1019/f2p0/2524	2517	2228.54	670.934	17.2369
transcript_HQ_E3_1_transcript13845/f2p0/1148	1148	859.535	0.338063	0.0225182
transcript_HQ_E3_1_transcript11143/f12p0/1289	1289	1000.54	32333.4	1850.2
transcript_HQ_E3_1_transcript12063/f3p0/1256	1256	967.535	1008.53	59.6788
transcript_HQ_E3_1_transcript13847/f2p0/1145	1145	856.535	147	9.82588
transcript_HQ_E3_1_transcript12064/f9p0/1231	1231	942.535	196.424	11.9315
transcript_HQ_E3_1_transcript11145/f2p0/1300	1300	1011.54	884.007	50.035
transcript_HQ_E3_1_transcript10192/f6p0/1342	1342	1053.54	1012	54.996
transcript_HQ_E3_1_transcript11146/f2p0/1305	1305	1016.54	231	13.0103
transcript_HQ_E3_1_transcript13849/f2p0/1152	1147	858.535	712	47.4812
transcript_HQ_E3_1_transcript11147/f2p0/1299	1299	1010.54	105.628	5.98446
transcript_HQ_E3_1_transcript13/f2p0/4401	4401	4112.54	2975	41.4168
transcript_HQ_E3_1_transcript10193/f2p0/1365	1358	1069.54	269.59	14.4314
transcript_HQ_E3_1_transcript1385/f2p0/2323	2323	2034.54	566	15.9276
transcript_HQ_E3_1_transcript12068/f15p0/1170	1170	881.535	933.749	60.6443
transcript_HQ_E3_1_transcript11149/f11p0/1243	1242	953.535	5497.66	330.096
transcript_HQ_E3_1_transcript130/f3p0/3412	3410	3121.54	1399.87	25.6754
transcript_HQ_E3_1_transcript13851/f2p0/1148	1149	860.535	92	6.12095
transcript_HQ_E3_1_transcript1479/f2p0/2372	2372	2083.54	139.169	3.8242
transcript_HQ_E3_1_transcript13852/f6p0/1137	1137	848.535	465.055	31.3787
transcript_HQ_E3_1_transcript1207/f4p0/2481	2481	2192.54	460.162	12.0161
transcript_HQ_E3_1_transcript1115/f2p0/2512	2512	2223.54	384.528	9.90111
transcript_HQ_E3_1_transcript13853/f15p0/1135	1135	846.535	1378	93.1974
transcript_HQ_E3_1_transcript12070/f2p0/1256	1256	967.535	204.449	12.0981
transcript_HQ_E3_1_transcript1300/f2p0/2444	2445	2156.54	1191	31.6195
transcript_HQ_E3_1_transcript12071/f2p0/1252	1252	963.535	2572.72	152.871
transcript_HQ_E3_1_transcript11151/f2p0/1294	1294	1005.54	335	19.0742
transcript_HQ_E3_1_transcript12072/f9p0/1244	1244	955.535	642	38.467
transcript_HQ_E3_1_transcript14792/f2p0/1107	1107	818.535	195	13.6394
transcript_HQ_E3_1_transcript13856/f4p0/1147	1147	858.535	315.899	21.0664
transcript_HQ_E3_1_transcript13002/f2p0/1203	1203	914.535	60.3513	3.7782
transcript_HQ_E3_1_transcript10199/f10p0/1334	1334	1045.54	488	26.7227
transcript_HQ_E3_1_transcript11154/f5p0/1295	1293	1004.54	657.978	37.5012
transcript_HQ_E3_1_transcript12075/f3p0/1239	1239	950.535	190.394	11.4679
transcript_HQ_E3_1_transcript13004/f2p0/1151	1151	862.535	834	55.3591
transcript_HQ_E3_1_transcript11156/f2p0/1282	1282	993.535	1716	98.8857
transcript_HQ_E3_1_transcript13006/f2p0/1202	1201	912.535	914.406	57.3705
transcript_HQ_E3_1_transcript12077/f2p0/1239	1240	951.535	405	24.3685
transcript_HQ_E3_1_transcript102/f2p0/3523	3523	3234.54	818.505	14.488
transcript_HQ_E3_1_transcript12078/f3p0/1219	1219	930.535	371	22.8266
transcript_HQ_E3_1_transcript13007/f2p0/1198	1198	909.535	1139.64	71.7378
transcript_HQ_E3_1_transcript1386/f2p0/2409	2409	2120.54	1840.87	49.7023
transcript_HQ_E3_1_transcript13860/f21p0/1003	1003	714.535	1570.38	125.829
transcript_HQ_E3_1_transcript13009/f3p0/1196	1196	907.535	841.934	53.1146
transcript_HQ_E3_1_transcript1020/f5p0/2543	2542	2253.54	651	16.5393
transcript_HQ_E3_1_transcript1208/f2p0/2480	2480	2191.54	800.564	20.9145
transcript_HQ_E3_1_transcript12080/f2p0/1246	1245	956.535	1098.14	65.7292
transcript_HQ_E3_1_transcript13862/f5p0/1158	1158	869.535	370.015	24.3631
transcript_HQ_E3_1_transcript1116/f2p0/2527	2527	2238.54	1310	33.5048
transcript_HQ_E3_1_transcript13863/f6p0/1077	1077	788.535	791	57.4321
transcript_HQ_E3_1_transcript12082/f4p0/1238	1238	949.535	347.248	20.9377
transcript_HQ_E3_1_transcript13865/f2p0/1153	1153	864.535	731	48.4099
transcript_HQ_E3_1_transcript10202/f2p0/1290	1279	990.535	258	14.9125
transcript_HQ_E3_1_transcript11162/f2p0/1287	1287	998.535	169.14	9.69803
transcript_HQ_E3_1_transcript13866/f2p0/1148	1148	859.535	18644.2	1241.88
transcript_HQ_E3_1_transcript13867/f2p0/1133	1133	844.535	408.037	27.6619
transcript_HQ_E3_1_transcript11164/f3p0/1285	1285	996.535	368	21.1424
transcript_HQ_E3_1_transcript13868/f2p0/1142	1142	853.535	0	0
transcript_HQ_E3_1_transcript11165/f2p0/1299	1299	1010.54	560	31.7275
transcript_HQ_E3_1_transcript10205/f47p0/1305	1305	1016.54	5354	301.547
transcript_HQ_E3_1_transcript11166/f2p0/1291	1291	1002.54	116.214	6.63679
transcript_HQ_E3_1_transcript11167/f2p0/1303	1303	1014.54	350	19.7515
transcript_HQ_E3_1_transcript1387/f2p0/2424	2424	2135.54	2635.78	70.6645
transcript_HQ_E3_1_transcript10207/f2p0/1354	1354	1065.54	59.6162	3.20329
transcript_HQ_E3_1_transcript14794/f2p0/1146	1126	837.535	36.8555	2.51941
transcript_HQ_E3_1_transcript1209/f2p0/2461	2461	2172.54	280.162	7.38315
transcript_HQ_E3_1_transcript10209/f2p0/1346	1346	1057.54	257	13.9135
transcript_HQ_E3_1_transcript1117/f2p0/2514	2514	2225.54	1698	43.682
transcript_HQ_E3_1_transcript13874/f2p0/1143	1143	854.535	84	5.62793
transcript_HQ_E3_1_transcript14797/f23p0/1051	1051	762.535	1595	119.757
transcript_HQ_E3_1_transcript12091/f7p0/1239	1239	950.535	1427.78	85.9987
transcript_HQ_E3_1_transcript11170/f5p0/1307	1302	1013.54	204	11.5237
transcript_HQ_E3_1_transcript11171/f2p0/1281	1280	991.535	413	23.8474
transcript_HQ_E3_1_transcript12093/f2p0/1254	1254	965.535	289.415	17.1614
transcript_HQ_E3_1_transcript13011/f2p0/1188	1188	899.535	302	19.2215
transcript_HQ_E3_1_transcript13012/f18p0/1165	1165	876.535	1126.84	73.6022
transcript_HQ_E3_1_transcript148/f5p0/3368	3368	3079.54	2135.86	39.7088
transcript_HQ_E3_1_transcript13013/f10p0/1173	1173	884.535	742.916	48.0866
transcript_HQ_E3_1_transcript1388/f4p0/2401	2399	2110.54	1258	34.1262
transcript_HQ_E3_1_transcript13014/f7p0/1182	1182	893.535	331	21.2088
transcript_HQ_E3_1_transcript13880/f2p0/1149	1149	860.535	256.326	17.0539
transcript_HQ_E3_1_transcript1480/f2p0/2390	2389	2100.54	888	24.2037
transcript_HQ_E3_1_transcript13881/f3p0/1146	1146	857.535	210.364	14.0449
transcript_HQ_E3_1_transcript12098/f2p0/1241	1241	952.535	634.023	38.1087
transcript_HQ_E3_1_transcript10215/f2p0/1358	1358	1069.54	63.089	3.37721
transcript_HQ_E3_1_transcript13018/f3p0/1191	1191	902.535	379	24.0422
transcript_HQ_E3_1_transcript10216/f2p0/1358	1358	1069.54	168	8.99319
transcript_HQ_E3_1_transcript10217/f2p0/1353	1353	1064.54	454.229	24.4295
transcript_HQ_E3_1_transcript13885/f2p0/1167	1153	864.535	106.667	7.06392
transcript_HQ_E3_1_transcript1302/f2p0/2456	2456	2167.54	812	21.4481
transcript_HQ_E3_1_transcript11180/f3p0/1298	1298	1009.54	767	43.4984
transcript_HQ_E3_1_transcript13886/f2p0/1158	1158	869.535	683.045	44.974
transcript_HQ_E3_1_transcript14804/f2p0/1094	1094	805.535	556	39.5175
transcript_HQ_E3_1_transcript10218/f3p0/1355	1355	1066.54	134	7.19331
transcript_HQ_E3_1_transcript13887/f2p0/1092	1092	803.535	176	12.5403
transcript_HQ_E3_1_transcript13020/f2p0/1179	1177	888.535	100	6.44354
transcript_HQ_E3_1_transcript10219/f7p0/1365	1365	1076.54	3010.55	160.11
transcript_HQ_E3_1_transcript121/f2p0/3472	3460	3171.54	564.958	10.1987
transcript_HQ_E3_1_transcript14807/f3p0/1101	1102	813.535	242	17.0309
transcript_HQ_E3_1_transcript14808/f6p0/1092	1092	803.535	396	28.2156
transcript_HQ_E3_1_transcript1389/f2p0/2412	2412	2123.54	604.449	16.2967
transcript_HQ_E3_1_transcript1022/f2p0/2556	2556	2267.54	625.636	15.7967
transcript_HQ_E3_1_transcript11185/f2p0/1298	1298	1009.54	12	0.680549
transcript_HQ_E3_1_transcript13891/f5p0/1148	1148	859.535	231	15.3868
transcript_HQ_E3_1_transcript13892/f4p0/1145	1145	856.535	225.717	15.0876
transcript_HQ_E3_1_transcript1481/f5p0/2376	2376	2087.54	299	8.20043
transcript_HQ_E3_1_transcript12103/f5p0/1238	1238	949.535	295.083	17.7923
transcript_HQ_E3_1_transcript13027/f2p0/1196	1197	908.535	1458.62	91.9176
transcript_HQ_E3_1_transcript11189/f5p0/1294	1294	1005.54	208	11.8431
transcript_HQ_E3_1_transcript10223/f2p0/1357	1357	1068.54	117.093	6.27395
transcript_HQ_E3_1_transcript13895/f3p0/1152	1152	863.535	348.693	23.1187
transcript_HQ_E3_1_transcript12105/f5p0/1238	1240	951.535	187.529	11.2835
transcript_HQ_E3_1_transcript1119/f2p0/2510	2510	2221.54	983	25.3338
transcript_HQ_E3_1_transcript12106/f3p0/1255	1255	966.535	101	5.98278
transcript_HQ_E3_1_transcript13897/f2p0/1146	1143	854.535	322.188	21.5864
transcript_HQ_E3_1_transcript10226/f2p0/1350	1350	1061.54	1098.55	59.2495
transcript_HQ_E3_1_transcript11191/f2p0/1284	1284	995.535	157	9.02906
transcript_HQ_E3_1_transcript12108/f3p0/1102	1102	813.535	169	11.8935
transcript_HQ_E3_1_transcript13899/f2p0/1153	1153	864.535	298.652	19.778
transcript_HQ_E3_1_transcript14815/f22p0/1078	1078	789.535	2486	180.272
transcript_HQ_E3_1_transcript10227/f3p0/1358	1358	1069.54	580	31.0479
transcript_HQ_E3_1_transcript14816/f2p0/1097	1097	808.535	111.631	7.90468
transcript_HQ_E3_1_transcript13030/f2p0/1189	1188	899.535	195.087	12.4168
transcript_HQ_E3_1_transcript1211/f2p0/2343	2340	2051.54	620	17.3026
transcript_HQ_E3_1_transcript139/f3p0/3395	3395	3106.54	1584	29.193
transcript_HQ_E3_1_transcript12110/f2p0/1242	1242	953.535	363.918	21.8507
transcript_HQ_E3_1_transcript1390/f3p0/2406	2406	2117.54	267	7.21905
transcript_HQ_E3_1_transcript11196/f2p0/1295	1296	1007.54	731	41.5391
transcript_HQ_E3_1_transcript13033/f2p0/1189	1187	898.535	364	23.1935
transcript_HQ_E3_1_transcript13034/f2p0/1183	1183	894.535	418	26.7534
transcript_HQ_E3_1_transcript1023/f2p0/2540	2540	2251.54	226	5.74684
transcript_HQ_E3_1_transcript13035/f3p0/1185	1185	896.535	514.643	32.8654
transcript_HQ_E3_1_transcript14820/f3p0/1115	1115	826.535	0	0
transcript_HQ_E3_1_transcript12114/f2p0/1239	1230	941.535	472.528	28.7336
transcript_HQ_E3_1_transcript13903/f2p0/1134	1134	845.535	245	16.5895
transcript_HQ_E3_1_transcript10231/f2p0/1353	1353	1064.54	246	13.2304
transcript_HQ_E3_1_transcript13904/f6p0/1140	1140	851.535	2131.94	143.341
transcript_HQ_E3_1_transcript12116/f13p0/1243	1242	953.535	1370.13	82.267
transcript_HQ_E3_1_transcript10233/f2p0/1372	1372	1083.54	235	12.4172
transcript_HQ_E3_1_transcript12118/f12p0/1234	1234	945.535	312	18.8919
transcript_HQ_E3_1_transcript13907/f3p0/1166	1167	878.535	406.933	26.5194
transcript_HQ_E3_1_transcript12119/f3p0/1237	1237	948.535	489.185	29.527
transcript_HQ_E3_1_transcript1120/f2p0/2508	2508	2219.54	990.006	25.5373
transcript_HQ_E3_1_transcript14825/f2p0/1087	1087	798.535	107.082	7.67754
transcript_HQ_E3_1_transcript10235/f3p0/1350	1351	1062.54	1483	79.9093
transcript_HQ_E3_1_transcript10236/f2p0/1327	1327	1038.54	1477	81.4252
transcript_HQ_E3_1_transcript1391/f2p0/2397	2397	2108.54	977.697	26.5475
transcript_HQ_E3_1_transcript13910/f3p0/1140	1140	851.535	809	54.3933
transcript_HQ_E3_1_transcript14829/f2p0/1099	1099	810.535	131.784	9.30874
transcript_HQ_E3_1_transcript12123/f2p0/1242	1243	954.535	507	30.4099
transcript_HQ_E3_1_transcript13913/f2p0/1144	1144	855.535	1496	100.114
transcript_HQ_E3_1_transcript12124/f2p0/1246	1246	957.535	428.841	25.6414
transcript_HQ_E3_1_transcript11205/f3p0/1293	1293	1004.54	39483	2250.32
transcript_HQ_E3_1_transcript1483/f9p0/2393	2393	2104.54	1257.76	34.2168
transcript_HQ_E3_1_transcript13916/f3p0/1150	1150	861.535	415.16	27.5894
transcript_HQ_E3_1_transcript13917/f5p0/1152	1152	863.535	0	0
transcript_HQ_E3_1_transcript11208/f3p0/1302	1302	1013.54	620.257	35.0375
transcript_HQ_E3_1_transcript10238/f2p0/1363	1354	1065.54	403.889	21.7017
transcript_HQ_E3_1_transcript12127/f3p0/1231	1231	942.535	2581	156.78
transcript_HQ_E3_1_transcript14832/f2p0/1095	1094	805.535	332	23.5968
transcript_HQ_E3_1_transcript13919/f4p0/1148	1148	859.535	605	40.2987
transcript_HQ_E3_1_transcript13041/f2p0/1189	1188	899.535	128	8.14688
transcript_HQ_E3_1_transcript13042/f2p0/1184	1184	895.535	375	23.9744
transcript_HQ_E3_1_transcript1121/f2p0/2512	2511	2222.54	605	15.585
transcript_HQ_E3_1_transcript13043/f2p0/1198	1198	909.535	41.0011	2.58093
transcript_HQ_E3_1_transcript14835/f6p0/1090	1090	801.535	406	29.0003
transcript_HQ_E3_1_transcript1213/f32p0/2429	2429	2140.54	4400	117.687
transcript_HQ_E3_1_transcript1024/f2p0/2554	2554	2265.54	414	10.4623
transcript_HQ_E3_1_transcript14836/f3p0/1089	1089	800.535	172	12.3012
transcript_HQ_E3_1_transcript13045/f2p0/1197	1197	908.535	408.234	25.7257
transcript_HQ_E3_1_transcript10240/f23p0/1323	1319	1030.54	940.948	52.276
transcript_HQ_E3_1_transcript13047/f2p0/1188	1188	899.535	724.523	46.114
transcript_HQ_E3_1_transcript14838/f2p0/1092	1092	803.535	108	7.69517
transcript_HQ_E3_1_transcript11213/f2p0/1305	1305	1016.54	638.856	35.9815
transcript_HQ_E3_1_transcript14839/f2p0/1092	1092	803.535	343	24.4393
transcript_HQ_E3_1_transcript13048/f3p0/1191	1191	902.535	293	18.5867
transcript_HQ_E3_1_transcript13049/f2p0/1195	1195	906.535	340.412	21.4991
transcript_HQ_E3_1_transcript1305/f4p0/2432	2432	2143.54	1016	27.137
transcript_HQ_E3_1_transcript12135/f8p0/1239	1237	948.535	950	57.3416
transcript_HQ_E3_1_transcript1484/f2p0/2386	2380	2091.54	1731	47.384
transcript_HQ_E3_1_transcript12136/f2p0/1242	1241	952.535	490.796	29.4998
transcript_HQ_E3_1_transcript11217/f3p0/1313	1312	1023.54	219	12.2501
transcript_HQ_E3_1_transcript13052/f2p0/1188	1188	899.535	145.096	9.23498
transcript_HQ_E3_1_transcript12138/f2p0/1241	1242	953.535	646.229	38.8016
transcript_HQ_E3_1_transcript1393/f2p0/2418	2417	2128.54	191	5.1375
transcript_HQ_E3_1_transcript13054/f2p0/1206	1206	917.535	229	14.2893
transcript_HQ_E3_1_transcript13930/f2p0/1141	1141	852.535	150	10.0735
transcript_HQ_E3_1_transcript1122/f8p0/2491	2491	2202.54	1095	28.4637
transcript_HQ_E3_1_transcript14844/f3p0/1091	1091	802.535	347	24.7551
transcript_HQ_E3_1_transcript13056/f2p0/1192	1192	903.535	153	9.69495
transcript_HQ_E3_1_transcript13057/f3p0/1197	1197	908.535	278	17.5187
transcript_HQ_E3_1_transcript11221/f2p0/1318	1314	1025.54	427	23.8384
transcript_HQ_E3_1_transcript10249/f34p0/1310	1310	1021.54	1542	86.4232
transcript_HQ_E3_1_transcript13936/f30p0/1097	1097	808.535	2120	150.119
transcript_HQ_E3_1_transcript14849/f7p0/1091	1091	802.535	224	15.9802
transcript_HQ_E3_1_transcript11224/f3p0/1289	1289	1000.54	149	8.52616
transcript_HQ_E3_1_transcript1025/f2p0/2548	2547	2258.54	304.811	7.72687
transcript_HQ_E3_1_transcript13938/f3p0/1138	1138	849.535	428.253	28.8614
transcript_HQ_E3_1_transcript13060/f2p0/1188	1187	898.535	282.411	17.9948
transcript_HQ_E3_1_transcript1485/f2p0/2388	2383	2094.54	59	1.61274
transcript_HQ_E3_1_transcript1214/f2p0/2494	2494	2205.54	1043	27.0751
transcript_HQ_E3_1_transcript11227/f3p0/1275	1272	983.535	541.952	31.5479
transcript_HQ_E3_1_transcript1394/f2p0/2425	2425	2136.54	850	22.7776
transcript_HQ_E3_1_transcript12140/f12p0/1205	1203	914.535	523.599	32.7791
transcript_HQ_E3_1_transcript11228/f3p0/1297	1295	1006.54	160.846	9.14914
transcript_HQ_E3_1_transcript13063/f2p0/1193	1193	904.535	293	18.5456
transcript_HQ_E3_1_transcript13940/f2p0/1139	1139	850.535	184.212	12.4001
transcript_HQ_E3_1_transcript12141/f18p0/1187	1187	898.535	1090	69.453
transcript_HQ_E3_1_transcript14853/f3p0/1096	1096	807.535	288	20.4188
transcript_HQ_E3_1_transcript12143/f2p0/1243	1243	954.535	201	12.056
transcript_HQ_E3_1_transcript10253/f10p0/1352	1352	1063.54	652.874	35.1461
transcript_HQ_E3_1_transcript13066/f2p0/1187	1187	898.535	1018.48	64.8958
transcript_HQ_E3_1_transcript1123/f2p0/2498	2498	2209.54	3182.57	82.4663
transcript_HQ_E3_1_transcript11230/f2p0/1293	1291	1002.54	423	24.1568
transcript_HQ_E3_1_transcript13068/f3p0/1216	1216	927.535	403.887	24.9304
transcript_HQ_E3_1_transcript13945/f2p0/1128	1125	836.535	164.072	11.2292
transcript_HQ_E3_1_transcript11231/f2p0/1293	1293	1004.54	238	13.5647
transcript_HQ_E3_1_transcript14857/f23p0/1012	1012	723.535	1027	81.2662
transcript_HQ_E3_1_transcript13946/f2p0/1139	1139	850.535	1528.86	102.914
transcript_HQ_E3_1_transcript11232/f2p0/1289	1290	1001.54	130	7.4315
transcript_HQ_E3_1_transcript14858/f2p0/1048	1048	759.535	185	13.9452
transcript_HQ_E3_1_transcript11233/f2p0/1291	1291	1002.54	417.507	23.8432
transcript_HQ_E3_1_transcript12148/f2p0/1231	1231	942.535	197	11.9665
transcript_HQ_E3_1_transcript1307/f5p0/2371	2371	2082.54	1329.65	36.5549
transcript_HQ_E3_1_transcript10257/f3p0/1332	1332	1043.54	423	23.2077
transcript_HQ_E3_1_transcript13070/f2p0/1195	1195	906.535	1057	66.7559
transcript_HQ_E3_1_transcript1486/f2p0/2387	2387	2098.54	107	2.91922
transcript_HQ_E3_1_transcript11235/f2p0/1285	1284	995.535	162	9.31661
transcript_HQ_E3_1_transcript13949/f3p0/1237	1237	948.535	269.841	16.2875
transcript_HQ_E3_1_transcript13071/f12p0/1189	1188	899.535	970.074	61.7428
transcript_HQ_E3_1_transcript10258/f4p0/1354	1354	1065.54	734.09	39.444
transcript_HQ_E3_1_transcript14861/f7p0/1049	1049	760.535	429.009	32.2958
transcript_HQ_E3_1_transcript13072/f2p0/1190	1189	900.535	245	15.5763
transcript_HQ_E3_1_transcript1395/f4p0/2414	2414	2125.54	628	16.9157
transcript_HQ_E3_1_transcript14863/f7p0/1097	1095	806.535	115	8.16345
transcript_HQ_E3_1_transcript13950/f2p0/1142	1142	853.535	125.947	8.44822
transcript_HQ_E3_1_transcript14865/f3p0/1094	1094	805.535	54	3.83803
transcript_HQ_E3_1_transcript1026/f5p0/2540	2540	2251.54	676	17.1897
transcript_HQ_E3_1_transcript1124/f9p0/2000	2000	1711.54	1233.46	41.261
transcript_HQ_E3_1_transcript12154/f11p0/1234	1234	945.535	1366	82.7127
transcript_HQ_E3_1_transcript10260/f7p0/1358	1358	1069.54	877	46.9466
transcript_HQ_E3_1_transcript13954/f2p0/1162	1162	873.535	625.488	40.9957
transcript_HQ_E3_1_transcript12155/f3p0/1236	1236	947.535	2542.91	153.651
transcript_HQ_E3_1_transcript14868/f2p0/1089	1089	800.535	429.351	30.7066
transcript_HQ_E3_1_transcript13955/f2p0/1170	1170	881.535	1252.35	81.3362
transcript_HQ_E3_1_transcript11242/f2p0/1295	1295	1006.54	852.843	48.5109
transcript_HQ_E3_1_transcript12156/f2p0/1240	1240	951.535	472	28.3999
transcript_HQ_E3_1_transcript14869/f3p0/1091	1091	802.535	591	42.1622
transcript_HQ_E3_1_transcript13078/f2p0/1188	1188	899.535	105	6.68299
transcript_HQ_E3_1_transcript11243/f2p0/1300	1300	1011.54	243	13.7539
transcript_HQ_E3_1_transcript13956/f2p0/1144	1144	855.535	274	18.3363
transcript_HQ_E3_1_transcript12158/f4p0/1236	1236	947.535	1309.06	79.0978
transcript_HQ_E3_1_transcript1487/f2p0/2364	2364	2075.54	915	25.2401
transcript_HQ_E3_1_transcript12159/f21p0/1218	1218	929.535	2183	134.458
transcript_HQ_E3_1_transcript13958/f2p0/1142	1142	853.535	376	25.2212
transcript_HQ_E3_1_transcript1308/f3p0/2437	2438	2149.54	128.236	3.41558
transcript_HQ_E3_1_transcript10265/f2p0/1356	1355	1066.54	1508.61	80.9842
transcript_HQ_E3_1_transcript11247/f81p0/1248	1247	958.535	7857	469.297
transcript_HQ_E3_1_transcript14873/f37p0/1019	1019	730.535	1914	150.003
transcript_HQ_E3_1_transcript11248/f4p0/1290	1290	1001.54	208	11.8904
transcript_HQ_E3_1_transcript1396/f6p0/2414	2414	2125.54	341.163	9.18952
transcript_HQ_E3_1_transcript11249/f2p0/1276	1275	986.535	1002.07	58.1548
transcript_HQ_E3_1_transcript13083/f2p0/1182	1182	893.535	147	9.41901
transcript_HQ_E3_1_transcript14875/f2p0/1086	1086	797.535	143	10.2656
transcript_HQ_E3_1_transcript10268/f11p0/1359	1356	1067.54	732	39.258
transcript_HQ_E3_1_transcript14877/f7p0/1065	1065	776.535	862	63.5544
transcript_HQ_E3_1_transcript1125/f3p0/2604	2606	2317.54	1738	42.9361
transcript_HQ_E3_1_transcript1216/f4p0/2455	2450	2161.54	1526.11	40.4224
transcript_HQ_E3_1_transcript10269/f2p0/1355	1355	1066.54	263	14.1182
transcript_HQ_E3_1_transcript12160/f4p0/1243	1243	954.535	260.632	15.6327
transcript_HQ_E3_1_transcript14879/f3p0/1086	1085	796.535	245	17.61
transcript_HQ_E3_1_transcript13087/f2p0/1184	1183	894.535	669	42.8182
transcript_HQ_E3_1_transcript12161/f2p0/1247	1247	958.535	6155	367.637
transcript_HQ_E3_1_transcript13964/f3p0/1140	1139	850.535	942.743	63.4601
transcript_HQ_E3_1_transcript1488/f14p0/2343	2343	2054.54	5755.56	160.389
transcript_HQ_E3_1_transcript13089/f3p0/1211	1210	921.535	1230.2	76.43
transcript_HQ_E3_1_transcript1027/f3p0/2560	2557	2268.54	3486.58	87.994
transcript_HQ_E3_1_transcript13966/f2p0/1108	1108	819.535	8.26599	0.577466
transcript_HQ_E3_1_transcript12164/f2p0/1225	1222	933.535	254.089	15.5831
transcript_HQ_E3_1_transcript1309/f2p0/2451	2451	2162.54	366	9.68986
transcript_HQ_E3_1_transcript13967/f2p0/1141	1141	852.535	159	10.6779
transcript_HQ_E3_1_transcript10271/f3p0/1374	1374	1085.54	264	13.9239
transcript_HQ_E3_1_transcript13968/f3p0/1132	1132	843.535	171.147	11.6162
transcript_HQ_E3_1_transcript14883/f23p0/1072	1072	783.535	2092	152.863
transcript_HQ_E3_1_transcript12166/f3p0/1237	1237	948.535	271.044	16.3601
transcript_HQ_E3_1_transcript13091/f2p0/1185	1185	896.535	267.655	17.0926
transcript_HQ_E3_1_transcript11257/f2p0/1291	1292	1003.54	503.118	28.7036
transcript_HQ_E3_1_transcript13092/f15p0/1172	1172	883.535	1310	84.8881
transcript_HQ_E3_1_transcript12168/f26p0/1231	1231	942.535	1133.73	68.8674
transcript_HQ_E3_1_transcript1397/f2p0/2416	2416	2127.54	278.602	7.49734
transcript_HQ_E3_1_transcript14887/f2p0/1091	1091	802.535	536.259	38.2569
transcript_HQ_E3_1_transcript10274/f2p0/1327	1325	1036.54	10224.8	564.77
transcript_HQ_E3_1_transcript1217/f2p0/2482	2484	2195.54	2173.71	56.684
transcript_HQ_E3_1_transcript1126/f2p0/2509	2507	2218.54	1997	51.5361
transcript_HQ_E3_1_transcript1489/f2p0/2388	2388	2099.54	771	21.0247
transcript_HQ_E3_1_transcript13099/f3p0/1186	1186	897.535	346.814	22.123
transcript_HQ_E3_1_transcript14890/f2p0/1091	1091	802.535	338	24.113
transcript_HQ_E3_1_transcript13974/f3p0/1132	1132	843.535	110	7.46602
transcript_HQ_E3_1_transcript12173/f7p0/1249	1249	960.535	487	29.0279
transcript_HQ_E3_1_transcript10278/f2p0/1356	1354	1065.54	523.246	28.115
transcript_HQ_E3_1_transcript131/f7p0/3413	3413	3124.54	2510	45.9926
transcript_HQ_E3_1_transcript14892/f2p0/1037	1034	745.535	425.519	32.6776
transcript_HQ_E3_1_transcript12174/f2p0/1245	1245	956.535	633.087	37.8933
transcript_HQ_E3_1_transcript13976/f3p0/1144	1143	854.535	136	9.11189
transcript_HQ_E3_1_transcript14893/f2p0/1089	1088	799.535	1434.29	102.706
transcript_HQ_E3_1_transcript10279/f4p0/1357	1358	1069.54	6536.82	349.922
transcript_HQ_E3_1_transcript11265/f8p0/1286	1286	997.535	903	51.8273
transcript_HQ_E3_1_transcript13100/f28p0/1164	1163	874.535	1312.32	85.9137
transcript_HQ_E3_1_transcript11266/f10p0/1295	1296	1007.54	1436	81.6007
transcript_HQ_E3_1_transcript13978/f2p0/1140	1139	850.535	509.323	34.2847
transcript_HQ_E3_1_transcript12179/f19p0/1203	1203	914.535	1741.87	109.047
transcript_HQ_E3_1_transcript11267/f2p0/1288	1288	999.535	6.86334	0.393131
transcript_HQ_E3_1_transcript1398/f2p0/2415	2415	2126.54	450.679	12.1337
transcript_HQ_E3_1_transcript13106/f2p0/1185	1185	896.535	52.0465	3.32371
transcript_HQ_E3_1_transcript13981/f2p0/1144	1144	855.535	242	16.1948
transcript_HQ_E3_1_transcript12182/f3p0/1232	1232	943.535	948.518	57.5555
transcript_HQ_E3_1_transcript10281/f7p0/1325	1325	1036.54	2470	136.431
transcript_HQ_E3_1_transcript13108/f3p0/1187	1187	898.535	159	10.1312
transcript_HQ_E3_1_transcript13982/f7p0/1132	1132	843.535	1161	78.8004
transcript_HQ_E3_1_transcript1127/f2p0/2506	2501	2212.54	1275.41	33.0034
transcript_HQ_E3_1_transcript13109/f2p0/1181	1181	892.535	241	15.4593
transcript_HQ_E3_1_transcript1311/f19p0/2425	2425	2136.54	8645.85	231.684
transcript_HQ_E3_1_transcript11271/f2p0/1293	1292	1003.54	374.921	21.3898
transcript_HQ_E3_1_transcript13986/f3p0/1142	1142	853.535	204	13.6838
transcript_HQ_E3_1_transcript14897/f2p0/1035	893	604.567	4.00024	0.378827
transcript_HQ_E3_1_transcript12187/f2p0/1201	1202	913.535	1054	66.0564
transcript_HQ_E3_1_transcript13987/f3p0/1139	1139	850.535	418	28.1374
transcript_HQ_E3_1_transcript14898/f7p0/1084	1084	795.535	237	17.0564
transcript_HQ_E3_1_transcript13113/f3p0/1199	1199	910.535	381	23.9567
transcript_HQ_E3_1_transcript13989/f10p0/1139	1136	847.535	500.35	33.7999
transcript_HQ_E3_1_transcript1219/f2p0/2444	2443	2154.54	1594	42.3579
transcript_HQ_E3_1_transcript149/f2p0/3361	3359	3070.54	3337.22	62.2258
transcript_HQ_E3_1_transcript1399/f2p0/2261	2261	1972.54	1793	52.0421
transcript_HQ_E3_1_transcript11276/f3p0/1289	1289	1000.54	797.613	45.6415
transcript_HQ_E3_1_transcript12191/f10p0/1235	1235	946.535	1648.02	99.6838
transcript_HQ_E3_1_transcript13990/f2p0/1136	1136	847.535	127	8.57917
transcript_HQ_E3_1_transcript10288/f4p0/1350	1348	1059.54	1860	100.507
transcript_HQ_E3_1_transcript1490/f2p0/2381	2381	2092.54	63	1.72372
transcript_HQ_E3_1_transcript13118/f22p0/1110	1110	821.535	666	46.4138
transcript_HQ_E3_1_transcript13991/f2p0/1148	1145	856.535	117	7.8206
transcript_HQ_E3_1_transcript11278/f2p0/1277	1266	977.535	436.104	25.5421
transcript_HQ_E3_1_transcript12195/f2p0/1235	1233	944.535	137	8.30428
transcript_HQ_E3_1_transcript13120/f2p0/1187	1187	898.535	124.547	7.93594
transcript_HQ_E3_1_transcript1128/f3p0/2478	2477	2188.54	508	13.2895
transcript_HQ_E3_1_transcript12196/f3p0/1214	1214	925.535	282	17.4444
transcript_HQ_E3_1_transcript11280/f3p0/1302	1302	1013.54	597	33.7237
transcript_HQ_E3_1_transcript12197/f2p0/1234	1234	945.535	175	10.5964
transcript_HQ_E3_1_transcript13122/f3p0/1183	1183	894.535	355	22.7212
transcript_HQ_E3_1_transcript12198/f7p0/1232	1232	943.535	406	24.6358
transcript_HQ_E3_1_transcript11281/f4p0/1303	1292	1003.54	338	19.2834
transcript_HQ_E3_1_transcript14908/f3p0/1084	1084	795.535	46	3.31053
transcript_HQ_E3_1_transcript12199/f3p0/1293	1295	1006.54	294	16.7231
transcript_HQ_E3_1_transcript13997/f2p0/1141	1141	852.535	243.342	16.3419
transcript_HQ_E3_1_transcript10293/f2p0/1353	1353	1064.54	133	7.15305
transcript_HQ_E3_1_transcript13126/f6p0/1188	1188	899.535	1080	68.7393
transcript_HQ_E3_1_transcript13999/f2p0/1135	1136	847.535	338.069	22.8374
transcript_HQ_E3_1_transcript1491/f4p0/2397	2397	2108.54	370	10.0466
transcript_HQ_E3_1_transcript122/f4p0/3328	3326	3037.54	5581	105.194
transcript_HQ_E3_1_transcript11285/f32p0/1272	1272	983.535	2880.08	167.654
transcript_HQ_E3_1_transcript11286/f2p0/1285	1285	996.535	308	17.6953
transcript_HQ_E3_1_transcript14911/f2p0/1086	1083	794.535	282	20.3205
transcript_HQ_E3_1_transcript13129/f2p0/1181	1181	892.535	181	11.6105
transcript_HQ_E3_1_transcript10296/f2p0/1370	1371	1082.54	49.691	2.62806
transcript_HQ_E3_1_transcript11288/f2p0/1359	1356	1067.54	766.089	41.0862
transcript_HQ_E3_1_transcript12201/f2p0/1165	1165	876.535	9	0.587858
transcript_HQ_E3_1_transcript14913/f2p0/1083	1083	794.535	9106.46	656.2
transcript_HQ_E3_1_transcript14/f2p0/4372	4372	4083.54	1570.29	22.0163
transcript_HQ_E3_1_transcript10297/f2p0/1356	1356	1067.54	945.337	50.6995
transcript_HQ_E3_1_transcript10298/f7p0/1352	1352	1063.54	316.085	17.0158
transcript_HQ_E3_1_transcript10299/f2p0/1352	1351	1062.54	194.001	10.4535
transcript_HQ_E3_1_transcript12204/f2p0/1242	1239	950.535	400	24.093
transcript_HQ_E3_1_transcript14918/f7p0/1089	1089	800.535	433.008	30.9682
transcript_HQ_E3_1_transcript12205/f2p0/1234	1234	945.535	243	14.7139
transcript_HQ_E3_1_transcript1400/f3p0/2402	2402	2113.54	980	26.547
transcript_HQ_E3_1_transcript103/f3p0/3516	3516	3227.54	6785.29	120.364
transcript_HQ_E3_1_transcript14000/f2p0/1166	1166	877.535	558.2	36.4187
transcript_HQ_E3_1_transcript12207/f8p0/1228	1228	939.535	779.185	47.4817
transcript_HQ_E3_1_transcript1030/f4p0/2543	2543	2254.54	502	12.7481
transcript_HQ_E3_1_transcript1492/f2p0/2380	2379	2090.54	710.802	19.4666
transcript_HQ_E3_1_transcript10300/f3p0/1358	1358	1069.54	550	29.442
transcript_HQ_E3_1_transcript14003/f2p0/1138	1138	849.535	113	7.61547
transcript_HQ_E3_1_transcript13138/f2p0/1192	1192	903.535	496	31.4294
transcript_HQ_E3_1_transcript1221/f20p0/2414	2411	2122.54	3856.64	104.029
transcript_HQ_E3_1_transcript14921/f2p0/881	880	591.579	49.3565	4.77674
transcript_HQ_E3_1_transcript10301/f4p0/1373	1373	1084.54	524.555	27.6915
transcript_HQ_E3_1_transcript13139/f2p0/1185	1186	897.535	136.511	8.70794
transcript_HQ_E3_1_transcript12211/f2p0/1250	1248	959.535	77	4.5944
transcript_HQ_E3_1_transcript14924/f2p0/1085	1085	796.535	388	27.8886
transcript_HQ_E3_1_transcript12212/f2p0/1235	1235	946.535	121.918	7.37449
transcript_HQ_E3_1_transcript14007/f2p0/1138	1138	849.535	266	17.9267
transcript_HQ_E3_1_transcript14925/f13p0/1063	1063	774.535	461.928	34.1455
transcript_HQ_E3_1_transcript10304/f7p0/1355	1355	1066.54	13733.1	737.21
transcript_HQ_E3_1_transcript11293/f2p0/1304	1275	986.535	910.925	52.8652
transcript_HQ_E3_1_transcript11294/f2p0/1317	1317	1028.54	5.82749	0.324386
transcript_HQ_E3_1_transcript12215/f17p0/1192	1192	903.535	3386.04	214.559
transcript_HQ_E3_1_transcript13143/f2p0/1202	1201	912.535	26.5759	1.66739
transcript_HQ_E3_1_transcript10306/f4p0/1348	1348	1059.54	713	38.5277
transcript_HQ_E3_1_transcript12217/f8p0/1184	1184	895.535	3163	202.216
transcript_HQ_E3_1_transcript13145/f3p0/1182	1182	893.535	989	63.3701
transcript_HQ_E3_1_transcript14929/f6p0/1081	1081	792.535	672.75	48.5998
transcript_HQ_E3_1_transcript12218/f3p0/1240	1240	951.535	473.802	28.5083
transcript_HQ_E3_1_transcript13146/f3p0/1182	1182	893.535	159	10.1879
transcript_HQ_E3_1_transcript10308/f12p0/1349	1349	1060.54	397	21.4321
transcript_HQ_E3_1_transcript1493/f12p0/2348	2348	2059.54	1236	34.3596
transcript_HQ_E3_1_transcript14931/f2p0/1087	1087	798.535	658	47.1771
transcript_HQ_E3_1_transcript14013/f2p0/1132	1132	843.535	182.155	12.3634
transcript_HQ_E3_1_transcript1315/f5p0/2441	2441	2152.54	2392	63.6224
transcript_HQ_E3_1_transcript1031/f6p0/2521	2521	2232.54	1701	43.622
transcript_HQ_E3_1_transcript113/f2p0/3468	3468	3179.54	1116.39	20.1026
transcript_HQ_E3_1_transcript14014/f4p0/1143	1143	854.535	344.708	23.0951
transcript_HQ_E3_1_transcript12222/f4p0/1238	1237	948.535	512.195	30.9158
transcript_HQ_E3_1_transcript14015/f2p0/1140	1140	851.535	365	24.5409
transcript_HQ_E3_1_transcript13151/f2p0/1181	1181	892.535	125.788	8.06891
transcript_HQ_E3_1_transcript14938/f35p0/1033	1031	742.535	3938	303.639
transcript_HQ_E3_1_transcript13154/f2p0/1182	1182	893.535	254	16.275
transcript_HQ_E3_1_transcript14018/f9p0/1134	1134	845.535	426.679	28.8914
transcript_HQ_E3_1_transcript12228/f2p0/1237	1237	948.535	51.5707	3.11278
transcript_HQ_E3_1_transcript10315/f2p0/1351	1350	1061.54	225	12.1352
transcript_HQ_E3_1_transcript14940/f3p0/1089	1089	800.535	675.419	48.305
transcript_HQ_E3_1_transcript13158/f2p0/1184	1184	895.535	333	21.2893
transcript_HQ_E3_1_transcript1402/f7p0/2381	2378	2089.54	1537	42.1137
transcript_HQ_E3_1_transcript10316/f3p0/1349	1349	1060.54	2358	127.297
transcript_HQ_E3_1_transcript11304/f3p0/1287	1287	998.535	719.333	41.2445
transcript_HQ_E3_1_transcript1223/f2p0/2450	2449	2160.54	417.038	11.0513
transcript_HQ_E3_1_transcript14020/f25p0/1145	1134	845.535	2170.28	146.955
transcript_HQ_E3_1_transcript1316/f13p0/2405	2405	2116.54	10959.3	296.454
transcript_HQ_E3_1_transcript12231/f16p0/1193	1193	904.535	892.213	56.4732
transcript_HQ_E3_1_transcript14945/f2p0/1085	1085	796.535	228	16.3881
transcript_HQ_E3_1_transcript11307/f3p0/1303	1305	1016.54	546	30.7517
transcript_HQ_E3_1_transcript14946/f2p0/1084	1084	795.535	371	26.7002
transcript_HQ_E3_1_transcript13161/f6p0/1178	1178	889.535	1816.64	116.925
transcript_HQ_E3_1_transcript14947/f8p0/1076	1076	787.535	3892	282.945
transcript_HQ_E3_1_transcript12233/f3p0/1229	1229	940.535	238.937	14.5448
transcript_HQ_E3_1_transcript11309/f5p0/1285	1285	996.535	254	14.5929
transcript_HQ_E3_1_transcript13163/f2p0/1177	1175	886.535	473	30.5467
transcript_HQ_E3_1_transcript1032/f2p0/2545	2545	2256.54	1361	34.5315
transcript_HQ_E3_1_transcript14024/f3p0/1129	1130	841.535	217.583	14.8031
transcript_HQ_E3_1_transcript14025/f2p0/1140	1140	851.535	248.707	16.7219
transcript_HQ_E3_1_transcript13166/f7p0/1207	1207	918.535	1913	119.239
transcript_HQ_E3_1_transcript12237/f2p0/1233	1233	944.535	170.297	10.3226
transcript_HQ_E3_1_transcript11311/f2p0/1301	1301	1012.54	250.145	14.1443
transcript_HQ_E3_1_transcript14026/f2p0/1141	1141	852.535	46.0479	3.09241
transcript_HQ_E3_1_transcript10322/f11p0/1348	1348	1059.54	1042	56.3056
transcript_HQ_E3_1_transcript14952/f2p0/1096	1096	807.535	528	37.4345
transcript_HQ_E3_1_transcript14953/f4p0/1082	1082	793.535	96	6.92635
transcript_HQ_E3_1_transcript14028/f2p0/1148	1145	856.535	470	31.4161
transcript_HQ_E3_1_transcript11314/f5p0/1272	1272	983.535	316	18.3949
transcript_HQ_E3_1_transcript1224/f2p0/2480	2480	2191.54	447.874	11.7006
transcript_HQ_E3_1_transcript14955/f3p0/1096	1096	807.535	274.728	19.4779
transcript_HQ_E3_1_transcript1317/f6p0/2428	2428	2139.54	3448.36	92.2767
transcript_HQ_E3_1_transcript13170/f3p0/1179	1179	890.535	272	17.4871
transcript_HQ_E3_1_transcript11316/f2p0/1297	1291	1002.54	570.348	32.5716
transcript_HQ_E3_1_transcript12241/f2p0/1241	1241	952.535	228	13.7042
transcript_HQ_E3_1_transcript1403/f2p0/2420	2418	2129.54	1405	37.7738
transcript_HQ_E3_1_transcript12242/f2p0/1247	1247	958.535	91.5978	5.47112
transcript_HQ_E3_1_transcript14030/f2p0/1138	1138	849.535	75.2851	5.07373
transcript_HQ_E3_1_transcript14031/f5p0/1123	1123	834.535	1015	69.6339
transcript_HQ_E3_1_transcript14958/f4p0/1069	1069	780.535	291	21.3452
transcript_HQ_E3_1_transcript10328/f3p0/1356	1356	1067.54	94.51	5.06868
transcript_HQ_E3_1_transcript14959/f67p0/1064	1064	775.535	8106	598.418
transcript_HQ_E3_1_transcript1132/f3p0/2594	2595	2306.54	698	17.3259
transcript_HQ_E3_1_transcript14033/f2p0/1143	1143	854.535	272.556	18.261
transcript_HQ_E3_1_transcript12245/f3p0/1195	1195	906.535	429.747	27.1411
transcript_HQ_E3_1_transcript11320/f3p0/1293	1293	1004.54	27478.9	1566.15
transcript_HQ_E3_1_transcript14960/f2p0/1094	1094	805.535	497.273	35.3435
transcript_HQ_E3_1_transcript14961/f3p0/1099	1099	810.535	393.2	27.7742
transcript_HQ_E3_1_transcript12248/f4p0/1193	1193	904.535	210	13.2921
transcript_HQ_E3_1_transcript1033/f7p0/2528	2527	2238.54	1102.68	28.2022
transcript_HQ_E3_1_transcript11322/f2p0/1289	1289	1000.54	239	13.6762
transcript_HQ_E3_1_transcript14962/f2p0/1096	1095	806.535	470	33.3637
transcript_HQ_E3_1_transcript13179/f2p0/1183	1183	894.535	362	23.1692
transcript_HQ_E3_1_transcript12249/f4p0/1242	1242	953.535	910	54.6392
transcript_HQ_E3_1_transcript11323/f2p0/1278	1278	989.535	1930.74	111.71
transcript_HQ_E3_1_transcript14037/f2p0/1134	1133	844.535	184.106	12.481
transcript_HQ_E3_1_transcript14038/f2p0/1135	1135	846.535	0	0
transcript_HQ_E3_1_transcript1318/f4p0/2431	2431	2142.54	2254.74	60.2514
transcript_HQ_E3_1_transcript1225/f5p0/2464	2464	2175.54	2940	77.3714
transcript_HQ_E3_1_transcript11325/f2p0/1298	1298	1009.54	185.956	10.546
transcript_HQ_E3_1_transcript10331/f2p0/1361	1360	1071.54	141.849	7.57915
transcript_HQ_E3_1_transcript13180/f2p0/1179	1179	890.535	147.544	9.48572
transcript_HQ_E3_1_transcript14967/f2p0/1086	1083	794.535	100	7.20587
transcript_HQ_E3_1_transcript10332/f3p0/1357	1344	1055.54	413.999	22.4557
transcript_HQ_E3_1_transcript12252/f3p0/1234	1234	945.535	615.888	37.2926
transcript_HQ_E3_1_transcript11328/f5p0/1280	1280	991.535	335	19.3435
transcript_HQ_E3_1_transcript13182/f21p0/1170	1170	881.535	2005.67	130.262
transcript_HQ_E3_1_transcript14041/f5p0/1133	1133	844.535	553.244	37.5058
transcript_HQ_E3_1_transcript13183/f7p0/1215	1216	927.535	751	46.3563
transcript_HQ_E3_1_transcript1497/f3p0/2371	2371	2082.54	422	11.6016
transcript_HQ_E3_1_transcript14970/f2p0/1089	1089	800.535	509.519	36.4401
transcript_HQ_E3_1_transcript14971/f5p0/1057	1057	768.535	663.788	49.4498
transcript_HQ_E3_1_transcript13186/f2p0/1177	1177	888.535	33.6565	2.16867
transcript_HQ_E3_1_transcript11330/f2p0/1318	1318	1029.54	313	17.4061
transcript_HQ_E3_1_transcript12257/f5p0/1239	1239	950.535	422	25.4181
transcript_HQ_E3_1_transcript14972/f2p0/1103	1101	812.535	767	54.0446
transcript_HQ_E3_1_transcript11331/f3p0/1278	1278	989.535	599.321	34.6759
transcript_HQ_E3_1_transcript12258/f3p0/1231	1231	942.535	317	19.2558
transcript_HQ_E3_1_transcript14046/f2p0/1145	1145	856.535	481	32.1514
transcript_HQ_E3_1_transcript13189/f2p0/1179	1179	890.535	649	41.7247
transcript_HQ_E3_1_transcript1319/f2p0/2440	2438	2149.54	343	9.13585
transcript_HQ_E3_1_transcript12260/f35p0/1213	1213	924.535	649.228	40.2044
transcript_HQ_E3_1_transcript11335/f2p0/1292	1292	1003.54	224	12.7795
transcript_HQ_E3_1_transcript14049/f3p0/1140	1139	850.535	227	15.2803
transcript_HQ_E3_1_transcript11336/f2p0/1290	1290	1001.54	465	26.5819
transcript_HQ_E3_1_transcript1034/f12p0/2508	2507	2218.54	2729	70.4266
transcript_HQ_E3_1_transcript12262/f2p0/1238	1238	949.535	203	12.2401
transcript_HQ_E3_1_transcript11337/f20p0/1246	1246	957.535	2300.03	137.524
transcript_HQ_E3_1_transcript11338/f27p0/1269	1268	979.535	1597	93.3435
transcript_HQ_E3_1_transcript12263/f2p0/1242	1239	950.535	580.912	34.9898
transcript_HQ_E3_1_transcript1498/f2p0/2366	2366	2077.54	283.299	7.80721
transcript_HQ_E3_1_transcript11339/f2p0/1287	1287	998.535	203	11.6394
transcript_HQ_E3_1_transcript10341/f3p0/1348	1348	1059.54	373.326	20.1731
transcript_HQ_E3_1_transcript14050/f3p0/1143	1143	854.535	309	20.7027
transcript_HQ_E3_1_transcript14980/f2p0/1084	1084	795.535	134.915	9.70954
transcript_HQ_E3_1_transcript13196/f2p0/1188	1188	899.535	249	15.8482
transcript_HQ_E3_1_transcript14982/f2p0/1084	1084	795.535	155	11.1551
transcript_HQ_E3_1_transcript1134/f2p0/2502	2502	2213.54	650.459	16.8241
transcript_HQ_E3_1_transcript12266/f2p0/1230	1230	941.535	531	32.2892
transcript_HQ_E3_1_transcript14052/f10p0/1114	1114	825.535	738.398	51.21
transcript_HQ_E3_1_transcript10343/f6p0/1360	1360	1071.54	1246.73	66.6138
transcript_HQ_E3_1_transcript12267/f2p0/1237	1237	948.535	108.009	6.5194
transcript_HQ_E3_1_transcript11341/f5p0/1289	1289	1000.54	351.326	20.1038
transcript_HQ_E3_1_transcript14054/f2p0/1132	1132	843.535	248.782	16.8856
transcript_HQ_E3_1_transcript13198/f2p0/1179	1181	892.535	128	8.21077
transcript_HQ_E3_1_transcript14986/f2p0/1083	1083	794.535	199	14.3397
transcript_HQ_E3_1_transcript13199/f14p0/1158	1157	868.535	1017	67.0398
transcript_HQ_E3_1_transcript11344/f4p0/1281	1280	991.535	5229.54	301.964
transcript_HQ_E3_1_transcript1227/f3p0/2462	2463	2174.54	1587.25	41.7905
transcript_HQ_E3_1_transcript11345/f2p0/1283	1283	994.535	503.299	28.9738
transcript_HQ_E3_1_transcript132/f2p0/3425	3424	3135.54	2148	39.2213
transcript_HQ_E3_1_transcript1499/f4p0/2377	2377	2088.54	1687.07	46.2478
transcript_HQ_E3_1_transcript1320/f9p0/2437	2437	2148.54	1296	34.5352
transcript_HQ_E3_1_transcript11347/f36p0/1239	1239	950.535	8485	511.073
transcript_HQ_E3_1_transcript13200/f2p0/1181	1181	892.535	141	9.04468
transcript_HQ_E3_1_transcript12272/f5p0/1241	1241	952.535	1098	65.9965
transcript_HQ_E3_1_transcript13201/f2p0/1160	1158	869.535	95.2001	6.2683
transcript_HQ_E3_1_transcript14992/f3p0/1095	1095	806.535	565	40.1074
transcript_HQ_E3_1_transcript11349/f5p0/1293	1293	1004.54	753	42.917
transcript_HQ_E3_1_transcript12274/f2p0/1234	1234	945.535	234	14.1689
transcript_HQ_E3_1_transcript14058/f2p0/1129	1124	835.535	96.2642	6.59629
transcript_HQ_E3_1_transcript14994/f4p0/1086	1085	796.535	714	51.3207
transcript_HQ_E3_1_transcript10349/f19p0/1330	1330	1041.54	2175	119.56
transcript_HQ_E3_1_transcript13204/f2p0/1183	1183	894.535	1355	86.7244
transcript_HQ_E3_1_transcript14996/f2p0/1085	1085	796.535	455	32.7044
transcript_HQ_E3_1_transcript12276/f20p0/1227	1227	938.535	502	30.6233
transcript_HQ_E3_1_transcript1035/f2p0/2537	2537	2248.54	981.476	24.9908
transcript_HQ_E3_1_transcript13206/f4p0/1169	1169	880.535	203	13.1992
transcript_HQ_E3_1_transcript12277/f2p0/1225	1225	936.535	221.806	13.5597
transcript_HQ_E3_1_transcript11351/f2p0/1295	1295	1006.54	281.908	16.0353
transcript_HQ_E3_1_transcript1406/f2p0/2412	2412	2123.54	221	5.95843
transcript_HQ_E3_1_transcript12278/f2p0/1233	1233	944.535	314	19.0332
transcript_HQ_E3_1_transcript11352/f8p0/1272	1272	983.535	236	13.7379
transcript_HQ_E3_1_transcript14060/f8p0/1133	1133	844.535	369	25.0154
transcript_HQ_E3_1_transcript13209/f2p0/1176	1176	887.535	559.412	36.0866
transcript_HQ_E3_1_transcript11354/f49p0/1217	1215	926.535	1167.4	72.1366
transcript_HQ_E3_1_transcript1228/f2p0/2444	2444	2155.54	1116.64	29.659
transcript_HQ_E3_1_transcript10352/f10p0/1344	1344	1055.54	612	33.1954
transcript_HQ_E3_1_transcript12280/f3p0/1239	1239	950.535	5.57247	0.335644
transcript_HQ_E3_1_transcript15/f3p0/4371	4366	4077.54	5504.79	77.2934
transcript_HQ_E3_1_transcript13210/f16p0/1181	1177	888.535	1685	108.574
transcript_HQ_E3_1_transcript11356/f2p0/1293	1293	1004.54	254	14.4766
transcript_HQ_E3_1_transcript12282/f2p0/1229	1229	940.535	313.666	19.0938
transcript_HQ_E3_1_transcript10354/f2p0/1360	1360	1071.54	1102.49	58.9069
transcript_HQ_E3_1_transcript11357/f9p0/1289	1289	1000.54	2048.18	117.202
transcript_HQ_E3_1_transcript14065/f2p0/1134	1134	845.535	109.369	7.40561
transcript_HQ_E3_1_transcript1500/f2p0/2375	2375	2086.54	613.152	16.8245
transcript_HQ_E3_1_transcript10355/f3p0/1352	1352	1063.54	667	35.9065
transcript_HQ_E3_1_transcript15000/f5p0/1075	1075	786.535	333	24.2396
transcript_HQ_E3_1_transcript13213/f3p0/1170	1170	881.535	460.361	29.8991
transcript_HQ_E3_1_transcript15001/f17p0/1085	1085	796.535	17017.5	1223.18
transcript_HQ_E3_1_transcript10356/f2p0/1346	1346	1057.54	1038.44	56.2194
transcript_HQ_E3_1_transcript12285/f2p0/1239	1240	951.535	149	8.96522
transcript_HQ_E3_1_transcript12286/f2p0/1242	1242	953.535	137.129	8.23365
transcript_HQ_E3_1_transcript13215/f2p0/1184	1184	895.535	568	36.3132
transcript_HQ_E3_1_transcript10357/f5p0/1346	1346	1057.54	215	11.6397
transcript_HQ_E3_1_transcript15003/f2p0/1077	1077	788.535	168	12.198
transcript_HQ_E3_1_transcript1136/f5p0/2001	2001	1712.54	322.016	10.7656
transcript_HQ_E3_1_transcript10359/f2p0/1355	1355	1066.54	103.538	5.55806
transcript_HQ_E3_1_transcript11361/f2p0/1290	1290	1001.54	647	36.986
transcript_HQ_E3_1_transcript1407/f2p0/2407	2408	2119.54	999	26.9851
transcript_HQ_E3_1_transcript1322/f2p0/2467	2471	2182.54	458	12.0144
transcript_HQ_E3_1_transcript15009/f2p0/1091	1091	802.535	242	17.2644
transcript_HQ_E3_1_transcript10360/f2p0/1352	1350	1061.54	815.817	44.0005
transcript_HQ_E3_1_transcript12292/f9p0/1225	1225	936.535	264	16.1391
transcript_HQ_E3_1_transcript11366/f2p0/1300	1300	1011.54	468	26.4889
transcript_HQ_E3_1_transcript1501/f2p0/2381	2381	2092.54	125.558	3.43535
transcript_HQ_E3_1_transcript13222/f2p0/1179	1179	890.535	155	9.96506
transcript_HQ_E3_1_transcript10362/f13p0/1334	1334	1045.54	376.41	20.6121
transcript_HQ_E3_1_transcript14075/f3p0/1133	1133	844.535	24650	1671.09
transcript_HQ_E3_1_transcript15011/f2p0/1074	1066	777.535	288	21.2066
transcript_HQ_E3_1_transcript12295/f2p0/1230	1227	938.535	330.879	20.1845
transcript_HQ_E3_1_transcript14076/f23p0/1053	1053	764.535	1179	88.2909
transcript_HQ_E3_1_transcript10364/f4p0/1347	1347	1058.54	1393	75.3434
transcript_HQ_E3_1_transcript14077/f58p0/993	993	704.535	4450	361.624
transcript_HQ_E3_1_transcript15014/f5p0/1076	1074	785.535	780	56.8497
transcript_HQ_E3_1_transcript14078/f2p0/1131	1131	842.535	349.379	23.7415
transcript_HQ_E3_1_transcript1137/f3p0/2484	2484	2195.54	609.85	15.9031
transcript_HQ_E3_1_transcript15015/f8p0/1092	1090	801.535	1840	131.43
transcript_HQ_E3_1_transcript12298/f2p0/1230	1230	941.535	422.076	25.6657
transcript_HQ_E3_1_transcript10366/f5p0/1356	1354	1065.54	759	40.7825
transcript_HQ_E3_1_transcript15016/f7p0/1022	1022	733.535	182.738	14.2629
transcript_HQ_E3_1_transcript13228/f2p0/1194	1184	895.535	419	26.7874
transcript_HQ_E3_1_transcript12299/f4p0/1240	1238	949.535	1589.79	95.8579
transcript_HQ_E3_1_transcript1408/f3p0/2407	2407	2118.54	3610.49	97.5731
transcript_HQ_E3_1_transcript13229/f2p0/1192	1190	901.535	0	0
transcript_HQ_E3_1_transcript14080/f24p0/1104	1104	815.535	1524	106.99
transcript_HQ_E3_1_transcript11373/f2p0/1284	1284	995.535	52.3178	3.00879
transcript_HQ_E3_1_transcript123/f5p0/3433	3433	3144.54	8160	148.571
transcript_HQ_E3_1_transcript14081/f6p0/1125	1125	836.535	450	30.7984
transcript_HQ_E3_1_transcript11374/f5p0/1284	1281	992.535	477	27.5151
transcript_HQ_E3_1_transcript1502/f2p0/2367	2367	2078.54	55	1.51497
transcript_HQ_E3_1_transcript1323/f2p0/2421	2421	2132.54	509.48	13.6782
transcript_HQ_E3_1_transcript11375/f4p0/1283	1283	994.535	844	48.5872
transcript_HQ_E3_1_transcript13230/f3p0/1191	1191	902.535	218.907	13.8866
transcript_HQ_E3_1_transcript15021/f4p0/1079	1079	790.535	184	13.3259
transcript_HQ_E3_1_transcript1037/f2p0/2557	2555	2266.54	779.893	19.7003
transcript_HQ_E3_1_transcript15023/f2p0/1087	1087	798.535	141	10.1094
transcript_HQ_E3_1_transcript10370/f2p0/1353	1353	1064.54	170	9.14299
transcript_HQ_E3_1_transcript13233/f2p0/1175	1175	886.535	239.283	15.4531
transcript_HQ_E3_1_transcript12302/f18p0/1211	1212	923.535	1448	89.7665
transcript_HQ_E3_1_transcript10371/f3p0/1342	1342	1053.54	277.629	15.0874
transcript_HQ_E3_1_transcript11379/f3p0/1291	1291	1002.54	110	6.28192
transcript_HQ_E3_1_transcript15025/f3p0/1176	1176	887.535	314.578	20.2928
transcript_HQ_E3_1_transcript12303/f4p0/1230	1230	941.535	373	22.6815
transcript_HQ_E3_1_transcript14086/f2p0/1148	1148	859.535	374	24.9119
transcript_HQ_E3_1_transcript13235/f3p0/1175	1175	886.535	182	11.7537
transcript_HQ_E3_1_transcript13236/f2p0/1176	1176	887.535	443.714	28.6231
transcript_HQ_E3_1_transcript14087/f3p0/1127	1127	838.535	132.756	9.06425
transcript_HQ_E3_1_transcript15027/f8p0/1075	1075	786.535	3643	265.18
transcript_HQ_E3_1_transcript1138/f2p0/2523	2520	2231.54	1171	30.0436
transcript_HQ_E3_1_transcript15028/f2p0/1083	1082	793.535	264.121	19.0562
transcript_HQ_E3_1_transcript15029/f19p0/1049	1047	758.535	781	58.9488
transcript_HQ_E3_1_transcript10374/f2p0/1350	1348	1059.54	793	42.8506
transcript_HQ_E3_1_transcript14089/f4p0/1144	1137	848.535	261	17.6104
transcript_HQ_E3_1_transcript11382/f2p0/1280	1280	991.535	11603	669.977
transcript_HQ_E3_1_transcript1503/f3p0/2388	2388	2099.54	178	4.85396
transcript_HQ_E3_1_transcript1324/f3p0/2416	2417	2128.54	969	26.0641
transcript_HQ_E3_1_transcript11383/f2p0/1290	1284	995.535	126	7.24625
transcript_HQ_E3_1_transcript12305/f2p0/1235	1229	940.535	587.39	35.7562
transcript_HQ_E3_1_transcript14090/f2p0/1135	1135	846.535	280	18.9371
transcript_HQ_E3_1_transcript10377/f2p0/1348	1348	1059.54	362	19.5611
transcript_HQ_E3_1_transcript13241/f2p0/1177	1177	888.535	484	31.1868
transcript_HQ_E3_1_transcript15033/f2p0/1078	1078	789.535	256.325	18.5874
transcript_HQ_E3_1_transcript14091/f2p0/1135	1134	845.535	756.736	51.2404
transcript_HQ_E3_1_transcript12307/f2p0/1237	1234	945.535	179	10.8386
transcript_HQ_E3_1_transcript15034/f2p0/1080	1079	790.535	29	2.10028
transcript_HQ_E3_1_transcript11387/f2p0/1276	1275	986.535	181.713	10.5456
transcript_HQ_E3_1_transcript10379/f2p0/1354	1354	1065.54	431.855	23.2044
transcript_HQ_E3_1_transcript11389/f3p0/1282	1285	996.535	417	23.9576
transcript_HQ_E3_1_transcript15038/f2p0/1086	1086	797.535	270	19.3827
transcript_HQ_E3_1_transcript1231/f2p0/2469	2463	2174.54	1337.53	35.2157
transcript_HQ_E3_1_transcript1038/f7p0/2526	2526	2237.54	3954.1	101.176
transcript_HQ_E3_1_transcript12310/f7p0/1235	1235	946.535	9891.86	598.33
transcript_HQ_E3_1_transcript1139/f2p0/2500	2500	2211.54	675.268	17.4816
transcript_HQ_E3_1_transcript10380/f2p0/1349	1349	1060.54	505.14	27.27
transcript_HQ_E3_1_transcript13243/f4p0/1176	1176	887.535	437	28.19
transcript_HQ_E3_1_transcript12311/f5p0/1229	1229	940.535	224	13.6355
transcript_HQ_E3_1_transcript1504/f2p0/2302	2301	2012.54	1955	55.6164
transcript_HQ_E3_1_transcript13245/f4p0/1171	1171	882.535	584	37.8861
transcript_HQ_E3_1_transcript15041/f2p0/1079	1079	790.535	185	13.3983
transcript_HQ_E3_1_transcript13246/f3p0/1184	1184	895.535	424.305	27.1266
transcript_HQ_E3_1_transcript11393/f5p0/1282	1283	994.535	589	33.9074
transcript_HQ_E3_1_transcript12315/f2p0/1226	1225	936.535	262	16.0168
transcript_HQ_E3_1_transcript11394/f2p0/1274	1274	985.535	1361.27	79.0809
transcript_HQ_E3_1_transcript11395/f2p0/1300	1300	1011.54	208	11.7729
transcript_HQ_E3_1_transcript10384/f5p0/1344	1344	1055.54	705.085	38.2444
transcript_HQ_E3_1_transcript12317/f2p0/1225	1225	936.535	534.99	32.7055
transcript_HQ_E3_1_transcript141/f5p0/3407	3407	3118.54	3878	71.1962
transcript_HQ_E3_1_transcript10386/f2p0/1348	1346	1057.54	368	19.9229
transcript_HQ_E3_1_transcript1325/f2p0/2496	2488	2199.54	1386.15	36.0811
transcript_HQ_E3_1_transcript15042/f2p0/1093	1082	793.535	3328	240.114
transcript_HQ_E3_1_transcript13250/f11p0/1181	1181	892.535	725	46.5063
transcript_HQ_E3_1_transcript11399/f3p0/1239	1239	950.535	536	32.2846
transcript_HQ_E3_1_transcript10387/f3p0/1323	1323	1034.54	14591.4	807.517
transcript_HQ_E3_1_transcript15044/f2p0/1081	1081	792.535	313.847	22.6725
transcript_HQ_E3_1_transcript13251/f2p0/1180	1179	890.535	32.4573	2.0867
transcript_HQ_E3_1_transcript14100/f2p0/1139	1141	852.535	313	21.0199
transcript_HQ_E3_1_transcript12320/f2p0/1228	1229	940.535	1116	67.9342
transcript_HQ_E3_1_transcript13253/f49p0/1156	1156	867.535	1211	79.9202
transcript_HQ_E3_1_transcript14102/f5p0/1125	1125	836.535	137	9.37639
transcript_HQ_E3_1_transcript10389/f6p0/1372	1372	1083.54	569.648	30.0998
transcript_HQ_E3_1_transcript114/f3p0/3461	3461	3172.54	4684	84.5298
transcript_HQ_E3_1_transcript15048/f6p0/1085	1085	796.535	420	30.1887
transcript_HQ_E3_1_transcript15049/f6p0/1077	1077	788.535	268.439	19.4906
transcript_HQ_E3_1_transcript1039/f2p0/2539	2539	2250.54	5372.61	136.678
transcript_HQ_E3_1_transcript1140/f9p0/2535	2535	2246.54	3744.89	95.4388
transcript_HQ_E3_1_transcript1505/f3p0/2368	2368	2079.54	1035	28.4953
transcript_HQ_E3_1_transcript14106/f12p0/1130	1130	841.535	309	21.0226
transcript_HQ_E3_1_transcript11402/f5p0/1266	1266	977.535	771	45.1566
transcript_HQ_E3_1_transcript10393/f9p0/1351	1350	1061.54	685.533	36.9737
transcript_HQ_E3_1_transcript1326/f4p0/2435	2435	2146.54	595.058	15.8716
transcript_HQ_E3_1_transcript1411/f4p0/2401	2401	2112.54	960	26.0176
transcript_HQ_E3_1_transcript15056/f11p0/1063	1063	774.535	1036	76.5805
transcript_HQ_E3_1_transcript13260/f35p0/1140	1140	851.535	444	29.8524
transcript_HQ_E3_1_transcript13261/f2p0/1152	1152	863.535	414.326	27.4702
transcript_HQ_E3_1_transcript10396/f3p0/1347	1346	1057.54	172.866	9.35869
transcript_HQ_E3_1_transcript13262/f5p0/1168	1168	879.535	119	7.74628
transcript_HQ_E3_1_transcript11405/f2p0/1287	1290	1001.54	4.29187	0.245347
transcript_HQ_E3_1_transcript13264/f4p0/1173	1173	884.535	952.636	61.6611
transcript_HQ_E3_1_transcript11407/f35p0/1243	1240	951.535	5136	309.029
transcript_HQ_E3_1_transcript12322/f2p0/1261	1236	947.535	35.6789	2.15583
transcript_HQ_E3_1_transcript15061/f3p0/1091	1091	802.535	239	17.0503
transcript_HQ_E3_1_transcript14115/f2p0/1128	1128	839.535	1165.22	79.4635
transcript_HQ_E3_1_transcript12324/f2p0/1231	1230	941.535	277	16.8439
transcript_HQ_E3_1_transcript1141/f3p0/2510	2510	2221.54	1791.34	46.1662
transcript_HQ_E3_1_transcript13269/f5p0/1188	1188	899.535	462.474	29.4353
transcript_HQ_E3_1_transcript14116/f3p0/1114	1114	825.535	393.678	27.3027
transcript_HQ_E3_1_transcript104/f2p0/3525	3525	3236.54	2350	41.5707
transcript_HQ_E3_1_transcript11411/f2p0/1283	1283	994.535	145.663	8.38546
transcript_HQ_E3_1_transcript1327/f2p0/2455	2455	2166.54	239	6.31585
transcript_HQ_E3_1_transcript11412/f2p0/1299	1299	1010.54	104	5.89225
transcript_HQ_E3_1_transcript15067/f2p0/1095	1095	806.535	466	33.0797
transcript_HQ_E3_1_transcript1040/f2p0/2535	2535	2246.54	508.787	12.9665
transcript_HQ_E3_1_transcript12328/f2p0/1232	1232	943.535	447	27.1237
transcript_HQ_E3_1_transcript13271/f10p0/1168	1168	879.535	1344.23	87.5024
transcript_HQ_E3_1_transcript14118/f4p0/1145	1131	842.535	117.092	7.95684
transcript_HQ_E3_1_transcript11414/f10p0/1283	1280	991.535	543.57	31.3868
transcript_HQ_E3_1_transcript14119/f2p0/1126	1125	836.535	196	13.4144
transcript_HQ_E3_1_transcript11415/f3p0/1282	1282	993.535	2422	139.569
transcript_HQ_E3_1_transcript1507/f3p0/2366	2366	2077.54	763	21.0269
transcript_HQ_E3_1_transcript11416/f2p0/1283	1283	994.535	43	2.47541
transcript_HQ_E3_1_transcript1233/f6p0/2467	2461	2172.54	5143.27	135.541
transcript_HQ_E3_1_transcript15070/f2p0/1076	1076	787.535	540	39.2576
transcript_HQ_E3_1_transcript10403/f5p0/1346	1346	1057.54	394.179	21.3402
transcript_HQ_E3_1_transcript12331/f2p0/1226	1226	937.535	2245	137.097
transcript_HQ_E3_1_transcript14121/f2p0/1136	1136	847.535	719.513	48.6049
transcript_HQ_E3_1_transcript15073/f2p0/1085	1085	796.535	379.288	27.2624
transcript_HQ_E3_1_transcript13278/f2p0/1080	1072	783.535	13	0.949914
transcript_HQ_E3_1_transcript14122/f2p0/1138	1138	849.535	73.2681	4.93779
transcript_HQ_E3_1_transcript15074/f7p0/1087	1087	798.535	217.093	15.565
transcript_HQ_E3_1_transcript15075/f3p0/1079	1079	790.535	364	26.3621
transcript_HQ_E3_1_transcript10406/f11p0/1332	1332	1043.54	5667.64	310.953
transcript_HQ_E3_1_transcript15077/f182p0/1003	1003	714.535	5911.85	473.695
transcript_HQ_E3_1_transcript14125/f2p0/1126	1126	837.535	9	0.615232
transcript_HQ_E3_1_transcript13280/f2p0/1170	1170	881.535	230.745	14.9862
transcript_HQ_E3_1_transcript12336/f2p0/1226	1225	936.535	632	38.636
transcript_HQ_E3_1_transcript15078/f6p0/1071	1071	782.535	635	46.4589
transcript_HQ_E3_1_transcript15079/f15p0/1067	1066	777.535	1331	98.0071
transcript_HQ_E3_1_transcript14127/f2p0/1125	1125	836.535	300.961	20.598
transcript_HQ_E3_1_transcript10409/f93p0/1283	1283	994.535	5031	289.623
transcript_HQ_E3_1_transcript13283/f2p0/1155	1153	864.535	20.533	1.35978
transcript_HQ_E3_1_transcript1508/f3p0/2371	2370	2081.54	532	14.6328
transcript_HQ_E3_1_transcript12339/f3p0/1236	1236	947.535	456.534	27.5852
transcript_HQ_E3_1_transcript11424/f2p0/1270	1270	981.535	1540.32	89.8474
transcript_HQ_E3_1_transcript15080/f2p0/1090	1091	802.535	200	14.2681
transcript_HQ_E3_1_transcript14129/f3p0/1129	1129	840.535	1892.97	128.94
transcript_HQ_E3_1_transcript13285/f4p0/1177	1177	888.535	1658	106.834
transcript_HQ_E3_1_transcript1234/f2p0/2465	2465	2176.54	572	15.0463
transcript_HQ_E3_1_transcript15082/f2p0/1078	1077	788.535	188.24	13.6676
transcript_HQ_E3_1_transcript13287/f3p0/1124	1124	835.535	9956.57	682.252
transcript_HQ_E3_1_transcript1413/f14p0/2360	2360	2071.54	2862.24	79.1068
transcript_HQ_E3_1_transcript10411/f3p0/1268	1268	979.535	61	3.56541
transcript_HQ_E3_1_transcript12341/f2p0/1225	1223	934.535	793.689	48.6244
transcript_HQ_E3_1_transcript10412/f2p0/1346	1346	1057.54	608	32.9161
transcript_HQ_E3_1_transcript12342/f8p0/1248	1243	954.535	1443.73	86.5949
transcript_HQ_E3_1_transcript1329/f2p0/2434	2434	2145.54	1855.77	49.521
transcript_HQ_E3_1_transcript14133/f2p0/1132	1132	843.535	208	14.1176
transcript_HQ_E3_1_transcript15088/f10p0/1050	1050	761.535	2582.89	194.185
transcript_HQ_E3_1_transcript13290/f2p0/1174	1174	885.535	543	35.107
transcript_HQ_E3_1_transcript14134/f4p0/1128	1128	839.535	165.905	11.3141
transcript_HQ_E3_1_transcript15089/f5p0/1083	1083	794.535	918	66.1499
transcript_HQ_E3_1_transcript11431/f2p0/1279	1280	991.535	631.986	36.4921
transcript_HQ_E3_1_transcript14136/f2p0/1138	1138	849.535	269	18.1289
transcript_HQ_E3_1_transcript12346/f13p0/1220	1220	931.535	796	48.923
transcript_HQ_E3_1_transcript15090/f2p0/1076	1075	786.535	365	26.5689
transcript_HQ_E3_1_transcript13294/f3p0/1172	1172	883.535	310.138	20.097
transcript_HQ_E3_1_transcript15091/f3p0/1086	1086	797.535	697	50.036
transcript_HQ_E3_1_transcript11434/f2p0/1278	1278	989.535	4550	263.257
transcript_HQ_E3_1_transcript13296/f2p0/1179	1179	890.535	559	35.9385
transcript_HQ_E3_1_transcript10419/f2p0/1346	1346	1057.54	75	4.06037
transcript_HQ_E3_1_transcript11436/f2p0/1283	1283	994.535	328	18.8822
transcript_HQ_E3_1_transcript11437/f5p0/1277	1277	988.535	1189.91	68.9163
transcript_HQ_E3_1_transcript12349/f3p0/1247	1247	958.535	244	14.5741
transcript_HQ_E3_1_transcript10421/f7p0/1345	1345	1056.54	1065.3	57.7279
transcript_HQ_E3_1_transcript14142/f2p0/1138	1139	850.535	81	5.45246
transcript_HQ_E3_1_transcript1235/f4p0/2458	2458	2169.54	368	9.71137
transcript_HQ_E3_1_transcript14143/f2p0/1131	1129	840.535	74	5.04052
transcript_HQ_E3_1_transcript1144/f2p0/2501	2501	2212.54	679.136	17.5738
transcript_HQ_E3_1_transcript14144/f2p0/1128	1122	833.535	423	29.0547
transcript_HQ_E3_1_transcript10423/f2p0/1347	1348	1059.54	505.144	27.296
transcript_HQ_E3_1_transcript133/f2p0/3431	3431	3142.54	286	5.21057
transcript_HQ_E3_1_transcript14146/f27p0/1063	1063	774.535	4073.31	301.097
transcript_HQ_E3_1_transcript11442/f2p0/1285	1285	996.535	160	9.19235
transcript_HQ_E3_1_transcript1510/f2p0/2391	2383	2094.54	188.53	5.15338
transcript_HQ_E3_1_transcript11443/f7p0/1277	1277	988.535	140	8.1084
transcript_HQ_E3_1_transcript1330/f47p0/2367	2367	2078.54	13983.5	385.174
transcript_HQ_E3_1_transcript15101/f13p0/1071	1071	782.535	2010	147.059
transcript_HQ_E3_1_transcript12357/f34p0/1197	1197	908.535	2288.15	144.192
transcript_HQ_E3_1_transcript10427/f8p0/1352	1352	1063.54	725	39.0288
transcript_HQ_E3_1_transcript13302/f2p0/1180	1180	891.535	112	7.19248
transcript_HQ_E3_1_transcript15105/f2p0/1106	1108	819.535	299	20.8883
transcript_HQ_E3_1_transcript13303/f36p0/1137	1137	848.535	1659.9	111.998
transcript_HQ_E3_1_transcript10428/f6p0/1342	1342	1053.54	1754	95.3191
transcript_HQ_E3_1_transcript1415/f2p0/2400	2400	2111.54	383	10.3848
transcript_HQ_E3_1_transcript15107/f2p0/1073	1073	784.535	1073	78.3045
transcript_HQ_E3_1_transcript15108/f5p0/1079	1079	790.535	422.436	30.5942
transcript_HQ_E3_1_transcript13306/f2p0/1182	1182	893.535	178.177	11.4167
transcript_HQ_E3_1_transcript15109/f2p0/1086	1086	797.535	239	17.1572
transcript_HQ_E3_1_transcript13307/f2p0/1177	1177	888.535	119	7.66782
transcript_HQ_E3_1_transcript11448/f5p0/1287	1287	998.535	636.322	36.4849
transcript_HQ_E3_1_transcript12361/f3p0/1144	1144	855.535	156	10.4397
transcript_HQ_E3_1_transcript1043/f3p0/2542	2542	2253.54	959.167	24.3685
transcript_HQ_E3_1_transcript13308/f21p0/1169	1169	880.535	1277	83.0316
transcript_HQ_E3_1_transcript15110/f2p0/1042	1039	750.535	445	33.946
transcript_HQ_E3_1_transcript14154/f2p0/1142	1142	853.535	332.98	22.3355
transcript_HQ_E3_1_transcript15111/f8p0/1076	1076	787.535	952	69.2096
transcript_HQ_E3_1_transcript14155/f4p0/1136	1136	847.535	223	15.0642
transcript_HQ_E3_1_transcript15112/f10p0/1079	1079	790.535	633	45.8439
transcript_HQ_E3_1_transcript10432/f4p0/1330	1331	1042.54	444	24.3833
transcript_HQ_E3_1_transcript11450/f2p0/1314	1314	1025.54	600	33.4966
transcript_HQ_E3_1_transcript15113/f2p0/1068	1068	779.535	111	8.15242
transcript_HQ_E3_1_transcript12366/f2p0/1225	1225	936.535	219.076	13.3927
transcript_HQ_E3_1_transcript13309/f2p0/1172	1171	882.535	144.997	9.40649
transcript_HQ_E3_1_transcript10434/f2p0/1354	1354	1065.54	673	36.1615
transcript_HQ_E3_1_transcript15116/f2p0/1090	1090	801.535	282.108	20.1508
transcript_HQ_E3_1_transcript1331/f2p0/2452	2453	2164.54	716	18.9386
transcript_HQ_E3_1_transcript10435/f2p0/1329	1324	1035.54	7579.05	419.034
transcript_HQ_E3_1_transcript15117/f2p0/1077	1077	788.535	268.398	19.4876
transcript_HQ_E3_1_transcript11454/f2p0/1286	1286	997.535	197	11.3067
transcript_HQ_E3_1_transcript13310/f3p0/1168	1168	879.535	193.164	12.574
transcript_HQ_E3_1_transcript15118/f2p0/1078	1078	789.535	347	25.1627
transcript_HQ_E3_1_transcript11455/f3p0/1301	1301	1012.54	216.012	12.2143
transcript_HQ_E3_1_transcript13311/f2p0/1175	1175	886.535	256	16.5327
transcript_HQ_E3_1_transcript1237/f3p0/2465	2465	2176.54	1487	39.1151
transcript_HQ_E3_1_transcript13313/f3p0/1186	1186	897.535	469	29.9172
transcript_HQ_E3_1_transcript13314/f5p0/1176	1173	884.535	1039.95	67.3124
transcript_HQ_E3_1_transcript13315/f2p0/1170	1170	881.535	371	24.0954
transcript_HQ_E3_1_transcript1044/f2p0/2537	2537	2248.54	618	15.7358
transcript_HQ_E3_1_transcript1146/f5p0/2508	2508	2219.54	450.333	11.6164
transcript_HQ_E3_1_transcript1512/f2p0/2383	2382	2093.54	5001	136.765
[truncated: 9,361 more rows]

## Sheet: MC_1
target_id	length	eff_length	est_counts	tpm
[truncated: 13,857 more rows]

[truncated: 2 more sheets: MC_2, MC_3]
