# Supplementary material for: Comparative transcriptome analysis reveals deep molecular landscapes in stony coral Montipora clade
Source: Front Genet. 2023 Nov 7;14:1297483. doi: 10.3389/fgene.2023.1297483 (PMC10662330; doi:10.3389/fgene.2023.1297483)
Supplement: Supplementary file 2 [file Table3.XLSX]

## Sheet: 3.1
Species	Download Link
Acropora digitifera	https://www.ncbi.nlm.nih.gov/datasets/genome/GCF_000222465.1/
Acropora millepora	https://www.ncbi.nlm.nih.gov/datasets/genome/GCF_013753865.1/
Montipora capitata	http://cyanophora.rutgers.edu/montipora/
Stylophora pistillata	https://www.ncbi.nlm.nih.gov/datasets/genome/GCF_002571385.2/
Nematostella vectensis	https://www.ncbi.nlm.nih.gov/datasets/genome/GCF_932526225.1/
Exaiptasia diaphana	https://www.ncbi.nlm.nih.gov/datasets/genome/GCF_001417965.1/

## Sheet: 3.2
Orthogroup	M.capricornis	M.foliosa	M.capitata	A.digitifera	A.millepora	S.pistillata	E.diaphana	N.vectensis	Total
OG0000000	10	2	81	39	81	57	53	19	342
OG0000001	4	6	15	44	107	24	18	17	235
OG0000002	2	2	21	51	121	2	1	1	201
OG0000003	0	0	7	47	84	30	12	20	200
OG0000004	1	0	32	33	51	22	19	41	199
OG0000005	8	3	30	42	37	44	12	18	194
OG0000006	2	2	52	36	59	22	1	4	178
OG0000007	1	1	21	30	31	44	21	17	166
OG0000008	1	1	32	22	27	28	22	31	164
OG0000009	7	8	26	35	17	26	31	13	163
OG0000010	1	0	23	26	33	28	14	38	163
OG0000011	3	1	78	18	36	6	12	5	159
OG0000012	12	5	26	23	32	38	18	5	159
OG0000013	11	1	23	49	47	11	12	4	158
OG0000014	6	1	39	55	44	11	1	0	157
OG0000015	1	2	46	18	31	39	12	6	155
OG0000016	1	0	3	34	45	2	41	26	152
OG0000017	6	14	12	37	21	19	28	5	142
OG0000018	8	7	19	32	13	4	30	27	140
OG0000019	1	1	35	24	26	12	14	23	136
OG0000020	2	2	30	31	18	24	4	22	133
OG0000021	3	1	68	4	6	19	1	31	133
OG0000022	0	0	22	32	34	22	21	0	131
OG0000023	1	1	18	13	76	18	3	0	130
OG0000024	3	2	26	52	32	13	1	0	129
OG0000025	1	1	8	29	59	16	9	5	128
OG0000026	0	0	5	27	52	27	10	2	123
OG0000027	2	1	65	13	28	2	10	2	123
OG0000028	0	0	10	40	40	21	9	0	120
OG0000029	3	1	27	20	18	33	9	6	117
OG0000030	0	0	24	15	43	8	11	16	117
OG0000031	4	3	1	9	27	10	20	42	116
OG0000032	2	2	30	28	38	11	4	1	116
OG0000033	13	5	5	44	25	20	2	1	115
OG0000034	2	0	20	27	26	23	5	9	112
OG0000035	2	3	0	14	29	14	14	35	111
OG0000036	1	0	30	17	40	7	10	1	106
OG0000037	7	5	12	25	25	31	0	0	105
OG0000038	0	0	55	5	17	11	2	15	105
OG0000039	1	5	1	14	29	8	10	33	101
OG0000040	2	1	40	13	21	6	16	2	101
OG0000041	0	0	5	26	13	40	3	14	101
OG0000042	7	5	13	16	16	17	11	15	100
OG0000043	2	1	9	46	22	19	0	0	99
OG0000044	1	1	23	23	36	10	4	1	99
OG0000045	4	2	6	6	8	8	24	41	99
OG0000046	0	1	45	15	6	17	8	6	98
OG0000047	2	1	4	16	44	26	5	0	98
OG0000048	2	0	16	21	36	18	5	0	98
OG0000049	2	2	19	18	41	6	7	3	98
OG0000050	3	2	13	15	48	3	6	8	98
OG0000051	4	2	8	8	19	11	21	25	98
OG0000052	4	1	11	24	26	17	11	3	97
OG0000053	1	0	14	27	35	11	2	7	97
OG0000054	6	2	11	13	7	16	21	18	94
OG0000055	2	1	15	14	8	12	38	4	94
OG0000056	2	1	16	23	17	25	7	2	93
OG0000057	5	2	18	20	35	11	1	1	93
OG0000058	2	1	32	11	18	19	6	2	91
OG0000059	2	1	35	9	19	5	5	14	90
OG0000060	3	0	6	11	37	25	7	0	89
OG0000061	34	9	10	6	7	7	6	9	88
OG0000062	0	0	4	10	13	15	22	24	88
OG0000063	2	1	5	12	8	29	16	14	87
OG0000064	2	2	1	18	24	36	2	2	87
OG0000065	1	0	41	9	10	4	9	13	87
OG0000066	18	18	19	5	7	8	3	9	87
OG0000067	8	2	11	10	10	10	15	20	86
OG0000068	0	0	8	0	0	39	18	21	86
OG0000069	14	7	11	5	7	10	10	21	85
OG0000070	0	0	2	15	17	5	9	37	85
OG0000071	1	3	24	12	24	10	5	5	84
OG0000072	1	3	21	19	28	11	1	0	84
OG0000073	0	1	8	20	24	9	7	12	81
OG0000074	0	1	31	10	13	26	0	0	81
OG0000075	2	2	27	11	31	7	0	0	80
OG0000076	1	2	2	6	25	4	14	25	79
OG0000077	9	10	13	20	25	2	0	0	79
OG0000078	0	0	4	22	45	0	4	4	79
OG0000079	0	1	14	13	8	20	3	20	79
OG0000080	3	3	7	7	16	14	9	20	79
OG0000081	2	0	23	20	32	1	0	0	78
OG0000082	1	1	29	6	6	7	12	16	78
OG0000083	3	0	7	15	18	16	12	7	78
OG0000084	1	0	15	6	14	17	8	17	78
OG0000085	2	1	20	20	23	3	8	0	77
OG0000086	1	0	12	14	13	1	22	14	77
OG0000087	0	0	43	5	20	3	3	2	76
OG0000088	0	0	1	34	21	5	12	3	76
OG0000089	2	2	9	7	11	10	12	23	76
OG0000090	0	0	19	9	30	1	14	3	76
OG0000091	0	1	10	8	40	3	12	2	76
OG0000092	0	0	11	12	24	5	4	19	75
OG0000093	1	0	17	13	23	13	1	7	75
OG0000094	1	0	10	11	5	22	6	20	75
OG0000095	0	1	17	8	17	15	12	5	75
OG0000096	1	0	10	5	7	6	13	32	74
OG0000097	5	3	23	16	18	6	0	3	74
OG0000098	0	1	38	4	12	5	4	10	74
OG0000099	0	0	38	16	14	1	4	0	73
OG0000100	1	1	27	5	30	7	2	0	73
OG0000101	0	0	67	2	2	0	2	0	73
OG0000102	1	0	13	11	36	2	1	9	73
OG0000103	17	10	10	6	10	2	9	9	73
OG0000104	1	1	28	13	17	2	7	3	72
OG0000105	0	0	26	14	16	1	14	1	72
OG0000106	2	0	30	7	23	5	4	1	72
OG0000107	2	5	8	21	10	5	6	15	72
OG0000108	1	1	27	7	15	9	4	8	72
OG0000109	4	4	15	9	10	13	11	6	72
OG0000110	0	0	6	21	21	14	9	0	71
OG0000111	1	1	5	12	15	17	6	14	71
OG0000112	0	1	3	1	11	10	18	27	71
OG0000113	0	1	4	41	18	1	5	1	71
OG0000114	13	4	10	8	9	9	7	10	70
OG0000115	2	0	31	13	15	2	5	1	69
OG0000116	1	0	21	6	16	1	18	6	69
OG0000117	1	1	10	22	14	5	5	11	69
OG0000118	6	1	22	10	6	19	3	2	69
OG0000119	13	7	11	12	12	5	4	5	69
OG0000120	0	0	4	19	10	11	3	22	69
OG0000121	0	0	43	7	7	5	3	4	69
OG0000122	0	0	69	0	0	0	0	0	69
OG0000123	0	0	25	8	13	10	9	3	68
OG0000124	0	2	11	11	25	2	15	2	68
OG0000125	2	0	6	20	30	0	0	9	67
OG0000126	0	0	23	10	30	0	1	3	67
OG0000127	2	0	7	14	12	11	12	9	67
OG0000128	1	0	29	9	23	3	2	0	67
OG0000129	1	1	26	11	24	1	1	2	67
OG0000130	0	0	33	5	8	9	4	8	67
OG0000131	1	0	19	5	17	25	0	0	67
OG0000132	9	4	10	7	10	8	10	9	67
OG0000133	1	1	6	10	24	9	6	9	66
OG0000134	0	2	6	32	16	10	0	0	66
OG0000135	0	0	30	6	9	8	12	1	66
OG0000136	0	0	29	8	16	3	3	7	66
OG0000137	4	6	5	14	10	7	7	12	65
OG0000138	0	0	65	0	0	0	0	0	65
OG0000139	5	8	27	13	10	1	0	0	64
OG0000140	1	0	32	5	11	8	7	0	64
OG0000141	6	3	28	10	7	3	0	7	64
OG0000142	2	1	16	11	15	4	10	5	64
OG0000143	1	0	8	5	17	13	6	14	64
OG0000144	1	0	11	26	13	6	3	4	64
OG0000145	2	1	13	14	14	13	2	4	63
OG0000146	1	2	18	18	19	5	0	0	63
OG0000147	4	5	7	12	14	11	7	3	63
OG0000148	0	1	9	11	27	9	1	5	63
OG0000149	7	5	8	16	7	10	7	3	63
OG0000150	5	3	4	4	17	10	6	14	63
OG0000151	2	4	2	19	35	1	0	0	63
OG0000152	0	0	24	1	6	12	7	13	63
OG0000153	0	0	0	0	0	0	63	0	63
OG0000154	1	1	26	7	22	1	3	1	62
OG0000155	1	0	27	8	15	2	8	1	62
OG0000156	4	1	1	12	12	9	9	14	62
OG0000157	2	0	4	47	9	0	0	0	62
OG0000158	8	1	26	3	24	0	0	0	62
OG0000159	4	6	12	10	19	7	1	3	62
OG0000160	2	5	14	12	13	8	7	1	62
OG0000161	0	0	4	2	16	8	12	19	61
OG0000162	2	0	14	23	15	7	0	0	61
OG0000163	1	1	2	16	22	8	7	4	61
OG0000164	0	0	4	1	15	7	17	17	61
OG0000165	0	2	19	2	4	0	2	32	61
OG0000166	2	1	8	12	31	1	1	5	61
OG0000167	2	4	13	12	15	9	5	1	61
OG0000168	0	0	7	17	18	3	2	14	61
OG0000169	0	0	60	0	1	0	0	0	61
OG0000170	1	0	0	0	0	0	0	60	61
OG0000171	0	0	2	10	41	6	0	1	60
OG0000172	2	0	4	23	4	8	2	17	60
OG0000173	1	0	15	11	11	10	3	9	60
OG0000174	0	1	1	1	26	8	10	13	60
OG0000175	3	1	4	4	12	12	6	18	60
OG0000176	1	0	17	9	14	15	3	0	59
OG0000177	12	5	7	10	8	6	4	7	59
OG0000178	0	0	30	8	13	1	5	2	59
OG0000179	0	0	35	5	6	4	6	3	59
OG0000180	1	1	6	5	7	7	12	20	59
OG0000181	2	2	9	10	19	6	5	5	58
OG0000182	1	2	18	17	6	13	0	1	58
OG0000183	3	3	6	13	8	8	7	10	58
OG0000184	9	0	11	8	14	7	4	5	58
OG0000185	1	0	6	18	11	7	2	12	57
OG0000186	0	0	9	10	20	7	7	4	57
OG0000187	3	1	16	4	10	17	3	3	57
OG0000188	5	5	3	15	24	1	2	2	57
OG0000189	7	6	7	9	14	1	6	7	57
OG0000190	2	2	26	9	15	0	3	0	57
OG0000191	0	0	1	19	15	11	4	7	57
OG0000192	0	0	13	7	19	1	15	2	57
OG0000193	2	4	11	9	19	12	0	0	57
OG0000194	0	0	24	7	12	11	1	2	57
OG0000195	0	0	57	0	0	0	0	0	57
OG0000196	0	1	33	2	14	2	3	1	56
OG0000197	8	6	8	8	7	7	8	4	56
OG0000198	4	2	26	6	11	4	3	0	56
OG0000199	4	0	4	25	22	1	0	0	56
OG0000200	2	2	5	11	13	7	13	3	56
OG0000201	1	0	4	12	29	5	4	1	56
OG0000202	0	0	25	3	1	17	2	8	56
OG0000203	0	0	20	8	20	1	4	3	56
OG0000204	0	0	15	3	31	5	2	0	56
OG0000205	10	4	6	10	11	5	4	5	55
OG0000206	0	0	4	6	17	11	17	0	55
OG0000207	1	0	16	12	10	4	11	1	55
OG0000208	2	1	9	12	17	13	1	0	55
OG0000209	4	4	10	17	15	3	2	0	55
OG0000210	1	1	1	21	16	14	1	0	55
OG0000211	3	2	6	17	12	14	1	0	55
OG0000212	0	0	14	2	22	3	3	11	55
OG0000213	0	0	16	10	21	0	4	4	55
OG0000214	6	1	11	6	9	12	7	3	55
OG0000215	5	7	12	7	11	8	1	4	55
OG0000216	1	0	11	8	5	1	7	21	54
OG0000217	1	0	7	4	30	7	4	1	54
OG0000218	0	0	15	6	19	2	8	4	54
OG0000219	2	1	9	15	23	1	2	1	54
OG0000220	0	0	39	3	5	4	1	2	54
OG0000221	1	0	4	7	16	11	5	10	54
OG0000222	1	1	22	11	8	10	0	0	53
OG0000223	2	1	15	9	14	5	1	6	53
OG0000224	1	1	36	8	5	2	0	0	53
OG0000225	5	6	6	5	4	23	3	1	53
OG0000226	2	1	19	6	7	8	10	0	53
OG0000227	0	0	6	19	25	0	3	0	53
OG0000228	0	0	13	6	15	6	13	0	53
OG0000229	0	0	13	7	7	11	7	8	53
OG0000230	0	0	5	12	25	2	4	4	52
OG0000231	0	1	6	9	25	6	4	1	52
OG0000232	3	2	9	2	14	19	0	3	52
OG0000233	0	0	7	12	16	11	3	3	52
OG0000234	1	1	26	6	4	3	4	7	52
OG0000235	0	0	0	3	39	9	0	1	52
OG0000236	3	5	8	8	12	15	0	1	52
OG0000237	4	6	12	7	13	6	0	4	52
OG0000238	2	3	13	10	10	5	4	5	52
OG0000239	0	0	0	7	45	0	0	0	52
OG0000240	1	0	4	8	9	11	2	17	52
OG0000241	1	0	2	11	17	6	7	8	52
OG0000242	0	0	18	10	21	3	0	0	52
OG0000243	0	0	23	1	11	9	3	5	52
OG0000244	3	2	10	9	10	10	5	3	52
OG0000245	0	0	2	15	33	1	0	0	51
OG0000246	0	0	2	19	27	1	1	1	51
OG0000247	1	3	10	9	5	10	1	12	51
OG0000248	2	2	7	6	9	14	10	1	51
OG0000249	0	0	47	1	2	0	1	0	51
OG0000250	1	2	6	9	6	14	6	7	51
OG0000251	2	0	9	9	18	11	0	2	51
OG0000252	0	1	32	4	9	0	1	4	51
OG0000253	0	0	6	10	19	4	3	9	51
OG0000254	0	0	36	1	8	0	1	5	51
OG0000255	0	0	2	3	1	45	0	0	51
OG0000256	9	7	5	6	7	5	7	5	51
OG0000257	1	0	4	6	6	9	16	9	51
OG0000258	0	0	28	3	3	7	8	2	51
OG0000259	0	0	2	22	21	3	1	2	51
OG0000260	2	1	2	22	13	11	0	0	51
OG0000261	4	3	25	8	8	1	1	1	51
OG0000262	9	5	11	6	9	4	3	4	51
OG0000263	0	0	8	0	0	43	0	0	51
OG0000264	3	0	7	12	28	0	0	0	50
OG0000265	1	0	10	13	8	10	2	6	50
OG0000266	0	0	12	9	18	4	5	2	50
OG0000267	0	0	17	14	7	12	0	0	50
OG0000268	3	2	12	16	7	2	7	1	50
OG0000269	5	0	6	9	13	16	1	0	50
OG0000270	1	0	16	11	7	8	5	2	50
OG0000271	3	2	11	5	6	5	6	12	50
OG0000272	0	0	41	1	6	0	2	0	50
OG0000273	0	0	2	35	2	2	3	6	50
OG0000274	2	1	3	5	6	12	7	14	50
OG0000275	5	2	7	11	15	4	4	2	50
OG0000276	2	0	32	1	1	7	3	4	50
OG0000277	1	1	1	6	9	12	9	11	50
OG0000278	0	0	1	0	12	14	9	14	50
OG0000279	0	0	0	0	0	0	0	50	50
OG0000280	3	1	8	5	3	7	18	4	49
OG0000281	0	0	17	5	12	2	6	7	49
OG0000282	0	1	8	20	6	11	2	1	49
OG0000283	0	1	25	6	14	3	0	0	49
OG0000284	1	0	3	24	9	0	2	10	49
OG0000285	2	2	23	2	10	1	1	8	49
OG0000286	0	0	3	7	24	0	15	0	49
OG0000287	3	2	5	6	3	9	11	10	49
OG0000288	0	0	16	6	7	12	7	1	49
OG0000289	1	1	4	4	4	4	13	18	49
OG0000290	1	0	10	10	23	4	1	0	49
OG0000291	0	0	29	2	12	0	4	2	49
OG0000292	2	1	7	3	8	28	0	0	49
OG0000293	0	0	5	8	3	24	5	3	48
OG0000294	2	3	9	3	2	27	1	1	48
OG0000295	0	0	7	6	3	16	10	6	48
OG0000296	1	1	11	9	18	5	1	2	48
OG0000297	1	0	6	7	16	12	3	3	48
OG0000298	3	2	10	15	7	4	3	4	48
OG0000299	0	0	26	5	13	1	2	1	48
OG0000300	0	0	21	6	5	4	8	4	48
OG0000301	4	2	12	10	10	9	0	1	48
OG0000302	2	1	18	4	19	3	1	0	48
OG0000303	5	1	14	6	9	11	0	2	48
OG0000304	5	5	4	12	11	6	2	3	48
OG0000305	0	0	27	8	7	5	1	0	48
OG0000306	4	6	5	7	7	8	5	6	48
OG0000307	4	7	9	3	6	9	4	6	48
OG0000308	2	1	45	0	0	0	0	0	48
OG0000309	0	0	2	6	39	0	0	0	47
OG0000310	0	1	13	7	23	0	1	2	47
OG0000311	4	2	24	6	6	3	2	0	47
OG0000312	1	1	2	1	11	9	13	9	47
OG0000313	0	0	32	3	7	3	1	1	47
OG0000314	0	1	23	4	6	5	8	0	47
OG0000315	1	0	1	5	9	13	5	13	47
OG0000316	3	2	18	6	6	12	0	0	47
OG0000317	0	0	47	0	0	0	0	0	47
OG0000318	1	0	46	0	0	0	0	0	47
OG0000319	1	0	13	10	21	1	0	0	46
OG0000320	0	0	10	10	14	4	3	5	46
OG0000321	4	1	8	9	9	3	6	6	46
OG0000322	0	0	1	30	13	2	0	0	46
OG0000323	6	9	12	7	5	5	1	1	46
OG0000324	1	1	7	4	6	10	6	11	46
OG0000325	3	1	3	4	6	8	13	8	46
OG0000326	1	1	4	2	3	11	8	16	46
OG0000327	4	1	21	10	10	0	0	0	46
OG0000328	0	1	1	10	13	8	5	8	46
OG0000329	4	2	14	8	3	1	5	9	46
OG0000330	2	1	1	5	6	10	4	17	46
OG0000331	3	1	3	3	2	1	16	17	46
OG0000332	0	0	0	1	45	0	0	0	46
OG0000333	0	0	0	0	0	0	46	0	46
OG0000334	0	0	45	0	0	0	0	1	46
OG0000335	0	0	9	6	15	2	6	7	45
OG0000336	0	0	1	5	9	6	6	18	45
OG0000337	3	2	3	10	7	7	6	7	45
OG0000338	0	0	4	14	22	5	0	0	45
OG0000339	0	0	1	21	14	4	5	0	45
OG0000340	3	3	7	6	15	4	0	7	45
OG0000341	0	0	5	2	1	6	5	26	45
OG0000342	0	0	2	11	8	6	10	8	45
OG0000343	2	1	6	8	17	8	3	0	45
OG0000344	1	1	22	8	9	1	2	1	45
OG0000345	0	0	31	4	5	1	2	2	45
OG0000346	0	0	4	7	5	6	1	22	45
OG0000347	5	2	4	11	14	7	2	0	45
OG0000348	6	2	5	2	9	10	4	7	45
OG0000349	2	0	1	1	11	4	1	25	45
OG0000350	0	0	10	5	6	9	5	10	45
OG0000351	0	1	34	1	2	6	1	0	45
OG0000352	0	0	0	0	0	0	45	0	45
OG0000353	4	1	18	0	0	8	7	7	45
OG0000354	0	0	45	0	0	0	0	0	45
OG0000355	0	0	0	0	0	0	0	45	45
OG0000356	0	1	5	11	8	6	5	8	44
OG0000357	1	0	35	2	1	4	1	0	44
OG0000358	1	2	4	4	13	9	5	6	44
OG0000359	1	1	8	8	7	3	7	9	44
OG0000360	1	0	11	6	14	11	0	1	44
OG0000361	2	1	4	3	18	11	3	2	44
OG0000362	1	0	5	7	8	13	6	4	44
OG0000363	1	1	3	1	4	13	11	10	44
OG0000364	0	0	2	5	9	2	8	18	44
OG0000365	0	1	7	5	14	6	6	5	44
OG0000366	0	0	11	6	5	7	9	6	44
OG0000367	0	0	0	0	0	0	1	43	44
OG0000368	0	0	44	0	0	0	0	0	44
OG0000369	0	0	44	0	0	0	0	0	44
OG0000370	0	0	36	2	3	0	0	2	43
OG0000371	4	2	10	9	10	6	1	1	43
OG0000372	0	0	11	7	25	0	0	0	43
OG0000373	2	3	4	7	7	6	3	11	43
OG0000374	0	0	31	3	5	3	1	0	43
OG0000375	0	0	6	20	12	5	0	0	43
OG0000376	0	0	3	6	18	8	8	0	43
OG0000377	0	0	25	5	6	4	1	2	43
OG0000378	1	0	6	15	16	2	0	3	43
OG0000379	0	0	3	18	20	2	0	0	43
OG0000380	2	4	15	6	8	8	0	0	43
OG0000381	2	2	3	11	8	5	4	8	43
OG0000382	0	0	30	2	3	1	5	2	43
OG0000383	0	0	1	5	8	3	9	17	43
OG0000384	1	2	5	1	1	25	3	5	43
OG0000385	0	1	9	6	5	14	1	7	43
OG0000386	4	3	5	7	17	7	0	0	43
OG0000387	0	0	2	35	5	1	0	0	43
OG0000388	3	2	1	9	8	9	4	7	43
OG0000389	7	3	1	0	3	2	25	2	43
OG0000390	0	0	0	0	0	0	43	0	43
OG0000391	1	1	3	7	10	7	8	5	42
OG0000392	0	0	34	3	1	3	1	0	42
OG0000393	1	1	5	4	5	5	6	15	42
OG0000394	0	0	0	5	11	0	13	13	42
OG0000395	2	1	3	16	13	3	1	3	42
OG0000396	3	1	2	2	11	1	9	13	42
OG0000397	2	3	13	9	12	2	0	1	42
OG0000398	22	9	3	1	3	1	1	2	42
OG0000399	1	1	4	4	10	8	8	6	42
OG0000400	3	2	4	8	10	6	4	5	42
OG0000401	2	1	3	4	7	6	14	5	42
OG0000402	3	4	5	4	9	3	4	10	42
OG0000403	0	0	10	4	14	5	9	0	42
OG0000404	1	2	29	1	4	0	5	0	42
OG0000405	0	1	4	6	26	5	0	0	42
OG0000406	6	6	1	4	4	6	8	7	42
OG0000407	2	0	29	7	4	0	0	0	42
OG0000408	0	0	32	1	4	0	5	0	42
OG0000409	0	0	26	1	10	2	3	0	42
OG0000410	2	0	11	3	12	10	4	0	42
OG0000411	1	0	2	5	7	3	13	11	42
OG0000412	0	0	0	0	0	0	42	0	42
OG0000413	0	0	5	9	13	5	5	4	41
OG0000414	0	0	1	15	19	1	2	3	41
OG0000415	0	0	18	4	0	19	0	0	41
OG0000416	2	2	7	6	22	2	0	0	41
OG0000417	0	4	12	6	1	5	8	5	41
OG0000418	3	1	31	2	1	1	1	1	41
OG0000419	2	0	5	8	18	8	0	0	41
OG0000420	0	0	2	10	8	2	8	11	41
OG0000421	0	0	25	4	8	1	1	2	41
OG0000422	3	3	6	10	13	2	1	3	41
OG0000423	4	3	1	5	6	6	7	9	41
OG0000424	0	0	31	2	5	3	0	0	41
OG0000425	0	0	7	4	2	12	3	13	41
OG0000426	1	1	30	1	6	0	2	0	41
OG0000427	3	3	9	7	10	6	2	1	41
OG0000428	0	0	0	0	0	40	1	0	41
OG0000429	0	0	41	0	0	0	0	0	41
OG0000430	1	1	5	3	6	13	7	4	40
OG0000431	0	0	18	6	11	1	1	3	40
OG0000432	0	1	2	11	14	4	1	7	40
OG0000433	3	2	3	12	2	2	6	10	40
OG0000434	0	0	19	12	8	1	0	0	40
OG0000435	0	0	3	7	23	2	3	2	40
OG0000436	3	2	11	10	11	2	0	1	40
OG0000437	5	1	6	2	10	9	6	1	40
OG0000438	0	0	15	3	7	15	0	0	40
OG0000439	3	3	2	18	5	7	0	2	40
OG0000440	0	1	2	3	2	3	3	26	40
OG0000441	1	1	10	5	9	4	7	3	40
OG0000442	3	2	5	13	6	4	4	3	40
OG0000443	2	1	3	11	8	6	5	4	40
OG0000444	5	3	8	3	5	4	4	8	40
OG0000445	1	0	5	4	19	6	2	3	40
OG0000446	0	0	24	4	8	2	0	2	40
OG0000447	0	0	2	3	6	4	15	10	40
OG0000448	2	1	3	2	15	7	1	9	40
OG0000449	3	2	30	1	1	1	1	1	40
OG0000450	0	0	40	0	0	0	0	0	40
OG0000451	1	0	22	5	5	6	0	0	39
OG0000452	1	1	2	1	1	5	11	17	39
OG0000453	2	0	3	10	7	3	3	11	39
OG0000454	0	0	4	20	5	8	0	2	39
OG0000455	2	1	5	14	7	7	1	2	39
OG0000456	0	0	4	7	25	3	0	0	39
OG0000457	0	0	11	9	18	1	0	0	39
OG0000458	1	1	2	7	7	8	9	4	39
OG0000459	0	0	23	2	2	3	7	2	39
OG0000460	0	0	1	6	8	1	7	16	39
OG0000461	2	1	7	8	11	4	6	0	39
OG0000462	2	1	3	2	3	7	9	12	39
OG0000463	3	3	3	6	3	4	5	12	39
OG0000464	4	3	10	7	6	4	2	3	39
OG0000465	0	0	15	9	7	0	0	8	39
OG0000466	1	0	11	4	10	5	7	1	39
OG0000467	2	3	8	12	9	4	0	1	39
OG0000468	4	2	1	14	6	12	0	0	39
OG0000469	1	0	22	2	3	4	5	2	39
OG0000470	5	2	11	9	5	2	4	1	39
OG0000471	0	0	1	1	11	7	7	12	39
OG0000472	0	0	37	0	1	0	1	0	39
OG0000473	0	0	38	0	0	0	1	0	39
OG0000474	0	0	39	0	0	0	0	0	39
OG0000475	0	1	4	9	18	2	2	2	38
OG0000476	4	0	6	4	12	9	2	1	38
OG0000477	12	7	2	2	1	5	5	4	38
OG0000478	0	0	2	20	16	0	0	0	38
OG0000479	3	1	1	2	7	5	5	14	38
OG0000480	0	0	6	6	20	6	0	0	38
OG0000481	2	0	0	12	9	14	1	0	38
OG0000482	0	0	23	4	6	3	1	1	38
OG0000483	1	1	7	8	11	3	4	3	38
OG0000484	0	0	1	7	9	5	7	9	38
OG0000485	5	4	3	5	4	8	5	4	38
OG0000486	2	1	1	8	6	4	10	6	38
OG0000487	1	1	15	2	5	4	7	3	38
OG0000488	1	0	2	6	8	10	3	8	38
OG0000489	0	0	1	1	0	9	17	10	38
OG0000490	0	0	1	9	6	6	10	6	38
OG0000491	3	0	0	19	9	7	0	0	38
OG0000492	0	0	34	1	2	0	1	0	38
OG0000493	1	1	1	10	8	8	6	3	38
OG0000494	0	0	1	5	32	0	0	0	38
OG0000495	0	0	0	0	0	0	1	37	38
OG0000496	0	0	38	0	0	0	0	0	38
OG0000497	0	0	0	0	0	1	0	37	38
OG0000498	0	0	0	0	0	38	0	0	38
OG0000499	0	1	17	5	5	4	4	1	37
OG0000500	0	1	5	8	6	8	6	3	37
OG0000501	3	4	8	9	10	3	0	0	37
OG0000502	0	0	17	4	7	7	2	0	37
OG0000503	0	0	2	8	23	4	0	0	37
OG0000504	3	3	6	4	21	0	0	0	37
OG0000505	1	0	4	5	4	8	3	12	37
OG0000506	0	0	1	2	8	7	3	16	37
OG0000507	1	0	7	6	8	8	3	4	37
OG0000508	0	0	14	7	8	2	5	1	37
OG0000509	0	1	14	3	11	3	2	3	37
OG0000510	0	0	4	16	9	2	4	2	37
OG0000511	0	0	1	1	18	6	3	8	37
OG0000512	2	0	1	9	11	6	2	6	37
OG0000513	1	1	1	5	8	17	4	0	37
OG0000514	0	0	10	7	9	5	3	3	37
OG0000515	0	6	11	4	9	4	2	1	37
OG0000516	1	0	1	4	28	0	3	0	37
OG0000517	3	1	4	7	9	7	2	4	37
OG0000518	0	0	3	4	4	11	3	12	37
OG0000519	2	2	5	4	6	6	7	5	37
OG0000520	6	2	9	4	4	8	1	3	37
OG0000521	2	2	2	5	6	4	6	10	37
OG0000522	2	0	2	6	6	14	2	5	37
OG0000523	0	0	37	0	0	0	0	0	37
OG0000524	0	1	14	5	11	3	2	0	36
OG0000525	0	0	13	2	2	13	0	6	36
OG0000526	0	1	4	4	8	5	4	10	36
OG0000527	0	0	3	7	11	11	1	3	36
OG0000528	1	0	1	16	5	10	3	0	36
OG0000529	3	1	3	5	9	4	4	7	36
OG0000530	0	0	15	4	12	2	3	0	36
OG0000531	0	0	0	4	32	0	0	0	36
OG0000532	5	3	5	4	13	1	2	3	36
OG0000533	0	0	8	9	9	5	3	2	36
OG0000534	3	1	9	8	8	5	1	1	36
OG0000535	1	0	8	6	5	8	2	6	36
OG0000536	1	0	1	2	5	8	7	12	36
OG0000537	0	0	9	2	10	14	1	0	36
OG0000538	8	9	3	2	2	4	3	5	36
OG0000539	0	0	14	6	4	5	5	2	36
OG0000540	0	0	3	3	7	11	1	11	36
OG0000541	0	0	25	2	8	1	0	0	36
OG0000542	0	0	6	10	12	2	6	0	36
OG0000543	2	1	4	2	9	11	4	3	36
OG0000544	3	1	6	3	7	5	4	7	36
OG0000545	2	1	20	3	4	2	3	1	36
OG0000546	2	0	3	6	8	9	7	1	36
OG0000547	1	1	3	8	9	7	4	3	36
OG0000548	0	3	3	10	14	6	0	0	36
OG0000549	0	0	1	3	7	2	10	13	36
OG0000550	4	1	7	6	17	1	0	0	36
OG0000551	0	0	21	3	8	3	1	0	36
OG0000552	0	0	25	7	1	1	2	0	36
OG0000553	0	0	28	2	4	0	2	0	36
OG0000554	2	1	1	10	9	2	2	9	36
OG0000555	1	0	1	4	8	9	6	7	36
OG0000556	0	0	5	4	5	7	5	10	36
OG0000557	0	0	16	8	5	3	2	2	36
OG0000558	0	2	5	11	0	9	5	4	36
OG0000559	2	1	6	3	8	8	6	2	36
OG0000560	1	0	2	19	10	4	0	0	36
OG0000561	0	0	3	1	11	14	5	2	36
OG0000562	0	0	1	4	7	4	5	15	36
OG0000563	0	0	1	17	11	1	1	5	36
OG0000564	0	0	0	0	0	36	0	0	36
OG0000565	0	0	3	2	5	5	15	5	35
OG0000566	8	2	2	5	3	5	6	4	35
OG0000567	1	0	13	6	11	2	2	0	35
OG0000568	1	1	0	16	9	8	0	0	35
OG0000569	1	0	17	3	11	0	1	2	35
OG0000570	1	0	7	10	11	1	1	4	35
OG0000571	2	3	7	5	11	6	1	0	35
OG0000572	2	0	9	3	7	4	7	3	35
OG0000573	1	1	1	1	4	1	1	25	35
OG0000574	1	0	0	22	11	1	0	0	35
OG0000575	2	4	6	10	6	3	1	3	35
OG0000576	0	0	27	3	5	0	0	0	35
OG0000577	4	1	12	14	3	1	0	0	35
OG0000578	3	1	2	4	16	2	3	4	35
OG0000579	2	2	7	5	14	5	0	0	35
OG0000580	1	0	5	13	9	2	3	2	35
OG0000581	1	0	1	8	3	1	18	3	35
OG0000582	0	0	22	7	2	0	2	2	35
OG0000583	3	2	4	6	3	9	7	1	35
OG0000584	3	2	9	9	9	3	0	0	35
OG0000585	0	0	4	3	10	8	5	5	35
OG0000586	2	3	3	6	21	0	0	0	35
OG0000587	0	1	31	2	1	0	0	0	35
OG0000588	1	0	4	15	15	0	0	0	35
OG0000589	2	2	1	6	8	6	2	8	35
OG0000590	0	0	3	9	5	12	1	5	35
OG0000591	0	0	17	3	10	4	1	0	35
OG0000592	2	2	11	5	5	4	4	2	35
OG0000593	1	0	10	5	12	7	0	0	35
OG0000594	1	0	21	1	2	2	2	6	35
OG0000595	0	0	30	0	0	1	3	1	35
OG0000596	0	0	35	0	0	0	0	0	35
OG0000597	0	0	0	0	0	0	0	35	35
OG0000598	0	0	23	4	4	0	3	0	34
OG0000599	2	0	4	9	8	5	4	2	34
OG0000600	1	0	2	7	4	15	1	4	34
OG0000601	0	1	3	10	4	4	10	2	34
OG0000602	4	3	2	4	4	6	4	7	34
OG0000603	1	2	9	5	8	2	3	4	34
OG0000604	3	0	4	8	16	3	0	0	34
OG0000605	2	0	6	10	7	4	3	2	34
OG0000606	1	1	14	9	6	1	1	1	34
OG0000607	5	1	12	11	2	3	0	0	34
OG0000608	1	0	7	6	4	9	2	5	34
OG0000609	0	0	5	8	8	7	2	4	34
OG0000610	0	0	1	10	14	4	1	4	34
OG0000611	2	0	3	4	1	9	6	9	34
OG0000612	4	2	1	8	10	3	1	5	34
OG0000613	0	1	6	3	5	4	4	11	34
OG0000614	3	0	2	2	5	10	3	9	34
OG0000615	0	0	3	2	4	8	3	14	34
OG0000616	0	0	9	4	14	4	2	1	34
OG0000617	0	0	9	3	12	3	2	5	34
OG0000618	1	1	8	6	6	10	2	0	34
OG0000619	0	0	6	1	25	2	0	0	34
OG0000620	0	0	1	4	6	7	7	9	34
OG0000621	0	0	10	4	4	0	13	3	34
OG0000622	0	0	10	3	4	2	1	14	34
OG0000623	1	0	6	12	8	5	2	0	34
OG0000624	0	1	25	2	4	1	0	1	34
OG0000625	2	1	9	1	3	18	0	0	34
OG0000626	1	2	7	5	16	3	0	0	34
OG0000627	1	1	6	7	9	3	2	5	34
OG0000628	1	0	5	4	11	5	5	3	34
OG0000629	2	1	2	7	8	5	4	5	34
OG0000630	0	0	0	0	0	0	1	33	34
OG0000631	1	1	4	5	3	6	6	7	33
OG0000632	5	1	3	8	14	2	0	0	33
OG0000633	0	4	15	3	5	5	1	0	33
OG0000634	1	0	1	16	12	1	2	0	33
OG0000635	3	3	13	4	3	2	2	3	33
OG0000636	2	2	2	5	6	9	3	4	33
OG0000637	0	0	17	2	1	1	3	9	33
OG0000638	4	1	2	3	11	3	4	5	33
OG0000639	0	1	7	11	1	5	1	7	33
OG0000640	0	0	20	3	4	3	2	1	33
OG0000641	0	0	27	2	3	1	0	0	33
OG0000642	0	0	22	1	6	4	0	0	33
OG0000643	0	0	14	4	14	1	0	0	33
OG0000644	4	2	2	11	11	3	0	0	33
OG0000645	0	0	10	6	8	2	6	1	33
OG0000646	0	0	0	20	11	1	1	0	33
OG0000647	3	11	4	5	3	5	1	1	33
OG0000648	3	9	7	3	4	3	3	1	33
OG0000649	1	1	6	2	5	18	0	0	33
OG0000650	0	0	1	3	3	8	11	7	33
OG0000651	2	1	1	3	9	3	5	9	33
OG0000652	1	0	2	2	0	12	5	11	33
OG0000653	0	0	14	4	13	1	1	0	33
OG0000654	3	1	12	4	3	4	1	5	33
OG0000655	3	0	0	14	16	0	0	0	33
OG0000656	0	2	18	5	4	2	1	1	33
OG0000657	5	1	1	8	11	0	3	4	33
OG0000658	1	0	2	1	2	3	9	15	33
OG0000659	2	1	1	8	15	6	0	0	33
OG0000660	3	3	6	2	1	12	3	3	33
OG0000661	0	0	25	1	0	0	5	2	33
OG0000662	1	2	7	4	11	2	2	4	33
OG0000663	0	0	10	2	2	0	1	18	33
OG0000664	1	1	2	6	6	7	7	3	33
OG0000665	2	1	7	8	2	3	8	2	33
OG0000666	0	0	0	9	21	3	0	0	33
OG0000667	0	0	13	1	3	0	1	15	33
OG0000668	0	0	23	1	1	1	6	1	33
OG0000669	0	1	4	0	3	5	13	7	33
OG0000670	0	0	1	0	10	9	1	12	33
OG0000671	0	0	1	0	3	2	17	10	33
OG0000672	0	0	9	0	0	13	8	3	33
OG0000673	0	0	5	0	0	0	1	27	33
OG0000674	0	0	33	0	0	0	0	0	33
OG0000675	0	0	3	3	6	13	1	6	32
OG0000676	1	1	9	3	4	3	4	7	32
OG0000677	0	0	6	9	6	7	3	1	32
OG0000678	2	1	1	12	8	8	0	0	32
OG0000679	8	4	0	12	6	0	1	1	32
OG0000680	0	0	0	3	14	3	3	9	32
OG0000681	0	0	5	6	8	11	1	1	32
OG0000682	1	1	5	14	7	3	0	1	32
OG0000683	1	1	8	6	6	6	4	0	32
OG0000684	3	2	2	1	5	5	5	9	32
OG0000685	1	1	1	11	15	1	1	1	32
OG0000686	1	0	3	8	10	3	5	2	32
OG0000687	0	0	8	6	12	2	3	1	32
OG0000688	1	2	5	10	9	2	1	2	32
OG0000689	4	2	2	1	17	1	0	5	32
OG0000690	4	5	7	3	6	1	1	5	32
OG0000691	0	0	6	2	19	4	1	0	32
OG0000692	2	0	6	5	4	13	0	2	32
OG0000693	5	3	1	8	1	3	6	5	32
OG0000694	0	0	6	4	6	3	11	2	32
OG0000695	1	0	4	4	4	9	8	2	32
OG0000696	0	0	10	6	15	1	0	0	32
OG0000697	0	0	1	2	4	2	11	12	32
OG0000698	1	2	1	4	6	4	6	8	32
OG0000699	0	0	31	0	1	0	0	0	32
OG0000700	0	0	9	0	1	0	2	20	32
OG0000701	0	0	0	0	0	5	19	8	32
OG0000702	0	0	0	0	0	0	32	0	32
OG0000703	0	0	29	0	0	0	3	0	32
OG0000704	0	0	28	0	0	3	1	0	32
OG0000705	0	0	32	0	0	0	0	0	32
OG0000706	0	0	32	0	0	0	0	0	32
OG0000707	0	0	28	0	0	0	0	4	32
OG0000708	0	0	0	0	0	0	0	32	32
OG0000709	2	0	2	9	8	1	8	1	31
OG0000710	1	1	3	3	14	2	6	1	31
OG0000711	0	0	4	3	8	5	2	9	31
OG0000712	0	1	4	14	7	5	0	0	31
OG0000713	1	3	4	3	2	4	5	9	31
OG0000714	0	0	5	18	7	1	0	0	31
OG0000715	4	4	3	6	10	2	0	2	31
OG0000716	0	0	2	4	8	4	9	4	31
OG0000717	0	1	5	15	10	0	0	0	31
OG0000718	1	3	8	10	8	1	0	0	31
OG0000719	0	0	3	15	9	1	1	2	31
OG0000720	4	4	5	3	4	4	4	3	31
OG0000721	2	2	3	7	5	4	1	7	31
OG0000722	0	0	25	1	2	0	3	0	31
OG0000723	3	2	4	6	8	5	1	2	31
OG0000724	2	2	1	1	1	9	9	6	31
OG0000725	1	1	2	2	7	2	4	12	31
OG0000726	0	0	1	3	11	3	8	5	31
OG0000727	1	0	9	9	7	3	2	0	31
OG0000728	0	0	5	7	13	3	1	2	31
OG0000729	3	1	5	6	6	3	3	4	31
OG0000730	0	0	1	6	6	12	2	4	31
OG0000731	0	0	5	1	4	4	2	15	31
OG0000732	0	0	1	1	12	6	3	8	31
OG0000733	0	0	21	3	6	1	0	0	31
OG0000734	0	0	9	3	9	3	2	5	31
OG0000735	0	0	12	5	9	2	2	1	31
OG0000736	1	4	6	2	8	4	4	2	31
OG0000737	0	1	5	12	3	8	2	0	31
OG0000738	0	0	4	3	0	8	6	10	31
OG0000739	0	0	16	1	2	5	1	6	31
OG0000740	4	4	4	3	5	3	5	3	31
OG0000741	7	2	5	3	7	6	1	0	31
OG0000742	0	0	0	19	12	0	0	0	31
OG0000743	3	1	2	5	3	14	1	2	31
OG0000744	1	1	2	1	9	6	5	6	31
OG0000745	4	6	6	2	10	1	2	0	31
OG0000746	0	1	25	1	2	2	0	0	31
OG0000747	3	1	4	2	4	2	11	4	31
OG0000748	3	1	4	5	4	8	1	5	31
OG0000749	1	0	4	2	3	5	11	5	31
OG0000750	4	0	8	1	13	3	2	0	31
OG0000751	2	2	4	2	3	7	4	7	31
OG0000752	0	0	30	0	0	0	1	0	31
OG0000753	0	0	30	0	0	1	0	0	31
OG0000754	0	0	31	0	0	0	0	0	31
OG0000755	0	0	31	0	0	0	0	0	31
OG0000756	1	0	20	3	1	4	1	0	30
OG0000757	0	2	4	2	2	5	9	6	30
OG0000758	2	1	1	10	9	7	0	0	30
OG0000759	1	0	12	5	4	1	2	5	30
OG0000760	1	0	5	9	11	2	1	1	30
OG0000761	1	1	4	2	12	8	0	2	30
OG0000762	0	0	2	9	8	5	2	4	30
OG0000763	1	0	5	7	9	8	0	0	30
OG0000764	1	0	18	2	4	1	3	1	30
OG0000765	0	1	1	3	18	0	5	2	30
OG0000766	1	0	3	4	12	3	6	1	30
OG0000767	0	3	1	13	12	1	0	0	30
OG0000768	0	0	17	3	7	1	1	1	30
OG0000769	1	0	7	10	9	2	1	0	30
OG0000770	3	1	1	5	3	7	3	7	30
OG0000771	1	1	3	6	13	2	1	3	30
OG0000772	3	2	17	3	4	1	0	0	30
OG0000773	4	0	1	1	9	7	2	6	30
OG0000774	2	1	2	3	8	2	2	10	30
OG0000775	0	0	3	1	9	2	4	11	30
OG0000776	1	1	7	7	7	3	3	1	30
OG0000777	0	0	9	4	7	1	5	4	30
OG0000778	0	0	6	5	11	1	2	5	30
OG0000779	3	0	5	4	1	6	8	3	30
OG0000780	3	1	10	7	7	1	0	1	30
OG0000781	2	0	6	2	7	10	3	0	30
OG0000782	2	1	3	2	7	6	8	1	30
OG0000783	0	0	4	3	7	8	3	5	30
OG0000784	0	0	9	7	8	1	4	1	30
OG0000785	0	0	13	11	2	1	3	0	30
OG0000786	0	0	24	1	1	2	1	1	30
OG0000787	0	0	20	5	2	0	2	1	30
OG0000788	0	0	17	3	5	2	0	3	30
OG0000789	0	0	4	6	6	10	2	2	30
OG0000790	0	0	2	8	8	3	5	4	30
OG0000791	1	1	8	1	6	2	3	8	30
OG0000792	0	0	18	1	4	3	3	1	30
OG0000793	0	0	0	3	8	11	4	4	30
OG0000794	1	0	2	4	14	1	8	0	30
OG0000795	0	0	7	2	16	1	4	0	30
OG0000796	0	1	1	3	22	2	0	1	30
OG0000797	0	0	1	7	7	1	4	10	30
OG0000798	4	3	7	6	4	4	1	1	30
OG0000799	0	0	22	2	1	2	3	0	30
OG0000800	0	0	3	1	9	8	3	6	30
OG0000801	0	0	9	3	4	4	2	8	30
OG0000802	1	0	2	8	3	6	7	3	30
OG0000803	1	1	2	16	9	1	0	0	30
OG0000804	1	1	3	1	5	3	9	7	30
OG0000805	4	5	2	4	7	1	4	3	30
OG0000806	0	0	23	0	3	1	2	1	30
OG0000807	0	1	12	0	10	1	4	2	30
OG0000808	5	3	8	0	2	1	1	10	30
OG0000809	0	0	0	0	0	0	30	0	30
OG0000810	0	0	30	0	0	0	0	0	30
OG0000811	0	0	0	0	0	0	0	30	30
OG0000812	0	0	0	0	0	0	0	30	30
OG0000813	0	0	4	7	7	8	1	2	29
OG0000814	0	0	0	7	3	0	7	12	29
OG0000815	1	1	1	17	2	4	2	1	29
OG0000816	2	1	1	5	12	1	3	4	29
OG0000817	1	0	4	10	9	0	3	2	29
OG0000818	0	0	27	1	1	0	0	0	29
OG0000819	1	0	4	9	12	3	0	0	29
OG0000820	1	3	5	7	0	8	3	2	29
OG0000821	0	0	1	7	10	1	1	9	29
OG0000822	2	1	1	16	8	1	0	0	29
OG0000823	0	0	16	4	6	0	2	1	29
OG0000824	4	3	4	3	3	3	3	6	29
OG0000825	0	0	2	6	14	0	5	2	29
OG0000826	0	0	2	12	13	2	0	0	29
OG0000827	0	0	17	1	10	1	0	0	29
OG0000828	0	0	1	1	6	7	5	9	29
OG0000829	0	0	1	3	4	3	6	12	29
OG0000830	3	2	3	2	1	5	5	8	29
OG0000831	5	7	4	2	3	1	1	6	29
OG0000832	0	0	1	3	8	1	5	11	29
OG0000833	1	1	6	6	1	4	2	8	29
OG0000834	0	0	3	4	9	4	2	7	29
OG0000835	1	0	4	4	3	8	2	7	29
OG0000836	0	0	8	3	4	4	7	3	29
OG0000837	0	1	4	4	3	8	3	6	29
OG0000838	0	0	23	4	1	1	0	0	29
OG0000839	0	0	9	4	12	4	0	0	29
OG0000840	0	0	22	2	2	1	0	2	29
OG0000841	4	4	2	2	2	4	5	6	29
OG0000842	0	0	22	1	2	1	3	0	29
OG0000843	1	1	8	5	3	10	1	0	29
OG0000844	6	4	11	2	2	2	1	1	29
OG0000845	0	0	1	1	1	3	0	23	29
OG0000846	3	1	10	6	2	2	3	2	29
OG0000847	2	1	3	3	7	11	1	1	29
OG0000848	0	0	7	4	4	2	5	7	29
OG0000849	1	0	3	2	8	6	4	5	29
OG0000850	4	2	4	3	7	6	2	1	29
OG0000851	0	0	2	18	6	1	1	1	29
OG0000852	0	0	1	2	0	3	6	17	29
OG0000853	2	1	1	4	5	5	3	8	29
OG0000854	0	0	1	0	2	7	7	12	29
OG0000855	0	0	25	0	2	0	2	0	29
OG0000856	0	1	28	0	0	0	0	0	29
OG0000857	0	0	29	0	0	0	0	0	29
OG0000858	0	1	28	0	0	0	0	0	29
OG0000859	0	0	29	0	0	0	0	0	29
OG0000860	0	0	1	0	0	0	0	28	29
OG0000861	0	0	0	0	0	29	0	0	29
OG0000862	5	1	6	2	3	3	4	4	28
OG0000863	2	0	2	10	9	0	0	5	28
OG0000864	1	2	1	8	13	1	1	1	28
OG0000865	1	1	4	2	12	0	7	1	28
OG0000866	4	4	1	2	1	1	6	9	28
OG0000867	2	1	12	4	3	2	4	0	28
OG0000868	1	1	7	4	10	3	1	1	28
OG0000869	0	0	19	3	2	3	1	0	28
OG0000870	3	2	1	9	10	2	1	0	28
OG0000871	0	0	3	9	4	4	2	6	28
OG0000872	0	0	3	6	8	5	2	4	28
OG0000873	0	0	3	2	4	2	5	12	28
OG0000874	3	0	5	3	4	4	4	5	28
OG0000875	4	3	1	6	5	5	2	2	28
OG0000876	2	0	4	4	7	4	2	5	28
OG0000877	1	1	2	6	6	1	4	7	28
OG0000878	0	0	2	3	13	2	2	6	28
OG0000879	1	1	1	2	6	4	6	7	28
OG0000880	0	0	18	1	2	5	1	1	28
OG0000881	0	0	20	2	2	0	2	2	28
OG0000882	0	0	6	7	14	1	0	0	28
OG0000883	1	0	4	4	2	10	2	5	28
OG0000884	0	0	4	2	6	10	4	2	28
OG0000885	0	0	1	7	7	1	8	4	28
OG0000886	2	0	10	1	3	4	2	6	28
OG0000887	2	1	7	4	11	0	2	1	28
OG0000888	5	1	4	5	5	2	3	3	28
OG0000889	0	0	3	2	4	6	5	8	28
OG0000890	1	0	6	3	13	3	0	2	28
OG0000891	3	4	6	5	10	0	0	0	28
OG0000892	1	0	3	12	4	1	1	6	28
OG0000893	1	1	2	2	10	3	3	6	28
OG0000894	7	1	1	7	7	5	0	0	28
OG0000895	2	1	8	9	3	1	1	3	28
OG0000896	2	2	2	6	14	2	0	0	28
OG0000897	0	0	9	4	5	7	2	1	28
OG0000898	0	0	1	1	5	3	5	13	28
OG0000899	0	0	4	10	10	1	1	2	28
OG0000900	0	0	2	1	3	1	15	6	28
OG0000901	8	2	4	4	3	4	2	1	28
OG0000902	3	3	3	3	3	3	5	5	28
OG0000903	2	2	4	4	5	6	3	2	28
OG0000904	0	0	9	1	5	2	1	10	28
OG0000905	0	0	25	1	2	0	0	0	28
OG0000906	0	0	18	3	4	0	3	0	28
OG0000907	0	1	4	6	8	9	0	0	28
OG0000908	0	0	1	1	11	7	4	4	28
OG0000909	3	1	14	1	4	3	0	2	28
OG0000910	0	0	1	1	1	0	25	0	28
OG0000911	0	0	25	1	2	0	0	0	28
OG0000912	0	0	1	1	15	6	1	4	28
OG0000913	0	0	26	1	1	0	0	0	28
OG0000914	0	0	1	1	6	20	0	0	28
OG0000915	0	0	1	0	10	3	8	6	28
OG0000916	0	0	0	0	0	0	27	1	28
OG0000917	2	0	25	0	0	1	0	0	28
OG0000918	0	0	28	0	0	0	0	0	28
OG0000919	0	0	28	0	0	0	0	0	28
OG0000920	0	0	28	0	0	0	0	0	28
OG0000921	0	0	28	0	0	0	0	0	28
OG0000922	0	0	1	0	0	0	0	27	28
OG0000923	0	0	0	0	0	0	0	28	28
OG0000924	0	0	0	0	0	0	0	28	28
OG0000925	0	0	0	0	0	0	0	28	28
OG0000926	0	0	1	3	6	7	1	9	27
OG0000927	2	1	3	8	5	6	1	1	27
OG0000928	0	0	3	10	7	4	3	0	27
OG0000929	1	1	3	3	9	2	2	6	27
OG0000930	0	0	12	5	10	0	0	0	27
OG0000931	1	1	2	5	5	1	1	11	27
OG0000932	2	3	4	2	1	2	7	6	27
OG0000933	1	1	4	5	4	1	5	6	27
OG0000934	0	0	3	7	6	5	1	5	27
OG0000935	0	0	1	3	6	7	5	5	27
OG0000936	4	3	3	2	4	4	3	4	27
OG0000937	1	1	7	3	11	2	1	1	27
OG0000938	0	0	12	2	9	3	0	1	27
OG0000939	3	3	5	6	2	7	1	0	27
OG0000940	0	0	0	1	26	0	0	0	27
OG0000941	0	0	0	3	1	23	0	0	27
OG0000942	1	4	5	3	11	1	0	2	27
OG0000943	2	0	1	1	4	5	7	7	27
OG0000944	1	1	3	1	1	9	7	4	27
OG0000945	0	0	2	2	3	3	6	11	27
OG0000946	7	3	11	2	1	2	0	1	27
OG0000947	0	0	2	6	2	3	5	9	27
OG0000948	3	0	1	1	8	1	1	12	27
OG0000949	4	1	2	2	4	1	7	6	27
OG0000950	0	0	17	1	1	2	5	1	27
OG0000951	3	1	3	4	2	8	4	2	27
OG0000952	0	0	7	3	5	5	6	1	27
OG0000953	3	3	1	6	5	3	2	4	27
OG0000954	0	0	1	1	5	6	6	8	27
OG0000955	0	0	1	2	1	11	4	8	27
OG0000956	0	0	9	4	8	2	4	0	27
OG0000957	0	0	20	3	3	1	0	0	27
OG0000958	1	0	3	2	2	4	5	10	27
OG0000959	0	0	4	1	0	0	0	22	27
OG0000960	3	0	3	5	5	3	2	6	27
OG0000961	3	3	5	2	1	4	4	5	27
OG0000962	0	1	13	2	2	7	2	0	27
OG0000963	1	0	1	7	5	9	2	2	27
OG0000964	1	4	10	7	2	0	2	1	27
OG0000965	0	0	23	1	1	1	1	0	27
OG0000966	2	0	2	2	7	4	5	5	27
OG0000967	0	0	1	8	16	2	0	0	27
OG0000968	2	1	1	5	8	7	2	1	27
OG0000969	0	0	5	9	10	3	0	0	27
OG0000970	0	0	1	5	5	4	6	6	27
OG0000971	0	0	25	1	0	1	0	0	27
OG0000972	0	0	11	1	4	6	3	2	27
OG0000973	0	0	10	2	6	7	2	0	27
OG0000974	0	0	6	1	3	0	7	10	27
OG0000975	0	1	1	1	9	5	3	7	27
OG0000976	1	0	21	1	2	0	2	0	27
OG0000977	0	0	2	3	5	6	4	7	27
OG0000978	2	1	6	1	16	0	1	0	27
OG0000979	1	0	5	2	1	10	5	3	27
OG0000980	1	0	2	4	4	2	7	7	27
OG0000981	0	0	2	6	7	6	4	2	27
OG0000982	1	0	3	5	3	4	3	8	27
OG0000983	5	5	3	2	3	2	4	3	27
OG0000984	0	0	19	1	0	4	0	3	27
OG0000985	0	0	3	2	6	9	3	4	27
OG0000986	0	0	24	0	2	0	1	0	27
OG0000987	0	0	2	0	7	9	6	3	27
OG0000988	0	0	27	0	0	0	0	0	27
OG0000989	0	1	26	0	0	0	0	0	27
OG0000990	0	0	1	0	0	26	0	0	27
OG0000991	1	0	26	0	0	0	0	0	27
OG0000992	0	0	27	0	0	0	0	0	27
OG0000993	1	0	15	2	7	0	1	0	26
OG0000994	0	0	1	8	9	2	3	3	26
OG0000995	1	0	8	2	3	3	7	2	26
OG0000996	2	0	2	1	2	1	7	11	26
OG0000997	0	0	9	4	7	0	2	4	26
OG0000998	4	1	2	2	4	3	2	8	26
OG0000999	3	4	2	2	6	4	1	4	26
OG0001000	0	1	7	6	12	0	0	0	26
OG0001001	1	1	5	2	2	7	8	0	26
OG0001002	2	0	6	6	6	5	1	0	26
OG0001003	0	0	18	1	4	1	1	1	26
OG0001004	1	1	1	3	17	1	1	1	26
OG0001005	1	0	1	3	3	8	6	4	26
OG0001006	0	0	13	3	5	4	1	0	26
OG0001007	2	1	4	4	7	1	3	4	26
OG0001008	1	1	1	1	2	4	1	15	26
OG0001009	0	1	3	6	1	11	4	0	26
OG0001010	5	1	4	6	8	1	0	1	26
OG0001011	3	3	2	4	4	6	0	4	26
OG0001012	0	1	11	4	8	1	0	1	26
OG0001013	0	0	0	5	3	17	1	0	26
OG0001014	2	2	4	5	12	0	1	0	26
OG0001015	0	0	4	3	3	1	8	7	26
OG0001016	4	0	3	2	2	2	4	9	26
OG0001017	0	1	2	2	3	2	6	10	26
OG0001018	0	0	2	6	15	0	1	2	26
OG0001019	3	2	2	6	4	6	1	2	26
OG0001020	0	0	2	3	3	15	3	0	26
OG0001021	4	1	10	4	7	0	0	0	26
OG0001022	0	0	16	2	4	1	2	1	26
OG0001023	0	0	4	1	21	0	0	0	26
OG0001024	1	0	4	2	6	9	1	3	26
OG0001025	1	3	2	9	5	6	0	0	26
OG0001026	2	2	2	3	3	5	1	8	26
OG0001027	0	0	18	2	2	1	1	2	26
OG0001028	0	0	2	1	10	0	0	13	26
OG0001029	0	0	2	6	9	4	4	1	26
OG0001030	0	0	23	1	0	0	0	2	26
OG0001031	0	0	16	3	6	1	0	0	26
OG0001032	3	2	3	4	2	2	2	8	26
OG0001033	3	1	12	2	5	1	1	1	26
OG0001034	4	1	2	2	4	4	4	5	26
OG0001035	0	0	2	2	21	1	0	0	26
OG0001036	1	0	3	2	2	8	6	4	26
OG0001037	1	0	1	6	6	3	3	6	26
OG0001038	3	2	2	8	9	1	1	0	26
OG0001039	0	0	3	1	2	8	3	9	26
OG0001040	0	0	1	2	4	7	4	8	26
OG0001041	1	0	1	12	1	5	3	3	26
OG0001042	1	1	9	1	2	2	4	6	26
OG0001043	0	0	2	1	5	5	5	8	26
OG0001044	2	2	10	2	4	6	0	0	26
OG0001045	1	1	1	5	1	5	2	10	26
OG0001046	0	2	1	2	1	8	5	7	26
OG0001047	0	0	16	1	1	1	2	5	26
OG0001048	0	0	10	2	1	13	0	0	26
OG0001049	5	1	8	3	6	1	1	1	26
OG0001050	4	3	1	1	7	7	2	1	26
OG0001051	0	1	5	2	2	3	8	5	26
OG0001052	4	2	1	0	3	4	6	6	26
OG0001053	0	0	25	0	1	0	0	0	26
OG0001054	0	0	25	0	1	0	0	0	26
OG0001055	0	0	2	0	1	0	0	23	26
OG0001056	0	0	26	0	0	0	0	0	26
OG0001057	0	0	26	0	0	0	0	0	26
OG0001058	0	0	26	0	0	0	0	0	26
OG0001059	1	0	25	0	0	0	0	0	26
OG0001060	0	0	26	0	0	0	0	0	26
OG0001061	0	0	0	0	0	0	0	26	26
OG0001062	3	5	1	2	2	10	1	1	25
OG0001063	0	1	3	4	4	2	3	8	25
OG0001064	0	1	3	6	15	0	0	0	25
OG0001065	1	1	5	2	2	2	8	4	25
OG0001066	1	0	16	3	1	2	1	1	25
OG0001067	0	0	19	2	2	1	1	0	25
OG0001068	0	0	12	4	6	1	2	0	25
OG0001069	0	0	11	2	10	1	1	0	25
OG0001070	2	2	3	3	6	9	0	0	25
OG0001071	2	2	4	2	4	1	8	2	25
OG0001072	0	0	4	7	7	2	3	2	25
OG0001073	1	2	1	4	5	4	3	5	25
OG0001074	2	0	7	2	5	7	1	1	25
OG0001075	2	0	2	5	5	2	5	4	25
OG0001076	0	0	21	2	2	0	0	0	25
OG0001077	0	0	2	3	16	1	2	1	25
OG0001078	0	0	1	13	10	0	1	0	25
OG0001079	1	0	3	2	1	5	3	10	25
OG0001080	1	1	1	16	6	0	0	0	25
OG0001081	0	0	2	3	5	10	4	1	25
OG0001082	0	0	12	3	7	1	2	0	25
OG0001083	0	0	21	1	0	2	0	1	25
OG0001084	1	0	10	6	6	0	1	1	25
OG0001085	1	0	2	3	2	8	4	5	25
OG0001086	2	2	3	5	2	7	2	2	25
OG0001087	0	0	0	6	12	0	3	4	25
OG0001088	1	0	1	6	5	6	4	2	25
OG0001089	0	0	8	4	11	0	2	0	25
OG0001090	0	0	9	2	6	7	0	1	25
OG0001091	1	1	1	5	6	3	3	5	25
OG0001092	0	0	13	3	6	2	1	0	25
OG0001093	2	1	1	5	6	1	3	6	25
OG0001094	0	0	2	4	6	3	1	9	25
OG0001095	0	0	17	2	1	0	0	5	25
OG0001096	0	0	1	1	3	6	8	6	25
OG0001097	0	0	6	1	12	0	6	0	25
OG0001098	0	1	1	1	22	0	0	0	25
OG0001099	0	0	3	6	8	2	3	3	25
OG0001100	1	0	7	3	8	2	1	3	25
OG0001101	0	0	4	4	1	2	5	9	25
OG0001102	2	2	1	6	6	3	3	2	25
OG0001103	1	0	3	3	9	3	4	2	25
OG0001104	0	0	1	2	3	4	8	7	25
OG0001105	4	2	6	7	0	3	3	0	25
OG0001106	0	1	1	4	4	10	2	3	25
OG0001107	0	0	1	1	23	0	0	0	25
OG0001108	2	3	2	5	4	4	4	1	25
OG0001109	1	1	18	2	3	0	0	0	25
OG0001110	3	0	7	2	2	7	3	1	25
OG0001111	0	1	3	9	9	1	2	0	25
OG0001112	0	0	1	1	2	17	3	1	25
OG0001113	1	1	1	7	7	1	5	2	25
OG0001114	0	0	3	4	5	3	8	2	25
OG0001115	2	2	3	4	2	2	7	3	25
OG0001116	1	0	20	1	3	0	0	0	25
OG0001117	0	0	4	3	5	5	2	6	25
OG0001118	0	0	2	3	7	5	4	4	25
OG0001119	3	2	2	1	11	3	2	1	25
OG0001120	0	0	3	9	10	1	0	2	25
OG0001121	0	0	5	11	0	9	0	0	25
OG0001122	4	3	2	1	2	1	8	4	25
OG0001123	1	1	1	5	5	6	2	4	25
OG0001124	3	2	3	3	9	2	2	1	25
OG0001125	0	0	6	2	3	9	4	1	25
OG0001126	2	1	1	4	0	1	8	8	25
OG0001127	2	1	4	1	8	7	1	1	25
OG0001128	5	7	4	2	2	2	1	2	25
OG0001129	2	1	2	6	5	6	1	2	25
OG0001130	4	3	1	3	3	3	4	4	25
OG0001131	0	0	1	1	1	1	8	13	25
OG0001132	1	0	13	1	8	0	2	0	25
OG0001133	0	0	16	1	1	1	3	3	25
OG0001134	0	0	10	1	4	8	1	1	25
OG0001135	0	0	15	3	7	0	0	0	25
OG0001136	0	0	1	8	14	1	1	0	25
OG0001137	0	0	16	1	1	2	2	3	25
OG0001138	1	0	1	1	7	1	5	9	25
OG0001139	0	0	2	2	4	2	6	9	25
OG0001140	0	0	17	1	4	1	0	2	25
OG0001141	1	0	2	10	9	1	1	1	25
OG0001142	2	2	8	2	5	2	1	3	25
OG0001143	0	0	2	1	7	1	10	4	25
OG0001144	0	0	21	0	2	0	2	0	25
OG0001145	0	0	22	0	3	0	0	0	25
OG0001146	0	0	0	0	0	0	25	0	25
OG0001147	0	0	0	0	0	0	25	0	25
OG0001148	0	0	0	0	0	0	1	24	25
OG0001149	0	0	25	0	0	0	0	0	25
OG0001150	0	0	22	0	0	2	0	1	25
OG0001151	0	0	24	0	0	1	0	0	25
OG0001152	0	0	25	0	0	0	0	0	25
OG0001153	0	0	25	0	0	0	0	0	25
OG0001154	0	0	25	0	0	0	0	0	25
OG0001155	0	0	24	0	0	1	0	0	25
OG0001156	0	0	25	0	0	0	0	0	25
OG0001157	0	0	25	0	0	0	0	0	25
OG0001158	0	0	0	0	0	0	0	25	25
OG0001159	0	0	0	0	0	0	0	25	25
OG0001160	3	1	2	2	3	2	3	8	24
OG0001161	1	0	8	6	1	2	5	1	24
OG0001162	1	0	2	5	8	0	8	0	24
OG0001163	1	1	1	2	4	2	7	6	24
OG0001164	1	0	1	10	7	1	3	1	24
OG0001165	1	0	2	3	4	9	1	4	24
OG0001166	7	3	6	2	3	1	1	1	24
OG0001167	1	0	0	15	8	0	0	0	24
OG0001168	0	0	1	7	16	0	0	0	24
OG0001169	1	1	3	5	3	3	3	5	24
OG0001170	2	0	5	7	6	4	0	0	24
OG0001171	2	1	1	4	10	4	1	1	24
OG0001172	3	0	1	10	6	4	0	0	24
OG0001173	3	3	2	2	4	2	1	7	24
OG0001174	1	0	1	7	6	1	3	5	24
OG0001175	0	1	4	9	3	2	4	1	24
OG0001176	2	1	2	2	5	3	4	5	24
OG0001177	4	4	6	3	4	2	0	1	24
OG0001178	0	0	2	4	4	1	0	13	24
OG0001179	1	0	9	6	2	3	3	0	24
OG0001180	0	0	1	1	4	5	7	6	24
OG0001181	0	0	10	3	5	2	1	3	24
OG0001182	0	0	7	7	8	2	0	0	24
OG0001183	1	2	2	9	3	1	4	2	24
OG0001184	2	1	3	3	3	2	5	5	24
OG0001185	2	1	1	5	5	3	3	4	24
OG0001186	1	0	5	10	5	1	1	1	24
OG0001187	3	3	2	3	8	3	1	1	24
OG0001188	2	2	2	3	3	1	3	8	24
OG0001189	2	2	10	2	2	4	1	1	24
OG0001190	0	0	19	2	2	1	0	0	24
OG0001191	1	1	4	4	4	5	0	5	24
OG0001192	4	2	3	2	4	3	3	3	24
OG0001193	1	1	1	1	9	3	1	7	24
OG0001194	1	0	1	1	6	3	7	5	24
OG0001195	2	1	2	5	10	3	0	1	24
OG0001196	4	3	5	3	3	2	2	2	24
OG0001197	0	0	1	4	5	5	5	4	24
OG0001198	1	0	7	1	1	3	7	4	24
OG0001199	1	1	1	3	4	7	3	4	24
OG0001200	1	0	5	2	1	2	2	11	24
OG0001201	0	0	1	6	9	4	3	1	24
OG0001202	0	0	21	1	1	1	0	0	24
OG0001203	0	0	5	2	9	6	2	0	24
OG0001204	3	1	5	4	5	2	2	2	24
OG0001205	0	0	3	2	4	4	2	9	24
OG0001206	0	0	1	6	1	5	6	5	24
OG0001207	0	0	1	7	5	6	3	2	24
OG0001208	1	1	2	5	5	2	4	4	24
OG0001209	1	0	1	5	6	5	1	5	24
OG0001210	0	0	2	1	4	1	9	7	24
OG0001211	2	3	1	4	4	3	4	3	24
OG0001212	2	2	2	2	2	5	4	5	24
OG0001213	1	0	2	5	6	3	3	4	24
OG0001214	1	1	1	7	7	3	2	2	24
OG0001215	3	2	6	2	2	5	2	2	24
OG0001216	0	0	3	1	13	7	0	0	24
OG0001217	1	1	1	1	3	4	2	11	24
OG0001218	2	1	1	0	6	4	1	9	24
OG0001219	0	0	0	0	2	0	2	20	24
OG0001220	0	0	0	0	0	0	24	0	24
OG0001221	0	0	23	0	0	0	1	0	24
OG0001222	1	1	12	0	0	6	1	3	24
OG0001223	0	0	23	0	0	0	1	0	24
OG0001224	0	0	24	0	0	0	0	0	24
OG0001225	0	0	24	0	0	0	0	0	24
OG0001226	0	1	23	0	0	0	0	0	24
OG0001227	0	0	24	0	0	0	0	0	24
OG0001228	0	0	24	0	0	0	0	0	24
OG0001229	0	0	24	0	0	0	0	0	24
OG0001230	0	0	24	0	0	0	0	0	24
OG0001231	0	0	3	5	9	3	3	0	23
OG0001232	0	0	1	6	6	6	1	3	23
OG0001233	1	1	2	9	4	3	1	2	23
OG0001234	2	0	5	5	5	6	0	0	23
OG0001235	3	1	5	2	2	2	4	4	23
OG0001236	1	0	3	3	7	9	0	0	23
OG0001237	2	1	1	11	5	3	0	0	23
OG0001238	1	0	2	12	5	3	0	0	23
OG0001239	0	0	8	9	3	3	0	0	23
OG0001240	0	0	4	2	8	2	1	6	23
OG0001241	0	0	14	2	1	4	2	0	23
OG0001242	0	0	17	1	0	5	0	0	23
OG0001243	5	2	2	6	7	1	0	0	23
OG0001244	0	0	17	2	4	0	0	0	23
OG0001245	1	1	2	2	2	11	3	1	23
OG0001246	2	1	4	2	5	3	3	3	23
OG0001247	2	0	3	5	3	3	3	4	23
OG0001248	0	0	11	3	4	3	0	2	23
OG0001249	0	0	3	5	12	3	0	0	23
OG0001250	0	0	2	6	10	4	1	0	23
OG0001251	3	4	3	3	3	2	2	3	23
OG0001252	1	3	2	4	5	6	1	1	23
OG0001253	2	4	3	5	4	1	2	2	23
OG0001254	1	1	3	3	3	3	6	3	23
OG0001255	0	0	1	3	8	8	2	1	23
OG0001256	0	0	2	2	7	1	2	9	23
OG0001257	0	0	1	1	9	9	3	0	23
OG0001258	0	0	21	1	1	0	0	0	23
OG0001259	0	0	5	3	8	3	4	0	23
OG0001260	4	1	2	1	3	8	1	3	23
OG0001261	0	0	1	5	5	4	4	4	23
OG0001262	0	0	16	2	2	3	0	0	23
OG0001263	0	0	14	1	6	0	2	0	23
OG0001264	1	1	1	3	3	2	6	6	23
OG0001265	3	1	3	2	0	3	10	1	23
OG0001266	1	0	3	2	7	2	3	5	23
OG0001267	0	0	9	5	4	2	0	3	23
OG0001268	3	1	2	2	1	7	3	4	23
OG0001269	0	0	21	1	1	0	0	0	23
OG0001270	0	0	1	2	4	6	1	9	23
OG0001271	0	0	17	2	2	1	1	0	23
OG0001272	0	0	2	2	6	2	5	6	23
OG0001273	0	1	8	8	2	3	0	1	23
OG0001274	0	0	4	4	7	0	6	2	23
OG0001275	3	3	2	2	4	3	4	2	23
OG0001276	1	0	0	2	3	4	7	6	23
OG0001277	2	3	1	4	5	2	3	3	23
OG0001278	2	3	6	2	2	4	1	3	23
OG0001279	0	0	7	1	10	5	0	0	23
OG0001280	2	0	1	13	6	1	0	0	23
OG0001281	2	1	3	2	1	4	9	1	23
OG0001282	0	0	3	6	2	8	4	0	23
OG0001283	1	1	1	4	5	3	5	3	23
OG0001284	1	2	2	4	5	4	1	4	23
OG0001285	2	2	3	3	3	3	3	4	23
OG0001286	1	0	4	7	4	7	0	0	23
OG0001287	0	0	1	5	7	6	2	2	23
OG0001288	4	1	5	3	3	4	1	2	23
OG0001289	4	2	1	1	3	3	2	7	23
OG0001290	7	6	1	5	3	1	0	0	23
OG0001291	0	0	12	1	6	0	4	0	23
OG0001292	0	0	11	2	5	1	1	3	23
OG0001293	0	0	1	3	3	6	7	3	23
OG0001294	0	0	2	1	1	1	1	17	23
OG0001295	3	1	2	1	1	6	2	7	23
OG0001296	1	0	2	11	4	3	1	1	23
OG0001297	2	2	1	4	4	1	2	7	23
OG0001298	1	0	0	1	1	1	4	15	23
OG0001299	0	0	2	4	10	1	3	3	23
OG0001300	4	1	12	5	1	0	0	0	23
OG0001301	2	1	1	8	10	0	1	0	23
OG0001302	3	4	3	9	3	1	0	0	23
OG0001303	0	1	11	2	3	6	0	0	23
OG0001304	0	0	4	5	4	3	4	3	23
OG0001305	1	0	12	5	2	3	0	0	23
OG0001306	0	0	2	1	11	1	6	2	23
OG0001307	0	0	2	1	20	0	0	0	23
OG0001308	0	0	1	1	6	6	1	8	23
OG0001309	2	0	12	3	6	0	0	0	23
OG0001310	3	1	3	8	6	2	0	0	23
OG0001311	0	0	0	1	1	1	19	1	23
OG0001312	1	1	1	3	5	1	4	7	23
OG0001313	1	0	2	1	10	2	4	3	23
OG0001314	0	1	3	6	8	5	0	0	23
OG0001315	0	0	1	1	4	5	4	8	23
OG0001316	1	0	15	3	2	1	1	0	23
OG0001317	3	0	1	4	2	5	3	5	23
OG0001318	0	1	12	2	3	4	1	0	23
OG0001319	0	0	21	1	0	0	0	1	23
OG0001320	2	4	3	2	4	3	5	0	23
OG0001321	1	1	1	4	8	3	3	2	23
OG0001322	0	0	20	1	2	0	0	0	23
OG0001323	0	0	18	0	2	0	3	0	23
OG0001324	0	0	19	0	2	0	1	1	23
OG0001325	1	0	6	0	8	2	3	3	23
OG0001326	6	4	7	0	1	0	1	4	23
OG0001327	0	0	0	0	22	0	0	1	23
OG0001328	3	2	5	0	1	3	6	3	23
OG0001329	0	0	0	0	0	0	23	0	23
OG0001330	0	0	0	0	0	1	22	0	23
OG0001331	0	0	20	0	0	0	2	1	23
OG0001332	0	0	23	0	0	0	0	0	23
OG0001333	0	0	23	0	0	0	0	0	23
OG0001334	0	0	23	0	0	0	0	0	23
OG0001335	0	0	23	0	0	0	0	0	23
OG0001336	0	0	21	0	0	0	0	2	23
OG0001337	0	0	23	0	0	0	0	0	23
OG0001338	0	0	23	0	0	0	0	0	23
OG0001339	0	0	23	0	0	0	0	0	23
OG0001340	8	10	5	0	0	0	0	0	23
OG0001341	0	0	23	0	0	0	0	0	23
OG0001342	0	0	0	0	0	23	0	0	23
OG0001343	4	3	3	5	7	0	0	0	22
OG0001344	0	1	2	2	8	1	7	1	22
OG0001345	0	0	2	3	4	6	7	0	22
OG0001346	0	0	0	6	0	3	12	1	22
OG0001347	0	0	1	8	5	3	2	3	22
OG0001348	4	3	2	1	2	5	4	1	22
OG0001349	0	0	2	4	1	7	2	6	22
OG0001350	1	1	2	3	1	5	1	8	22
OG0001351	9	3	1	2	2	2	2	1	22
OG0001352	1	0	3	3	3	3	7	2	22
OG0001353	0	0	1	13	4	1	3	0	22
OG0001354	3	4	2	6	2	3	1	1	22
OG0001355	2	2	3	9	4	2	0	0	22
OG0001356	0	0	3	7	6	2	3	1	22
OG0001357	2	0	9	2	5	2	2	0	22
OG0001358	1	1	1	5	4	3	7	0	22
OG0001359	2	1	9	2	2	2	0	4	22
OG0001360	0	0	4	2	3	2	7	4	22
OG0001361	0	0	1	3	1	3	2	12	22
OG0001362	0	0	10	4	2	4	1	1	22
OG0001363	3	1	3	3	3	4	3	2	22
OG0001364	0	1	0	7	14	0	0	0	22
OG0001365	3	1	2	1	5	1	0	9	22
OG0001366	0	0	3	2	3	7	2	5	22
OG0001367	0	0	11	3	5	1	1	1	22
OG0001368	0	0	18	1	3	0	0	0	22
OG0001369	0	0	6	6	5	3	1	1	22
OG0001370	1	0	1	4	1	3	3	9	22
OG0001371	0	0	4	6	7	0	2	3	22
OG0001372	0	0	1	3	9	1	1	7	22
OG0001373	0	0	18	1	1	2	0	0	22
OG0001374	3	0	2	4	4	5	3	1	22
OG0001375	1	3	12	2	1	1	1	1	22
OG0001376	2	1	10	3	1	5	0	0	22
OG0001377	1	0	4	1	4	3	5	4	22
OG0001378	0	1	1	1	10	1	2	6	22
OG0001379	1	0	2	1	8	1	4	5	22
OG0001380	0	0	14	3	3	0	1	1	22
OG0001381	0	0	10	4	7	1	0	0	22
OG0001382	1	1	1	5	6	2	2	4	22
OG0001383	2	2	2	2	2	2	1	9	22
OG0001384	1	1	1	1	1	5	4	8	22
OG0001385	0	0	3	2	3	7	2	5	22
OG0001386	2	1	2	5	10	2	0	0	22
OG0001387	1	0	4	10	2	3	2	0	22
OG0001388	0	0	1	1	8	4	1	7	22
OG0001389	1	0	4	3	6	7	1	0	22
OG0001390	2	4	6	2	3	3	1	1	22
OG0001391	0	0	2	3	1	1	3	12	22
OG0001392	4	2	4	2	2	4	4	0	22
OG0001393	5	1	1	1	6	4	1	3	22
OG0001394	0	0	1	1	3	7	4	6	22
OG0001395	3	3	5	1	3	6	1	0	22
OG0001396	0	0	11	3	7	1	0	0	22
OG0001397	3	1	4	8	4	2	0	0	22
OG0001398	3	2	2	3	2	2	3	5	22
OG0001399	2	0	2	3	6	3	5	1	22
OG0001400	1	1	1	1	3	3	3	9	22
OG0001401	1	3	4	6	5	2	0	1	22
OG0001402	0	0	2	3	1	1	1	14	22
OG0001403	0	0	9	3	9	1	0	0	22
OG0001404	0	0	0	4	17	0	1	0	22
OG0001405	0	2	1	4	6	3	5	1	22
OG0001406	1	1	3	1	2	2	9	3	22
OG0001407	0	0	11	1	3	0	7	0	22
OG0001408	5	3	4	1	1	4	2	2	22
OG0001409	0	0	14	1	2	5	0	0	22
OG0001410	0	0	1	7	5	2	4	3	22
OG0001411	0	0	5	2	5	2	2	6	22
OG0001412	1	0	1	3	3	3	5	6	22
OG0001413	0	0	4	2	7	8	1	0	22
OG0001414	1	0	2	2	6	3	6	2	22
OG0001415	0	0	5	4	13	0	0	0	22
OG0001416	1	0	5	9	6	1	0	0	22
OG0001417	2	1	4	3	3	4	2	3	22
OG0001418	0	0	8	5	3	4	2	0	22
OG0001419	0	0	7	6	7	1	0	1	22
OG0001420	0	0	11	1	3	1	2	4	22
OG0001421	0	0	0	21	1	0	0	0	22
OG0001422	1	1	3	2	3	2	6	4	22
OG0001423	2	2	2	1	4	4	3	4	22
OG0001424	2	1	2	4	4	3	2	4	22
OG0001425	0	0	1	1	20	0	0	0	22
OG0001426	1	1	2	1	6	7	3	1	22
OG0001427	2	2	1	1	6	2	4	4	22
OG0001428	0	0	1	4	17	0	0	0	22
OG0001429	0	2	2	6	6	2	2	2	22
OG0001430	0	0	3	3	2	3	3	8	22
OG0001431	0	0	12	2	3	3	2	0	22
OG0001432	0	0	10	4	8	0	0	0	22
OG0001433	2	0	2	2	6	5	1	4	22
OG0001434	2	1	2	4	2	5	2	4	22
OG0001435	2	0	3	4	7	2	2	2	22
OG0001436	1	1	3	7	2	3	3	2	22
OG0001437	0	0	2	4	3	2	6	5	22
OG0001438	0	0	1	5	3	6	1	6	22
OG0001439	1	1	1	5	3	1	1	9	22
OG0001440	8	1	1	1	2	9	0	0	22
OG0001441	2	0	2	2	5	7	2	2	22
OG0001442	5	6	3	1	1	1	2	3	22
OG0001443	0	0	9	1	6	2	1	3	22
OG0001444	1	0	2	2	2	5	5	5	22
OG0001445	4	4	8	3	0	2	1	0	22
OG0001446	3	1	1	2	6	3	2	4	22
OG0001447	0	0	18	1	0	0	3	0	22
OG0001448	0	0	1	1	5	1	1	13	22
OG0001449	0	0	11	1	8	1	1	0	22
OG0001450	0	0	10	2	5	3	2	0	22
OG0001451	2	3	3	2	3	2	2	5	22
OG0001452	0	0	1	1	2	6	9	3	22
OG0001453	0	1	3	5	3	4	6	0	22
OG0001454	3	2	4	3	1	2	2	5	22
OG0001455	0	1	6	2	13	0	0	0	22
OG0001456	2	1	1	1	5	0	1	11	22
OG0001457	0	0	2	2	2	3	8	5	22
OG0001458	2	0	1	1	6	3	2	7	22
OG0001459	1	0	1	5	5	1	3	6	22
OG0001460	0	0	4	3	2	5	8	0	22
OG0001461	1	0	4	5	5	2	2	3	22
OG0001462	4	2	4	1	3	3	2	3	22
OG0001463	2	0	1	6	6	5	1	1	22
OG0001464	0	0	18	1	3	0	0	0	22
OG0001465	0	0	18	1	0	2	1	0	22
OG0001466	2	1	2	2	7	2	2	4	22
OG0001467	2	0	1	2	6	3	3	5	22
OG0001468	2	1	2	6	6	1	1	3	22
OG0001469	2	4	1	1	3	4	4	3	22
OG0001470	0	1	1	1	16	1	1	1	22
OG0001471	0	0	18	0	1	1	1	1	22
OG0001472	1	2	2	0	7	5	2	3	22
OG0001473	0	0	17	0	2	1	2	0	22
OG0001474	2	1	2	0	10	4	1	2	22
OG0001475	0	0	6	0	1	15	0	0	22
OG0001476	0	0	0	0	0	0	22	0	22
OG0001477	0	0	3	0	0	15	4	0	22
OG0001478	0	0	0	0	0	0	22	0	22
OG0001479	0	0	22	0	0	0	0	0	22
OG0001480	0	0	22	0	0	0	0	0	22
OG0001481	0	0	22	0	0	0	0	0	22
OG0001482	3	2	8	0	0	9	0	0	22
OG0001483	0	0	0	0	0	0	0	22	22
OG0001484	1	0	8	3	2	2	5	0	21
OG0001485	1	0	3	3	7	1	3	3	21
OG0001486	2	2	2	2	1	2	1	9	21
OG0001487	1	3	5	3	3	2	2	2	21
OG0001488	1	2	1	1	8	7	1	0	21
OG0001489	0	0	1	4	13	0	3	0	21
OG0001490	0	0	6	5	6	0	3	1	21
OG0001491	0	0	5	2	10	3	1	0	21
OG0001492	3	3	2	5	1	4	2	1	21
OG0001493	0	0	4	3	5	4	2	3	21
OG0001494	3	2	1	2	3	4	3	3	21
OG0001495	0	1	5	5	4	1	5	0	21
OG0001496	0	0	0	18	3	0	0	0	21
OG0001497	0	0	1	2	13	5	0	0	21
OG0001498	0	0	15	1	2	2	1	0	21
OG0001499	2	2	3	2	2	3	1	6	21
OG0001500	1	1	2	3	2	4	1	7	21
OG0001501	1	1	2	3	6	1	1	6	21
OG0001502	2	1	2	8	5	1	1	1	21
OG0001503	1	1	4	5	6	4	0	0	21
OG0001504	3	1	1	4	3	4	3	2	21
OG0001505	3	2	5	2	2	3	2	2	21
OG0001506	0	0	0	1	20	0	0	0	21
OG0001507	0	0	2	5	5	2	4	3	21
OG0001508	3	3	1	2	3	3	3	3	21
OG0001509	0	0	3	1	1	4	4	8	21
OG0001510	2	1	7	3	5	0	3	0	21
OG0001511	2	2	2	1	3	4	2	5	21
OG0001512	2	1	2	2	5	3	5	1	21
OG0001513	4	3	4	1	2	2	3	2	21
OG0001514	1	0	8	2	2	3	3	2	21
OG0001515	2	0	4	3	3	2	3	4	21
OG0001516	0	0	10	2	3	4	1	1	21
OG0001517	1	1	2	2	4	2	5	4	21
OG0001518	0	0	10	2	4	1	1	3	21
OG0001519	0	1	2	3	5	3	1	6	21
OG0001520	1	1	14	2	2	0	1	0	21
OG0001521	0	0	2	2	5	5	3	4	21
OG0001522	0	0	1	8	8	2	1	1	21
OG0001523	5	3	2	2	3	2	2	2	21
OG0001524	0	0	3	2	3	3	2	8	21
OG0001525	4	2	5	2	2	2	2	2	21
OG0001526	1	1	1	1	1	2	2	12	21
OG0001527	3	2	2	1	2	4	4	3	21
OG0001528	1	0	4	2	4	3	5	2	21
OG0001529	3	1	1	1	6	3	2	4	21
OG0001530	2	1	2	3	1	9	1	2	21
OG0001531	1	0	2	8	1	1	1	7	21
OG0001532	0	0	3	7	2	5	1	3	21
OG0001533	2	1	2	2	4	1	2	7	21
OG0001534	0	0	8	1	9	0	2	1	21
OG0001535	0	3	2	1	5	4	4	2	21
OG0001536	2	0	3	2	3	3	1	7	21
OG0001537	2	0	2	3	4	4	1	5	21
OG0001538	1	4	6	3	7	0	0	0	21
OG0001539	1	0	2	1	2	5	4	6	21
OG0001540	2	1	5	3	2	2	2	4	21
OG0001541	2	0	1	3	3	8	3	1	21
OG0001542	0	0	1	6	3	5	5	1	21
OG0001543	1	1	3	3	3	3	3	4	21
OG0001544	2	1	3	3	5	2	1	4	21
OG0001545	2	3	3	2	2	2	3	4	21
OG0001546	0	0	1	2	8	2	1	7	21
OG0001547	0	0	4	4	7	1	0	5	21
OG0001548	0	0	2	5	14	0	0	0	21
OG0001549	0	0	1	10	1	6	1	2	21
OG0001550	0	1	10	1	6	0	3	0	21
OG0001551	1	0	2	7	4	3	2	2	21
OG0001552	0	0	1	2	15	2	0	1	21
OG0001553	0	0	17	2	1	0	1	0	21
OG0001554	0	0	18	1	1	0	0	1	21
OG0001555	0	0	0	7	14	0	0	0	21
OG0001556	0	0	12	2	6	0	1	0	21
OG0001557	2	0	1	4	5	5	2	2	21
OG0001558	0	2	2	6	8	1	1	1	21
OG0001559	1	1	9	2	4	4	0	0	21
OG0001560	1	0	1	5	6	2	4	2	21
OG0001561	0	0	6	3	4	3	5	0	21
OG0001562	1	1	3	2	2	4	2	6	21
OG0001563	0	0	1	3	5	5	2	5	21
OG0001564	1	2	6	3	6	1	1	1	21
OG0001565	3	4	2	2	3	2	2	3	21
OG0001566	0	0	3	1	12	2	2	1	21
OG0001567	0	0	13	1	1	0	2	4	21
OG0001568	0	0	6	2	2	3	3	5	21
OG0001569	0	0	17	1	2	0	1	0	21
OG0001570	3	1	2	6	4	3	1	1	21
OG0001571	1	1	1	4	5	3	3	3	21
OG0001572	1	1	1	9	5	1	1	2	21
OG0001573	0	0	9	2	2	1	6	1	21
OG0001574	2	2	2	1	6	3	1	4	21
OG0001575	0	1	2	2	4	4	2	6	21
OG0001576	0	1	2	4	4	4	1	5	21
OG0001577	0	0	1	2	9	3	2	4	21
OG0001578	1	1	2	6	2	6	2	1	21
OG0001579	0	0	1	5	6	2	2	5	21
OG0001580	2	1	1	1	10	6	0	0	21
OG0001581	2	1	7	3	1	7	0	0	21
OG0001582	2	2	2	1	2	3	4	5	21
OG0001583	1	1	1	4	4	4	2	4	21
OG0001584	0	0	13	2	3	1	2	0	21
OG0001585	0	0	2	3	6	1	6	3	21
OG0001586	2	1	1	7	1	4	1	4	21
OG0001587	1	0	2	2	2	2	3	9	21
OG0001588	3	1	1	1	5	2	1	7	21
OG0001589	0	0	2	2	2	3	6	6	21
OG0001590	0	0	17	2	1	0	0	1	21
OG0001591	1	1	4	2	1	8	2	2	21
OG0001592	0	2	1	5	4	3	3	3	21
OG0001593	0	1	3	6	9	2	0	0	21
OG0001594	0	0	5	1	11	1	2	1	21
OG0001595	0	0	1	4	5	4	3	4	21
OG0001596	0	0	5	3	8	2	1	2	21
OG0001597	1	2	1	11	1	3	0	2	21
OG0001598	0	0	15	2	4	0	0	0	21
OG0001599	0	1	1	6	5	3	3	2	21
OG0001600	0	0	1	4	4	1	2	9	21
OG0001601	0	0	1	2	5	6	3	4	21
OG0001602	2	0	1	3	2	5	4	4	21
OG0001603	1	1	1	5	10	1	1	1	21
OG0001604	1	1	1	9	3	1	2	3	21
OG0001605	0	0	2	1	5	4	4	5	21
OG0001606	2	3	1	3	3	3	4	2	21
OG0001607	0	0	1	1	2	7	3	7	21
OG0001608	1	0	1	3	6	2	3	5	21
OG0001609	3	1	2	2	3	3	4	3	21
OG0001610	0	0	2	1	18	0	0	0	21
OG0001611	1	0	14	1	4	0	1	0	21
OG0001612	2	1	4	1	1	1	6	5	21
OG0001613	1	0	6	3	4	3	1	3	21
OG0001614	0	0	2	1	9	7	1	1	21
OG0001615	0	0	1	5	6	3	1	5	21
OG0001616	0	0	6	2	2	4	3	4	21
OG0001617	0	0	8	1	10	1	1	0	21
OG0001618	0	0	16	1	3	0	1	0	21
OG0001619	2	1	2	0	8	8	0	0	21
OG0001620	0	0	1	0	1	4	14	1	21
OG0001621	0	0	13	0	4	1	3	0	21
OG0001622	0	0	2	0	0	5	7	7	21
OG0001623	0	1	2	0	0	4	5	9	21
OG0001624	0	0	0	0	0	0	1	20	21
OG0001625	0	0	21	0	0	0	0	0	21
OG0001626	0	0	20	0	0	0	0	1	21
OG0001627	0	0	21	0	0	0	0	0	21
OG0001628	0	0	21	0	0	0	0	0	21
OG0001629	0	0	21	0	0	0	0	0	21
OG0001630	0	1	20	0	0	0	0	0	21
OG0001631	0	0	21	0	0	0	0	0	21
OG0001632	0	0	21	0	0	0	0	0	21
OG0001633	0	2	19	0	0	0	0	0	21
OG0001634	0	0	20	0	0	1	0	0	21
OG0001635	2	2	4	0	0	13	0	0	21
OG0001636	0	0	0	0	0	0	0	21	21
OG0001637	0	0	0	0	0	0	0	21	21
OG0001638	2	2	1	3	5	1	3	3	20
OG0001639	1	1	5	3	4	2	1	3	20
OG0001640	1	1	2	4	3	3	3	3	20
OG0001641	3	1	3	3	2	3	2	3	20
OG0001642	1	0	2	4	4	5	2	2	20
OG0001643	0	0	6	3	9	0	2	0	20
OG0001644	2	2	3	3	3	2	3	2	20
OG0001645	0	1	4	4	5	2	2	2	20
OG0001646	4	2	3	2	2	3	2	2	20
OG0001647	3	1	4	3	3	3	2	1	20
OG0001648	2	2	4	2	2	3	3	2	20
OG0001649	7	4	0	4	3	2	0	0	20
OG0001650	0	0	12	5	3	0	0	0	20
OG0001651	1	0	2	2	3	1	3	8	20
OG0001652	1	0	3	5	6	4	0	1	20
OG0001653	0	0	3	3	2	7	2	3	20
OG0001654	1	2	2	2	2	4	3	4	20
OG0001655	1	0	11	3	3	0	0	2	20
OG0001656	1	0	4	4	5	6	0	0	20
OG0001657	2	1	1	2	4	5	2	3	20
OG0001658	2	1	4	2	3	3	1	4	20
OG0001659	0	0	1	3	6	8	2	0	20
OG0001660	2	1	2	2	4	2	2	5	20
OG0001661	0	0	2	7	5	3	2	1	20
OG0001662	0	0	13	4	2	0	0	1	20
OG0001663	0	0	4	4	5	2	4	1	20
OG0001664	2	2	1	1	3	2	4	5	20
OG0001665	0	0	9	4	5	2	0	0	20
OG0001666	1	0	2	1	5	4	4	3	20
OG0001667	1	0	4	7	1	7	0	0	20
OG0001668	0	0	2	2	14	1	1	0	20
OG0001669	0	2	3	5	4	6	0	0	20
OG0001670	6	2	4	2	2	1	1	2	20
OG0001671	2	0	1	1	6	7	1	2	20
OG0001672	0	0	3	1	2	2	7	5	20
OG0001673	1	1	1	4	2	2	3	6	20
OG0001674	0	0	4	2	3	9	2	0	20
OG0001675	0	0	0	19	1	0	0	0	20
OG0001676	0	0	1	1	4	8	3	3	20
OG0001677	0	0	5	3	9	1	1	1	20
OG0001678	2	1	2	2	4	3	3	3	20
OG0001679	1	0	4	3	2	2	5	3	20
OG0001680	0	0	3	1	8	2	3	3	20
OG0001681	0	0	2	8	6	1	1	2	20
OG0001682	1	0	1	2	4	5	1	6	20
OG0001683	0	0	2	4	6	2	2	4	20
OG0001684	1	0	10	3	5	0	1	0	20
OG0001685	1	1	1	1	1	1	6	8	20
OG0001686	0	0	1	6	6	3	1	3	20
OG0001687	2	1	2	2	4	2	2	5	20
OG0001688	1	2	2	2	4	3	1	5	20
OG0001689	0	0	4	2	2	2	3	7	20
OG0001690	1	1	1	3	5	3	4	2	20
OG0001691	0	2	2	1	4	5	4	2	20
OG0001692	2	4	5	3	3	3	0	0	20
OG0001693	0	0	2	4	5	2	4	3	20
OG0001694	2	2	5	3	4	2	1	1	20
OG0001695	0	0	3	6	6	2	3	0	20
OG0001696	1	1	1	7	3	6	1	0	20
OG0001697	1	1	5	4	5	0	2	2	20
OG0001698	1	1	1	1	2	2	3	9	20
OG0001699	1	0	1	4	5	3	2	4	20
OG0001700	0	1	3	1	4	2	6	3	20
OG0001701	0	0	1	5	5	1	5	3	20
OG0001702	0	0	1	2	2	1	5	9	20
OG0001703	0	0	2	1	3	6	1	7	20
OG0001704	0	0	16	2	2	0	0	0	20
OG0001705	0	0	6	3	8	0	3	0	20
OG0001706	5	1	2	2	2	2	3	3	20
OG0001707	2	0	5	2	3	4	3	1	20
OG0001708	1	3	2	4	5	2	1	2	20
OG0001709	4	1	2	2	3	2	1	5	20
OG0001710	0	1	2	3	4	3	3	4	20
OG0001711	0	0	1	7	10	2	0	0	20
OG0001712	0	0	1	1	2	3	4	9	20
OG0001713	5	2	4	3	2	3	1	0	20
OG0001714	0	0	17	1	1	1	0	0	20
OG0001715	4	3	2	4	0	3	2	2	20
OG0001716	2	0	3	7	4	2	1	1	20
OG0001717	0	2	8	1	9	0	0	0	20
OG0001718	1	2	1	1	2	2	7	4	20
OG0001719	0	0	3	4	9	1	3	0	20
OG0001720	2	1	1	1	1	3	1	10	20
OG0001721	3	2	4	3	3	2	2	1	20
OG0001722	2	2	3	1	2	4	2	4	20
OG0001723	1	0	4	6	2	3	2	2	20
OG0001724	1	2	7	5	2	2	1	0	20
OG0001725	2	1	9	1	1	6	0	0	20
OG0001726	0	0	3	1	1	1	5	9	20
OG0001727	0	0	7	3	4	6	0	0	20
OG0001728	0	0	2	1	3	1	6	7	20
OG0001729	1	0	5	2	2	7	1	2	20
OG0001730	0	0	1	1	5	5	3	5	20
OG0001731	1	1	2	4	1	2	1	8	20
OG0001732	0	0	2	7	7	2	1	1	20
OG0001733	1	3	3	2	2	2	2	5	20
OG0001734	1	0	2	4	3	4	3	3	20
OG0001735	2	3	2	3	3	4	1	2	20
OG0001736	0	0	16	1	2	1	0	0	20
OG0001737	0	0	4	1	1	0	8	6	20
OG0001738	0	0	1	6	7	2	1	3	20
OG0001739	3	2	2	2	5	4	2	0	20
OG0001740	1	2	3	1	7	2	2	2	20
OG0001741	3	3	2	1	2	5	2	2	20
OG0001742	0	0	1	1	5	5	2	6	20
OG0001743	0	0	1	3	5	3	5	3	20
OG0001744	0	0	6	2	7	1	3	1	20
OG0001745	1	1	3	3	0	6	3	3	20
OG0001746	1	2	1	1	5	6	3	1	20
OG0001747	3	2	2	3	4	2	2	2	20
OG0001748	0	1	4	2	3	8	2	0	20
OG0001749	1	1	1	1	4	3	4	5	20
OG0001750	2	1	1	3	1	5	2	5	20
OG0001751	0	0	6	3	1	0	8	2	20
OG0001752	1	0	8	1	3	2	3	2	20
OG0001753	0	0	8	1	1	1	1	8	20
OG0001754	0	0	3	3	9	2	2	1	20
OG0001755	1	1	2	1	8	2	2	3	20
OG0001756	0	1	2	4	2	1	5	5	20
OG0001757	2	2	2	4	6	2	1	1	20
OG0001758	1	0	1	1	11	3	2	1	20
OG0001759	2	3	1	1	1	1	0	11	20
OG0001760	1	1	2	7	7	1	1	0	20
OG0001761	1	2	1	1	11	2	1	1	20
OG0001762	1	0	2	4	5	4	2	2	20
OG0001763	1	0	1	2	3	4	3	6	20
OG0001764	2	1	3	5	3	3	2	1	20
OG0001765	2	1	1	1	2	4	1	8	20
OG0001766	0	0	3	1	10	1	4	1	20
OG0001767	4	3	2	1	2	2	3	3	20
OG0001768	3	0	2	4	2	8	1	0	20
OG0001769	0	0	2	4	4	4	2	4	20
OG0001770	0	1	1	10	7	0	0	1	20
OG0001771	3	1	1	6	3	1	2	3	20
OG0001772	0	0	3	2	3	8	3	1	20
OG0001773	0	0	5	2	11	1	1	0	20
OG0001774	0	0	3	2	7	6	2	0	20
OG0001775	0	0	1	2	3	5	4	5	20
OG0001776	3	2	2	1	5	3	2	2	20
OG0001777	2	1	1	3	5	3	3	2	20
OG0001778	1	1	2	0	11	3	1	1	20
OG0001779	0	0	19	0	1	0	0	0	20
OG0001780	0	0	17	0	1	1	1	0	20
OG0001781	0	0	0	0	0	0	20	0	20
OG0001782	0	0	0	0	0	0	6	14	20
OG0001783	0	0	0	0	0	0	20	0	20
OG0001784	0	0	20	0	0	0	0	0	20
OG0001785	0	0	19	0	0	0	0	1	20
OG0001786	0	0	19	0	0	1	0	0	20
OG0001787	0	0	19	0	0	1	0	0	20
OG0001788	0	0	19	0	0	1	0	0	20
OG0001789	0	0	20	0	0	0	0	0	20
OG0001790	0	0	20	0	0	0	0	0	20
OG0001791	0	0	20	0	0	0	0	0	20
OG0001792	0	0	20	0	0	0	0	0	20
OG0001793	0	0	20	0	0	0	0	0	20
OG0001794	0	0	20	0	0	0	0	0	20
OG0001795	0	0	0	0	0	20	0	0	20
OG0001796	0	0	4	3	4	2	3	3	19
OG0001797	3	1	6	1	4	1	1	2	19
OG0001798	0	0	13	1	5	0	0	0	19
OG0001799	1	1	3	1	1	5	4	3	19
OG0001800	0	0	4	5	5	3	2	0	19
OG0001801	0	1	1	4	9	1	2	1	19
OG0001802	1	1	1	13	2	1	0	0	19
OG0001803	0	0	1	2	9	4	1	2	19
OG0001804	2	1	10	3	2	0	1	0	19
OG0001805	2	0	1	10	4	2	0	0	19
OG0001806	1	1	13	1	2	0	1	0	19
OG0001807	0	0	0	10	8	1	0	0	19
OG0001808	0	0	3	4	4	3	3	2	19
OG0001809	2	0	1	1	8	0	3	4	19
OG0001810	1	0	7	8	1	2	0	0	19
OG0001811	0	0	9	2	1	2	3	2	19
OG0001812	1	1	12	2	3	0	0	0	19
OG0001813	1	2	1	7	7	1	0	0	19
OG0001814	1	1	15	1	1	0	0	0	19
OG0001815	3	2	2	5	2	2	1	2	19
OG0001816	0	0	4	1	1	1	1	11	19
OG0001817	0	0	2	5	4	3	2	3	19
OG0001818	0	0	5	5	2	6	1	0	19
OG0001819	1	0	3	8	4	3	0	0	19
OG0001820	0	0	9	1	1	2	4	2	19
OG0001821	0	0	0	2	17	0	0	0	19
OG0001822	0	0	4	5	4	3	3	0	19
OG0001823	0	0	2	4	5	3	1	4	19
OG0001824	2	2	3	9	3	0	0	0	19
OG0001825	1	1	3	2	1	2	2	7	19
OG0001826	1	0	1	2	9	1	1	4	19
OG0001827	5	2	2	2	2	2	2	2	19
OG0001828	2	1	1	5	6	1	2	1	19
OG0001829	0	0	2	2	2	4	3	6	19
OG0001830	1	1	4	2	2	2	2	5	19
OG0001831	2	3	1	1	3	3	3	3	19
OG0001832	1	2	7	1	1	2	1	4	19
OG0001833	3	3	1	4	3	1	3	1	19
OG0001834	1	0	1	1	5	3	3	5	19
OG0001835	0	0	2	5	12	0	0	0	19
OG0001836	2	2	1	2	2	8	2	0	19
OG0001837	1	1	4	3	4	3	1	2	19
OG0001838	0	0	11	1	7	0	0	0	19
OG0001839	1	0	2	1	4	3	3	5	19
OG0001840	1	0	1	6	5	3	2	1	19
OG0001841	0	1	7	2	3	3	3	0	19
OG0001842	1	1	8	2	5	1	1	0	19
OG0001843	1	1	2	1	1	4	1	8	19
OG0001844	3	2	2	2	2	6	1	1	19
OG0001845	2	2	2	3	2	4	2	2	19
OG0001846	0	1	13	1	4	0	0	0	19
OG0001847	0	0	1	1	5	5	3	4	19
OG0001848	4	4	1	4	4	2	0	0	19
OG0001849	3	1	3	3	3	2	1	3	19
OG0001850	0	0	5	3	6	2	2	1	19
OG0001851	0	0	1	10	3	5	0	0	19
OG0001852	5	1	2	1	7	1	1	1	19
OG0001853	1	2	2	2	5	2	4	1	19
OG0001854	2	3	3	4	3	2	1	1	19
OG0001855	1	0	3	6	3	3	1	2	19
OG0001856	0	0	0	2	17	0	0	0	19
OG0001857	0	0	2	1	4	6	3	3	19
OG0001858	1	1	4	1	7	1	2	2	19
OG0001859	0	0	4	1	7	6	0	1	19
OG0001860	3	0	7	6	3	0	0	0	19
OG0001861	2	1	1	3	4	2	3	3	19
OG0001862	1	0	3	2	3	4	1	5	19
OG0001863	1	1	1	6	5	3	1	1	19
OG0001864	0	0	3	2	1	0	4	9	19
OG0001865	0	0	1	5	9	2	1	1	19
OG0001866	0	0	5	1	0	2	6	5	19
OG0001867	0	0	1	2	2	2	2	10	19
OG0001868	1	1	1	1	3	5	5	2	19
OG0001869	0	3	1	3	11	1	0	0	19
OG0001870	0	1	1	1	2	7	1	6	19
OG0001871	1	2	2	1	4	6	1	2	19
OG0001872	0	0	1	4	4	2	4	4	19
OG0001873	1	1	3	1	3	5	3	2	19
OG0001874	1	0	1	3	4	1	2	7	19
OG0001875	0	0	1	1	8	1	5	3	19
OG0001876	0	0	12	1	2	1	3	0	19
OG0001877	0	0	5	2	9	3	0	0	19
OG0001878	4	4	3	2	3	1	1	1	19
OG0001879	1	0	2	1	5	4	2	4	19
OG0001880	0	1	12	1	2	3	0	0	19
OG0001881	1	1	1	1	3	8	3	1	19
OG0001882	2	0	1	4	6	2	1	3	19
OG0001883	0	0	7	3	2	5	2	0	19
OG0001884	0	0	2	7	4	2	2	2	19
OG0001885	0	0	11	1	2	2	1	2	19
OG0001886	1	1	2	2	4	3	1	5	19
OG0001887	1	1	4	4	3	1	2	3	19
OG0001888	1	1	1	3	5	1	3	4	19
OG0001889	3	2	1	4	1	3	2	3	19
OG0001890	0	0	8	4	3	0	1	3	19
OG0001891	1	1	1	1	2	4	3	6	19
OG0001892	0	0	6	5	3	2	3	0	19
OG0001893	5	3	1	2	3	3	1	1	19
OG0001894	0	0	2	1	5	4	3	4	19
OG0001895	1	0	11	1	1	1	2	2	19
OG0001896	4	2	1	1	3	2	3	3	19
OG0001897	3	2	3	1	3	6	0	1	19
OG0001898	1	1	1	3	3	2	4	4	19
OG0001899	1	1	2	8	6	1	0	0	19
OG0001900	0	0	1	1	7	2	3	5	19
OG0001901	2	1	4	2	3	2	3	2	19
OG0001902	1	0	2	1	2	6	7	0	19
OG0001903	0	0	0	1	13	4	1	0	19
OG0001904	0	5	6	1	2	1	2	2	19
OG0001905	0	0	2	1	7	1	2	6	19
OG0001906	2	2	4	2	1	2	3	3	19
OG0001907	4	1	3	2	4	1	3	1	19
OG0001908	0	1	9	2	5	0	2	0	19
OG0001909	2	0	0	9	0	7	0	1	19
OG0001910	0	0	1	1	17	0	0	0	19
OG0001911	1	1	5	4	3	2	2	1	19
OG0001912	0	0	9	1	2	2	5	0	19
OG0001913	1	1	1	2	1	7	1	5	19
OG0001914	0	0	10	3	1	3	2	0	19
OG0001915	0	0	2	1	0	8	4	4	19
OG0001916	2	2	2	2	3	4	2	2	19
OG0001917	2	1	1	1	1	3	6	4	19
OG0001918	3	1	3	4	2	2	2	2	19
OG0001919	1	1	1	3	6	2	3	2	19
OG0001920	3	3	5	2	1	4	0	1	19
OG0001921	0	0	1	2	7	7	1	1	19
OG0001922	3	1	2	5	5	2	0	1	19
OG0001923	2	2	1	2	0	5	3	4	19
OG0001924	3	1	1	5	3	4	1	1	19
OG0001925	2	1	1	3	3	4	3	2	19
OG0001926	3	4	6	2	2	2	0	0	19
OG0001927	1	1	2	4	5	2	2	2	19
OG0001928	1	0	1	2	1	6	1	7	19
OG0001929	0	0	1	5	5	1	4	3	19
OG0001930	0	0	0	1	18	0	0	0	19
OG0001931	0	0	1	2	2	5	6	3	19
OG0001932	2	1	1	1	8	1	1	4	19
OG0001933	0	0	2	2	2	7	4	2	19
OG0001934	2	0	3	1	4	7	0	2	19
OG0001935	0	0	11	1	7	0	0	0	19
OG0001936	0	1	1	10	7	0	0	0	19
OG0001937	0	0	1	2	7	1	0	8	19
OG0001938	0	0	13	2	1	0	2	1	19
OG0001939	1	1	1	5	1	5	3	2	19
OG0001940	0	0	2	3	1	2	2	9	19
OG0001941	2	0	2	5	4	1	4	1	19
OG0001942	1	0	1	7	7	1	1	1	19
OG0001943	0	0	1	2	3	1	4	8	19
OG0001944	1	0	5	3	0	1	4	5	19
OG0001945	1	1	2	2	4	1	1	7	19
OG0001946	1	1	1	3	3	4	3	3	19
OG0001947	2	1	1	3	6	2	1	3	19
OG0001948	3	1	2	1	3	4	4	1	19
OG0001949	1	1	1	1	1	3	6	5	19
OG0001950	0	0	9	1	3	2	1	3	19
OG0001951	0	0	8	1	6	3	1	0	19
OG0001952	0	0	3	1	9	1	4	1	19
OG0001953	1	1	2	4	2	6	1	2	19
OG0001954	0	0	14	1	3	0	1	0	19
OG0001955	1	1	1	1	3	4	3	5	19
OG0001956	1	0	1	2	7	3	3	2	19
OG0001957	2	3	1	2	5	1	2	3	19
OG0001958	1	1	1	4	3	1	2	6	19
OG0001959	2	1	3	1	1	2	4	5	19
OG0001960	0	0	11	2	1	1	1	3	19
OG0001961	0	0	1	1	4	5	1	7	19
OG0001962	2	0	2	4	8	1	1	1	19
OG0001963	0	0	18	0	1	0	0	0	19
OG0001964	0	0	13	0	1	0	0	5	19
OG0001965	1	0	2	0	2	2	3	9	19
OG0001966	2	1	1	0	2	1	5	7	19
OG0001967	0	0	9	0	3	2	2	3	19
OG0001968	0	0	18	0	1	0	0	0	19
OG0001969	0	0	0	0	19	0	0	0	19
OG0001970	0	0	0	0	0	0	19	0	19
OG0001971	0	0	0	0	0	1	18	0	19
OG0001972	0	0	19	0	0	0	0	0	19
OG0001973	0	0	19	0	0	0	0	0	19
OG0001974	0	0	19	0	0	0	0	0	19
OG0001975	0	0	19	0	0	0	0	0	19
OG0001976	0	0	19	0	0	0	0	0	19
OG0001977	0	0	19	0	0	0	0	0	19
OG0001978	0	0	19	0	0	0	0	0	19
OG0001979	0	0	19	0	0	0	0	0	19
OG0001980	0	0	19	0	0	0	0	0	19
OG0001981	0	0	18	0	0	1	0	0	19
OG0001982	0	0	19	0	0	0	0	0	19
OG0001983	0	0	19	0	0	0	0	0	19
OG0001984	1	0	17	0	0	1	0	0	19
OG0001985	0	0	19	0	0	0	0	0	19
OG0001986	0	0	19	0	0	0	0	0	19
OG0001987	0	0	19	0	0	0	0	0	19
OG0001988	0	0	0	0	0	0	0	19	19
OG0001989	0	0	0	0	0	0	0	19	19
OG0001990	0	0	0	0	0	0	0	19	19
OG0001991	0	0	0	0	0	0	0	19	19
OG0001992	0	0	0	0	0	0	0	19	19
OG0001993	0	0	0	0	0	19	0	0	19
OG0001994	0	0	0	0	0	19	0	0	19
OG0001995	0	0	0	0	0	19	0	0	19
OG0001996	1	1	7	2	6	0	1	0	18
OG0001997	0	0	2	7	5	2	1	1	18
OG0001998	2	0	1	2	2	2	1	8	18
[truncated: 25,815 more rows]

## Sheet: 3.3
Orthogroup	M.capricornis	M.foliosa	M.capitata	A.digitifera	A.millepora	S.pistillata	E.diaphana	N.vectensis
OG0000000	transcript_HQ_E4_1_transcript11201/f2p0/1992|m.961, transcript_HQ_E4_1_transcript21315/f2p0/1586|m.990, transcript_HQ_E4_1_transcript3016/f2p0/2762|m.47, transcript_HQ_E4_1_transcript5591/f2p0/2421|m.373, transcript_HQ_E4_1_transcript6288/f2p0/2342|m.871, transcript_HQ_E4_1_transcript6655/f2p0/2333|m.483, transcript_HQ_E4_1_transcript7092/f2p0/2282|m.604, transcript_HQ_E4_1_transcript7219/f2p0/22…	transcript_HQ_E3_1_transcript11857/f2p0/1250|m.161, transcript_HQ_E3_1_transcript15535/f2p0/1052|m.301	adi2mcaRNA10691_R1, adi2mcaRNA10691_R2, adi2mcaRNA10691_R4, adi2mcaRNA10691_R7, adi2mcaRNA10691_R9, adi2mcaRNA10692_R8, adi2mcaRNA11876_R0, adi2mcaRNA11876_R3, adi2mcaRNA11876_R4, adi2mcaRNA11876_R7, adi2mcaRNA11876_R9, adi2mcaRNA12859_R6, adi2mcaRNA15024_R2, adi2mcaRNA15275_R1, adi2mcaRNA15277_R5, adi2mcaRNA1571_R6, adi2mcaRNA1575_R4, adi2mcaRNA1575_R7, adi2mcaRNA1577_R8, adi2mcaRNA1577_R9, adi2…	XP_015747277.1, XP_015748445.1, XP_015748446.1, XP_015748447.1, XP_015748448.1, XP_015748895.1, XP_015751780.1, XP_015754093.1, XP_015754094.1, XP_015754095.1, XP_015755028.1, XP_015756923.1, XP_015756924.1, XP_015756925.1, XP_015757852.1, XP_015758008.1, XP_015758009.1, XP_015758010.1, XP_015760916.1, XP_015761117.1, XP_015761118.1, XP_015761119.1, XP_015761562.1, XP_015761609.1, XP_015766402.1,…	XP_029180202.2, XP_029180798.2, XP_029189129.2, XP_029189130.2, XP_029189131.2, XP_029192770.2, XP_029192972.2, XP_029196287.2, XP_029196288.2, XP_029196701.2, XP_029209441.2, XP_044163814.1, XP_044166240.1, XP_044166722.1, XP_044166731.1, XP_044167666.1, XP_044167671.1, XP_044167743.1, XP_044167747.1, XP_044167762.1, XP_044167773.1, XP_044167774.1, XP_044167776.1, XP_044167781.1, XP_044168474.1,…	XP_022777443.1, XP_022777521.1, XP_022777532.1, XP_022777604.1, XP_022777711.1, XP_022777895.1, XP_022777927.1, XP_022778025.1, XP_022782499.1, XP_022785694.1, XP_022787469.1, XP_022789018.1, XP_022789760.1, XP_022789770.1, XP_022789777.1, XP_022789784.1, XP_022789793.1, XP_022790116.1, XP_022790124.1, XP_022790228.1, XP_022791364.1, XP_022791369.1, XP_022791378.1, XP_022791391.1, XP_022791400.1,…	XP_020892237.1, XP_020895187.1, XP_020895757.1, XP_020897104.1, XP_020898240.1, XP_020899719.1, XP_020899791.2, XP_020899802.1, XP_020900343.1, XP_020903809.1, XP_020904610.1, XP_020904614.1, XP_020904615.1, XP_020904954.1, XP_020907522.2, XP_020907835.1, XP_020907910.1, XP_020907912.1, XP_020908132.1, XP_020910102.2, XP_020912737.1, XP_020912738.1, XP_020912739.1, XP_020913200.1, XP_020913578.1,…	XP_001625108.2, XP_048587989.1, XP_048587990.1, XP_048587991.1, XP_048587992.1, XP_048587993.1, XP_048587994.1, XP_048587995.1, XP_048587996.1, XP_048587997.1, XP_048587998.1, XP_048587999.1, XP_048588000.1, XP_048588001.1, XP_048588002.1, XP_048588003.1, XP_048588004.1, XP_048588018.1, XP_048588019.1
OG0000001	transcript_HQ_E4_1_transcript14258/f2p0/1831|m.548, transcript_HQ_E4_1_transcript2824/f2p0/2809|m.1215, transcript_HQ_E4_1_transcript3987/f5p0/2581|m.391, transcript_HQ_E4_1_transcript9886/f2p0/2078|m.1252	transcript_HQ_E3_1_transcript1794/f2p0/2294|m.831, transcript_HQ_E3_1_transcript2558/f2p0/2146|m.117, transcript_HQ_E3_1_transcript34/f2p0/4081|m.23, transcript_HQ_E3_1_transcript58/f4p0/3788|m.1018, transcript_HQ_E3_1_transcript6061/f2p0/1679|m.841, transcript_HQ_E3_1_transcript916/f4p0/2589|m.465	adi2mcaRNA20852_R2, adi2mcaRNA20852_R3, adi2mcaRNA20852_R4, adi2mcaRNA20852_R6, adi2mcaRNA23428_R4, adi2mcaRNA28366_R0, adi2mcaRNA35230_R3, adi2mcaRNA35230_R4, adi2mcaRNA35230_R7, augustus.g11250.t1, augustus.g56670.t1, augustus.g64863.t1, augustus.g64865.t1, augustus.g68966.t1, augustus.g8540.t1	XP_015748193.1, XP_015748620.1, XP_015749282.1, XP_015749597.1, XP_015750503.1, XP_015751020.1, XP_015755118.1, XP_015755119.1, XP_015755120.1, XP_015756902.1, XP_015756903.1, XP_015756904.1, XP_015761325.1, XP_015766112.1, XP_015768376.1, XP_015768493.1, XP_015768511.1, XP_015768512.1, XP_015772727.1, XP_015772728.1, XP_015772729.1, XP_015772730.1, XP_015772959.1, XP_015773345.1, XP_015773435.1,…	XP_029181959.2, XP_029182192.2, XP_029187818.2, XP_029190448.2, XP_029190589.2, XP_029207927.2, XP_029209684.2, XP_029210640.2, XP_044162945.1, XP_044162946.1, XP_044163326.1, XP_044164883.1, XP_044167296.1, XP_044167299.1, XP_044167303.1, XP_044167306.1, XP_044167308.1, XP_044167311.1, XP_044167604.1, XP_044167610.1, XP_044167617.1, XP_044167929.1, XP_044167934.1, XP_044168841.1, XP_044168848.1,…	XP_022784557.1, XP_022784669.1, XP_022784687.1, XP_022785305.1, XP_022786977.1, XP_022788614.1, XP_022788797.1, XP_022789996.1, XP_022802146.1, XP_022804707.1, XP_022806023.1, XP_022806039.1, XP_022806246.1, XP_022806247.1, XP_022806248.1, XP_022806710.1, XP_022807342.1, XP_022807345.1, XP_022807981.1, XP_022807983.1, XP_022808535.1, XP_022808571.1, XP_022810470.1, XP_022810471.1	XP_020893982.1, XP_020900659.1, XP_020908695.1, XP_020916276.1, XP_028513104.1, XP_028514216.1, XP_028514912.1, XP_028514913.1, XP_028514914.1, XP_028517165.1, XP_028517166.1, XP_028517167.1, XP_028517168.1, XP_028517169.1, XP_028517170.1, XP_028517171.1, XP_028518298.1, XP_028518299.1	XP_032233161.2, XP_048579340.1, XP_048579341.1, XP_048579344.1, XP_048579345.1, XP_048579685.1, XP_048579686.1, XP_048579687.1, XP_048579689.1, XP_048579690.1, XP_048579691.1, XP_048579692.1, XP_048579694.1, XP_048579696.1, XP_048579697.1, XP_048579698.1, XP_048579699.1
OG0000002	transcript_HQ_E4_1_transcript18941/f2p0/1619|m.948, transcript_HQ_E4_1_transcript23695/f5p0/1401|m.214	transcript_HQ_E3_1_transcript3054/f2p0/2056|m.709, transcript_HQ_E3_1_transcript9746/f2p0/1383|m.1046	adi2mcaRNA12149_R0, adi2mcaRNA12155_R7, adi2mcaRNA12159_R3, adi2mcaRNA13181_R2, adi2mcaRNA13181_R3, adi2mcaRNA13184_R7, adi2mcaRNA13408_R6, adi2mcaRNA28940_R9, adi2mcaRNA32116_R3, adi2mcaRNA32116_R6, adi2mcaRNA32118_R5, adi2mcaRNA32118_R6, adi2mcaRNA35572_R3, adi2mcaRNA35639_R6, adi2mcaRNA35641_R2, adi2mcaRNA38139_R6, adi2mcaRNA38140_R6, adi2mcaRNA39217_R8, adi2mcaRNA39218_R0, adi2mcaRNA39218_R8,…	XP_015747710.1, XP_015747833.1, XP_015747834.1, XP_015747835.1, XP_015748292.1, XP_015748293.1, XP_015748294.1, XP_015748296.1, XP_015748297.1, XP_015748298.1, XP_015748299.1, XP_015748648.1, XP_015748649.1, XP_015758274.1, XP_015758291.1, XP_015758297.1, XP_015758298.1, XP_015758299.1, XP_015758300.1, XP_015758302.1, XP_015759215.1, XP_015759237.1, XP_015759238.1, XP_015759241.1, XP_015759242.1,…	XP_029180091.2, XP_029183165.2, XP_029183170.2, XP_029183171.2, XP_029183179.2, XP_029183181.2, XP_029205457.2, XP_029205482.2, XP_029205806.2, XP_029205807.2, XP_029205809.2, XP_029205811.2, XP_029205816.2, XP_029205818.2, XP_029205820.2, XP_029205823.2, XP_029205824.2, XP_029205829.2, XP_029205832.1, XP_029206674.2, XP_029206697.2, XP_029206700.2, XP_029206703.1, XP_029206704.1, XP_029208900.2,…	XP_022777596.1, XP_022800041.1	XP_020900165.1	XP_048579875.1
OG0000003			adi2mcaRNA36860_R4, augustus.g10990.t1, augustus.g18146.t1, augustus.g31391.t1, augustus.g47120.t1, augustus.g47836.t1, augustus.g772.t1	XP_015747153.1, XP_015747511.1, XP_015747893.1, XP_015747971.1, XP_015750620.1, XP_015750681.1, XP_015750836.1, XP_015751384.1, XP_015753497.1, XP_015757188.1, XP_015758280.1, XP_015759065.1, XP_015759433.1, XP_015759773.1, XP_015760169.1, XP_015760826.1, XP_015761789.1, XP_015762869.1, XP_015762893.1, XP_015762894.1, XP_015763546.1, XP_015764639.1, XP_015765182.1, XP_015767119.1, XP_015767175.1,…	XP_029179664.2, XP_029180020.2, XP_029180058.1, XP_029181105.2, XP_029181517.2, XP_029186460.2, XP_029186764.2, XP_029193780.2, XP_029196159.1, XP_029198773.1, XP_029201472.2, XP_029207723.2, XP_029209260.2, XP_029210223.2, XP_029210728.2, XP_029210772.2, XP_029211582.2, XP_044163414.1, XP_044163856.1, XP_044164325.1, XP_044164531.1, XP_044164749.1, XP_044164799.1, XP_044164841.1, XP_044164842.1,…	XP_022777897.1, XP_022780559.1, XP_022783281.1, XP_022784079.1, XP_022785404.1, XP_022786050.1, XP_022789020.1, XP_022789245.1, XP_022793379.1, XP_022793676.1, XP_022794183.1, XP_022794443.1, XP_022794444.1, XP_022794460.1, XP_022794461.1, XP_022795686.1, XP_022795750.1, XP_022797183.1, XP_022797184.1, XP_022797197.1, XP_022797984.1, XP_022802712.1, XP_022803596.1, XP_022803789.1, XP_022804265.1,…	XP_020893302.1, XP_020894063.1, XP_020901114.1, XP_020901115.1, XP_020909460.1, XP_020909461.1, XP_020909861.1, XP_020911239.1, XP_020911240.1, XP_028515127.1, XP_028515207.1, XP_028517184.1	XP_032228291.1, XP_032228942.1, XP_048576221.1, XP_048576611.1, XP_048576612.1, XP_048576613.1, XP_048577802.1, XP_048580307.1, XP_048581156.1, XP_048581982.1, XP_048583125.1, XP_048583212.1, XP_048583759.1, XP_048584006.1, XP_048584969.1, XP_048586637.1, XP_048587454.1, XP_048588229.1, XP_048588835.1, XP_048589471.1
OG0000004	transcript_HQ_E4_1_transcript13239/f2p0/1898|m.206		adi2mcaRNA16404_R0, adi2mcaRNA29766_R1, adi2mcaRNA29766_R4, adi2mcaRNA29766_R6, adi2mcaRNA9659_R9, augustus.g13489.t1, augustus.g1974.t1, augustus.g2133.t1, augustus.g22969.t1, augustus.g23260.t1, augustus.g24889.t1, augustus.g24910.t1, augustus.g25533.t1, augustus.g26782.t1, augustus.g28402.t1, augustus.g28796.t1, augustus.g29564.t1, augustus.g29980.t1, augustus.g30028.t1, augustus.g31120.t1, au…	XP_015747614.1, XP_015747851.1, XP_015747958.1, XP_015749209.1, XP_015750453.1, XP_015750454.1, XP_015755955.1, XP_015760905.1, XP_015761271.1, XP_015762114.1, XP_015763302.1, XP_015765424.1, XP_015766074.1, XP_015766688.1, XP_015766689.1, XP_015767155.1, XP_015770939.1, XP_015772324.1, XP_015772334.1, XP_015772774.1, XP_015772892.1, XP_015773362.1, XP_015774075.1, XP_015774182.1, XP_015774547.1,…	XP_029182184.2, XP_029182584.2, XP_029195403.2, XP_029202041.2, XP_029208038.2, XP_029209929.2, XP_044162992.1, XP_044163009.1, XP_044163828.1, XP_044163870.1, XP_044164470.1, XP_044164860.1, XP_044165212.1, XP_044165331.1, XP_044166137.1, XP_044166586.1, XP_044167204.1, XP_044167838.1, XP_044168486.1, XP_044168595.1, XP_044169619.1, XP_044170442.1, XP_044170443.1, XP_044170616.1, XP_044170773.1,…	XP_022777529.1, XP_022777602.1, XP_022777921.1, XP_022783172.1, XP_022784355.1, XP_022784366.1, XP_022784582.1, XP_022795267.1, XP_022795608.1, XP_022796604.1, XP_022798053.1, XP_022798138.1, XP_022799773.1, XP_022800043.1, XP_022803054.1, XP_022804326.1, XP_022805873.1, XP_022806125.1, XP_022806776.1, XP_022808820.1, XP_022809151.1, XP_022810639.1	XP_020895533.2, XP_020898619.1, XP_020904391.1, XP_020904402.1, XP_020908437.1, XP_020909190.1, XP_020909191.1, XP_020911312.1, XP_020911489.1, XP_020911544.1, XP_020913435.1, XP_020913436.1, XP_020913437.2, XP_020914499.1, XP_020915835.1, XP_020915957.1, XP_028513393.1, XP_028518430.1, XP_028518908.1	XP_032220013.1, XP_032229176.2, XP_032233372.1, XP_032240284.2, XP_048575410.1, XP_048575809.1, XP_048576434.1, XP_048576496.1, XP_048576568.1, XP_048576683.1, XP_048577420.1, XP_048578018.1, XP_048578377.1, XP_048578378.1, XP_048578419.1, XP_048578707.1, XP_048579280.1, XP_048579360.1, XP_048579555.1, XP_048579617.1, XP_048579985.1, XP_048580220.1, XP_048580358.1, XP_048581175.1, XP_048582309.1,…
OG0000005	transcript_HQ_E4_1_transcript17655/f12p0/1673|m.1010, transcript_HQ_E4_1_transcript20663/f2p0/1537|m.727, transcript_HQ_E4_1_transcript20663/f2p0/1537|m.728, transcript_HQ_E4_1_transcript26353/f2p0/1266|m.894, transcript_HQ_E4_1_transcript27450/f2p0/1186|m.37, transcript_HQ_E4_1_transcript28372/f3p0/1107|m.168, transcript_HQ_E4_1_transcript28802/f6p0/1073|m.1259, transcript_HQ_E4_1_transcript8910…	transcript_HQ_E3_1_transcript13593/f5p0/1153|m.23, transcript_HQ_E3_1_transcript14605/f6p0/1102|m.275, transcript_HQ_E3_1_transcript3138/f2p0/1986|m.1062	adi2mcaRNA12219_R1, adi2mcaRNA15278_R2, adi2mcaRNA15279_R0, adi2mcaRNA27262_R1, adi2mcaRNA37790_R7, adi2mcaRNA37790_R9, augustus.g10347.t1, augustus.g10349.t1, augustus.g10351.t1, augustus.g12254.t1, augustus.g27601.t1, augustus.g3455.t1, augustus.g3456.t1, augustus.g3458.t1, augustus.g3474.t1, augustus.g37301.t1, augustus.g37304.t1, augustus.g37305.t1, augustus.g37306.t1, augustus.g37310.t1, aug…	XP_015747398.1, XP_015747399.1, XP_015747400.1, XP_015747401.1, XP_015747402.1, XP_015747404.1, XP_015747408.1, XP_015747961.1, XP_015750124.1, XP_015750125.1, XP_015750126.1, XP_015750127.1, XP_015750128.1, XP_015750129.1, XP_015750301.1, XP_015755547.1, XP_015757669.1, XP_015757670.1, XP_015757671.1, XP_015757673.1, XP_015758351.1, XP_015761121.1, XP_015761122.1, XP_015767896.1, XP_015771650.1,…	XP_029180730.2, XP_029181642.2, XP_029185742.2, XP_029185743.2, XP_029185747.1, XP_029185748.2, XP_029185749.2, XP_029187339.2, XP_029189348.2, XP_029205541.2, XP_029207275.2, XP_044167577.1, XP_044167588.1, XP_044167589.1, XP_044167590.1, XP_044167591.1, XP_044167592.1, XP_044167593.1, XP_044167594.1, XP_044167605.1, XP_044167616.1, XP_044167620.1, XP_044167621.1, XP_044167628.1, XP_044169873.1,…	XP_022777551.1, XP_022777664.1, XP_022778591.1, XP_022780858.1, XP_022784717.1, XP_022786242.1, XP_022786251.1, XP_022786256.1, XP_022786260.1, XP_022786267.1, XP_022789957.1, XP_022790310.1, XP_022790337.1, XP_022790339.1, XP_022791158.1, XP_022791408.1, XP_022793200.1, XP_022793202.1, XP_022793642.1, XP_022795528.1, XP_022797811.1, XP_022799048.1, XP_022801427.1, XP_022803773.1, XP_022803780.1,…	XP_020900585.1, XP_020901929.1, XP_020902093.2, XP_020908811.1, XP_020914425.2, XP_028513397.1, XP_028514089.1, XP_028515282.1, XP_028515367.1, XP_028515898.1, XP_028516418.1, XP_028516423.1	XP_001640993.2, XP_032218125.2, XP_032231155.1, XP_032231156.1, XP_032231157.1, XP_032231158.1, XP_048579072.1, XP_048579319.1, XP_048581215.1, XP_048585752.1, XP_048585753.1, XP_048585754.1, XP_048586150.1, XP_048589407.1, XP_048589408.1, XP_048589806.1, XP_048589807.1, XP_048589808.1
OG0000006	transcript_HQ_E4_1_transcript18028/f2p0/1658|m.778, transcript_HQ_E4_1_transcript9659/f6p0/2094|m.1010	transcript_HQ_E3_1_transcript23932/f2p0/632|m.970, transcript_HQ_E3_1_transcript9125/f2p0/1421|m.426	adi2mcaRNA11688_R0, adi2mcaRNA11688_R1, adi2mcaRNA11688_R2, adi2mcaRNA11688_R3, adi2mcaRNA11688_R5, adi2mcaRNA11688_R7, adi2mcaRNA11688_R9, adi2mcaRNA18093_R0, adi2mcaRNA18093_R1, adi2mcaRNA18093_R2, adi2mcaRNA18093_R5, adi2mcaRNA18093_R9, adi2mcaRNA28016_R3, adi2mcaRNA28016_R6, adi2mcaRNA28016_R8, adi2mcaRNA28016_R9, adi2mcaRNA28587_R0, adi2mcaRNA28587_R1, adi2mcaRNA28587_R2, adi2mcaRNA28587_R3,…	XP_015748219.1, XP_015748701.1, XP_015748702.1, XP_015750609.1, XP_015751583.1, XP_015751584.1, XP_015752003.1, XP_015752038.1, XP_015753875.1, XP_015754545.1, XP_015754635.1, XP_015754637.1, XP_015754715.1, XP_015757835.1, XP_015758778.1, XP_015758779.1, XP_015761018.1, XP_015761812.1, XP_015763616.1, XP_015766536.1, XP_015770723.1, XP_015772596.1, XP_015772597.1, XP_015773131.1, XP_015773985.1,…	XP_029181627.2, XP_029182224.2, XP_029182646.2, XP_029183977.2, XP_029183999.2, XP_029202309.2, XP_029203564.2, XP_029210954.2, XP_029214382.2, XP_044163390.1, XP_044165176.1, XP_044165223.1, XP_044165224.1, XP_044165246.1, XP_044165527.1, XP_044165528.1, XP_044166308.1, XP_044167423.1, XP_044167424.1, XP_044167464.1, XP_044167465.1, XP_044167468.1, XP_044167848.1, XP_044167883.1, XP_044168115.1,…	XP_022777761.1, XP_022777784.1, XP_022778095.1, XP_022778999.1, XP_022779000.1, XP_022779443.1, XP_022781217.1, XP_022781218.1, XP_022789290.1, XP_022791126.1, XP_022793401.1, XP_022793402.1, XP_022794066.1, XP_022798583.1, XP_022802397.1, XP_022804447.1, XP_022804811.1, XP_022808378.1, XP_022808725.1, XP_022808889.1, XP_022809685.1, XP_022809935.1	XP_020909539.1	XP_048580703.1, XP_048580704.1, XP_048585434.1, XP_048585435.1
OG0000007	transcript_HQ_E4_1_transcript20498/f2p0/1558|m.299	transcript_HQ_E3_1_transcript22977/f2p0/690|m.874	adi2mcaRNA10018_R0, adi2mcaRNA13726_R3, adi2mcaRNA13726_R5, adi2mcaRNA13729_R0, adi2mcaRNA13729_R1, adi2mcaRNA13729_R2, adi2mcaRNA13729_R4, adi2mcaRNA13729_R5, adi2mcaRNA14326_R5, augustus.g20813.t1, augustus.g35310.t1, augustus.g3964.t1, augustus.g55151.t1, augustus.g61586.t1, augustus.g64157.t1, augustus.g66922.t1, augustus.g67666.t1, augustus.g67674.t1, augustus.g68744.t1, augustus.g70869.t1, …	XP_015750425.1, XP_015754075.1, XP_015754076.1, XP_015756311.1, XP_015756312.1, XP_015756313.1, XP_015756314.1, XP_015759715.1, XP_015759716.1, XP_015759717.1, XP_015759738.1, XP_015759739.1, XP_015759740.1, XP_015759741.1, XP_015759832.1, XP_015760047.1, XP_015760267.1, XP_015760269.1, XP_015760270.1, XP_015760271.1, XP_015760272.1, XP_015760273.1, XP_015760280.1, XP_015762968.1, XP_015764224.1,…	XP_029187141.2, XP_029187142.2, XP_029189114.2, XP_029189115.2, XP_029189118.1, XP_029189119.1, XP_029189120.1, XP_029191703.2, XP_029191775.2, XP_029192115.1, XP_029202983.2, XP_029202984.2, XP_029203026.2, XP_029204488.2, XP_029208875.2, XP_029208876.2, XP_029208877.2, XP_029211654.2, XP_044173331.1, XP_044175454.1, XP_044175456.1, XP_044175462.1, XP_044175624.1, XP_044175629.1, XP_044175636.1,…	XP_022780091.1, XP_022780558.1, XP_022780645.1, XP_022782030.1, XP_022782337.1, XP_022782339.1, XP_022782340.1, XP_022782341.1, XP_022782342.1, XP_022782767.1, XP_022782831.1, XP_022784096.1, XP_022784140.1, XP_022784152.1, XP_022784174.1, XP_022784176.1, XP_022784177.1, XP_022784178.1, XP_022784188.1, XP_022784203.1, XP_022784205.1, XP_022790903.1, XP_022799328.1, XP_022799336.1, XP_022799346.1,…	XP_020894395.1, XP_020897367.1, XP_020897369.1, XP_020901945.1, XP_020905365.1, XP_020905366.1, XP_020905367.1, XP_020905377.1, XP_020905382.1, XP_020905390.1, XP_020908673.1, XP_020910875.1, XP_020910876.1, XP_020910877.1, XP_020910883.1, XP_020917390.1, XP_028513089.1, XP_028514028.1, XP_028516187.1, XP_028517163.1, XP_028517859.1	XP_001627130.3, XP_001627579.2, XP_001636964.2, XP_001641088.3, XP_032221498.2, XP_032221499.2, XP_032221500.2, XP_032224826.2, XP_048575815.1, XP_048575816.1, XP_048575817.1, XP_048575964.1, XP_048576171.1, XP_048581324.1, XP_048581325.1, XP_048585669.1, XP_048585670.1
OG0000008	transcript_HQ_E4_1_transcript5451/f2p0/2293|m.1186	transcript_HQ_E3_1_transcript9887/f4p0/1360|m.208	adi2mcaRNA15171_R9, adi2mcaRNA15172_R0, adi2mcaRNA15172_R1, adi2mcaRNA36539_R7, augustus.g14857.t1, augustus.g18873.t1, augustus.g28228.t1, augustus.g28230.t1, augustus.g28231.t1, augustus.g28232.t1, augustus.g28233.t1, augustus.g30503.t1, augustus.g32226.t1, augustus.g3347.t1, augustus.g33473.t1, augustus.g3352.t1, augustus.g3364.t1, augustus.g43170.t1, augustus.g43171.t1, augustus.g44632.t1, au…	XP_015747190.1, XP_015747191.1, XP_015747192.1, XP_015747193.1, XP_015751132.1, XP_015757589.1, XP_015760152.1, XP_015760958.1, XP_015761015.1, XP_015761016.1, XP_015761362.1, XP_015767339.1, XP_015767340.1, XP_015767363.1, XP_015767365.1, XP_015769156.1, XP_015769158.1, XP_015776173.1, XP_015776174.1, XP_015780121.1, XP_015780177.1, XP_015780197.1	XP_029189870.1, XP_029189874.2, XP_029189882.2, XP_029189883.2, XP_029189884.2, XP_029189885.2, XP_029192810.1, XP_029196247.2, XP_029196951.2, XP_029197005.2, XP_029197006.2, XP_029198913.2, XP_029203430.2, XP_029203898.2, XP_029205019.2, XP_029205759.1, XP_044165169.1, XP_044172692.1, XP_044175129.1, XP_044176909.1, XP_044177114.1, XP_044177751.1, XP_044177753.1, XP_044177757.1, XP_044184430.1,…	XP_022782053.1, XP_022787368.1, XP_022790328.1, XP_022791064.1, XP_022792219.1, XP_022794820.1, XP_022794992.1, XP_022795005.1, XP_022800555.1, XP_022800560.1, XP_022800586.1, XP_022800801.1, XP_022800813.1, XP_022801080.1, XP_022801309.1, XP_022801835.1, XP_022801885.1, XP_022803096.1, XP_022805442.1, XP_022805443.1, XP_022805565.1, XP_022805574.1, XP_022805581.1, XP_022807377.1, XP_022807428.1,…	XP_020892758.1, XP_020892760.1, XP_020894949.1, XP_020895410.1, XP_020896913.2, XP_020897995.1, XP_020898259.1, XP_020911704.2, XP_020912812.1, XP_020913198.2, XP_020913233.1, XP_020913280.1, XP_020913302.1, XP_020913539.1, XP_020913553.1, XP_020914049.1, XP_020915179.1, XP_028514443.1, XP_028517647.1, XP_028518639.1, XP_028518644.1, XP_028518804.1	XP_001625119.3, XP_001625424.2, XP_001628276.3, XP_001628549.2, XP_001628800.1, XP_001629212.3, XP_001629585.2, XP_001631195.2, XP_001631196.3, XP_001631224.1, XP_001632076.2, XP_001632999.3, XP_001635421.3, XP_001637517.1, XP_001637732.3, XP_001639895.1, XP_032220460.1, XP_032220921.1, XP_032220922.1, XP_032227516.2, XP_032228201.2, XP_032228346.1, XP_032232690.1, XP_032234331.1, XP_032235074.1,…
OG0000009	transcript_HQ_E4_1_transcript13774/f5p0/1859|m.526, transcript_HQ_E4_1_transcript16312/f3p0/1762|m.1155, transcript_HQ_E4_1_transcript17379/f5p0/1691|m.322, transcript_HQ_E4_1_transcript22914/f3p0/1342|m.475, transcript_HQ_E4_1_transcript26615/f11p0/1240|m.219, transcript_HQ_E4_1_transcript27895/f3p0/1170|m.1206, transcript_HQ_E4_1_transcript28727/f7p0/1063|m.1048	transcript_HQ_E3_1_transcript10111/f2p0/1388|m.421, transcript_HQ_E3_1_transcript12082/f4p0/1238|m.765, transcript_HQ_E3_1_transcript13310/f3p0/1168|m.442, transcript_HQ_E3_1_transcript13700/f2p0/1152|m.283, transcript_HQ_E3_1_transcript14129/f3p0/1129|m.367, transcript_HQ_E3_1_transcript15545/f20p0/1047|m.316, transcript_HQ_E3_1_transcript17101/f4p0/987|m.748, transcript_HQ_E3_1_transcript6025/f…	adi2mcaRNA4537_R1, adi2mcaRNA6544_R8, augustus.g11896.t1, augustus.g11899.t1, augustus.g11906.t1, augustus.g19989.t1, augustus.g19991.t1, augustus.g21504.t1, augustus.g27504.t1, augustus.g4542.t1, augustus.g4544.t1, augustus.g4552.t1, augustus.g47038.t1, augustus.g47695.t1, augustus.g48772.t1, augustus.g60260.t1, augustus.g60279.t1, augustus.g60300.t1, augustus.g66963.t1, augustus.g67562.t1, augu…	XP_015748650.1, XP_015748709.1, XP_015749363.1, XP_015750410.1, XP_015751253.1, XP_015751254.1, XP_015751255.1, XP_015751256.1, XP_015751257.1, XP_015751258.1, XP_015751259.1, XP_015751260.1, XP_015751263.1, XP_015753097.1, XP_015753098.1, XP_015753099.1, XP_015753100.1, XP_015753101.1, XP_015760107.1, XP_015760111.1, XP_015760213.1, XP_015760214.1, XP_015760742.1, XP_015760868.1, XP_015762043.1,…	XP_029188649.2, XP_029198236.2, XP_029205073.2, XP_029211592.2, XP_029211593.2, XP_044169936.1, XP_044173278.1, XP_044173988.1, XP_044173989.1, XP_044173990.1, XP_044173991.1, XP_044183361.1, XP_044183362.1, XP_044183363.1, XP_044183364.1, XP_044183365.1, XP_044183366.1	XP_022778220.1, XP_022781434.1, XP_022785114.1, XP_022786487.1, XP_022786673.1, XP_022786674.1, XP_022786675.1, XP_022786696.1, XP_022791932.1, XP_022792153.1, XP_022792154.1, XP_022792193.1, XP_022794589.1, XP_022795046.1, XP_022795049.1, XP_022795050.1, XP_022800799.1, XP_022802252.1, XP_022802776.1, XP_022802814.1, XP_022809050.1, XP_022809056.1, XP_022809807.1, XP_022810346.1, XP_022810648.1,…	XP_020892914.2, XP_020897244.1, XP_020897245.1, XP_020897261.1, XP_020898316.2, XP_020898377.1, XP_020898929.1, XP_020900409.1, XP_020902044.1, XP_020906440.2, XP_020907413.1, XP_020907414.1, XP_020907416.2, XP_020909125.2, XP_020909132.2, XP_020909200.1, XP_020909205.1, XP_020915295.1, XP_020915296.1, XP_020915297.1, XP_020915299.1, XP_028513996.1, XP_028513997.1, XP_028514008.1, XP_028514603.1,…	XP_001638560.3, XP_032221175.2, XP_032231253.2, XP_048582340.1, XP_048586238.1, XP_048588317.1, XP_048588393.1, XP_048588394.1, XP_048588726.1, XP_048588727.1, XP_048590396.1, XP_048590397.1, XP_048590403.1
OG0000010	transcript_HQ_E4_1_transcript245/f2p0/4111|m.1295		adi2mcaRNA17372_R6, adi2mcaRNA25340_R5, adi2mcaRNA25340_R7, adi2mcaRNA25340_R8, adi2mcaRNA25340_R9, adi2mcaRNA25341_R8, adi2mcaRNA31145_R0, adi2mcaRNA31154_R9, adi2mcaRNA35928_R3, adi2mcaRNA38294_R0, adi2mcaRNA38563_R5, adi2mcaRNA39503_R6, adi2mcaRNA39503_R7, adi2mcaRNA560_R4, adi2mcaRNA9101_R0, adi2mcaRNA9101_R1, adi2mcaRNA9101_R2, adi2mcaRNA9101_R3, adi2mcaRNA9101_R4, adi2mcaRNA9101_R5, adi2mca…	XP_015748908.1, XP_015748909.1, XP_015748910.1, XP_015748911.1, XP_015748916.1, XP_015754794.1, XP_015755398.1, XP_015762970.1, XP_015762971.1, XP_015766419.1, XP_015766533.1, XP_015768066.1, XP_015769096.1, XP_015770189.1, XP_015770212.1, XP_015770213.1, XP_015770214.1, XP_015770215.1, XP_015775398.1, XP_015775399.1, XP_015775400.1, XP_015775402.1, XP_015778396.1, XP_015778397.1, XP_015779662.1,…	XP_044162702.1, XP_044162703.1, XP_044162952.1, XP_044162956.1, XP_044162972.1, XP_044162974.1, XP_044162977.1, XP_044162978.1, XP_044163097.1, XP_044163296.1, XP_044163297.1, XP_044163416.1, XP_044163677.1, XP_044163733.1, XP_044163734.1, XP_044163735.1, XP_044163765.1, XP_044167462.1, XP_044167472.1, XP_044169729.1, XP_044169730.1, XP_044169731.1, XP_044169732.1, XP_044169733.1, XP_044169734.1,…	XP_022777955.1, XP_022783423.1, XP_022783473.1, XP_022783474.1, XP_022785103.1, XP_022796867.1, XP_022796868.1, XP_022798956.1, XP_022801104.1, XP_022801105.1, XP_022801106.1, XP_022801130.1, XP_022802965.1, XP_022803988.1, XP_022804757.1, XP_022805282.1, XP_022805287.1, XP_022805288.1, XP_022807048.1, XP_022807049.1, XP_022807050.1, XP_022807051.1, XP_022807530.1, XP_022808222.1, XP_022809027.1,…	XP_020896575.1, XP_020896578.1, XP_020898869.1, XP_020898870.1, XP_020899727.1, XP_020904259.2, XP_020908470.1, XP_020911658.1, XP_020912857.1, XP_020914626.1, XP_028514472.1, XP_028517235.1, XP_028517921.1, XP_028518952.1	XP_001624522.2, XP_032225803.2, XP_032225804.2, XP_032226292.2, XP_032226293.2, XP_048575785.1, XP_048575786.1, XP_048575787.1, XP_048575788.1, XP_048575789.1, XP_048575790.1, XP_048575791.1, XP_048575792.1, XP_048575793.1, XP_048575794.1, XP_048575795.1, XP_048575796.1, XP_048575797.1, XP_048575798.1, XP_048575799.1, XP_048575800.1, XP_048575801.1, XP_048576145.1, XP_048578871.1, XP_048578872.1,…
OG0000011	transcript_HQ_E4_1_transcript16642/f2p0/1717|m.764, transcript_HQ_E4_1_transcript19738/f2p0/1581|m.723, transcript_HQ_E4_1_transcript8178/f3p0/2197|m.1225	transcript_HQ_E3_1_transcript3117/f2p0/2020|m.972	adi2mcaRNA10932_R0, adi2mcaRNA10932_R1, adi2mcaRNA10932_R2, adi2mcaRNA14098_R3, adi2mcaRNA14098_R5, adi2mcaRNA14554_R6, adi2mcaRNA22944_R2, adi2mcaRNA22944_R3, adi2mcaRNA22944_R4, adi2mcaRNA22944_R5, adi2mcaRNA22944_R6, adi2mcaRNA22944_R7, adi2mcaRNA22944_R8, adi2mcaRNA22944_R9, adi2mcaRNA28417_R0, adi2mcaRNA28417_R1, adi2mcaRNA30394_R0, adi2mcaRNA30394_R1, adi2mcaRNA30394_R2, adi2mcaRNA30394_R3,…	XP_015747326.1, XP_015747352.1, XP_015749887.1, XP_015751229.1, XP_015752625.1, XP_015757107.1, XP_015759390.1, XP_015760077.1, XP_015760808.1, XP_015764286.1, XP_015768055.1, XP_015772989.1, XP_015772990.1, XP_015774740.1, XP_015777146.1, XP_015777152.1, XP_015777266.1, XP_015777886.1	XP_029182637.2, XP_029187832.2, XP_029199262.2, XP_029210273.2, XP_044163845.1, XP_044164537.1, XP_044164645.1, XP_044164805.1, XP_044164881.1, XP_044165143.1, XP_044165186.1, XP_044165257.1, XP_044165420.1, XP_044165524.1, XP_044165814.1, XP_044166121.1, XP_044166451.1, XP_044167223.1, XP_044167224.1, XP_044167370.1, XP_044167371.1, XP_044168157.1, XP_044169722.1, XP_044170059.1, XP_044171253.1,…	XP_022780111.1, XP_022780497.1, XP_022789006.1, XP_022806612.1, XP_022807755.1, XP_022810114.1	XP_020893633.1, XP_020895149.1, XP_020910080.1, XP_020916839.2, XP_028514212.1, XP_028515094.1, XP_028515388.1, XP_028516339.1, XP_028516514.1, XP_028517555.1, XP_028518633.1, XP_028519077.1	XP_032219827.2, XP_032229325.2, XP_048576635.1, XP_048585039.1, XP_048586325.1
OG0000012	transcript_HQ_E4_1_transcript1102/f3p0/3321|m.378, transcript_HQ_E4_1_transcript13724/f5p0/1856|m.372, transcript_HQ_E4_1_transcript17369/f2p0/1706|m.299, transcript_HQ_E4_1_transcript204/f2p0/4153|m.20, transcript_HQ_E4_1_transcript20593/f2p0/1535|m.550, transcript_HQ_E4_1_transcript207/f2p0/4233|m.854, transcript_HQ_E4_1_transcript20772/f2p0/1540|m.1042, transcript_HQ_E4_1_transcript2613/f7p0/2…	transcript_HQ_E3_1_transcript1072/f2p0/2522|m.199, transcript_HQ_E3_1_transcript1300/f2p0/2444|m.739, transcript_HQ_E3_1_transcript391/f2p0/2965|m.841, transcript_HQ_E3_1_transcript45/f4p0/3940|m.862, transcript_HQ_E3_1_transcript566/f2p0/2800|m.499	adi2mcaRNA15602_R0, adi2mcaRNA21788_R6, adi2mcaRNA21790_R0, adi2mcaRNA26629_R2, adi2mcaRNA38625_R0, adi2mcaRNA39101_R0, adi2mcaRNA39102_R7, adi2mcaRNA4146_R3, adi2mcaRNA4150_R2, adi2mcaRNA4150_R5, adi2mcaRNA4150_R7, augustus.g2860.t1, augustus.g33758.t1, augustus.g35889.t1, augustus.g35898.t1, augustus.g51169.t1, augustus.g55579.t1, augustus.g58034.t1, augustus.g62052.t1, augustus.g62650.t1, augu…	XP_015748140.1, XP_015748549.1, XP_015748551.1, XP_015750497.1, XP_015750504.1, XP_015750511.1, XP_015750517.1, XP_015750523.1, XP_015750530.1, XP_015750536.1, XP_015750975.1, XP_015761404.1, XP_015762015.1, XP_015767022.1, XP_015767023.1, XP_015767024.1, XP_015767025.1, XP_015767026.1, XP_015767027.1, XP_015771383.1, XP_015771384.1, XP_015773248.1, XP_015775424.1	XP_029197586.2, XP_029207943.2, XP_044165458.1, XP_044165459.1, XP_044165460.1, XP_044165461.1, XP_044165462.1, XP_044165468.1, XP_044165491.1, XP_044165492.1, XP_044169879.1, XP_044172318.1, XP_044176762.1, XP_044177507.1, XP_044177508.1, XP_044177509.1, XP_044177510.1, XP_044179839.1, XP_044179840.1, XP_044179841.1, XP_044179842.1, XP_044179843.1, XP_044179844.1, XP_044179845.1, XP_044179846.1,…	XP_022777427.1, XP_022777431.1, XP_022777508.1, XP_022786569.1, XP_022787222.1, XP_022787223.1, XP_022787224.1, XP_022787250.1, XP_022787251.1, XP_022799088.1, XP_022799692.1, XP_022803796.1, XP_022803797.1, XP_022803798.1, XP_022804937.1, XP_022804938.1, XP_022806206.1, XP_022806681.1, XP_022806690.1, XP_022806698.1, XP_022806703.1, XP_022807456.1, XP_022807460.1, XP_022808400.1, XP_022808410.1,…	XP_020897277.2, XP_020900414.2, XP_020902857.2, XP_020907890.2, XP_020907891.1, XP_020911103.1, XP_020912859.2, XP_020912861.2, XP_020912868.2, XP_020916653.2, XP_028514228.1, XP_028515600.1, XP_028516009.1, XP_028516010.1, XP_028517870.1, XP_028517873.1, XP_028518448.1, XP_028518810.1	XP_001623878.3, XP_001625572.3, XP_048585747.1, XP_048585748.1, XP_048585749.1
OG0000013	transcript_HQ_E4_1_transcript11565/f2p0/1979|m.724, transcript_HQ_E4_1_transcript11716/f3p0/1980|m.1158, transcript_HQ_E4_1_transcript11929/f5p0/1958|m.410, transcript_HQ_E4_1_transcript14019/f14p0/1789|m.1261, transcript_HQ_E4_1_transcript18997/f3p0/1614|m.1096, transcript_HQ_E4_1_transcript19405/f19p0/1569|m.1110, transcript_HQ_E4_1_transcript4559/f2p0/2538|m.1188, transcript_HQ_E4_1_transcript…	transcript_HQ_E3_1_transcript12508/f2p0/1223|m.796	adi2mcaRNA10226_R5, adi2mcaRNA10239_R0, adi2mcaRNA10239_R2, adi2mcaRNA10239_R5, adi2mcaRNA10240_R2, adi2mcaRNA12255_R2, adi2mcaRNA12256_R0, adi2mcaRNA12259_R5, adi2mcaRNA22454_R7, adi2mcaRNA22454_R8, adi2mcaRNA39733_R3, augustus.g12008.t1, augustus.g2864.t1, augustus.g4442.t1, augustus.g4457.t1, augustus.g51072.t1, augustus.g51086.t1, augustus.g51511.t1, augustus.g51513.t1, augustus.g51524.t1, au…	XP_015748265.1, XP_015748352.1, XP_015749116.1, XP_015750686.1, XP_015754622.1, XP_015756461.1, XP_015756475.1, XP_015756476.1, XP_015756477.1, XP_015756478.1, XP_015756479.1, XP_015756480.1, XP_015756481.1, XP_015756483.1, XP_015756487.1, XP_015756506.1, XP_015756507.1, XP_015756508.1, XP_015756509.1, XP_015757184.1, XP_015757832.1, XP_015758385.1, XP_015758386.1, XP_015758387.1, XP_015758388.1,…	XP_029209721.2, XP_029210845.2, XP_044163464.1, XP_044163643.1, XP_044163644.1, XP_044163645.1, XP_044164915.1, XP_044164980.1, XP_044164986.1, XP_044164987.1, XP_044164991.1, XP_044164992.1, XP_044164993.1, XP_044164995.1, XP_044164996.1, XP_044164998.1, XP_044165021.1, XP_044165129.1, XP_044165130.1, XP_044166024.1, XP_044166025.1, XP_044166029.1, XP_044166030.1, XP_044166066.1, XP_044166067.1,…	XP_022777477.1, XP_022777958.1, XP_022778859.1, XP_022788641.1, XP_022800150.1, XP_022805493.1, XP_022805494.1, XP_022808925.1, XP_022808998.1, XP_022810022.1, XP_022810602.1	XP_020900714.2, XP_020904558.1, XP_020904559.2, XP_020908951.2, XP_020911607.1, XP_020912726.1, XP_020916895.1, XP_028515180.1, XP_028518279.1, XP_028518390.1, XP_028518449.1, XP_028518811.1	XP_001640494.1, XP_048577593.1, XP_048577594.1, XP_048577595.1
OG0000014	transcript_HQ_E4_1_transcript12639/f3p0/1914|m.1319, transcript_HQ_E4_1_transcript15027/f5p0/1791|m.204, transcript_HQ_E4_1_transcript1663/f2p0/3070|m.734, transcript_HQ_E4_1_transcript238/f2p0/4142|m.508, transcript_HQ_E4_1_transcript6993/f3p0/2296|m.274, transcript_HQ_E4_1_transcript8981/f2p0/2056|m.851	transcript_HQ_E3_1_transcript4926/f2p0/1767|m.205	adi2mcaRNA17358_R6, adi2mcaRNA1971_R0, adi2mcaRNA1971_R2, adi2mcaRNA1971_R9, adi2mcaRNA22597_R1, adi2mcaRNA22597_R6, adi2mcaRNA22623_R0, adi2mcaRNA22623_R1, adi2mcaRNA22623_R2, adi2mcaRNA22623_R3, adi2mcaRNA22623_R4, adi2mcaRNA22623_R5, adi2mcaRNA22623_R6, adi2mcaRNA22623_R7, adi2mcaRNA22623_R8, adi2mcaRNA22790_R4, adi2mcaRNA22790_R6, adi2mcaRNA22790_R7, adi2mcaRNA22790_R9, adi2mcaRNA24556_R0, ad…	XP_015747238.1, XP_015747438.1, XP_015748198.1, XP_015748199.1, XP_015748248.1, XP_015748249.1, XP_015748250.1, XP_015748251.1, XP_015748252.1, XP_015748253.1, XP_015748415.1, XP_015749493.1, XP_015749584.1, XP_015749585.1, XP_015754166.1, XP_015756490.1, XP_015756756.1, XP_015756823.1, XP_015756824.1, XP_015757683.1, XP_015757684.1, XP_015759265.1, XP_015760037.1, XP_015764740.1, XP_015766096.1,…	XP_044166247.1, XP_044166265.1, XP_044166433.1, XP_044166442.1, XP_044166453.1, XP_044166790.1, XP_044166791.1, XP_044166792.1, XP_044167741.1, XP_044169016.1, XP_044169020.1, XP_044169044.1, XP_044170546.1, XP_044170662.1, XP_044170663.1, XP_044170664.1, XP_044170665.1, XP_044170666.1, XP_044170667.1, XP_044170898.1, XP_044171927.1, XP_044172343.1, XP_044176050.1, XP_044176051.1, XP_044176426.1,…	XP_022803673.1, XP_022803706.1, XP_022804465.1, XP_022804466.1, XP_022804467.1, XP_022804468.1, XP_022804469.1, XP_022804471.1, XP_022804746.1, XP_022804751.1, XP_022806527.1	XP_020905007.1
OG0000015	transcript_HQ_E4_1_transcript20156/f2p0/1576|m.767	transcript_HQ_E3_1_transcript10231/f2p0/1353|m.847, transcript_HQ_E3_1_transcript13322/f2p0/1175|m.473	adi2mcaRNA15472_R0, adi2mcaRNA15472_R1, adi2mcaRNA15472_R4, adi2mcaRNA15472_R5, adi2mcaRNA15472_R6, adi2mcaRNA15472_R9, adi2mcaRNA16562_R1, adi2mcaRNA16562_R7, adi2mcaRNA16562_R8, adi2mcaRNA17040_R0, adi2mcaRNA17040_R1, adi2mcaRNA17040_R3, adi2mcaRNA17040_R4, adi2mcaRNA22931_R8, adi2mcaRNA22931_R9, adi2mcaRNA24508_R0, adi2mcaRNA24508_R2, adi2mcaRNA24508_R3, adi2mcaRNA24508_R5, adi2mcaRNA24508_R6,…	XP_015747745.1, XP_015747757.1, XP_015749606.1, XP_015750008.1, XP_015758756.1, XP_015761272.1, XP_015762249.1, XP_015762692.1, XP_015768045.1, XP_015768629.1, XP_015769479.1, XP_015770451.1, XP_015770475.1, XP_015775249.1, XP_015775391.1, XP_015776194.1, XP_015779366.1, XP_015780472.1	XP_029195415.2, XP_029202648.2, XP_029203562.2, XP_044163043.1, XP_044163371.1, XP_044163896.1, XP_044164665.1, XP_044164679.1, XP_044165180.1, XP_044165243.1, XP_044166139.1, XP_044167092.1, XP_044167195.1, XP_044167881.1, XP_044170771.1, XP_044170975.1, XP_044171340.1, XP_044171725.1, XP_044171733.1, XP_044172042.1, XP_044172072.1, XP_044172381.1, XP_044172436.1, XP_044172688.1, XP_044175341.1,…	XP_022777448.1, XP_022777555.1, XP_022777803.1, XP_022778042.1, XP_022778043.1, XP_022779002.1, XP_022780931.1, XP_022783252.1, XP_022784751.1, XP_022786699.1, XP_022789293.1, XP_022789294.1, XP_022791694.1, XP_022791695.1, XP_022794717.1, XP_022796275.1, XP_022796276.1, XP_022796295.1, XP_022801325.1, XP_022802258.1, XP_022804156.1, XP_022804735.1, XP_022805412.1, XP_022805595.1, XP_022806305.1,…	XP_020898823.1, XP_020899873.1, XP_020899972.1, XP_020905090.1, XP_020907945.1, XP_020910414.1, XP_020911869.1, XP_020911922.1, XP_028515339.1, XP_028515656.1, XP_028516214.1, XP_028518178.1	XP_001623042.1, XP_032236530.1, XP_048576076.1, XP_048576753.1, XP_048578687.1, XP_048587471.1
OG0000016	transcript_HQ_E4_1_transcript13506/f2p0/1882|m.1007		augustus.g48168.t1, augustus.g7503.t1, augustus.g7505.t1	XP_015748726.1, XP_015748728.1, XP_015749221.1, XP_015749222.1, XP_015754414.1, XP_015755622.1, XP_015758689.1, XP_015758690.1, XP_015758725.1, XP_015758726.1, XP_015763674.1, XP_015763675.1, XP_015763676.1, XP_015763694.1, XP_015763695.1, XP_015763696.1, XP_015763697.1, XP_015763699.1, XP_015763704.1, XP_015763705.1, XP_015766442.1, XP_015766444.1, XP_015766494.1, XP_015768749.1, XP_015768751.1,…	XP_029191296.2, XP_029191297.2, XP_029195900.2, XP_029195908.2, XP_029197573.2, XP_029207771.2, XP_029207778.2, XP_029207779.2, XP_029207782.2, XP_044164451.1, XP_044165866.1, XP_044165868.1, XP_044165870.1, XP_044165871.1, XP_044165895.1, XP_044165896.1, XP_044165897.1, XP_044165901.1, XP_044165902.1, XP_044165903.1, XP_044165906.1, XP_044165907.1, XP_044165908.1, XP_044165912.1, XP_044165913.1,…	XP_022798171.1, XP_022802334.1	XP_020892483.1, XP_020892490.1, XP_020892491.1, XP_020892492.1, XP_020892493.1, XP_020894499.1, XP_020894500.1, XP_020894508.1, XP_020894509.1, XP_020894570.1, XP_020897593.1, XP_020898638.2, XP_020900178.1, XP_020905769.1, XP_020906406.1, XP_020909585.2, XP_020910095.1, XP_020913268.1, XP_020915901.2, XP_020916754.1, XP_028512684.1, XP_028512686.1, XP_028512687.1, XP_028513244.1, XP_028513249.1,…	XP_001630438.2, XP_001633243.2, XP_032218920.2, XP_032234906.2, XP_032242683.2, XP_048575937.1, XP_048575938.1, XP_048577523.1, XP_048588671.1, XP_048589892.1, XP_048589893.1, XP_048589894.1, XP_048589895.1, XP_048589896.1, XP_048589897.1, XP_048589898.1, XP_048589899.1, XP_048589900.1, XP_048589901.1, XP_048589902.1, XP_048589903.1, XP_048589904.1, XP_048589905.1, XP_048589906.1, XP_048589907.1,…
OG0000017	transcript_HQ_E4_1_transcript15222/f2p0/1841|m.735, transcript_HQ_E4_1_transcript26096/f2p0/1259|m.271, transcript_HQ_E4_1_transcript27324/f4p0/1189|m.1091, transcript_HQ_E4_1_transcript28029/f2p0/1149|m.210, transcript_HQ_E4_1_transcript28401/f4p0/1114|m.237, transcript_HQ_E4_1_transcript29087/f2p0/1034|m.1041	transcript_HQ_E3_1_transcript11813/f2p0/1255|m.34, transcript_HQ_E3_1_transcript12943/f4p0/1193|m.575, transcript_HQ_E3_1_transcript12973/f2p0/1193|m.653, transcript_HQ_E3_1_transcript13480/f2p0/1168|m.889, transcript_HQ_E3_1_transcript14399/f12p0/1114|m.133, transcript_HQ_E3_1_transcript15601/f2p0/1055|m.472, transcript_HQ_E3_1_transcript18646/f2p0/906|m.427, transcript_HQ_E3_1_transcript19408/f…	adi2mcaRNA25456_R0, adi2mcaRNA32768_R0, adi2mcaRNA32768_R6, adi2mcaRNA6594_R0, adi2mcaRNA6594_R3, adi2mcaRNA7330_R1, adi2mcaRNA7330_R6, adi2mcaRNA7330_R7, augustus.g27094.t1, augustus.g49193.t1, augustus.g54763.t1, augustus.g55770.t1	XP_015753052.1, XP_015753053.1, XP_015753054.1, XP_015753120.1, XP_015753121.1, XP_015753122.1, XP_015753123.1, XP_015753124.1, XP_015753125.1, XP_015753126.1, XP_015753127.1, XP_015753128.1, XP_015753129.1, XP_015753806.1, XP_015770365.1, XP_015776890.1, XP_015776891.1, XP_015776892.1, XP_015776893.1, XP_015776894.1, XP_015776895.1, XP_015776896.1, XP_015776897.1, XP_015776898.1, XP_015776899.1,…	XP_029193101.2, XP_029203556.2, XP_029204518.2, XP_029212368.2, XP_029213153.2, XP_029213154.2, XP_044164599.1, XP_044173800.1, XP_044173801.1, XP_044173802.1, XP_044173803.1, XP_044173804.1, XP_044173806.1, XP_044173807.1, XP_044173808.1, XP_044173809.1, XP_044173810.1, XP_044174233.1, XP_044174234.1, XP_044174237.1, XP_044175702.1	XP_022779001.1, XP_022784901.1, XP_022786683.1, XP_022786684.1, XP_022786685.1, XP_022786686.1, XP_022786738.1, XP_022786750.1, XP_022791340.1, XP_022793587.1, XP_022795974.1, XP_022795975.1, XP_022795981.1, XP_022795995.1, XP_022795996.1, XP_022795997.1, XP_022796000.1, XP_022805515.1, XP_022808661.1	XP_020894419.1, XP_020894420.1, XP_020894421.1, XP_020898274.1, XP_020898280.2, XP_020901066.1, XP_020905080.1, XP_020909418.1, XP_020916850.1, XP_020916851.1, XP_020917218.1, XP_020917219.1, XP_028513671.1, XP_028514276.1, XP_028514277.1, XP_028514278.1, XP_028514279.1, XP_028514280.1, XP_028514281.1, XP_028514282.1, XP_028514283.1, XP_028514284.1, XP_028514285.1, XP_028514288.1, XP_028514297.1,…	XP_001621520.3, XP_001625504.3, XP_001635750.3, XP_032237816.2, XP_048586440.1
OG0000018	transcript_HQ_E4_1_transcript13522/f2p0/1877|m.1047, transcript_HQ_E4_1_transcript16121/f2p0/1761|m.620, transcript_HQ_E4_1_transcript19756/f3p0/1578|m.757, transcript_HQ_E4_1_transcript22154/f2p0/1529|m.822, transcript_HQ_E4_1_transcript25114/f6p0/1310|m.47, transcript_HQ_E4_1_transcript25408/f7p0/1324|m.1312, transcript_HQ_E4_1_transcript25594/f5p0/1277|m.429, transcript_HQ_E4_1_transcript7552/…	transcript_HQ_E3_1_transcript10996/f3p0/1307|m.282, transcript_HQ_E3_1_transcript11135/f4p0/1301|m.691, transcript_HQ_E3_1_transcript12124/f2p0/1246|m.862, transcript_HQ_E3_1_transcript12534/f2p0/1226|m.880, transcript_HQ_E3_1_transcript15859/f2p0/1059|m.1071, transcript_HQ_E3_1_transcript18386/f2p0/916|m.974, transcript_HQ_E3_1_transcript25377/f4p0/538|m.26	adi2mcaRNA511_R7, adi2mcaRNA511_R8, adi2mcaRNA511_R9, augustus.g22664.t1, augustus.g25320.t1, augustus.g25321.t1, augustus.g3518.t1, augustus.g3519.t1, augustus.g3523.t1, augustus.g3525.t1, augustus.g3527.t1, augustus.g3528.t1, augustus.g3529.t1, augustus.g3531.t1, augustus.g38260.t1, augustus.g38264.t1, augustus.g38265.t1, augustus.g38267.t1, augustus.g59124.t1	XP_015748051.1, XP_015749803.1, XP_015749804.1, XP_015749805.1, XP_015749806.1, XP_015751696.1, XP_015751703.1, XP_015751710.1, XP_015751718.1, XP_015751730.1, XP_015751738.1, XP_015751748.1, XP_015751754.1, XP_015751761.1, XP_015751769.1, XP_015751776.1, XP_015751781.1, XP_015751789.1, XP_015751796.1, XP_015751804.1, XP_015751812.1, XP_015751819.1, XP_015751831.1, XP_015751840.1, XP_015751848.1,…	XP_029202481.2, XP_029202488.2, XP_029207881.2, XP_044163281.1, XP_044168074.1, XP_044168078.1, XP_044168080.1, XP_044170206.1, XP_044170211.1, XP_044170212.1, XP_044170213.1, XP_044170215.1, XP_044170217.1	XP_022805958.1, XP_022805962.1, XP_022805963.1, XP_022806699.1	XP_020894718.1, XP_020894719.1, XP_020897699.1, XP_020897700.1, XP_020897702.1, XP_020898680.1, XP_020899471.1, XP_020912358.1, XP_020912360.1, XP_020912362.1, XP_020912363.1, XP_020912364.1, XP_020912366.1, XP_020912367.2, XP_020912369.2, XP_020912443.1, XP_020913259.1, XP_020913260.1, XP_020913272.1, XP_020913277.1, XP_020913288.1, XP_020913293.2, XP_020913304.1, XP_020913517.1, XP_028514146.1,…	XP_001630147.2, XP_001630778.3, XP_048577380.1, XP_048577381.1, XP_048578044.1, XP_048578110.1, XP_048578111.1, XP_048578112.1, XP_048578113.1, XP_048578114.1, XP_048578115.1, XP_048578116.1, XP_048578117.1, XP_048578118.1, XP_048578119.1, XP_048578120.1, XP_048578121.1, XP_048578122.1, XP_048578123.1, XP_048578124.1, XP_048578125.1, XP_048578126.1, XP_048578127.1, XP_048578128.1, XP_048578129.1,…
OG0000019	transcript_HQ_E4_1_transcript944/f3p0/3304|m.786	transcript_HQ_E3_1_transcript355/f2p0/3043|m.638	adi2mcaRNA17809_R0, adi2mcaRNA17809_R4, adi2mcaRNA17810_R6, adi2mcaRNA17810_R8, adi2mcaRNA36181_R0, adi2mcaRNA36181_R4, adi2mcaRNA36181_R9, adi2mcaRNA4881_R0, adi2mcaRNA4881_R1, augustus.g11764.t1, augustus.g11771.t1, augustus.g12672.t1, augustus.g14037.t1, augustus.g14039.t1, augustus.g14826.t1, augustus.g15804.t1, augustus.g16354.t1, augustus.g19300.t1, augustus.g20567.t1, augustus.g21365.t1, a…	XP_015750227.1, XP_015751560.1, XP_015759803.1, XP_015762268.1, XP_015763405.1, XP_015763406.1, XP_015763407.1, XP_015766327.1, XP_015766328.1, XP_015766329.1, XP_015766330.1, XP_015766331.1, XP_015766333.1, XP_015771345.1, XP_015773582.1, XP_015774266.1, XP_015779867.1, XP_015779868.1, XP_015779869.1, XP_015779870.1, XP_015779871.1, XP_015779872.1, XP_015780907.1, XP_015780908.1	XP_029199787.2, XP_029205014.2, XP_029207424.2, XP_029211429.2, XP_029211430.2, XP_029211431.2, XP_029211432.2, XP_044174056.1, XP_044174061.1, XP_044181122.1, XP_044181300.1, XP_044181301.1, XP_044181457.1, XP_044181458.1, XP_044181459.1, XP_044181460.1, XP_044181618.1, XP_044183989.1, XP_044184521.1, XP_044184522.1, XP_044184533.1, XP_044184534.1, XP_044184536.1, XP_044184537.1, XP_044184679.1,…	XP_022777795.1, XP_022780593.1, XP_022785303.1, XP_022785304.1, XP_022792477.1, XP_022792485.1, XP_022792486.1, XP_022794841.1, XP_022796744.1, XP_022801301.1, XP_022801302.1, XP_022807916.1	XP_020896509.1, XP_020896510.2, XP_020905829.1, XP_020905830.1, XP_020910336.1, XP_020911884.1, XP_028513783.1, XP_028514160.1, XP_028516307.1, XP_028516308.1, XP_028517704.1, XP_028517705.1, XP_028517706.1, XP_028518169.1	XP_001637478.3, XP_032220121.1, XP_032228694.2, XP_032233126.2, XP_032233129.2, XP_032233715.2, XP_032237841.2, XP_032237842.2, XP_032237843.2, XP_032242341.2, XP_048579682.1, XP_048579683.1, XP_048579684.1, XP_048580596.1, XP_048580599.1, XP_048580603.1, XP_048580614.1, XP_048580621.1, XP_048582728.1, XP_048582729.1, XP_048584201.1, XP_048584202.1, XP_048586947.1
OG0000020	transcript_HQ_E4_1_transcript14557/f2p0/1825|m.137, transcript_HQ_E4_1_transcript1881/f2p0/2983|m.565	transcript_HQ_E3_1_transcript1490/f2p0/2381|m.1046, transcript_HQ_E3_1_transcript6592/f2p0/1610|m.601	adi2mcaRNA1239_R2, adi2mcaRNA1239_R3, adi2mcaRNA19586_R4, adi2mcaRNA26621_R1, adi2mcaRNA26621_R2, adi2mcaRNA26621_R5, adi2mcaRNA27337_R1, adi2mcaRNA27347_R0, adi2mcaRNA33714_R0, adi2mcaRNA33714_R2, augustus.g15692.t1, augustus.g15694.t1, augustus.g2692.t1, augustus.g2694.t1, augustus.g2696.t1, augustus.g2700.t1, augustus.g29762.t1, augustus.g304.t1, augustus.g307.t1, augustus.g309.t1, augustus.g3…	XP_015747659.1, XP_015749379.1, XP_015758477.1, XP_015758485.1, XP_015758492.1, XP_015758503.1, XP_015758511.1, XP_015758518.1, XP_015758526.1, XP_015764100.1, XP_015764978.1, XP_015764979.1, XP_015771360.1, XP_015771995.1, XP_015772009.1, XP_015772010.1, XP_015772012.1, XP_015772021.1, XP_015772022.1, XP_015772023.1, XP_015772025.1, XP_015772026.1, XP_015772027.1, XP_015772028.1, XP_015772029.1,…	XP_029193448.2, XP_044163068.1, XP_044166392.1, XP_044166393.1, XP_044167584.1, XP_044173428.1, XP_044175716.1, XP_044175717.1, XP_044175718.1, XP_044175719.1, XP_044175720.1, XP_044175721.1, XP_044175722.1, XP_044175723.1, XP_044175724.1, XP_044175727.1, XP_044183299.1, XP_044183331.1	XP_022780981.1, XP_022781009.1, XP_022781018.1, XP_022781033.1, XP_022781051.1, XP_022781052.1, XP_022781053.1, XP_022782896.1, XP_022783667.1, XP_022783668.1, XP_022797544.1, XP_022797566.1, XP_022797567.1, XP_022797578.1, XP_022797579.1, XP_022807776.1, XP_022807777.1, XP_022807778.1, XP_022807780.1, XP_022807781.1, XP_022808817.1, XP_022808819.1, XP_022809771.1, XP_022809772.1	XP_020899989.1, XP_020904023.1, XP_020904024.1, XP_028514742.1	XP_032225688.2, XP_032225689.2, XP_048584689.1, XP_048584690.1, XP_048584691.1, XP_048585550.1, XP_048585551.1, XP_048585552.1, XP_048585553.1, XP_048585554.1, XP_048585555.1, XP_048585556.1, XP_048585557.1, XP_048585558.1, XP_048585559.1, XP_048585560.1, XP_048585562.1, XP_048585563.1, XP_048585564.1, XP_048585565.1, XP_048585566.1, XP_048585567.1
OG0000021	transcript_HQ_E4_1_transcript13424/f2p0/1879|m.771, transcript_HQ_E4_1_transcript2666/f2p0/2829|m.389, transcript_HQ_E4_1_transcript4044/f6p0/2601|m.628	transcript_HQ_E3_1_transcript909/f2p0/2597|m.383	adi2mcaRNA18102_R0, augustus.g1150.t1, augustus.g11962.t1, augustus.g13973.t1, augustus.g17497.t1, augustus.g1772.t1, augustus.g18166.t1, augustus.g18602.t1, augustus.g18791.t1, augustus.g22505.t1, augustus.g22966.t1, augustus.g24914.t1, augustus.g27337.t1, augustus.g28803.t1, augustus.g28937.t1, augustus.g30469.t1, augustus.g30778.t1, augustus.g30918.t1, augustus.g30953.t1, augustus.g30954.t1, a…	XP_015748260.1, XP_015756850.1, XP_015763662.1, XP_015779791.1	XP_029183356.1, XP_029207547.2, XP_029208709.2, XP_044164664.1, XP_044171980.1, XP_044172461.1	XP_022778462.1, XP_022778463.1, XP_022780110.1, XP_022780897.1, XP_022780898.1, XP_022786838.1, XP_022788302.1, XP_022790632.1, XP_022795224.1, XP_022800670.1, XP_022800671.1, XP_022800672.1, XP_022800673.1, XP_022805091.1, XP_022806822.1, XP_022807045.1, XP_022807046.1, XP_022810611.1, XP_022810612.1	XP_028517968.1	XP_032217741.1, XP_032219452.2, XP_032223262.1, XP_032225581.2, XP_032229018.2, XP_032229407.1, XP_032232580.1, XP_032237096.1, XP_032238287.2, XP_032240309.2, XP_032242112.1, XP_032242777.2, XP_032242888.2, XP_048575583.1, XP_048576167.1, XP_048576532.1, XP_048577719.1, XP_048578665.1, XP_048580271.1, XP_048580660.1, XP_048580661.1, XP_048581000.1, XP_048581710.1, XP_048582594.1, XP_048585522.1,…
OG0000022			adi2mcaRNA30982_R2, adi2mcaRNA30982_R6, adi2mcaRNA41075_R7, adi2mcaRNA7657_R3, augustus.g1021.t1, augustus.g20361.t1, augustus.g20363.t1, augustus.g36143.t1, augustus.g36144.t1, augustus.g36145.t1, augustus.g40638.t1, augustus.g40640.t1, augustus.g40650.t1, augustus.g40655.t1, augustus.g42280.t1, augustus.g53794.t1, augustus.g54723.t1, augustus.g55585.t1, augustus.g55586.t1, augustus.g66950.t1, a…	XP_015747147.1, XP_015747367.1, XP_015750231.1, XP_015750232.1, XP_015750233.1, XP_015750234.1, XP_015750235.1, XP_015754067.1, XP_015763055.1, XP_015763057.1, XP_015764046.1, XP_015766754.1, XP_015766755.1, XP_015766756.1, XP_015766766.1, XP_015766767.1, XP_015767779.1, XP_015767787.1, XP_015767788.1, XP_015767789.1, XP_015767790.1, XP_015767791.1, XP_015767792.1, XP_015773528.1, XP_015775248.1,…	XP_029203823.2, XP_029203825.2, XP_044163921.1, XP_044165013.1, XP_044174454.1, XP_044174455.1, XP_044174456.1, XP_044174457.1, XP_044174458.1, XP_044174460.1, XP_044174461.1, XP_044174523.1, XP_044174534.1, XP_044174571.1, XP_044174576.1, XP_044174577.1, XP_044174578.1, XP_044174628.1, XP_044174629.1, XP_044175300.1, XP_044175301.1, XP_044175305.1, XP_044175307.1, XP_044175397.1, XP_044175402.1,…	XP_022778094.1, XP_022778206.1, XP_022778207.1, XP_022780872.1, XP_022781461.1, XP_022785691.1, XP_022788888.1, XP_022789262.1, XP_022789295.1, XP_022789873.1, XP_022789900.1, XP_022790908.1, XP_022791285.1, XP_022792247.1, XP_022794000.1, XP_022797530.1, XP_022798704.1, XP_022800338.1, XP_022808929.1, XP_022810037.1, XP_022810162.1, XP_022810392.1	XP_020893527.1, XP_020893728.1, XP_020895688.1, XP_020895689.1, XP_020900778.1, XP_020900952.2, XP_020900954.2, XP_020907268.1, XP_020907809.1, XP_020912547.1, XP_028514671.1, XP_028514937.1, XP_028514940.1, XP_028514941.1, XP_028515003.1, XP_028515311.1, XP_028516893.1, XP_028518122.1, XP_028518245.1, XP_028519236.1, XP_028519237.1
OG0000023	transcript_HQ_E4_1_transcript14079/f10p0/1848|m.45	transcript_HQ_E3_1_transcript19610/f3p0/859|m.769	adi2mcaRNA11188_R9, adi2mcaRNA12469_R2, adi2mcaRNA12469_R8, adi2mcaRNA12469_R9, adi2mcaRNA17435_R8, adi2mcaRNA24872_R3, adi2mcaRNA24872_R6, adi2mcaRNA24872_R9, adi2mcaRNA25853_R1, adi2mcaRNA25853_R5, adi2mcaRNA25853_R6, adi2mcaRNA25853_R7, adi2mcaRNA25853_R8, adi2mcaRNA2843_R0, adi2mcaRNA2843_R1, adi2mcaRNA2843_R2, adi2mcaRNA5273_R4, augustus.g5441.t1	XP_015751883.1, XP_015756472.1, XP_015757254.1, XP_015758607.1, XP_015762918.1, XP_015763047.1, XP_015763440.1, XP_015767066.1, XP_015767068.1, XP_015770658.1, XP_015772469.1, XP_015775720.1, XP_015780623.1	XP_029179464.2, XP_029180427.2, XP_029182384.2, XP_029189683.1, XP_029194376.2, XP_029194447.2, XP_029199517.2, XP_029202100.2, XP_029205547.2, XP_029209668.2, XP_029210494.2, XP_044162766.1, XP_044162824.1, XP_044163161.1, XP_044163304.1, XP_044164759.1, XP_044165023.1, XP_044165127.1, XP_044166437.1, XP_044166701.1, XP_044166830.1, XP_044166992.1, XP_044167251.1, XP_044167304.1, XP_044167450.1,…	XP_022777438.1, XP_022777439.1, XP_022777742.1, XP_022777743.1, XP_022778998.1, XP_022783739.1, XP_022784408.1, XP_022784471.1, XP_022784528.1, XP_022787626.1, XP_022789062.1, XP_022793400.1, XP_022799232.1, XP_022805714.1, XP_022806640.1, XP_022809779.1, XP_022810379.1, XP_022810655.1	XP_020894254.1, XP_020912479.1, XP_028519088.1
OG0000024	transcript_HQ_E4_1_transcript15304/f3p0/1784|m.957, transcript_HQ_E4_1_transcript5762/f3p0/2414|m.458, transcript_HQ_E4_1_transcript734/f3p0/3492|m.23	transcript_HQ_E3_1_transcript2099/f2p0/2208|m.243, transcript_HQ_E3_1_transcript6010/f2p0/1683|m.684	adi2mcaRNA35126_R3, adi2mcaRNA40011_R1, adi2mcaRNA4201_R8, augustus.g25211.t1, augustus.g25213.t1, augustus.g25216.t1, augustus.g25219.t1, augustus.g30071.t1, augustus.g30072.t1, augustus.g30073.t1, augustus.g30076.t1, augustus.g30077.t1, augustus.g30079.t1, augustus.g30085.t1, augustus.g38273.t1, augustus.g49528.t1, augustus.g53807.t1, augustus.g53808.t1, augustus.g53809.t1, augustus.g53811.t1, …	XP_015748810.1, XP_015749351.1, XP_015749353.1, XP_015749354.1, XP_015749814.1, XP_015749815.1, XP_015749816.1, XP_015750251.1, XP_015750690.1, XP_015750698.1, XP_015750703.1, XP_015750711.1, XP_015756235.1, XP_015757167.1, XP_015757168.1, XP_015757169.1, XP_015757170.1, XP_015757171.1, XP_015757172.1, XP_015757173.1, XP_015763183.1, XP_015763184.1, XP_015765380.1, XP_015767963.1, XP_015769707.1,…	XP_029187273.2, XP_029207013.2, XP_044163995.1, XP_044163996.1, XP_044163997.1, XP_044163998.1, XP_044163999.1, XP_044164000.1, XP_044164001.1, XP_044167124.1, XP_044170069.1, XP_044170073.1, XP_044170083.1, XP_044170088.1, XP_044170973.1, XP_044181990.1, XP_044181995.1, XP_044182593.1, XP_044182595.1, XP_044182598.1, XP_044182601.1, XP_044182603.1, XP_044182622.1, XP_044182631.1, XP_044183747.1,…	XP_022785588.1, XP_022785619.1, XP_022785621.1, XP_022795077.1, XP_022795078.1, XP_022795079.1, XP_022795080.1, XP_022795081.1, XP_022795085.1, XP_022795091.1, XP_022795092.1, XP_022795093.1, XP_022800399.1	XP_028514197.1
OG0000025	transcript_HQ_E4_1_transcript7650/f2p0/2241|m.894	transcript_HQ_E3_1_transcript17536/f2p0/957|m.938	adi2mcaRNA22950_R3, adi2mcaRNA27809_R8, adi2mcaRNA9419_R2, adi2mcaRNA9419_R3, adi2mcaRNA9427_R4, adi2mcaRNA9428_R1, adi2mcaRNA9434_R0, adi2mcaRNA9434_R5	XP_015748153.1, XP_015748493.1, XP_015748495.1, XP_015748498.1, XP_015748500.1, XP_015755732.1, XP_015755733.1, XP_015755757.1, XP_015755758.1, XP_015755759.1, XP_015755760.1, XP_015755761.1, XP_015755762.1, XP_015755764.1, XP_015755765.1, XP_015755766.1, XP_015755767.1, XP_015755768.1, XP_015755769.1, XP_015755770.1, XP_015755771.1, XP_015755772.1, XP_015755773.1, XP_015755774.1, XP_015755778.1,…	XP_029181360.2, XP_029181362.2, XP_029181363.2, XP_029186436.2, XP_044166524.1, XP_044166525.1, XP_044166526.1, XP_044166528.1, XP_044166529.1, XP_044166530.1, XP_044166532.1, XP_044166533.1, XP_044166534.1, XP_044166535.1, XP_044166536.1, XP_044166537.1, XP_044166538.1, XP_044166557.1, XP_044166558.1, XP_044166559.1, XP_044166560.1, XP_044166561.1, XP_044166564.1, XP_044168614.1, XP_044168616.1,…	XP_022777616.1, XP_022778459.1, XP_022779183.1, XP_022779184.1, XP_022779185.1, XP_022780264.1, XP_022780312.1, XP_022785162.1, XP_022785163.1, XP_022795531.1, XP_022800019.1, XP_022801979.1, XP_022802886.1, XP_022806087.1, XP_022806088.1, XP_022806183.1	XP_020899464.1, XP_020899795.1, XP_020900564.2, XP_020900927.1, XP_028513534.1, XP_028514655.1, XP_028514875.1, XP_028514881.1, XP_028514883.1	XP_001625554.3, XP_032232744.2, XP_032232745.2, XP_032232746.2, XP_048583489.1
OG0000026			adi2mcaRNA19755_R0, adi2mcaRNA23263_R0, adi2mcaRNA23263_R2, adi2mcaRNA28048_R5, augustus.g44049.t1	XP_015747962.1, XP_015749474.1, XP_015751640.1, XP_015755018.1, XP_015762656.1, XP_015762695.1, XP_015765172.1, XP_015765684.1, XP_015765685.1, XP_015765687.1, XP_015767665.1, XP_015768339.1, XP_015770400.1, XP_015772311.1, XP_015772610.1, XP_015772619.1, XP_015776172.1, XP_015776540.1, XP_015777443.1, XP_015777444.1, XP_015777445.1, XP_015777446.1, XP_015777447.1, XP_015777448.1, XP_015777450.1,…	XP_029190889.2, XP_044162816.1, XP_044162817.1, XP_044162820.1, XP_044162902.1, XP_044163476.1, XP_044165207.1, XP_044165211.1, XP_044165214.1, XP_044165219.1, XP_044165225.1, XP_044165230.1, XP_044165236.1, XP_044165242.1, XP_044165247.1, XP_044166741.1, XP_044167560.1, XP_044167561.1, XP_044167564.1, XP_044167565.1, XP_044167567.1, XP_044167569.1, XP_044167570.1, XP_044167573.1, XP_044167622.1,…	XP_022777538.1, XP_022777552.1, XP_022777554.1, XP_022777726.1, XP_022777891.1, XP_022778061.1, XP_022778808.1, XP_022787961.1, XP_022791044.1, XP_022791051.1, XP_022791054.1, XP_022791851.1, XP_022802626.1, XP_022803806.1, XP_022803942.1, XP_022805254.1, XP_022805255.1, XP_022806849.1, XP_022808269.1, XP_022808270.1, XP_022809236.1, XP_022809237.1, XP_022809653.1, XP_022809654.1, XP_022809655.1,…	XP_020892016.2, XP_020892017.2, XP_020892058.2, XP_020895817.1, XP_020907898.1, XP_020916515.2, XP_028512557.1, XP_028516946.1, XP_028518323.1, XP_028518807.1	XP_048575383.1, XP_048590369.1
OG0000027	transcript_HQ_E4_1_transcript3666/f2p0/2665|m.1123, transcript_HQ_E4_1_transcript8922/f2p0/2137|m.777	transcript_HQ_E3_1_transcript11961/f3p0/1318|m.452	adi2mcaRNA18871_R0, adi2mcaRNA18871_R1, adi2mcaRNA18871_R3, adi2mcaRNA20066_R3, adi2mcaRNA20066_R4, adi2mcaRNA20066_R5, adi2mcaRNA20066_R6, adi2mcaRNA20066_R8, adi2mcaRNA22058_R1, adi2mcaRNA22058_R4, adi2mcaRNA22058_R5, adi2mcaRNA22058_R7, adi2mcaRNA22058_R8, adi2mcaRNA34484_R8, adi2mcaRNA34497_R0, adi2mcaRNA34497_R2, adi2mcaRNA36092_R6, adi2mcaRNA36092_R8, adi2mcaRNA36092_R9, adi2mcaRNA38415_R1,…	XP_015747964.1, XP_015748958.1, XP_015749478.1, XP_015758208.1, XP_015759945.1, XP_015764347.1, XP_015765423.1, XP_015765498.1, XP_015767256.1, XP_015771476.1, XP_015778398.1, XP_015778414.1, XP_015779810.1	XP_029181323.2, XP_029182363.2, XP_029208635.2, XP_044162706.1, XP_044163885.1, XP_044165282.1, XP_044165761.1, XP_044166245.1, XP_044167205.1, XP_044167263.1, XP_044167395.1, XP_044167528.1, XP_044168069.1, XP_044168279.1, XP_044171407.1, XP_044171408.1, XP_044171523.1, XP_044171715.1, XP_044173086.1, XP_044174037.1, XP_044175427.1, XP_044179336.1, XP_044179400.1, XP_044179632.1, XP_044182195.1,…	XP_022784123.1, XP_022809238.1	XP_020892138.1, XP_020894762.2, XP_020901347.1, XP_020908438.2, XP_020910134.1, XP_020916366.1, XP_028512499.1, XP_028513619.1, XP_028513825.1, XP_028515856.1	XP_048578286.1, XP_048578287.1
OG0000028			adi2mcaRNA31800_R8, augustus.g34559.t1, augustus.g3678.t1, augustus.g39234.t1, augustus.g4437.t1, augustus.g53388.t1, augustus.g57576.t1, augustus.g60114.t1, augustus.g60119.t1, augustus.g60131.t1	XP_015748719.1, XP_015748720.1, XP_015748721.1, XP_015749582.1, XP_015749583.1, XP_015750525.1, XP_015755712.1, XP_015757275.1, XP_015758919.1, XP_015758956.1, XP_015758963.1, XP_015758964.1, XP_015758966.1, XP_015759068.1, XP_015760877.1, XP_015760878.1, XP_015760889.1, XP_015762901.1, XP_015770113.1, XP_015770115.1, XP_015770116.1, XP_015770117.1, XP_015770118.1, XP_015770130.1, XP_015771245.1,…	XP_044164539.1, XP_044164540.1, XP_044164541.1, XP_044164600.1, XP_044166090.1, XP_044166092.1, XP_044166100.1, XP_044166109.1, XP_044171704.1, XP_044173301.1, XP_044173302.1, XP_044173303.1, XP_044173304.1, XP_044173305.1, XP_044173306.1, XP_044174413.1, XP_044174414.1, XP_044175059.1, XP_044175060.1, XP_044178327.1, XP_044178329.1, XP_044178330.1, XP_044178331.1, XP_044178332.1, XP_044178333.1,…	XP_022787451.1, XP_022787452.1, XP_022787453.1, XP_022787454.1, XP_022787455.1, XP_022787475.1, XP_022792905.1, XP_022797299.1, XP_022797300.1, XP_022797301.1, XP_022797302.1, XP_022797303.1, XP_022797304.1, XP_022797305.1, XP_022800903.1, XP_022800907.1, XP_022803632.1, XP_022804632.1, XP_022804658.1, XP_022809762.1, XP_022809978.1	XP_020912377.2, XP_020912378.1, XP_020912489.1, XP_020912490.1, XP_020912492.1, XP_020915206.1, XP_020915207.1, XP_028518282.1, XP_028518319.1
OG0000029	transcript_HQ_E4_1_transcript10011/f2p0/2058|m.69, transcript_HQ_E4_1_transcript5788/f2p0/2405|m.540, transcript_HQ_E4_1_transcript790/f2p0/3518|m.326	transcript_HQ_E3_1_transcript1365/f2p0/2383|m.144	adi2mcaRNA25482_R1, adi2mcaRNA25482_R7, adi2mcaRNA39174_R9, adi2mcaRNA39737_R6, adi2mcaRNA39738_R0, adi2mcaRNA39738_R3, adi2mcaRNA39738_R5, augustus.g14869.t1, augustus.g21622.t1, augustus.g21626.t1, augustus.g26281.t1, augustus.g26282.t1, augustus.g28872.t1, augustus.g39164.t1, augustus.g39179.t1, augustus.g54745.t1, augustus.g56802.t1, augustus.g56811.t1, augustus.g56837.t1, augustus.g59338.t1,…	XP_015748611.1, XP_015748612.1, XP_015748614.1, XP_015748615.1, XP_015748616.1, XP_015748617.1, XP_015748618.1, XP_015748619.1, XP_015749117.1, XP_015749118.1, XP_015749119.1, XP_015754294.1, XP_015758432.1, XP_015764636.1, XP_015768505.1, XP_015770347.1, XP_015770348.1, XP_015770349.1, XP_015770350.1, XP_015770353.1	XP_029181051.2, XP_029181052.2, XP_029181580.2, XP_029181581.2, XP_029200663.1, XP_044166994.1, XP_044175642.1, XP_044175643.1, XP_044175644.1, XP_044175645.1, XP_044175646.1, XP_044175647.1, XP_044175648.1, XP_044177807.1, XP_044177808.1, XP_044177810.1, XP_044178631.1, XP_044179449.1	XP_022778581.1, XP_022787814.1, XP_022789940.1, XP_022789947.1, XP_022789955.1, XP_022789960.1, XP_022789965.1, XP_022790314.1, XP_022790982.1, XP_022790983.1, XP_022791099.1, XP_022793552.1, XP_022796806.1, XP_022796807.1, XP_022796808.1, XP_022796809.1, XP_022796810.1, XP_022796811.1, XP_022796813.1, XP_022796814.1, XP_022796815.1, XP_022796841.1, XP_022797596.1, XP_022797601.1, XP_022797606.1,…	XP_020893917.1, XP_020895611.1, XP_020907811.1, XP_020907817.1, XP_020907821.2, XP_020907828.1, XP_020910635.1, XP_028517770.1, XP_028517777.1	XP_032227849.2, XP_048576535.1, XP_048577934.1, XP_048577935.1, XP_048577936.1, XP_048577937.1
OG0000030			adi2mcaRNA10172_R0, adi2mcaRNA10172_R1, adi2mcaRNA10172_R2, adi2mcaRNA10172_R3, adi2mcaRNA10172_R4, adi2mcaRNA10172_R5, adi2mcaRNA10172_R7, adi2mcaRNA10172_R9, adi2mcaRNA17747_R6, adi2mcaRNA20192_R0, adi2mcaRNA20192_R2, adi2mcaRNA20192_R5, adi2mcaRNA20192_R6, adi2mcaRNA26194_R7, adi2mcaRNA34008_R0, adi2mcaRNA34008_R1, adi2mcaRNA34008_R3, adi2mcaRNA36234_R3, adi2mcaRNA36234_R6, augustus.g21997.t1,…	XP_015755743.1, XP_015756361.1, XP_015759420.1, XP_015763300.1, XP_015764339.1, XP_015765573.1, XP_015770983.1, XP_015772436.1, XP_015772609.1, XP_015777578.1, XP_015778019.1, XP_015778582.1, XP_015778591.1, XP_015780673.1, XP_015780800.1	XP_029179313.2, XP_029180674.2, XP_029190270.2, XP_029205841.2, XP_029212617.2, XP_044162985.1, XP_044163411.1, XP_044165819.1, XP_044166593.1, XP_044167089.1, XP_044167688.1, XP_044167775.1, XP_044168312.1, XP_044168379.1, XP_044169335.1, XP_044169669.1, XP_044171285.1, XP_044171317.1, XP_044171539.1, XP_044171748.1, XP_044171991.1, XP_044172382.1, XP_044174904.1, XP_044175991.1, XP_044176011.1,…	XP_022780597.1, XP_022781137.1, XP_022784459.1, XP_022785752.1, XP_022787108.1, XP_022795711.1, XP_022806614.1, XP_022808716.1	XP_020897589.1, XP_020898530.1, XP_020900605.2, XP_020900815.1, XP_020901095.1, XP_020903182.1, XP_020910284.2, XP_020911529.1, XP_020914280.2, XP_020915125.1, XP_028514388.1	XP_032218641.2, XP_032225763.1, XP_032237818.1, XP_032241511.2, XP_048576996.1, XP_048577062.1, XP_048577104.1, XP_048578020.1, XP_048579023.1, XP_048583473.1, XP_048583958.1, XP_048585750.1, XP_048586622.1, XP_048588417.1, XP_048588421.1, XP_048589507.1
OG0000031	transcript_HQ_E4_1_transcript29056/f2p0/1045|m.959, transcript_HQ_E4_1_transcript29206/f25p0/987|m.1284, transcript_HQ_E4_1_transcript30698/f2p0/649|m.1247, transcript_HQ_E4_1_transcript9664/f2p0/2095|m.1016	transcript_HQ_E3_1_transcript15630/f101p0/952|m.535, transcript_HQ_E3_1_transcript18687/f41p0/893|m.502, transcript_HQ_E3_1_transcript21550/f6p0/758|m.510	augustus.g2955.t1	XP_015747477.1, XP_015747529.1, XP_015748861.1, XP_015759834.1, XP_015766372.1, XP_015767169.1, XP_015769857.1, XP_015770235.1, XP_015771048.1	XP_029184367.1, XP_029188257.1, XP_029194153.2, XP_029195799.2, XP_029202794.1, XP_029208886.1, XP_044167967.1, XP_044168439.1, XP_044170247.1, XP_044170248.1, XP_044170249.1, XP_044170250.1, XP_044170251.1, XP_044170252.1, XP_044170254.1, XP_044170255.1, XP_044170256.1, XP_044170257.1, XP_044170258.1, XP_044170259.1, XP_044175315.1, XP_044175316.1, XP_044180695.1, XP_044180761.1, XP_044180762.1,…	XP_022784137.1, XP_022792399.1, XP_022792400.1, XP_022792401.1, XP_022795472.1, XP_022796920.1, XP_022803377.1, XP_022806523.1, XP_022808489.1, XP_022808491.1	XP_020893576.1, XP_020893626.1, XP_020894112.1, XP_020895987.1, XP_020896798.1, XP_020896922.1, XP_020899533.1, XP_020900503.1, XP_020902784.1, XP_020904072.1, XP_020906581.1, XP_020906582.1, XP_020908517.1, XP_020913117.1, XP_020913745.1, XP_020916224.1, XP_020916261.1, XP_020916526.1, XP_020917548.1, XP_020917665.1	XP_001623766.1, XP_001628765.1, XP_001632610.2, XP_001638461.1, XP_001639376.1, XP_001640345.1, XP_001640436.1, XP_001640469.1, XP_032220181.1, XP_032227002.1, XP_032238225.1, XP_048575438.1, XP_048575439.1, XP_048575440.1, XP_048575441.1, XP_048575442.1, XP_048575443.1, XP_048575444.1, XP_048575445.1, XP_048575446.1, XP_048575447.1, XP_048575448.1, XP_048575449.1, XP_048575450.1, XP_048575451.1,…
OG0000032	transcript_HQ_E4_1_transcript13923/f4p0/1856|m.957, transcript_HQ_E4_1_transcript23300/f2p0/1430|m.91	transcript_HQ_E3_1_transcript17963/f2p0/944|m.895, transcript_HQ_E3_1_transcript18968/f2p0/897|m.48	adi2mcaRNA10992_R2, adi2mcaRNA13200_R1, adi2mcaRNA23291_R1, adi2mcaRNA23291_R9, adi2mcaRNA28531_R6, adi2mcaRNA28531_R8, adi2mcaRNA38258_R0, adi2mcaRNA3913_R2, adi2mcaRNA39433_R5, adi2mcaRNA5769_R9, augustus.g14311.t1, augustus.g15054.t1, augustus.g18676.t1, augustus.g28054.t1, augustus.g33719.t1, augustus.g3663.t1, augustus.g39819.t1, augustus.g40499.t1, augustus.g47090.t1, augustus.g47360.t1, au…	XP_015747820.1, XP_015748129.1, XP_015748475.1, XP_015748828.1, XP_015750779.1, XP_015752381.1, XP_015754498.1, XP_015755208.1, XP_015757174.1, XP_015759246.1, XP_015759402.1, XP_015760435.1, XP_015760812.1, XP_015762137.1, XP_015762277.1, XP_015763092.1, XP_015768025.1, XP_015768390.1, XP_015768391.1, XP_015768717.1, XP_015772065.1, XP_015772068.1, XP_015773065.1, XP_015775138.1, XP_015775503.1,…	XP_029181304.2, XP_029182479.2, XP_029184146.2, XP_029187653.2, XP_029201824.2, XP_029204325.2, XP_029204858.2, XP_029208044.2, XP_044162836.1, XP_044163937.1, XP_044164112.1, XP_044164416.1, XP_044164592.1, XP_044164593.1, XP_044166012.1, XP_044166211.1, XP_044166726.1, XP_044166981.1, XP_044167216.1, XP_044170765.1, XP_044171517.1, XP_044171608.1, XP_044171845.1, XP_044172333.1, XP_044174263.1,…	XP_022778384.1, XP_022783433.1, XP_022785706.1, XP_022791498.1, XP_022791502.1, XP_022791989.1, XP_022792661.1, XP_022796471.1, XP_022797521.1, XP_022809097.1, XP_022810617.1	XP_020894077.2, XP_020894105.1, XP_028516472.1, XP_028516516.1	XP_048582528.1
OG0000033	transcript_HQ_E4_1_transcript10382/f2p0/2084|m.1277, transcript_HQ_E4_1_transcript10407/f3p0/2047|m.1361, transcript_HQ_E4_1_transcript11591/f2p0/1979|m.795, transcript_HQ_E4_1_transcript1164/f2p0/3265|m.944, transcript_HQ_E4_1_transcript16004/f2p0/1756|m.176, transcript_HQ_E4_1_transcript17069/f2p0/1717|m.580, transcript_HQ_E4_1_transcript22170/f2p0/1472|m.875, transcript_HQ_E4_1_transcript22254…	transcript_HQ_E3_1_transcript1544/f4p0/2361|m.58, transcript_HQ_E3_1_transcript22206/f7p0/726|m.21, transcript_HQ_E3_1_transcript3979/f2p0/1896|m.2, transcript_HQ_E3_1_transcript500/f2p0/2874|m.458, transcript_HQ_E3_1_transcript6804/f3p0/1603|m.243	adi2mcaRNA16492_R0, adi2mcaRNA16492_R1, adi2mcaRNA16492_R3, adi2mcaRNA16492_R8, adi2mcaRNA16492_R9	XP_015750490.1, XP_015755927.1, XP_015755929.1, XP_015755954.1, XP_015761237.1, XP_015761348.1, XP_015762147.1, XP_015762148.1, XP_015762150.1, XP_015762183.1, XP_015762184.1, XP_015762185.1, XP_015762186.1, XP_015762187.1, XP_015762188.1, XP_015762189.1, XP_015762191.1, XP_015765563.1, XP_015775502.1, XP_015776567.1, XP_015776576.1, XP_015776586.1, XP_015776595.1, XP_015776739.1, XP_015776788.1,…	XP_029198231.2, XP_029201172.2, XP_029203736.2, XP_029206879.2, XP_029206886.2, XP_029208970.2, XP_044163819.1, XP_044163994.1, XP_044164143.1, XP_044164212.1, XP_044164278.1, XP_044164321.1, XP_044164352.1, XP_044164353.1, XP_044164435.1, XP_044164437.1, XP_044164441.1, XP_044164478.1, XP_044164565.1, XP_044164587.1, XP_044164606.1, XP_044170499.1, XP_044170500.1, XP_044170501.1, XP_044172601.1	XP_022777971.1, XP_022778360.1, XP_022778827.1, XP_022779831.1, XP_022780059.1, XP_022780060.1, XP_022780068.1, XP_022780072.1, XP_022780097.1, XP_022781743.1, XP_022792260.1, XP_022798473.1, XP_022798487.1, XP_022800961.1, XP_022802720.1, XP_022810381.1, XP_022810447.1, XP_022810448.1, XP_022810449.1, XP_022810450.1	XP_020915780.1, XP_028514535.1	XP_032219498.2
OG0000034	transcript_HQ_E4_1_transcript3285/f2p0/2720|m.726, transcript_HQ_E4_1_transcript3442/f2p0/2684|m.247		adi2mcaRNA16668_R3, adi2mcaRNA16671_R3, adi2mcaRNA17299_R4, adi2mcaRNA22639_R2, adi2mcaRNA22639_R6, augustus.g10449.t1, augustus.g14150.t1, augustus.g20880.t1, augustus.g22533.t1, augustus.g28485.t1, augustus.g41358.t1, augustus.g4197.t1, augustus.g47194.t1, augustus.g52588.t1, augustus.g58297.t1, augustus.g6763.t1, augustus.g6767.t1, augustus.g8638.t1, augustus.g8639.t1, augustus.g8641.t1	XP_015750026.1, XP_015758914.1, XP_015758967.1, XP_015758968.1, XP_015759323.1, XP_015761960.1, XP_015761982.1, XP_015762333.1, XP_015762334.1, XP_015762351.1, XP_015762352.1, XP_015762353.1, XP_015762902.1, XP_015762903.1, XP_015762919.1, XP_015766031.1, XP_015767806.1, XP_015767810.1, XP_015767811.1, XP_015767812.1, XP_015767813.1, XP_015767814.1, XP_015767815.1, XP_015770809.1, XP_015771468.1,…	XP_029197579.2, XP_044166093.1, XP_044166119.1, XP_044170324.1, XP_044170410.1, XP_044170411.1, XP_044170412.1, XP_044170414.1, XP_044170415.1, XP_044170416.1, XP_044170417.1, XP_044176655.1, XP_044177019.1, XP_044177020.1, XP_044177021.1, XP_044177023.1, XP_044177024.1, XP_044177028.1, XP_044177029.1, XP_044178684.1, XP_044178685.1, XP_044178801.1, XP_044178802.1, XP_044178803.1, XP_044178804.1,…	XP_022786038.1, XP_022786041.1, XP_022786051.1, XP_022786053.1, XP_022786054.1, XP_022786055.1, XP_022786064.1, XP_022786070.1, XP_022786075.1, XP_022789409.1, XP_022792836.1, XP_022792837.1, XP_022792838.1, XP_022800421.1, XP_022800422.1, XP_022800424.1, XP_022808645.1, XP_022808646.1, XP_022808647.1, XP_022808648.1, XP_022808650.1, XP_022809375.1, XP_022809377.1	XP_020906147.1, XP_020912734.1, XP_020912735.1, XP_020914694.1, XP_028517359.1	XP_032241647.1, XP_032241648.1, XP_032241650.1, XP_032241651.1, XP_048582130.1, XP_048582138.1, XP_048582907.1, XP_048583135.1, XP_048586757.1
OG0000035	transcript_HQ_E4_1_transcript12053/f6p0/1954|m.763, transcript_HQ_E4_1_transcript14571/f79p0/1635|m.188	transcript_HQ_E3_1_transcript26016/f3p0/429|m.832, transcript_HQ_E3_1_transcript3833/f5p0/1890|m.555, transcript_HQ_E3_1_transcript6031/f26p0/1635|m.762		XP_015747496.1, XP_015747524.1, XP_015747526.1, XP_015748862.1, XP_015757687.1, XP_015759835.1, XP_015767171.1, XP_015769293.1, XP_015770234.1, XP_015771050.1, XP_015772913.1, XP_015774720.1, XP_015775754.1, XP_015778074.1	XP_029184368.1, XP_029188087.1, XP_029191529.1, XP_029194154.1, XP_029200990.1, XP_029202795.1, XP_029204486.1, XP_029208887.1, XP_044164367.1, XP_044167969.1, XP_044167980.1, XP_044168690.1, XP_044169278.1, XP_044170271.1, XP_044170272.1, XP_044170273.1, XP_044170274.1, XP_044170275.1, XP_044170276.1, XP_044170277.1, XP_044170278.1, XP_044170279.1, XP_044175887.1, XP_044175888.1, XP_044180767.1,…	XP_022782074.1, XP_022789872.1, XP_022792392.1, XP_022792393.1, XP_022792394.1, XP_022792395.1, XP_022794490.1, XP_022796936.1, XP_022801292.1, XP_022801363.1, XP_022801991.1, XP_022804273.1, XP_022808492.1, XP_022808493.1	XP_020893577.1, XP_020894113.1, XP_020895036.1, XP_020896799.1, XP_020896923.1, XP_020896924.1, XP_020899546.1, XP_020906583.1, XP_020908223.1, XP_020910685.1, XP_020913118.1, XP_020913656.1, XP_020916527.1, XP_020917666.1	XP_001619044.1, XP_001619715.1, XP_001619730.1, XP_001619864.1, XP_001620465.1, XP_001622257.2, XP_001623230.1, XP_001626711.1, XP_001638419.1, XP_001638460.2, XP_001640346.1, XP_001640367.1, XP_032217920.1, XP_032220180.2, XP_032223143.1, XP_032224810.1, XP_032225150.1, XP_032232850.1, XP_032237529.2, XP_032238438.1, XP_048575490.1, XP_048575491.1, XP_048575492.1, XP_048575493.1, XP_048575494.1,…
OG0000036	transcript_HQ_E4_1_transcript11653/f2p0/1956|m.977		adi2mcaRNA15480_R0, adi2mcaRNA15480_R1, adi2mcaRNA15480_R2, adi2mcaRNA15480_R3, adi2mcaRNA15480_R4, adi2mcaRNA15480_R5, adi2mcaRNA15480_R6, adi2mcaRNA15480_R7, adi2mcaRNA25302_R0, adi2mcaRNA25302_R1, adi2mcaRNA25302_R2, adi2mcaRNA25302_R3, adi2mcaRNA25302_R5, adi2mcaRNA25302_R6, adi2mcaRNA25302_R7, adi2mcaRNA34880_R1, adi2mcaRNA35662_R0, adi2mcaRNA39346_R4, adi2mcaRNA569_R2, adi2mcaRNA569_R6, aug…	XP_015747273.1, XP_015747380.1, XP_015748764.1, XP_015749207.1, XP_015760848.1, XP_015761276.1, XP_015765556.1, XP_015769363.1, XP_015770186.1, XP_015770197.1, XP_015771452.1, XP_015772078.1, XP_015774370.1, XP_015778734.1, XP_015779410.1, XP_015780462.1, XP_015780868.1	XP_029188296.2, XP_029190429.2, XP_044163894.1, XP_044164806.1, XP_044164884.1, XP_044165217.1, XP_044165268.1, XP_044165319.1, XP_044165530.1, XP_044165561.1, XP_044165821.1, XP_044166504.1, XP_044166512.1, XP_044167021.1, XP_044167878.1, XP_044168110.1, XP_044168681.1, XP_044169191.1, XP_044169249.1, XP_044169803.1, XP_044169946.1, XP_044170561.1, XP_044171932.1, XP_044172978.1, XP_044175369.1,…	XP_022787478.1, XP_022787689.1, XP_022794997.1, XP_022806800.1, XP_022807052.1, XP_022808589.1, XP_022809970.1	XP_020899934.1, XP_020901286.1, XP_020903063.1, XP_020910368.2, XP_020910369.2, XP_020913427.1, XP_020914392.1, XP_020915380.2, XP_028516813.1, XP_028517271.1	XP_032229033.2
OG0000037	transcript_HQ_E4_1_transcript1043/f3p0/3326|m.46, transcript_HQ_E4_1_transcript1603/f3p0/3131|m.268, transcript_HQ_E4_1_transcript3744/f3p0/2647|m.26, transcript_HQ_E4_1_transcript5034/f2p0/1995|m.1042, transcript_HQ_E4_1_transcript5352/f5p0/2439|m.784, transcript_HQ_E4_1_transcript5867/f3p0/2414|m.796, transcript_HQ_E4_1_transcript802/f2p0/3463|m.707	transcript_HQ_E3_1_transcript1175/f2p0/2509|m.228, transcript_HQ_E3_1_transcript1223/f2p0/2450|m.48, transcript_HQ_E3_1_transcript20392/f3p0/898|m.801, transcript_HQ_E3_1_transcript263/f3p0/3141|m.174, transcript_HQ_E3_1_transcript8557/f4p0/1487|m.832	adi2mcaRNA29772_R7, adi2mcaRNA35244_R3, adi2mcaRNA9523_R0, adi2mcaRNA9523_R1, adi2mcaRNA9523_R3, adi2mcaRNA9523_R4, adi2mcaRNA9523_R5, adi2mcaRNA9523_R6, adi2mcaRNA9523_R7, adi2mcaRNA9523_R8, adi2mcaRNA9523_R9, augustus.g40273.t1	XP_015755809.1, XP_015755810.1, XP_015756960.1, XP_015757838.1, XP_015766538.1, XP_015766924.1, XP_015766925.1, XP_015767709.1, XP_015770635.1, XP_015770637.1, XP_015772779.1, XP_015774192.1, XP_015774193.1, XP_015774203.1, XP_015774204.1, XP_015777034.1, XP_015777040.1, XP_015777041.1, XP_015779057.1, XP_015779059.1, XP_015779062.1, XP_015779063.1, XP_015779064.1, XP_015779065.1, XP_015779071.1	XP_029179755.2, XP_029188302.2, XP_029191920.2, XP_029194580.2, XP_029194581.2, XP_029201266.2, XP_029204492.2, XP_029210860.2, XP_044174167.1, XP_044174168.1, XP_044174169.1, XP_044174170.1, XP_044174171.1, XP_044174172.1, XP_044174194.1, XP_044174195.1, XP_044174391.1, XP_044175625.1, XP_044175626.1, XP_044175632.1, XP_044175633.1, XP_044175634.1, XP_044175635.1, XP_044175637.1, XP_044175638.1	XP_022777788.1, XP_022780916.1, XP_022784848.1, XP_022785313.1, XP_022785324.1, XP_022785325.1, XP_022785326.1, XP_022790696.1, XP_022790731.1, XP_022792942.1, XP_022793467.1, XP_022794166.1, XP_022794169.1, XP_022794622.1, XP_022794637.1, XP_022795632.1, XP_022795636.1, XP_022796515.1, XP_022796530.1, XP_022805856.1, XP_022807091.1, XP_022807583.1, XP_022809879.1, XP_022810248.1, XP_022810249.1,…
OG0000038			adi2mcaRNA18412_R1, adi2mcaRNA18412_R2, adi2mcaRNA30313_R1, augustus.g10641.t1, augustus.g11056.t1, augustus.g13811.t1, augustus.g15243.t1, augustus.g18810.t1, augustus.g23264.t1, augustus.g23367.t1, augustus.g23391.t1, augustus.g2375.t1, augustus.g25523.t1, augustus.g26027.t1, augustus.g26039.t1, augustus.g27642.t1, augustus.g28885.t1, augustus.g29599.t1, augustus.g30540.t1, augustus.g31648.t1, …	XP_015759381.1, XP_015759403.1, XP_015763031.1, XP_015763902.1, XP_015774645.1	XP_029179792.2, XP_029181327.1, XP_029182598.2, XP_029201268.2, XP_029209087.2, XP_044163892.1, XP_044164561.1, XP_044164886.1, XP_044165532.1, XP_044165535.1, XP_044166279.1, XP_044166318.1, XP_044167875.1, XP_044174360.1, XP_044176645.1, XP_044176646.1, XP_044184858.1	XP_022783280.1, XP_022783282.1, XP_022783431.1, XP_022783687.1, XP_022789292.1, XP_022797447.1, XP_022799735.1, XP_022799746.1, XP_022806730.1, XP_022807254.1, XP_022807415.1	XP_028515049.1, XP_028517293.1	XP_032233416.2, XP_048576545.1, XP_048577470.1, XP_048577471.1, XP_048578007.1, XP_048578235.1, XP_048580602.1, XP_048580627.1, XP_048581712.1, XP_048581869.1, XP_048582187.1, XP_048583072.1, XP_048584105.1, XP_048585501.1, XP_048589311.1
OG0000039	transcript_HQ_E4_1_transcript21270/f295p0/1398|m.814	transcript_HQ_E3_1_transcript20839/f5p0/798|m.826, transcript_HQ_E3_1_transcript21169/f13p0/752|m.645, transcript_HQ_E3_1_transcript25045/f2p0/548|m.458, transcript_HQ_E3_1_transcript25434/f2p0/514|m.977, transcript_HQ_E3_1_transcript7283/f3p0/1562|m.266	adi2mcaRNA25316_R8	XP_015747488.1, XP_015747523.1, XP_015748863.1, XP_015748865.1, XP_015757821.1, XP_015757822.1, XP_015758900.1, XP_015759837.1, XP_015767172.1, XP_015769294.1, XP_015770236.1, XP_015771049.1, XP_015774830.1, XP_015775755.1	XP_029188260.1, XP_029191525.1, XP_029194155.2, XP_029202797.2, XP_029207417.1, XP_029208888.2, XP_029214440.1, XP_044164369.1, XP_044167100.1, XP_044167101.1, XP_044168344.1, XP_044168387.1, XP_044168698.1, XP_044170260.1, XP_044170261.1, XP_044170262.1, XP_044170263.1, XP_044170264.1, XP_044170265.1, XP_044170266.1, XP_044170267.1, XP_044170268.1, XP_044170269.1, XP_044170434.1, XP_044175889.1,…	XP_022791544.1, XP_022792396.1, XP_022792397.1, XP_022792402.1, XP_022792403.1, XP_022801281.1, XP_022808224.1, XP_022808494.1	XP_020893624.2, XP_020894114.1, XP_020896925.1, XP_020899248.1, XP_020899522.1, XP_020906676.1, XP_020907937.1, XP_020908224.1, XP_020913618.1, XP_020916525.1	XP_001617561.3, XP_001617661.1, XP_001618166.3, XP_001618409.3, XP_001619031.1, XP_001619042.1, XP_001619732.1, XP_001620466.2, XP_001622883.1, XP_001623232.2, XP_001640461.1, XP_032225151.2, XP_032232852.1, XP_032237530.2, XP_032238242.1, XP_032241030.1, XP_048575510.1, XP_048575511.1, XP_048575512.1, XP_048575513.1, XP_048575514.1, XP_048575515.1, XP_048575516.1, XP_048575517.1, XP_048575518.1,…
OG0000040	transcript_HQ_E4_1_transcript16237/f2p0/1618|m.938, transcript_HQ_E4_1_transcript17133/f8p0/1668|m.793	transcript_HQ_E3_1_transcript5616/f3p0/1710|m.362	adi2mcaRNA26857_R0, adi2mcaRNA38026_R3, adi2mcaRNA38026_R8, adi2mcaRNA38026_R9, adi2mcaRNA4854_R1, adi2mcaRNA7371_R3, adi2mcaRNA7371_R4, augustus.g1433.t1, augustus.g14540.t1, augustus.g18515.t1, augustus.g22105.t1, augustus.g26029.t1, augustus.g2836.t1, augustus.g34139.t1, augustus.g38882.t1, augustus.g41106.t1, augustus.g42096.t1, augustus.g43475.t1, augustus.g44337.t1, augustus.g44532.t1, augu…	XP_015747610.1, XP_015749062.1, XP_015751509.1, XP_015753832.1, XP_015754161.1, XP_015754511.1, XP_015759862.1, XP_015760465.1, XP_015762871.1, XP_015767672.1, XP_015767674.1, XP_015771587.1, XP_015772035.1	XP_029179327.2, XP_029189018.1, XP_029210229.2, XP_044164963.1, XP_044165369.1, XP_044166159.1, XP_044166486.1, XP_044167019.1, XP_044168132.1, XP_044170033.1, XP_044170844.1, XP_044171631.1, XP_044171960.1, XP_044174012.1, XP_044180032.1, XP_044180204.1, XP_044180488.1, XP_044183199.1, XP_044183258.1, XP_044183756.1, XP_044184700.1	XP_022798957.1, XP_022801364.1, XP_022804791.1, XP_022805404.1, XP_022805409.1, XP_022805953.1	XP_020895254.1, XP_020901359.2, XP_020903249.2, XP_020903537.1, XP_020903884.1, XP_020904079.2, XP_020905164.1, XP_020907344.1, XP_020908735.1, XP_020911406.1, XP_020911977.1, XP_020914629.1, XP_020915459.1, XP_020916364.2, XP_028514857.1, XP_028516936.1	XP_001630047.3, XP_001630048.2
OG0000041			augustus.g35337.t1, augustus.g35338.t1, augustus.g35353.t1, augustus.g35359.t1, augustus.g38296.t1	XP_015765588.1, XP_015767589.1, XP_015767590.1, XP_015767591.1, XP_015767592.1, XP_015767593.1, XP_015767594.1, XP_015767595.1, XP_015767596.1, XP_015767597.1, XP_015767602.1, XP_015767603.1, XP_015767604.1, XP_015767605.1, XP_015767606.1, XP_015767607.1, XP_015774080.1, XP_015774081.1, XP_015774082.1, XP_015774083.1, XP_015774084.1, XP_015774085.1, XP_015774086.1, XP_015774087.1, XP_015774088.1,…	XP_044172470.1, XP_044173414.1, XP_044173415.1, XP_044173416.1, XP_044173417.1, XP_044173418.1, XP_044173419.1, XP_044173420.1, XP_044173421.1, XP_044173422.1, XP_044173423.1, XP_044173424.1, XP_044174709.1	XP_022779667.1, XP_022779668.1, XP_022779669.1, XP_022779670.1, XP_022779671.1, XP_022779700.1, XP_022779701.1, XP_022779702.1, XP_022779703.1, XP_022779704.1, XP_022779705.1, XP_022779706.1, XP_022798755.1, XP_022801567.1, XP_022801569.1, XP_022801570.1, XP_022801571.1, XP_022801572.1, XP_022801573.1, XP_022801575.1, XP_022801576.1, XP_022801577.1, XP_022801578.1, XP_022801875.1, XP_022801892.1,…	XP_020911832.1, XP_020917155.1, XP_028516557.1	XP_032235503.2, XP_032235504.2, XP_032235506.2, XP_032235507.2, XP_032235509.2, XP_032235515.2, XP_032235516.2, XP_032235519.2, XP_032235520.2, XP_032235521.2, XP_048587182.1, XP_048587183.1, XP_048587184.1, XP_048587185.1
OG0000042	transcript_HQ_E4_1_transcript21535/f6p0/1522|m.174, transcript_HQ_E4_1_transcript25874/f2p0/1292|m.1074, transcript_HQ_E4_1_transcript28754/f4p0/1089|m.1134, transcript_HQ_E4_1_transcript30510/f17p0/733|m.792, transcript_HQ_E4_1_transcript4309/f4p0/2595|m.297, transcript_HQ_E4_1_transcript7352/f2p0/2241|m.61, transcript_HQ_E4_1_transcript7611/f2p0/2236|m.781	transcript_HQ_E3_1_transcript20755/f106p0/692|m.618, transcript_HQ_E3_1_transcript22834/f5p0/699|m.587, transcript_HQ_E3_1_transcript23727/f2p0/658|m.552, transcript_HQ_E3_1_transcript23830/f2p0/636|m.755, transcript_HQ_E3_1_transcript2556/f2p0/2115|m.67	adi2mcaRNA26007_R2, adi2mcaRNA26008_R0, augustus.g12440.t1, augustus.g12442.t1, augustus.g14548.t1, augustus.g27238.t1, augustus.g27239.t1, augustus.g27244.t1, augustus.g38281.t1, augustus.g44605.t1, augustus.g44606.t1, augustus.g62866.t1, augustus.g8647.t1	XP_015750025.1, XP_015755705.1, XP_015755717.1, XP_015764671.1, XP_015769968.1, XP_015769977.1, XP_015769999.1, XP_015770000.1, XP_015770001.1, XP_015770002.1, XP_015770003.1, XP_015770792.1, XP_015770829.1, XP_015770830.1, XP_015770831.1, XP_015779170.1	XP_029184757.2, XP_029184802.1, XP_029184803.1, XP_029202805.2, XP_029202806.2, XP_029202807.2, XP_029202843.2, XP_029211149.1, XP_029211569.1, XP_029211575.1, XP_029211581.1, XP_029211587.1, XP_029211722.2, XP_029211729.2, XP_044177032.1, XP_044177033.1	XP_022780021.1, XP_022780023.1, XP_022780035.1, XP_022780036.1, XP_022780037.1, XP_022785429.1, XP_022789463.1, XP_022792413.1, XP_022792414.1, XP_022800401.1, XP_022800402.1, XP_022800403.1, XP_022800404.1, XP_022800405.1, XP_022800406.1, XP_022805392.1, XP_022805395.1	XP_020899470.1, XP_020899584.1, XP_020912619.1, XP_020912624.1, XP_020915340.1, XP_020915341.1, XP_020915348.1, XP_020916584.1, XP_020916587.1, XP_020916588.1, XP_028517366.1	XP_001625680.1, XP_001627988.3, XP_001637998.2, XP_001638604.2, XP_001638669.2, XP_032219264.1, XP_032235063.1, XP_032240595.1, XP_048580418.1, XP_048581781.1, XP_048585332.1, XP_048585333.1, XP_048585334.1, XP_048586172.1, XP_048586630.1
OG0000043	transcript_HQ_E4_1_transcript1775/f3p0/3040|m.1277, transcript_HQ_E4_1_transcript18961/f4p0/1628|m.1012	transcript_HQ_E3_1_transcript1480/f2p0/2390|m.798	adi2mcaRNA35132_R0, adi2mcaRNA35133_R2, adi2mcaRNA35444_R4, adi2mcaRNA7829_R0, adi2mcaRNA7843_R0, adi2mcaRNA7843_R1, adi2mcaRNA7843_R2, augustus.g30692.t1, augustus.g30711.t1	XP_015747395.1, XP_015747744.1, XP_015748877.1, XP_015749813.1, XP_015754268.1, XP_015754270.1, XP_015754271.1, XP_015754272.1, XP_015754275.1, XP_015754284.1, XP_015754286.1, XP_015754287.1, XP_015754288.1, XP_015754289.1, XP_015764085.1, XP_015765548.1, XP_015765549.1, XP_015765551.1, XP_015765567.1, XP_015765571.1, XP_015768941.1, XP_015770122.1, XP_015770123.1, XP_015770124.1, XP_015770132.1,…	XP_044166707.1, XP_044167004.1, XP_044167011.1, XP_044167013.1, XP_044170897.1, XP_044175035.1, XP_044175052.1, XP_044175056.1, XP_044175057.1, XP_044175058.1, XP_044175062.1, XP_044175075.1, XP_044175076.1, XP_044175078.1, XP_044175081.1, XP_044175091.1, XP_044175484.1, XP_044179054.1, XP_044179055.1, XP_044179061.1, XP_044179244.1, XP_044183409.1	XP_022778048.1, XP_022784768.1, XP_022784769.1, XP_022784770.1, XP_022797976.1, XP_022797978.1, XP_022802676.1, XP_022803381.1, XP_022804889.1, XP_022804890.1, XP_022804891.1, XP_022808283.1, XP_022808287.1, XP_022808288.1, XP_022808289.1, XP_022808290.1, XP_022810177.1, XP_022810180.1, XP_022810278.1
OG0000044	transcript_HQ_E4_1_transcript9849/f2p0/2088|m.1232	transcript_HQ_E3_1_transcript13999/f2p0/1135|m.1062	adi2mcaRNA17567_R8, adi2mcaRNA18550_R1, adi2mcaRNA18550_R4, adi2mcaRNA19780_R7, adi2mcaRNA33951_R0, adi2mcaRNA33951_R8, adi2mcaRNA34016_R0, adi2mcaRNA36971_R2, adi2mcaRNA36971_R4, adi2mcaRNA37018_R0, adi2mcaRNA38089_R0, adi2mcaRNA38089_R1, adi2mcaRNA4956_R2, adi2mcaRNA4956_R3, adi2mcaRNA4958_R1, adi2mcaRNA4958_R2, adi2mcaRNA4958_R3, adi2mcaRNA4958_R4, adi2mcaRNA4958_R7, adi2mcaRNA4963_R0, adi2mca…	XP_015751578.1, XP_015751579.1, XP_015751580.1, XP_015751581.1, XP_015751582.1, XP_015751587.1, XP_015751612.1, XP_015751613.1, XP_015751614.1, XP_015751615.1, XP_015751616.1, XP_015751617.1, XP_015751618.1, XP_015751619.1, XP_015751620.1, XP_015751622.1, XP_015751625.1, XP_015751630.1, XP_015753502.1, XP_015753503.1, XP_015764051.1, XP_015765119.1, XP_015772637.1	XP_029190863.2, XP_029190864.2, XP_029190872.2, XP_029211442.2, XP_044169416.1, XP_044169424.1, XP_044169425.1, XP_044169427.1, XP_044169428.1, XP_044169429.1, XP_044169431.1, XP_044169432.1, XP_044169433.1, XP_044169434.1, XP_044169435.1, XP_044169444.1, XP_044171457.1, XP_044171458.1, XP_044171459.1, XP_044180957.1, XP_044181203.1, XP_044181204.1, XP_044181209.1, XP_044181232.1, XP_044181235.1,…	XP_022787980.1, XP_022787981.1, XP_022799677.1, XP_022805600.1, XP_022806396.1, XP_022807285.1, XP_022807661.1, XP_022809656.1, XP_022810020.1, XP_022810021.1	XP_020911360.1, XP_020911361.1, XP_028515081.1, XP_028515645.1	XP_048578790.1
OG0000045	transcript_HQ_E4_1_transcript10162/f2p0/2060|m.552, transcript_HQ_E4_1_transcript10701/f2p0/2036|m.914, transcript_HQ_E4_1_transcript14373/f9p0/1821|m.884, transcript_HQ_E4_1_transcript26480/f2p0/1265|m.1233	transcript_HQ_E3_1_transcript2668/f2p0/2074|m.250, transcript_HQ_E3_1_transcript7474/f2p0/1546|m.856	augustus.g33391.t1, augustus.g44800.t1, augustus.g45545.t1, augustus.g45546.t1, augustus.g45548.t1, augustus.g45551.t1	XP_015754785.1, XP_015757431.1, XP_015757436.1, XP_015757437.1, XP_015757438.1, XP_015762415.1	XP_029182984.2, XP_029194317.2, XP_029211962.2, XP_029211963.2, XP_029211964.2, XP_029211965.2, XP_029211966.2, XP_044175247.1	XP_022783901.1, XP_022791944.1, XP_022791945.1, XP_022800547.1, XP_022800548.1, XP_022802955.1, XP_022803728.1, XP_022803730.1	XP_020894588.1, XP_020894623.1, XP_020894669.1, XP_020897466.1, XP_020897467.1, XP_020897469.2, XP_020897471.1, XP_020904853.1, XP_020908641.1, XP_020909733.1, XP_020914741.1, XP_020914742.1, XP_020914826.1, XP_020914882.1, XP_020915320.1, XP_020915980.1, XP_020916143.1, XP_028514055.1, XP_028514069.1, XP_028514954.1, XP_028517472.1, XP_028517473.1, XP_028518972.1, XP_028518995.1	XP_001622468.2, XP_001633999.1, XP_001641767.2, XP_032226229.2, XP_032226230.2, XP_032229103.1, XP_032229106.2, XP_032230207.2, XP_032230208.2, XP_032234104.2, XP_032234106.2, XP_032239139.1, XP_048580782.1, XP_048580783.1, XP_048580784.1, XP_048582125.1, XP_048582165.1, XP_048582191.1, XP_048582228.1, XP_048582229.1, XP_048582231.1, XP_048582256.1, XP_048582257.1, XP_048582335.1, XP_048582345.1,…
OG0000046		transcript_HQ_E3_1_transcript15407/f3p0/1064|m.1071	adi2mcaRNA10825_R1, adi2mcaRNA10825_R2, adi2mcaRNA10825_R4, adi2mcaRNA10825_R8, adi2mcaRNA16564_R4, adi2mcaRNA16564_R7, adi2mcaRNA16564_R8, adi2mcaRNA20190_R0, adi2mcaRNA20190_R3, adi2mcaRNA20190_R4, adi2mcaRNA20190_R7, adi2mcaRNA20190_R8, adi2mcaRNA22803_R1, adi2mcaRNA22803_R4, adi2mcaRNA23205_R2, adi2mcaRNA23205_R4, adi2mcaRNA23205_R9, adi2mcaRNA28526_R1, adi2mcaRNA28526_R5, adi2mcaRNA28526_R8,…	XP_015747169.1, XP_015749391.1, XP_015749954.1, XP_015753858.1, XP_015754319.1, XP_015756194.1, XP_015762250.1, XP_015764024.1, XP_015765546.1, XP_015765898.1, XP_015767944.1, XP_015768311.1, XP_015773064.1, XP_015774065.1, XP_015778587.1	XP_044166194.1, XP_044167169.1, XP_044167196.1, XP_044172379.1, XP_044176613.1, XP_044182118.1	XP_022777432.1, XP_022777679.1, XP_022780073.1, XP_022782897.1, XP_022785410.1, XP_022786263.1, XP_022789301.1, XP_022795149.1, XP_022796427.1, XP_022796428.1, XP_022800310.1, XP_022803444.1, XP_022806735.1, XP_022808365.1, XP_022808857.1, XP_022808858.1, XP_022808859.1	XP_020893485.1, XP_020894168.1, XP_020917148.1, XP_028512507.1, XP_028515841.1, XP_028516900.1, XP_028518069.1, XP_028519620.1	XP_001622922.3, XP_001629396.1, XP_032219552.1, XP_032238256.1, XP_032238574.1, XP_048579045.1
OG0000047	transcript_HQ_E4_1_transcript28429/f2p0/1113|m.288, transcript_HQ_E4_1_transcript553/f2p0/3662|m.68	transcript_HQ_E3_1_transcript16519/f3p0/1004|m.532	adi2mcaRNA23651_R8, adi2mcaRNA8045_R9, augustus.g24532.t1, augustus.g2788.t1	XP_015747340.1, XP_015751682.1, XP_015751867.1, XP_015752221.1, XP_015753912.1, XP_015754477.1, XP_015754514.1, XP_015756441.1, XP_015762626.1, XP_015768716.1, XP_015769860.1, XP_015774271.1, XP_015776181.1, XP_015776465.1, XP_015776930.1, XP_015778443.1	XP_029180256.2, XP_029181107.2, XP_029181242.2, XP_029183402.2, XP_029183533.2, XP_029183792.2, XP_029208713.2, XP_044163891.1, XP_044166210.1, XP_044166293.1, XP_044167643.1, XP_044167813.1, XP_044167910.1, XP_044167919.1, XP_044167923.1, XP_044168436.1, XP_044169443.1, XP_044169526.1, XP_044169672.1, XP_044170181.1, XP_044171134.1, XP_044171136.1, XP_044171137.1, XP_044171224.1, XP_044171680.1,…	XP_022777942.1, XP_022778448.1, XP_022778879.1, XP_022778905.1, XP_022780188.1, XP_022781441.1, XP_022781450.1, XP_022783345.1, XP_022786484.1, XP_022786485.1, XP_022787042.1, XP_022787045.1, XP_022788458.1, XP_022793887.1, XP_022794716.1, XP_022798028.1, XP_022799506.1, XP_022799978.1, XP_022803322.1, XP_022806288.1, XP_022807085.1, XP_022808655.1, XP_022808978.1, XP_022809447.1, XP_022809785.1,…	XP_020900662.2, XP_020913328.1, XP_028516054.1, XP_028517862.1, XP_028518564.1
OG0000048	transcript_HQ_E4_1_transcript19838/f2p0/1577|m.964, transcript_HQ_E4_1_transcript8090/f2p0/2195|m.942		adi2mcaRNA10065_R8, adi2mcaRNA11115_R3, adi2mcaRNA13376_R2, adi2mcaRNA16421_R6, adi2mcaRNA25779_R0, adi2mcaRNA25779_R3, adi2mcaRNA6187_R4, adi2mcaRNA6187_R5, augustus.g13129.t1, augustus.g29643.t1, augustus.g39124.t1, augustus.g42730.t1, augustus.g44509.t1, augustus.g46980.t1, augustus.g54683.t1, augustus.g56288.t1	XP_015747498.1, XP_015750108.1, XP_015752358.1, XP_015752595.1, XP_015752747.1, XP_015753869.1, XP_015754318.1, XP_015756272.1, XP_015757273.1, XP_015757679.1, XP_015757934.1, XP_015759406.1, XP_015762125.1, XP_015769845.1, XP_015770183.1, XP_015770603.1, XP_015777579.1, XP_015777712.1, XP_015778384.1, XP_015778402.1, XP_015779498.1	XP_029179592.2, XP_029184180.2, XP_029191391.2, XP_029198221.2, XP_029198730.2, XP_029201187.2, XP_029205453.2, XP_044165824.1, XP_044165861.1, XP_044166020.1, XP_044166123.1, XP_044166317.1, XP_044166797.1, XP_044167422.1, XP_044168200.1, XP_044169418.1, XP_044171205.1, XP_044171552.1, XP_044171553.1, XP_044171554.1, XP_044172419.1, XP_044172861.1, XP_044175460.1, XP_044176643.1, XP_044177112.1,…	XP_022777714.1, XP_022783438.1, XP_022784457.1, XP_022788961.1, XP_022792964.1, XP_022794663.1, XP_022795282.1, XP_022795303.1, XP_022798041.1, XP_022801365.1, XP_022805808.1, XP_022807255.1, XP_022807806.1, XP_022808320.1, XP_022809206.1, XP_022809528.1, XP_022810256.1, XP_022810421.1	XP_020903892.2, XP_020908366.1, XP_020908930.1, XP_028516723.1, XP_028517254.1
OG0000049	transcript_HQ_E4_1_transcript1141/f2p0/3283|m.251, transcript_HQ_E4_1_transcript23757/f2p0/1390|m.399	transcript_HQ_E3_1_transcript4444/f2p0/1856|m.666, transcript_HQ_E3_1_transcript6078/f3p0/1666|m.891	adi2mcaRNA14220_R5, adi2mcaRNA26508_R7, adi2mcaRNA26509_R4, adi2mcaRNA26509_R6, adi2mcaRNA33369_R5, adi2mcaRNA33369_R7, adi2mcaRNA3483_R4, adi2mcaRNA3483_R9, augustus.g1245.t1, augustus.g14099.t1, augustus.g22651.t1, augustus.g28983.t1, augustus.g28993.t1, augustus.g45059.t1, augustus.g51887.t1, augustus.g5554.t1, augustus.g63457.t1, augustus.g63689.t1, augustus.g63709.t1	XP_015748603.1, XP_015750615.1, XP_015750826.1, XP_015751677.1, XP_015755211.1, XP_015759210.1, XP_015759376.1, XP_015759377.1, XP_015760175.1, XP_015760176.1, XP_015760177.1, XP_015762083.1, XP_015771289.1, XP_015771290.1, XP_015777451.1, XP_015777831.1, XP_015778487.1, XP_015779294.1	XP_029180449.2, XP_029181347.2, XP_029183137.2, XP_029197295.2, XP_029205825.2, XP_029208835.2, XP_029210480.2, XP_044162869.1, XP_044166223.1, XP_044167020.1, XP_044167507.1, XP_044167608.1, XP_044168693.1, XP_044170449.1, XP_044171621.1, XP_044173969.1, XP_044174354.1, XP_044175229.1, XP_044175776.1, XP_044177557.1, XP_044179381.1, XP_044180025.1, XP_044180748.1, XP_044180973.1, XP_044181513.1,…	XP_022786841.1, XP_022786842.1, XP_022800754.1, XP_022806469.1, XP_022809720.1, XP_022810101.1	XP_020893398.1, XP_020899844.1, XP_028514709.1, XP_028515214.1, XP_028516804.1, XP_028516805.1, XP_028516806.1	XP_048580448.1, XP_048584429.1, XP_048589292.1
OG0000050	transcript_HQ_E4_1_transcript15158/f2p0/1787|m.545, transcript_HQ_E4_1_transcript16822/f6p0/1783|m.1255, transcript_HQ_E4_1_transcript904/f2p0/3409|m.934	transcript_HQ_E3_1_transcript16452/f2p0/1011|m.357, transcript_HQ_E3_1_transcript5244/f2p0/1745|m.175	adi2mcaRNA13805_R9, adi2mcaRNA17570_R2, adi2mcaRNA33157_R3, adi2mcaRNA37369_R5, adi2mcaRNA39562_R2, adi2mcaRNA39562_R4, augustus.g14267.t1, augustus.g22186.t1, augustus.g43388.t1, augustus.g48043.t1, augustus.g5449.t1, augustus.g54864.t1, augustus.g66897.t1	XP_015748961.1, XP_015753290.1, XP_015756719.1, XP_015761190.1, XP_015761340.1, XP_015761882.1, XP_015762135.1, XP_015762197.1, XP_015763169.1, XP_015766043.1, XP_015766752.1, XP_015772396.1, XP_015773012.1, XP_015774490.1, XP_015777278.1	XP_029180619.2, XP_029210617.2, XP_044163317.1, XP_044163392.1, XP_044165293.1, XP_044166172.1, XP_044166444.1, XP_044166925.1, XP_044167170.1, XP_044167218.1, XP_044167328.1, XP_044167466.1, XP_044168121.1, XP_044168338.1, XP_044169363.1, XP_044169781.1, XP_044170671.1, XP_044171684.1, XP_044172101.1, XP_044172257.1, XP_044172867.1, XP_044172870.1, XP_044172876.1, XP_044172888.1, XP_044172907.1,…	XP_022777752.1, XP_022800783.1, XP_022803109.1	XP_020895851.2, XP_020900799.1, XP_020910275.1, XP_020911487.1, XP_028513978.1, XP_028515637.1	XP_048577718.1, XP_048580104.1, XP_048580105.1, XP_048582201.1, XP_048583608.1, XP_048587356.1, XP_048587749.1, XP_048588591.1
OG0000051	transcript_HQ_E4_1_transcript10925/f2p0/2021|m.90, transcript_HQ_E4_1_transcript12514/f4p0/1941|m.907, transcript_HQ_E4_1_transcript14900/f2p0/1807|m.1201, transcript_HQ_E4_1_transcript9884/f2p0/2077|m.1251	transcript_HQ_E3_1_transcript17386/f2p0/965|m.582, transcript_HQ_E3_1_transcript3029/f2p0/2040|m.578	augustus.g27526.t1, augustus.g27527.t1, augustus.g27639.t1, augustus.g37897.t1, augustus.g37898.t1, augustus.g46833.t1, augustus.g61154.t1, augustus.g65081.t1	XP_015771241.1, XP_015779092.1, XP_015779093.1, XP_015779094.1, XP_015779095.1, XP_015779096.1, XP_015779097.1, XP_015779098.1	XP_029184322.1, XP_029201134.2, XP_029201135.2, XP_029201136.2, XP_029201137.2, XP_029201139.2, XP_029201142.2, XP_029201143.2, XP_029207021.2, XP_044163798.1, XP_044164016.1, XP_044164017.1, XP_044164019.1, XP_044164020.1, XP_044164021.1, XP_044164022.1, XP_044164023.1, XP_044164024.1, XP_044178050.1	XP_022785055.1, XP_022794349.1, XP_022794376.1, XP_022798766.1, XP_022798767.1, XP_022798768.1, XP_022802517.1, XP_022802518.1, XP_022802519.1, XP_022802520.1, XP_022808515.1	XP_020896611.1, XP_020896619.1, XP_020898514.1, XP_020900910.1, XP_020900911.1, XP_020900962.1, XP_020908257.2, XP_020910469.1, XP_020912620.1, XP_020913346.1, XP_020913352.1, XP_020913378.1, XP_020913380.1, XP_020913678.1, XP_020913679.1, XP_020914775.1, XP_020917710.1, XP_028512435.1, XP_028514380.1, XP_028518585.1, XP_028518681.1	XP_001621503.1, XP_001622975.3, XP_001632363.3, XP_001633313.2, XP_001633347.2, XP_001634799.3, XP_001638668.3, XP_001638681.2, XP_001639039.2, XP_001640254.2, XP_001640270.2, XP_032219238.1, XP_032219239.1, XP_032221306.1, XP_048581322.1, XP_048581328.1, XP_048581331.1, XP_048582369.1, XP_048582370.1, XP_048582371.1, XP_048582372.1, XP_048586291.1, XP_048586437.1, XP_048590002.1, XP_048590003.1
OG0000052	transcript_HQ_E4_1_transcript14956/f2p0/1806|m.1386, transcript_HQ_E4_1_transcript20829/f2p0/1526|m.1181, transcript_HQ_E4_1_transcript8310/f2p0/2181|m.260, transcript_HQ_E4_1_transcript8875/f3p0/2056|m.729	transcript_HQ_E3_1_transcript1940/f2p0/2246|m.226	augustus.g15095.t1, augustus.g15096.t1, augustus.g24340.t1, augustus.g24341.t1, augustus.g3237.t1, augustus.g35223.t1, augustus.g35224.t1, augustus.g35228.t1, augustus.g35229.t1, augustus.g35232.t1, augustus.g35233.t1	XP_015748031.1, XP_015752976.1, XP_015752977.1, XP_015752978.1, XP_015752979.1, XP_015752980.1, XP_015752981.1, XP_015752982.1, XP_015752983.1, XP_015752984.1, XP_015752985.1, XP_015752986.1, XP_015752987.1, XP_015768004.1, XP_015768603.1, XP_015768610.1, XP_015768622.1, XP_015768633.1, XP_015768643.1, XP_015768654.1, XP_015777434.1, XP_015777435.1, XP_015777436.1, XP_015777440.1	XP_029191677.2, XP_044183960.1, XP_044183961.1, XP_044184161.1, XP_044184162.1, XP_044184164.1, XP_044184320.1, XP_044184321.1, XP_044184322.1, XP_044184323.1, XP_044184324.1, XP_044184439.1, XP_044184441.1, XP_044184459.1, XP_044184489.1, XP_044184644.1, XP_044184854.1, XP_044184855.1, XP_044184873.1, XP_044184874.1, XP_044184936.1, XP_044184937.1, XP_044184944.1, XP_044184956.1, XP_044184970.1,…	XP_022783916.1, XP_022783946.1, XP_022787697.1, XP_022787698.1, XP_022801488.1, XP_022802878.1, XP_022802879.1, XP_022802884.1, XP_022802890.1, XP_022806074.1, XP_022808686.1, XP_022809289.1, XP_022809290.1, XP_022809295.1, XP_022809296.1, XP_022810556.1, XP_022810558.1	XP_020893592.1, XP_020894738.1, XP_020904539.1, XP_020904547.1, XP_020908387.2, XP_020908391.1, XP_020908392.1, XP_020909606.1, XP_020917078.1, XP_028516002.1, XP_028516008.1	XP_001636151.1, XP_032235111.2, XP_048579142.1
OG0000053	transcript_HQ_E4_1_transcript3829/f2p0/2632|m.352		adi2mcaRNA11354_R4, adi2mcaRNA11357_R3, adi2mcaRNA11361_R0, adi2mcaRNA11361_R1, adi2mcaRNA11370_R3, adi2mcaRNA11370_R5, adi2mcaRNA11372_R7, adi2mcaRNA36741_R2, adi2mcaRNA36741_R3, augustus.g13794.t1, augustus.g13797.t1, augustus.g3063.t1, augustus.g32427.t1, augustus.g43497.t1	XP_015757469.1, XP_015757472.1, XP_015757474.1, XP_015757475.1, XP_015757476.1, XP_015757477.1, XP_015757518.1, XP_015757519.1, XP_015757520.1, XP_015757521.1, XP_015757522.1, XP_015757523.1, XP_015757525.1, XP_015757526.1, XP_015757527.1, XP_015757528.1, XP_015757529.1, XP_015757530.1, XP_015757531.1, XP_015757533.1, XP_015757534.1, XP_015757535.1, XP_015757536.1, XP_015757537.1, XP_015760227.1,…	XP_029182783.2, XP_029182787.2, XP_029182789.2, XP_029182790.2, XP_029182791.2, XP_029182792.2, XP_029205044.2, XP_029205045.2, XP_029213475.2, XP_029213480.2, XP_029213486.2, XP_029213492.2, XP_029213493.2, XP_029213495.2, XP_044181278.1, XP_044181279.1, XP_044181280.1, XP_044181281.1, XP_044181282.1, XP_044181283.1, XP_044181284.1, XP_044181285.1, XP_044181286.1, XP_044181287.1, XP_044181288.1,…	XP_022777870.1, XP_022791061.1, XP_022794363.1, XP_022794364.1, XP_022797969.1, XP_022801209.1, XP_022801774.1, XP_022801775.1, XP_022801776.1, XP_022806065.1, XP_022808411.1	XP_020897911.1, XP_028513931.1	XP_001631432.2, XP_001633857.1, XP_001638919.3, XP_032218989.1, XP_032221621.2, XP_032236148.1, XP_048575882.1
OG0000054	transcript_HQ_E4_1_transcript10569/f2p0/2029|m.466, transcript_HQ_E4_1_transcript19785/f8p0/1557|m.826, transcript_HQ_E4_1_transcript22629/f2p0/1448|m.708, transcript_HQ_E4_1_transcript24856/f2p0/1350|m.758, transcript_HQ_E4_1_transcript2774/f3p0/2820|m.811, transcript_HQ_E4_1_transcript3107/f2p0/2699|m.1026	transcript_HQ_E3_1_transcript13839/f2p0/1144|m.701, transcript_HQ_E3_1_transcript14645/f2p0/1106|m.394	adi2mcaRNA17117_R3, adi2mcaRNA17119_R0, adi2mcaRNA30370_R1, adi2mcaRNA30376_R9, adi2mcaRNA33949_R0, adi2mcaRNA33949_R1, adi2mcaRNA33949_R2, augustus.g33765.t1, augustus.g38614.t1, augustus.g38623.t1, augustus.g9601.t1	XP_015749075.1, XP_015749896.1, XP_015750930.1, XP_015762004.1, XP_015762756.1, XP_015762757.1, XP_015764358.1, XP_015774435.1, XP_015774709.1, XP_015774717.1, XP_015776329.1, XP_015777969.1, XP_015778018.1	XP_029208281.2, XP_029210085.2, XP_044165440.1, XP_044165469.1, XP_044175343.1, XP_044181945.1, XP_044181946.1	XP_022777811.1, XP_022778506.1, XP_022778829.1, XP_022783173.1, XP_022785067.1, XP_022786843.1, XP_022799235.1, XP_022803800.1, XP_022805176.1, XP_022805952.1, XP_022806479.1, XP_022807720.1, XP_022807723.1, XP_022807798.1, XP_022807949.1, XP_022810214.1	XP_020900837.1, XP_020906908.1, XP_020907184.1, XP_020907893.1, XP_020915055.1, XP_020916250.1, XP_020917551.1, XP_028514140.1, XP_028514141.1, XP_028515795.1, XP_028515860.1, XP_028517116.1, XP_028517241.1, XP_028517900.1, XP_028517901.1, XP_028518162.1, XP_028518175.1, XP_028518206.1, XP_028518382.1, XP_028519419.1, XP_028519524.1	XP_032220945.2, XP_048579329.1, XP_048581912.1, XP_048581914.1, XP_048581915.1, XP_048581916.1, XP_048581917.1, XP_048581918.1, XP_048581919.1, XP_048581920.1, XP_048581921.1, XP_048584888.1, XP_048584889.1, XP_048584890.1, XP_048585093.1, XP_048587198.1, XP_048587199.1, XP_048588862.1
OG0000055	transcript_HQ_E4_1_transcript4916/f2p0/1995|m.587, transcript_HQ_E4_1_transcript9779/f4p0/2085|m.1173	transcript_HQ_E3_1_transcript2766/f3p0/2065|m.650	adi2mcaRNA28156_R7, adi2mcaRNA28169_R8, augustus.g14015.t1, augustus.g21454.t1, augustus.g35402.t1, augustus.g35403.t1, augustus.g45090.t1, augustus.g45101.t1, augustus.g45110.t1, augustus.g45111.t1, augustus.g45115.t1, augustus.g45118.t1, augustus.g45119.t1, augustus.g57811.t1, augustus.g68881.t1	XP_015767636.1, XP_015767637.1, XP_015767646.1, XP_015767648.1, XP_015767658.1, XP_015767661.1, XP_015772731.1, XP_015772732.1, XP_015772733.1, XP_015772734.1, XP_015772735.1, XP_015772736.1, XP_015772739.1, XP_015772740.1	XP_029213950.2, XP_044177799.1, XP_044177800.1, XP_044177801.1, XP_044178625.1, XP_044178626.1, XP_044178627.1, XP_044178628.1	XP_022785418.1, XP_022785528.1, XP_022785529.1, XP_022787963.1, XP_022787964.1, XP_022787979.1, XP_022792518.1, XP_022792519.1, XP_022803251.1, XP_022808595.1, XP_022808596.1, XP_022808597.1	XP_020892707.2, XP_020900316.1, XP_020900723.1, XP_020901126.2, XP_020901132.1, XP_020901313.2, XP_020901700.2, XP_020901995.2, XP_020902245.2, XP_020904368.2, XP_020904386.1, XP_020904387.2, XP_020904712.2, XP_020906591.2, XP_020906604.1, XP_020907417.2, XP_020907418.1, XP_020909468.1, XP_020909470.1, XP_020910039.2, XP_020916327.1, XP_028512763.1, XP_028512766.1, XP_028512828.1, XP_028512829.1,…	XP_001624434.2, XP_032237409.2, XP_032237410.1, XP_048589312.1
OG0000056	transcript_HQ_E4_1_transcript10292/f2p0/2040|m.954, transcript_HQ_E4_1_transcript2247/f2p0/2917|m.311	transcript_HQ_E3_1_transcript17162/f2p0/974|m.877	adi2mcaRNA11691_R3, adi2mcaRNA20027_R6, adi2mcaRNA40552_R6, adi2mcaRNA5337_R3, adi2mcaRNA5341_R4, augustus.g12131.t1, augustus.g17116.t1, augustus.g28683.t1, augustus.g57508.t1, augustus.g63681.t1, augustus.g67066.t1, augustus.g69305.t1, augustus.g69314.t1, augustus.g69315.t1, augustus.g69319.t1, augustus.g9072.t1	XP_015748606.1, XP_015748613.1, XP_015749792.1, XP_015755456.1, XP_015756641.1, XP_015757837.1, XP_015761596.1, XP_015762172.1, XP_015762190.1, XP_015765382.1, XP_015765383.1, XP_015765384.1, XP_015768030.1, XP_015773692.1, XP_015773693.1, XP_015774998.1, XP_015774999.1, XP_015775162.1, XP_015775163.1, XP_015777421.1, XP_015777422.1, XP_015777423.1, XP_015779136.1	XP_029201851.2, XP_029205398.2, XP_029209536.2, XP_029212394.1, XP_044164835.1, XP_044168126.1, XP_044168420.1, XP_044169835.1, XP_044169838.1, XP_044170110.1, XP_044170308.1, XP_044179918.1, XP_044179919.1, XP_044180209.1, XP_044180640.1, XP_044180655.1, XP_044180656.1	XP_022793079.1, XP_022793270.1, XP_022793282.1, XP_022796405.1, XP_022800040.1, XP_022800044.1, XP_022800045.1, XP_022800046.1, XP_022800748.1, XP_022800749.1, XP_022802385.1, XP_022802386.1, XP_022802387.1, XP_022802388.1, XP_022803128.1, XP_022804176.1, XP_022805177.1, XP_022805954.1, XP_022807724.1, XP_022807772.1, XP_022807773.1, XP_022807774.1, XP_022808789.1, XP_022810255.1, XP_022810339.1	XP_020908123.1, XP_020908124.1, XP_020913791.1, XP_028518729.1, XP_028518730.1, XP_028518731.1, XP_028518926.1	XP_001632732.3, XP_048586049.1
OG0000057	transcript_HQ_E4_1_transcript1229/f2p0/3282|m.151, transcript_HQ_E4_1_transcript12879/f3p0/1933|m.502, transcript_HQ_E4_1_transcript14831/f2p0/1821|m.994, transcript_HQ_E4_1_transcript2184/f2p0/2933|m.1367, transcript_HQ_E4_1_transcript6118/f2p0/2372|m.264	transcript_HQ_E3_1_transcript1455/f2p0/2387|m.116, transcript_HQ_E3_1_transcript433/f2p0/2934|m.206	adi2mcaRNA27251_R3, adi2mcaRNA27251_R5, adi2mcaRNA27251_R7, adi2mcaRNA27251_R8, adi2mcaRNA40589_R3, adi2mcaRNA40589_R7, augustus.g21584.t1, augustus.g21585.t1, augustus.g21588.t1, augustus.g21592.t1, augustus.g21593.t1, augustus.g21594.t1, augustus.g2632.t1, augustus.g2635.t1, augustus.g30768.t1, augustus.g31921.t1, augustus.g66800.t1, augustus.g68911.t1	XP_015749817.1, XP_015749818.1, XP_015750161.1, XP_015759646.1, XP_015760442.1, XP_015760446.1, XP_015770425.1, XP_015770436.1, XP_015770444.1, XP_015770450.1, XP_015770461.1, XP_015770473.1, XP_015770483.1, XP_015771931.1, XP_015771933.1, XP_015771934.1, XP_015771936.1, XP_015771937.1, XP_015771938.1, XP_015779756.1	XP_029185530.2, XP_029185543.2, XP_029200020.2, XP_029204950.2, XP_029204980.2, XP_029210890.2, XP_029211405.2, XP_044165569.1, XP_044165570.1, XP_044165571.1, XP_044165572.1, XP_044165573.1, XP_044165574.1, XP_044165575.1, XP_044166252.1, XP_044182259.1, XP_044182260.1, XP_044182261.1, XP_044182262.1, XP_044182263.1, XP_044182265.1, XP_044182676.1, XP_044182677.1, XP_044182678.1, XP_044182679.1,…	XP_022777626.1, XP_022778218.1, XP_022778266.1, XP_022778394.1, XP_022783596.1, XP_022788375.1, XP_022790171.1, XP_022792330.1, XP_022792355.1, XP_022799778.1, XP_022810039.1	XP_020909903.1	XP_032232149.2
OG0000058	transcript_HQ_E4_1_transcript13877/f4p0/1850|m.827, transcript_HQ_E4_1_transcript20181/f2p0/1560|m.842	transcript_HQ_E3_1_transcript8974/f2p0/1431|m.209	adi2mcaRNA28738_R0, adi2mcaRNA32272_R2, adi2mcaRNA32273_R0, adi2mcaRNA35685_R8, adi2mcaRNA3652_R0, augustus.g1255.t1, augustus.g16040.t1, augustus.g16113.t1, augustus.g16114.t1, augustus.g16117.t1, augustus.g18912.t1, augustus.g19847.t1, augustus.g19849.t1, augustus.g19851.t1, augustus.g30397.t1, augustus.g30413.t1, augustus.g30414.t1, augustus.g30432.t1, augustus.g39729.t1, augustus.g41472.t1, a…	XP_015752357.1, XP_015766793.1, XP_015773268.1, XP_015776445.1, XP_015776452.1, XP_015778178.1, XP_015779432.1, XP_015780014.1, XP_015780036.1, XP_015780043.1, XP_015780542.1	XP_029191904.2, XP_029192772.2, XP_029192779.2, XP_029192830.2, XP_044166642.1, XP_044173163.1, XP_044173164.1, XP_044173165.1, XP_044173166.1, XP_044173167.1, XP_044173168.1, XP_044175033.1, XP_044178049.1, XP_044178129.1, XP_044178130.1, XP_044178452.1, XP_044178492.1, XP_044178523.1	XP_022777865.1, XP_022777888.1, XP_022778030.1, XP_022778588.1, XP_022783137.1, XP_022785405.1, XP_022789383.1, XP_022794344.1, XP_022796378.1, XP_022804024.1, XP_022806811.1, XP_022807141.1, XP_022808454.1, XP_022808677.1, XP_022808678.1, XP_022808728.1, XP_022808872.1, XP_022808873.1, XP_022809803.1	XP_020898281.2, XP_020901514.1, XP_020901515.1, XP_020904109.2, XP_020908139.1, XP_028518785.1	XP_048584930.1, XP_048586335.1
OG0000059	transcript_HQ_E4_1_transcript13620/f2p0/1861|m.43, transcript_HQ_E4_1_transcript24251/f2p0/1381|m.228	transcript_HQ_E3_1_transcript20007/f2p0/865|m.884	adi2mcaRNA10905_R4, adi2mcaRNA10905_R7, adi2mcaRNA10905_R8, adi2mcaRNA24898_R0, adi2mcaRNA24898_R2, adi2mcaRNA24898_R3, adi2mcaRNA24898_R4, adi2mcaRNA24898_R5, adi2mcaRNA24898_R6, adi2mcaRNA24898_R7, adi2mcaRNA26484_R0, adi2mcaRNA26486_R7, augustus.g1178.t1, augustus.g13666.t1, augustus.g15838.t1, augustus.g1721.t1, augustus.g21208.t1, augustus.g26670.t1, augustus.g28957.t1, augustus.g31565.t1, a…	XP_015748399.1, XP_015756735.1, XP_015757113.1, XP_015765740.1, XP_015769835.1, XP_015771268.1, XP_015771269.1, XP_015771270.1, XP_015771272.1	XP_029183339.2, XP_029189042.2, XP_029210118.2, XP_044165316.1, XP_044165966.1, XP_044166204.1, XP_044166849.1, XP_044169399.1, XP_044170552.1, XP_044171123.1, XP_044171805.1, XP_044174011.1, XP_044176745.1, XP_044177455.1, XP_044184704.1, XP_044184792.1, XP_044185039.1, XP_044185040.1, XP_044185041.1	XP_022781515.1, XP_022786292.1, XP_022792566.1, XP_022809722.1, XP_022809723.1	XP_020913931.1, XP_020914985.1, XP_020914986.1, XP_020914987.1, XP_028517917.1	XP_032225673.2, XP_032228289.1, XP_032238567.1, XP_048576169.1, XP_048576170.1, XP_048577611.1, XP_048577612.1, XP_048580094.1, XP_048580095.1, XP_048585455.1, XP_048587782.1, XP_048589526.1, XP_048589527.1, XP_048590594.1
OG0000060	transcript_HQ_E4_1_transcript15525/f2p0/1766|m.227, transcript_HQ_E4_1_transcript20489/f2p0/1557|m.270, transcript_HQ_E4_1_transcript22039/f2p0/1477|m.492		adi2mcaRNA12022_R8, adi2mcaRNA32375_R7, adi2mcaRNA32375_R8, augustus.g23710.t1, augustus.g33334.t1, augustus.g61577.t1	XP_015750590.1, XP_015752529.1, XP_015752868.1, XP_015756872.1, XP_015759888.1, XP_015761052.1, XP_015762703.1, XP_015770330.1, XP_015774439.1, XP_015780132.1, XP_015780497.1	XP_029182088.2, XP_029185104.2, XP_029189191.2, XP_029203483.2, XP_029205914.2, XP_029209996.2, XP_044164793.1, XP_044165790.1, XP_044166078.1, XP_044168324.1, XP_044169510.1, XP_044170197.1, XP_044171144.1, XP_044171372.1, XP_044171879.1, XP_044171995.1, XP_044172438.1, XP_044172660.1, XP_044174441.1, XP_044174924.1, XP_044175377.1, XP_044175455.1, XP_044176211.1, XP_044178023.1, XP_044178381.1,…	XP_022777453.1, XP_022777651.1, XP_022781132.1, XP_022784882.1, XP_022786252.1, XP_022788097.1, XP_022788376.1, XP_022788722.1, XP_022789256.1, XP_022790275.1, XP_022791354.1, XP_022794380.1, XP_022797041.1, XP_022797217.1, XP_022797423.1, XP_022798763.1, XP_022800504.1, XP_022801745.1, XP_022802357.1, XP_022804130.1, XP_022805640.1, XP_022805965.1, XP_022807359.1, XP_022809435.1, XP_022809585.1	XP_020904502.1, XP_020905860.2, XP_020911960.1, XP_020917210.1, XP_028512957.1, XP_028516133.1, XP_028517713.1
OG0000061	transcript_HQ_E4_1_transcript15790/f26p0/1706|m.950, transcript_HQ_E4_1_transcript16980/f3p0/1705|m.311, transcript_HQ_E4_1_transcript17342/f17p0/1674|m.225, transcript_HQ_E4_1_transcript18334/f10p0/1629|m.640, transcript_HQ_E4_1_transcript18394/f2p0/1641|m.848, transcript_HQ_E4_1_transcript18588/f2p0/1594|m.1336, transcript_HQ_E4_1_transcript19335/f15p0/1457|m.942, transcript_HQ_E4_1_transcript1…	transcript_HQ_E3_1_transcript10304/f7p0/1355|m.16, transcript_HQ_E3_1_transcript11267/f2p0/1288|m.1020, transcript_HQ_E3_1_transcript1646/f4p0/2323|m.379, transcript_HQ_E3_1_transcript6426/f812p0/1405|m.86, transcript_HQ_E3_1_transcript7295/f3746p0/1332|m.298, transcript_HQ_E3_1_transcript8491/f3p0/1443|m.761, transcript_HQ_E3_1_transcript8805/f8p0/1444|m.941, transcript_HQ_E3_1_transcript9610/f4…	adi2mcaRNA23140_R0, adi2mcaRNA23140_R2, augustus.g54997.t1, augustus.g54998.t1, augustus.g61850.t1, augustus.g61851.t1, augustus.g62913.t1, augustus.g62914.t1, augustus.g64793.t1, augustus.g9390.t1	XP_015751952.1, XP_015753791.1, XP_015753792.1, XP_015762522.1, XP_015762563.1, XP_015768232.1	XP_029191021.2, XP_029191022.2, XP_029193134.1, XP_029193158.1, XP_029209118.2, XP_044174387.1, XP_044184697.1	XP_022777933.1, XP_022779968.1, XP_022779969.1, XP_022780033.1, XP_022795459.1, XP_022795460.1, XP_022795461.1	XP_020893059.1, XP_020901517.1, XP_020905101.1, XP_020905102.1, XP_020916414.1, XP_020916498.1	XP_001628180.1, XP_001630039.1, XP_001630069.1, XP_001630583.1, XP_001637076.2, XP_032239984.1, XP_048575431.1, XP_048576268.1, XP_048579829.1
OG0000062			adi2mcaRNA16805_R0, augustus.g33360.t1, augustus.g33361.t1, augustus.g33362.t1	XP_015753465.1, XP_015753466.1, XP_015753467.1, XP_015753468.1, XP_015753469.1, XP_015753470.1, XP_015753471.1, XP_015753472.1, XP_015762411.1, XP_015762468.1	XP_029183255.1, XP_029183256.1, XP_029183257.1, XP_029183258.1, XP_029183259.1, XP_029183260.2, XP_029183261.2, XP_029183262.2, XP_029212016.1, XP_029212017.1, XP_029212020.2, XP_029212021.2, XP_044173254.1	XP_022784618.1, XP_022784620.1, XP_022784645.1, XP_022784646.1, XP_022784647.1, XP_022784648.1, XP_022784649.1, XP_022784650.1, XP_022784651.1, XP_022784652.1, XP_022784653.1, XP_022784655.1, XP_022784656.1, XP_022784657.1, XP_022784658.1	XP_020898154.1, XP_020898157.1, XP_020898158.1, XP_020898159.1, XP_020898207.1, XP_020898208.1, XP_020899024.1, XP_020908042.1, XP_020908058.1, XP_020908066.1, XP_020908074.1, XP_020908083.1, XP_020908094.1, XP_020908101.1, XP_020908109.1, XP_028514245.1, XP_028515354.1, XP_028515355.1, XP_028515356.1, XP_028515357.1, XP_028517004.1, XP_028517017.1	XP_001635156.2, XP_001635210.2, XP_001635212.2, XP_032240539.1, XP_032240540.1, XP_032240541.1, XP_032240542.1, XP_032240543.1, XP_032240544.1, XP_032240577.2, XP_048585061.1, XP_048585062.1, XP_048585063.1, XP_048585064.1, XP_048585065.1, XP_048585282.1, XP_048585283.1, XP_048585284.1, XP_048585285.1, XP_048585286.1, XP_048585287.1, XP_048585288.1, XP_048585289.1, XP_048585336.1
OG0000063	transcript_HQ_E4_1_transcript10074/f2p0/2070|m.271, transcript_HQ_E4_1_transcript16217/f2p0/1730|m.867	transcript_HQ_E3_1_transcript8986/f2p0/1439|m.224	adi2mcaRNA31970_R5, adi2mcaRNA9212_R0, augustus.g44130.t1, augustus.g47745.t1, augustus.g47747.t1	XP_015747618.1, XP_015749502.1, XP_015755570.1, XP_015755578.1, XP_015756033.1, XP_015756040.1, XP_015756053.1, XP_015760470.1, XP_015772024.1, XP_015773093.1, XP_015773717.1, XP_015776166.1	XP_029180580.2, XP_029180590.2, XP_029200059.2, XP_029200060.2, XP_029202038.2, XP_029205711.2, XP_029210691.2, XP_044179388.1	XP_022778342.1, XP_022783012.1, XP_022783617.1, XP_022787494.1, XP_022788259.1, XP_022790168.1, XP_022797404.1, XP_022797405.1, XP_022799370.1, XP_022799549.1, XP_022800470.1, XP_022800490.1, XP_022800500.1, XP_022800501.1, XP_022801032.1, XP_022804317.1, XP_022805320.1, XP_022805340.1, XP_022805775.1, XP_022805777.1, XP_022805778.1, XP_022806978.1, XP_022806979.1, XP_022806980.1, XP_022806981.1,…	XP_020900336.1, XP_020903524.1, XP_020910186.1, XP_020910187.1, XP_020910198.1, XP_020910200.2, XP_020910206.2, XP_020910225.1, XP_020910365.1, XP_020916201.1, XP_020916202.1, XP_020916203.1, XP_020916204.1, XP_020917359.1, XP_028513700.1, XP_028517664.1	XP_001622506.3, XP_001630684.2, XP_001633224.1, XP_001636488.1, XP_032219907.1, XP_032223285.2, XP_032237851.1, XP_032238308.1, XP_032241203.1, XP_032241334.1, XP_032241382.1, XP_032242213.2, XP_048577901.1, XP_048578558.1
OG0000064	transcript_HQ_E4_1_transcript24311/f2p0/1372|m.391, transcript_HQ_E4_1_transcript26761/f2p0/1244|m.680	transcript_HQ_E3_1_transcript12669/f2p0/1207|m.75, transcript_HQ_E3_1_transcript851/f3p0/2636|m.780	adi2mcaRNA2274_R2	XP_015747871.1, XP_015749310.1, XP_015752257.1, XP_015758652.1, XP_015766459.1, XP_015767666.1, XP_015767906.1, XP_015772322.1, XP_015772340.1, XP_015772341.1, XP_015772343.1, XP_015772344.1, XP_015772345.1, XP_015772627.1, XP_015772834.1, XP_015773794.1, XP_015778076.1, XP_015778084.1	XP_029189776.2, XP_029200603.2, XP_029202168.2, XP_029202180.2, XP_029202193.1, XP_029202201.1, XP_029202210.2, XP_029202222.2, XP_029202236.2, XP_029202247.1, XP_029202618.2, XP_029202953.2, XP_029203060.2, XP_029203061.2, XP_029203116.2, XP_029203119.2, XP_029205277.2, XP_029208983.2, XP_029212667.2, XP_044168551.1, XP_044168568.1, XP_044168573.1, XP_044168583.1, XP_044174302.1	XP_022779374.1, XP_022779426.1, XP_022779453.1, XP_022779455.1, XP_022779475.1, XP_022779476.1, XP_022779477.1, XP_022779478.1, XP_022779777.1, XP_022779780.1, XP_022779790.1, XP_022780804.1, XP_022781138.1, XP_022788739.1, XP_022794707.1, XP_022794715.1, XP_022795217.1, XP_022798794.1, XP_022800414.1, XP_022801384.1, XP_022801619.1, XP_022802251.1, XP_022803194.1, XP_022803478.1, XP_022803497.1,…	XP_020898302.1, XP_020903720.1	XP_001629692.1, XP_032240531.1
OG0000065	transcript_HQ_E4_1_transcript6104/f2p0/2374|m.215		adi2mcaRNA24919_R3, adi2mcaRNA24919_R5, adi2mcaRNA24919_R9, adi2mcaRNA34961_R3, adi2mcaRNA39801_R1, adi2mcaRNA39801_R2, adi2mcaRNA39801_R8, adi2mcaRNA39801_R9, augustus.g1228.t1, augustus.g1229.t1, augustus.g21620.t1, augustus.g23281.t1, augustus.g23468.t1, augustus.g24553.t1, augustus.g24554.t1, augustus.g25029.t1, augustus.g25036.t1, augustus.g2508.t1, augustus.g25700.t1, augustus.g25882.t1, au…	XP_015749166.1, XP_015756987.1, XP_015759268.1, XP_015761972.1, XP_015765560.1, XP_015769848.1, XP_015771020.1, XP_015778796.1, XP_015780549.1	XP_044163000.1, XP_044167118.1, XP_044167363.1, XP_044171660.1, XP_044174252.1, XP_044174338.1, XP_044174939.1, XP_044178570.1, XP_044182175.1, XP_044182438.1	XP_022783268.1, XP_022791406.1, XP_022804262.1, XP_022805060.1	XP_020906409.1, XP_020910321.1, XP_020911407.1, XP_020912098.1, XP_020916728.1, XP_028514242.1, XP_028514608.1, XP_028517934.1, XP_028518399.1	XP_048578265.1, XP_048578267.1, XP_048579044.1, XP_048582170.1, XP_048582171.1, XP_048582251.1, XP_048582688.1, XP_048583330.1, XP_048583876.1, XP_048586643.1, XP_048587408.1, XP_048587414.1, XP_048588879.1
OG0000066	transcript_HQ_E4_1_transcript10215/f32p0/1994|m.738, transcript_HQ_E4_1_transcript11230/f7p0/2002|m.1046, transcript_HQ_E4_1_transcript11279/f31p0/1908|m.1194, transcript_HQ_E4_1_transcript11854/f14p0/1943|m.163, transcript_HQ_E4_1_transcript12228/f18p0/1923|m.1362, transcript_HQ_E4_1_transcript1230/f9p0/3245|m.195, transcript_HQ_E4_1_transcript12580/f2p0/1897|m.1136, transcript_HQ_E4_1_transcrip…	transcript_HQ_E3_1_transcript11149/f11p0/1243|m.730, transcript_HQ_E3_1_transcript11285/f32p0/1272|m.1065, transcript_HQ_E3_1_transcript12191/f10p0/1235|m.1043, transcript_HQ_E3_1_transcript12310/f7p0/1235|m.276, transcript_HQ_E3_1_transcript12545/f3p0/1212|m.900, transcript_HQ_E3_1_transcript16241/f8p0/1043|m.960, transcript_HQ_E3_1_transcript202/f9p0/3227|m.249, transcript_HQ_E3_1_transcript213…	augustus.g40471.t1, augustus.g40472.t1, augustus.g40473.t1, augustus.g40474.t1, augustus.g40475.t1, augustus.g40478.t1, augustus.g48216.t1, augustus.g48217.t1, augustus.g48219.t1, augustus.g48220.t1, augustus.g48221.t1, augustus.g48223.t1, augustus.g48227.t1, augustus.g48228.t1, augustus.g48232.t1, augustus.g48237.t1, augustus.g48238.t1, augustus.g48239.t1, augustus.g48240.t1	XP_015759239.1, XP_015759309.1, XP_015759369.1, XP_015759705.1, XP_015771376.1	XP_029191054.2, XP_029191063.2, XP_029191070.2, XP_029191079.2, XP_029191118.2, XP_029195041.2, XP_044173691.1	XP_022792080.1, XP_022792081.1, XP_022809001.1, XP_022809002.1, XP_022809003.1, XP_022809004.1, XP_022809005.1, XP_022809006.1	XP_020893798.1, XP_020893799.1, XP_020893802.1	XP_001627923.3, XP_001638018.2, XP_032218492.1, XP_032218493.1, XP_032231756.2, XP_032231757.2, XP_032231758.2, XP_048577055.1, XP_048582626.1
OG0000067	transcript_HQ_E4_1_transcript10608/f4p0/2124|m.602, transcript_HQ_E4_1_transcript1932/f2p0/3001|m.904, transcript_HQ_E4_1_transcript2169/f3p0/2943|m.622, transcript_HQ_E4_1_transcript2351/f3p0/2898|m.671, transcript_HQ_E4_1_transcript2679/f2p0/2838|m.764, transcript_HQ_E4_1_transcript6863/f2p0/2245|m.1232, transcript_HQ_E4_1_transcript933/f2p0/3395|m.602, transcript_HQ_E4_1_transcript938/f3p0/337…	transcript_HQ_E3_1_transcript294/f2p0/3068|m.253, transcript_HQ_E3_1_transcript475/f2p0/2890|m.664	adi2mcaRNA21980_R0, augustus.g19059.t1, augustus.g30200.t1, augustus.g34584.t1, augustus.g4113.t1, augustus.g58270.t1, augustus.g67285.t1, augustus.g67292.t1, augustus.g69123.t1, augustus.g9541.t1, augustus.g9546.t1	XP_015751377.1, XP_015754069.1, XP_015767188.1, XP_015767190.1, XP_015767199.1, XP_015767201.1, XP_015767202.1, XP_015767203.1, XP_015767204.1, XP_015779856.1	XP_029193183.2, XP_029193186.2, XP_029204314.2, XP_029213829.2, XP_029213830.2, XP_029213831.2, XP_029213832.2, XP_044163580.1, XP_044163625.1, XP_044163638.1	XP_022780343.1, XP_022780353.1, XP_022780354.1, XP_022780355.1, XP_022780423.1, XP_022780424.1, XP_022780439.1, XP_022780462.1, XP_022792536.1, XP_022792559.1	XP_020894444.2, XP_020897012.1, XP_020898942.1, XP_020899275.1, XP_020902370.1, XP_020902371.1, XP_020902372.1, XP_020902374.1, XP_020904868.1, XP_020908014.1, XP_020914309.1, XP_020914310.1, XP_020914410.2, XP_020914441.1, XP_028515429.1	XP_001630896.2, XP_001632923.2, XP_001637706.3, XP_001640303.2, XP_032218034.2, XP_032229067.1, XP_032229071.1, XP_032229072.1, XP_032229073.1, XP_032235434.2, XP_032235435.2, XP_032237909.2, XP_032241106.1, XP_048577613.1, XP_048580058.1, XP_048583523.1, XP_048583999.1, XP_048584057.1, XP_048584058.1, XP_048588070.1
OG0000068			augustus.g12989.t1, augustus.g2309.t1, augustus.g29480.t1, augustus.g51199.t1, augustus.g5357.t1, augustus.g5358.t1, augustus.g56362.t1, augustus.g64558.t1			XP_022777425.1, XP_022777514.1, XP_022777599.1, XP_022777822.1, XP_022777882.1, XP_022777903.1, XP_022777982.1, XP_022778319.1, XP_022778387.1, XP_022778592.1, XP_022781608.1, XP_022783261.1, XP_022784021.1, XP_022784275.1, XP_022784290.1, XP_022789515.1, XP_022794378.1, XP_022795035.1, XP_022795526.1, XP_022796464.1, XP_022797407.1, XP_022798021.1, XP_022799891.1, XP_022799901.1, XP_022800154.1,…	XP_020893724.1, XP_020900831.2, XP_020903886.1, XP_020907016.1, XP_020907021.1, XP_020909001.1, XP_020910953.1, XP_020911542.1, XP_020912011.1, XP_020913144.1, XP_020914294.1, XP_020914295.1, XP_020915114.2, XP_020916740.1, XP_020917577.1, XP_028514722.1, XP_028515855.1, XP_028518062.1	XP_032231638.1, XP_032238885.2, XP_048577296.1, XP_048577807.1, XP_048577856.1, XP_048579042.1, XP_048579043.1, XP_048580443.1, XP_048581405.1, XP_048582217.1, XP_048583266.1, XP_048583485.1, XP_048583847.1, XP_048584561.1, XP_048585312.1, XP_048587295.1, XP_048588381.1, XP_048588382.1, XP_048588392.1, XP_048588893.1, XP_048590202.1
OG0000069	transcript_HQ_E4_1_transcript14797/f528p0/1477|m.860, transcript_HQ_E4_1_transcript15252/f7p0/1782|m.815, transcript_HQ_E4_1_transcript16315/f318p0/1559|m.1166, transcript_HQ_E4_1_transcript18724/f2p0/1638|m.320, transcript_HQ_E4_1_transcript18855/f5p0/1625|m.694, transcript_HQ_E4_1_transcript18998/f2p0/1616|m.1098, transcript_HQ_E4_1_transcript19320/f2p0/1598|m.908, transcript_HQ_E4_1_transcript…	transcript_HQ_E3_1_transcript14115/f2p0/1128|m.325, transcript_HQ_E3_1_transcript15042/f2p0/1093|m.293, transcript_HQ_E3_1_transcript21847/f2p0/753|m.248, transcript_HQ_E3_1_transcript4216/f2p0/1873|m.996, transcript_HQ_E3_1_transcript5490/f177p0/1549|m.1057, transcript_HQ_E3_1_transcript7314/f4p0/1559|m.358, transcript_LQ_E3_1_transcript5629/f2p0/1574|m.587	augustus.g10246.t1, augustus.g25159.t1, augustus.g25161.t1, augustus.g25164.t1, augustus.g32068.t1, augustus.g36881.t1, augustus.g36885.t1, augustus.g45345.t1, augustus.g54698.t1, augustus.g64484.t1, augustus.g9232.t1	XP_015747456.1, XP_015747471.1, XP_015761816.1, XP_015768684.1, XP_015771897.1	XP_029180123.2, XP_029180124.1, XP_029181118.2, XP_029185273.1, XP_029192418.1, XP_029205184.1, XP_044167787.1	XP_022791660.1, XP_022791661.1, XP_022798484.1, XP_022798712.1, XP_022798713.1, XP_022798873.1, XP_022798875.1, XP_022798876.1, XP_022799427.1, XP_022802314.1	XP_020894194.1, XP_020894195.2, XP_020895301.2, XP_020906426.1, XP_020906427.1, XP_020907390.1, XP_020909558.1, XP_028513327.1, XP_028517233.1, XP_028517924.1	XP_001630129.1, XP_001630130.1, XP_001630154.1, XP_001632842.1, XP_001633829.1, XP_001636620.2, XP_001636829.2, XP_001636866.1, XP_001637492.3, XP_001638395.1, XP_032237822.2, XP_032237824.1, XP_032237825.2, XP_032237826.1, XP_032237827.2, XP_032242584.2, XP_032242589.1, XP_048576278.1, XP_048576279.1, XP_048576280.1, XP_048589653.1
OG0000070			augustus.g52905.t1, augustus.g7222.t1	XP_015752509.1, XP_015752676.1, XP_015760437.1, XP_015763547.1, XP_015763671.1, XP_015764644.1, XP_015767251.1, XP_015770361.1, XP_015774662.1, XP_015775108.1, XP_015776204.1, XP_015777381.1, XP_015777522.1, XP_015780051.1, XP_015780052.1	XP_029180292.2, XP_029182518.1, XP_029209563.2, XP_044162708.1, XP_044165928.1, XP_044166819.1, XP_044167354.1, XP_044167903.1, XP_044168317.1, XP_044170303.1, XP_044170433.1, XP_044173362.1, XP_044175528.1, XP_044180118.1, XP_044180564.1, XP_044182960.1, XP_044185158.1	XP_022779920.1, XP_022780830.1, XP_022789324.1, XP_022791967.1, XP_022804747.1	XP_020901510.1, XP_020910827.1, XP_020911411.2, XP_020913306.1, XP_020915197.1, XP_028513986.1, XP_028515742.1, XP_028519094.1, XP_028519763.1	XP_032219840.1, XP_032228118.2, XP_048576978.1, XP_048579771.1, XP_048579776.1, XP_048581370.1, XP_048581373.1, XP_048581803.1, XP_048581804.1, XP_048581805.1, XP_048585676.1, XP_048585677.1, XP_048585678.1, XP_048585679.1, XP_048586255.1, XP_048586256.1, XP_048586257.1, XP_048586258.1, XP_048586259.1, XP_048586260.1, XP_048586261.1, XP_048588054.1, XP_048588055.1, XP_048588056.1, XP_048588057.1,…
OG0000071	transcript_HQ_E4_1_transcript3283/f2p0/2714|m.717	transcript_HQ_E3_1_transcript10688/f2p0/1330|m.84, transcript_HQ_E3_1_transcript4153/f2p0/1869|m.686, transcript_HQ_E3_1_transcript8496/f3p0/1473|m.765	adi2mcaRNA14707_R2, adi2mcaRNA14707_R3, adi2mcaRNA14707_R8, adi2mcaRNA14707_R9, adi2mcaRNA21890_R9, adi2mcaRNA22879_R3, adi2mcaRNA22879_R7, adi2mcaRNA27020_R7, adi2mcaRNA27021_R6, adi2mcaRNA29910_R0, adi2mcaRNA30316_R8, adi2mcaRNA39054_R0, adi2mcaRNA39054_R5, adi2mcaRNA611_R8, adi2mcaRNA9648_R7, augustus.g24559.t1, augustus.g26724.t1, augustus.g40506.t1, augustus.g41.t1, augustus.g43646.t1, augus…	XP_015748503.1, XP_015753166.1, XP_015755952.1, XP_015760599.1, XP_015767112.1, XP_015768020.1, XP_015771726.1, XP_015771727.1, XP_015772071.1, XP_015772695.1, XP_015774327.1, XP_015774651.1	XP_029184263.2, XP_029203196.2, XP_029206941.2, XP_029208419.2, XP_044163316.1, XP_044164301.1, XP_044164306.1, XP_044164442.1, XP_044165343.1, XP_044166084.1, XP_044167146.1, XP_044167280.1, XP_044170824.1, XP_044170825.1, XP_044171409.1, XP_044171410.1, XP_044171415.1, XP_044171819.1, XP_044176988.1, XP_044178253.1, XP_044180991.1, XP_044183456.1, XP_044183619.1, XP_044184739.1	XP_022779047.1, XP_022786246.1, XP_022789309.1, XP_022790459.1, XP_022791635.1, XP_022791990.1, XP_022800124.1, XP_022800579.1, XP_022802005.1, XP_022808586.1	XP_020904211.1, XP_020910137.1, XP_028513656.1, XP_028516201.1, XP_028517672.1	XP_032219347.2, XP_032232981.1, XP_048577828.1, XP_048585875.1, XP_048590551.1
OG0000072	transcript_HQ_E4_1_transcript20318/f3p0/1610|m.1223	transcript_HQ_E3_1_transcript15852/f4p0/1135|m.1056, transcript_HQ_E3_1_transcript20412/f2p0/822|m.844, transcript_HQ_E3_1_transcript23806/f2p0/632|m.714	adi2mcaRNA11895_R5, adi2mcaRNA1693_R4, adi2mcaRNA1693_R6, adi2mcaRNA18190_R2, adi2mcaRNA18190_R5, adi2mcaRNA18200_R5, adi2mcaRNA22599_R7, adi2mcaRNA31831_R1, adi2mcaRNA31831_R2, adi2mcaRNA33100_R3, adi2mcaRNA33100_R6, augustus.g11065.t1, augustus.g11700.t1, augustus.g14098.t1, augustus.g15849.t1, augustus.g44668.t1, augustus.g63724.t1, augustus.g66369.t1, augustus.g69899.t1, augustus.g70112.t1, a…	XP_015748825.1, XP_015749392.1, XP_015761993.1, XP_015762010.1, XP_015763706.1, XP_015763707.1, XP_015763711.1, XP_015763713.1, XP_015763726.1, XP_015763740.1, XP_015764361.1, XP_015767802.1, XP_015774429.1, XP_015775413.1, XP_015775427.1, XP_015776019.1, XP_015776020.1, XP_015780770.1, XP_015780771.1	XP_029179737.2, XP_029183555.2, XP_029183967.2, XP_029190887.2, XP_029210278.2, XP_029210726.2, XP_044165430.1, XP_044165433.1, XP_044165436.1, XP_044165437.1, XP_044165439.1, XP_044165441.1, XP_044165443.1, XP_044165444.1, XP_044165467.1, XP_044165475.1, XP_044165481.1, XP_044165482.1, XP_044169268.1, XP_044169272.1, XP_044169273.1, XP_044169274.1, XP_044169276.1, XP_044169277.1, XP_044169280.1,…	XP_022777698.1, XP_022794757.1, XP_022797662.1, XP_022797979.1, XP_022803781.1, XP_022805205.1, XP_022806738.1, XP_022808512.1, XP_022808513.1, XP_022809642.1, XP_022810508.1	XP_020900945.1
OG0000073		transcript_HQ_E3_1_transcript7656/f2p0/1527|m.389	adi2mcaRNA10243_R2, adi2mcaRNA31927_R0, adi2mcaRNA31927_R1, adi2mcaRNA38320_R0, augustus.g12680.t1, augustus.g17049.t1, augustus.g265.t1, augustus.g30019.t1	XP_015747879.1, XP_015747880.1, XP_015747881.1, XP_015747882.1, XP_015754401.1, XP_015756488.1, XP_015760073.1, XP_015763093.1, XP_015768361.1, XP_015772556.1, XP_015773599.1, XP_015773612.1, XP_015776124.1, XP_015776125.1, XP_015776126.1, XP_015777284.1, XP_015778975.1, XP_015778976.1, XP_015778977.1, XP_015778979.1	XP_044166036.1, XP_044166037.1, XP_044166039.1, XP_044166040.1, XP_044166041.1, XP_044166042.1, XP_044166058.1, XP_044166059.1, XP_044166060.1, XP_044166061.1, XP_044166799.1, XP_044166800.1, XP_044166801.1, XP_044166802.1, XP_044167738.1, XP_044174105.1, XP_044176021.1, XP_044176023.1, XP_044176033.1, XP_044176190.1, XP_044176226.1, XP_044176227.1, XP_044176233.1, XP_044176319.1	XP_022787929.1, XP_022787931.1, XP_022787932.1, XP_022797699.1, XP_022797973.1, XP_022798204.1, XP_022807463.1, XP_022807464.1, XP_022810285.1	XP_020902336.1, XP_020904619.2, XP_020912124.1, XP_020912125.1, XP_020914391.1, XP_028512592.1, XP_028516030.1	XP_001639065.3, XP_032219877.2, XP_032219878.2, XP_032219879.2, XP_032231316.1, XP_048578792.1, XP_048578793.1, XP_048578794.1, XP_048589199.1, XP_048589200.1, XP_048589201.1, XP_048589202.1
OG0000074		transcript_HQ_E3_1_transcript7828/f2p0/1556|m.916	adi2mcaRNA10232_R1, adi2mcaRNA24074_R3, adi2mcaRNA34273_R4, adi2mcaRNA34273_R5, adi2mcaRNA34273_R7, adi2mcaRNA6053_R1, augustus.g12140.t1, augustus.g14615.t1, augustus.g15281.t1, augustus.g22874.t1, augustus.g30185.t1, augustus.g30952.t1, augustus.g32517.t1, augustus.g34074.t1, augustus.g35757.t1, augustus.g37433.t1, augustus.g40569.t1, augustus.g40605.t1, augustus.g5144.t1, augustus.g52585.t1, a…	XP_015748885.1, XP_015752681.1, XP_015756486.1, XP_015769090.1, XP_015771277.1, XP_015772312.1, XP_015772435.1, XP_015772607.1, XP_015777662.1, XP_015778242.1	XP_029179843.2, XP_029202621.2, XP_044166666.1, XP_044167772.1, XP_044168073.1, XP_044170409.1, XP_044170636.1, XP_044175818.1, XP_044175819.1, XP_044178423.1, XP_044178466.1, XP_044182630.1, XP_044182835.1	XP_022777600.1, XP_022777949.1, XP_022779005.1, XP_022779421.1, XP_022780913.1, XP_022783236.1, XP_022784110.1, XP_022784202.1, XP_022784351.1, XP_022784420.1, XP_022790581.1, XP_022791103.1, XP_022794578.1, XP_022796394.1, XP_022796720.1, XP_022796750.1, XP_022797659.1, XP_022800738.1, XP_022804745.1, XP_022805480.1, XP_022805763.1, XP_022806300.1, XP_022808600.1, XP_022809427.1, XP_022809672.1,…
OG0000075	transcript_HQ_E4_1_transcript10092/f3p0/2046|m.320, transcript_HQ_E4_1_transcript25714/f3p0/1305|m.719	transcript_HQ_E3_1_transcript10459/f2p0/1383|m.501, transcript_HQ_E3_1_transcript13587/f3p0/1200|m.6	adi2mcaRNA11116_R0, adi2mcaRNA11116_R1, adi2mcaRNA11116_R2, adi2mcaRNA11116_R3, adi2mcaRNA11116_R4, adi2mcaRNA11116_R5, adi2mcaRNA11116_R8, adi2mcaRNA14652_R7, adi2mcaRNA14662_R8, adi2mcaRNA14666_R4, adi2mcaRNA14666_R7, adi2mcaRNA14667_R4, adi2mcaRNA2764_R4, adi2mcaRNA28519_R0, adi2mcaRNA35703_R9, adi2mcaRNA36693_R8, adi2mcaRNA36693_R9, adi2mcaRNA38138_R2, adi2mcaRNA38138_R3, adi2mcaRNA38138_R6, …	XP_015747709.1, XP_015757290.1, XP_015757291.1, XP_015757292.1, XP_015757294.1, XP_015760481.1, XP_015764357.1, XP_015772519.1, XP_015772529.1, XP_015778795.1, XP_015780321.1	XP_029179702.2, XP_029179703.2, XP_029181831.2, XP_029205458.2, XP_029206994.2, XP_029206995.2, XP_044165850.1, XP_044165851.1, XP_044165852.1, XP_044165853.1, XP_044165854.1, XP_044167499.1, XP_044170936.1, XP_044170957.1, XP_044173333.1, XP_044183802.1, XP_044183804.1, XP_044183807.1, XP_044183811.1, XP_044183821.1, XP_044183858.1, XP_044183988.1, XP_044183992.1, XP_044184004.1, XP_044184007.1,…	XP_022778908.1, XP_022780157.1, XP_022786737.1, XP_022792780.1, XP_022809306.1, XP_022809476.1, XP_022809477.1
OG0000076	transcript_HQ_E4_1_transcript30600/f2p0/713|m.1009	transcript_HQ_E3_1_transcript21355/f17p0/720|m.1067, transcript_HQ_E3_1_transcript25730/f3p0/479|m.340	adi2mcaRNA25316_R4, adi2mcaRNA25316_R5	XP_015747527.1, XP_015747528.1, XP_015747530.1, XP_015748868.1, XP_015769858.1, XP_015775468.1	XP_029195867.1, XP_029210040.2, XP_044164271.1, XP_044164373.1, XP_044167970.1, XP_044170281.1, XP_044170282.1, XP_044170283.1, XP_044170284.1, XP_044170285.1, XP_044170286.1, XP_044170287.1, XP_044170288.1, XP_044170289.1, XP_044170290.1, XP_044170291.1, XP_044170292.1, XP_044175891.1, XP_044175892.1, XP_044180772.1, XP_044180773.1, XP_044180774.1, XP_044183993.1, XP_044184118.1, XP_044184173.1	XP_022782075.1, XP_022782076.1, XP_022792426.1, XP_022808495.1	XP_020893578.1, XP_020894115.1, XP_020895988.1, XP_020896180.1, XP_020896800.1, XP_020896927.1, XP_020897888.1, XP_020906584.1, XP_020906586.1, XP_020907333.1, XP_020913119.1, XP_020916263.1, XP_020917549.1, XP_020917667.1	XP_001618258.1, XP_001618259.1, XP_001619029.1, XP_001630070.2, XP_001630309.1, XP_001632584.1, XP_001638523.1, XP_001640351.1, XP_001640356.1, XP_001640459.1, XP_001640480.1, XP_032224817.2, XP_032225152.1, XP_032231278.1, XP_032232069.1, XP_032232854.1, XP_032237531.1, XP_032238441.1, XP_048575528.1, XP_048575529.1, XP_048575530.1, XP_048575531.1, XP_048575532.1, XP_048575533.1, XP_048575534.1
OG0000077	transcript_HQ_E4_1_transcript11315/f2p0/2001|m.1292, transcript_HQ_E4_1_transcript11517/f5p0/1980|m.570, transcript_HQ_E4_1_transcript12900/f2p0/1911|m.569, transcript_HQ_E4_1_transcript13021/f9p0/1900|m.906, transcript_HQ_E4_1_transcript16437/f2p0/1725|m.241, transcript_HQ_E4_1_transcript20062/f6p0/1579|m.534, transcript_HQ_E4_1_transcript21397/f22p0/1495|m.1217, transcript_HQ_E4_1_transcript299…	transcript_HQ_E3_1_transcript10001/f2p0/1376|m.43, transcript_HQ_E3_1_transcript10360/f2p0/1352|m.202, transcript_HQ_E3_1_transcript1079/f2p0/2508|m.432, transcript_HQ_E3_1_transcript12233/f3p0/1229|m.57, transcript_HQ_E3_1_transcript13052/f2p0/1188|m.891, transcript_HQ_E3_1_transcript3400/f2p0/1973|m.29, transcript_HQ_E3_1_transcript5296/f24p0/1674|m.393, transcript_HQ_E3_1_transcript7714/f2p0/1…	adi2mcaRNA11311_R3, adi2mcaRNA11313_R1, adi2mcaRNA11313_R8, adi2mcaRNA11315_R2, adi2mcaRNA11316_R0, adi2mcaRNA39918_R1, augustus.g11665.t1, augustus.g13882.t1, augustus.g13887.t1, augustus.g2312.t1, augustus.g2318.t1, augustus.g2325.t1, augustus.g58146.t1	XP_015748754.1, XP_015748755.1, XP_015749259.1, XP_015749260.1, XP_015749261.1, XP_015749262.1, XP_015757483.1, XP_015757484.1, XP_015757489.1, XP_015757490.1, XP_015757491.1, XP_015757492.1, XP_015757493.1, XP_015757494.1, XP_015757495.1, XP_015757508.1, XP_015757509.1, XP_015757510.1, XP_015757511.1, XP_015757515.1	XP_029205593.2, XP_029205594.2, XP_029205597.2, XP_029205598.2, XP_029205599.2, XP_029205600.1, XP_029205603.2, XP_029205605.2, XP_029205606.2, XP_029205607.2, XP_029205610.2, XP_029205612.2, XP_029213470.2, XP_029213473.2, XP_029213474.2, XP_029213502.2, XP_044181188.1, XP_044181415.1, XP_044181848.1, XP_044181849.1, XP_044181850.1, XP_044181922.1, XP_044181923.1, XP_044181924.1, XP_044181925.1	XP_022805936.1, XP_022807925.1
OG0000078			adi2mcaRNA19784_R2, augustus.g44682.t1, augustus.g44688.t1, augustus.g8806.t1	XP_015749484.1, XP_015760875.1, XP_015765144.1, XP_015765146.1, XP_015765147.1, XP_015765148.1, XP_015765149.1, XP_015765150.1, XP_015765151.1, XP_015765152.1, XP_015765153.1, XP_015765154.1, XP_015765155.1, XP_015765156.1, XP_015765157.1, XP_015765162.1, XP_015765176.1, XP_015775330.1, XP_015775332.1, XP_015775919.1, XP_015776578.1, XP_015780816.1	XP_029182320.2, XP_029183712.1, XP_029183713.1, XP_029183714.1, XP_029193024.2, XP_029202711.2, XP_029202712.2, XP_029202741.2, XP_029202742.2, XP_044163925.1, XP_044169930.1, XP_044170736.1, XP_044170737.1, XP_044170738.1, XP_044179510.1, XP_044179511.1, XP_044181044.1, XP_044181045.1, XP_044181046.1, XP_044181050.1, XP_044181051.1, XP_044181093.1, XP_044181094.1, XP_044181096.1, XP_044181097.1,…		XP_020896879.2, XP_028513039.1, XP_028515347.1, XP_028518463.1	XP_032241812.2, XP_048587699.1, XP_048587700.1, XP_048587701.1
OG0000079		transcript_HQ_E3_1_transcript10030/f2p0/1367|m.145	adi2mcaRNA21755_R5, augustus.g18247.t1, augustus.g27755.t1, augustus.g2933.t1, augustus.g2934.t1, augustus.g36687.t1, augustus.g36689.t1, augustus.g36692.t1, augustus.g36695.t1, augustus.g36696.t1, augustus.g36699.t1, augustus.g36700.t1, augustus.g36701.t1, augustus.g36702.t1	XP_015759507.1, XP_015759508.1, XP_015759509.1, XP_015759510.1, XP_015759511.1, XP_015759512.1, XP_015759513.1, XP_015759514.1, XP_015759515.1, XP_015759516.1, XP_015759517.1, XP_015759633.1, XP_015759634.1	XP_029191586.2, XP_029191587.2, XP_029191588.2, XP_029191589.2, XP_029191590.2, XP_029191591.2, XP_029200004.2, XP_029200005.2	XP_022789340.1, XP_022789341.1, XP_022789342.1, XP_022789343.1, XP_022789344.1, XP_022789345.1, XP_022789346.1, XP_022789347.1, XP_022789348.1, XP_022789349.1, XP_022789350.1, XP_022789351.1, XP_022789352.1, XP_022789354.1, XP_022789355.1, XP_022789356.1, XP_022789357.1, XP_022789358.1, XP_022789391.1, XP_022792973.1	XP_020892241.1, XP_020892242.1, XP_020892361.1	XP_001639713.2, XP_032220743.1, XP_032220744.1, XP_032220745.1, XP_032220746.1, XP_032220747.1, XP_032220748.1, XP_032220749.1, XP_032220750.1, XP_032220751.1, XP_032220752.1, XP_032220753.1, XP_032220754.1, XP_048584573.1, XP_048584574.1, XP_048584575.1, XP_048584576.1, XP_048584577.1, XP_048584578.1, XP_048584579.1
OG0000080	transcript_HQ_E4_1_transcript2426/f3p0/2915|m.247, transcript_HQ_E4_1_transcript419/f2p0/3794|m.1205, transcript_HQ_E4_1_transcript906/f3p0/3388|m.960	transcript_HQ_E3_1_transcript14226/f2p0/1125|m.702, transcript_HQ_E3_1_transcript4628/f2p0/1810|m.185, transcript_HQ_E3_1_transcript4857/f2p0/1814|m.1037	augustus.g35290.t1, augustus.g35291.t1, augustus.g35292.t1, augustus.g35293.t1, augustus.g35294.t1, augustus.g60585.t1, augustus.g60586.t1	XP_015762161.1, XP_015766826.1, XP_015766828.1, XP_015766829.1, XP_015766830.1, XP_015766831.1, XP_015766832.1	XP_029191684.2, XP_029191685.2, XP_029191686.2, XP_029191704.2, XP_029191705.2, XP_029191707.2, XP_029191750.2, XP_029211170.1, XP_029211171.1, XP_029211173.2, XP_029211174.1, XP_029211176.2, XP_044184305.1, XP_044185101.1, XP_044185102.1, XP_044185103.1	XP_022784100.1, XP_022784104.1, XP_022784138.1, XP_022784139.1, XP_022784146.1, XP_022784172.1, XP_022784173.1, XP_022784226.1, XP_022784227.1, XP_022788369.1, XP_022788370.1, XP_022788371.1, XP_022788372.1, XP_022788380.1	XP_020901040.1, XP_020901047.1, XP_020901401.1, XP_020901404.1, XP_020901406.1, XP_020901409.1, XP_020916609.1, XP_020916629.2, XP_028515171.1	XP_001640112.2, XP_032221044.2, XP_032221045.1, XP_032221068.1, XP_032221069.1, XP_032221070.1, XP_032221425.2, XP_032223440.1, XP_032223441.1, XP_032223444.1, XP_048575827.1, XP_048576345.1, XP_048576346.1, XP_048580918.1, XP_048580920.1, XP_048580922.1, XP_048580923.1, XP_048580924.1, XP_048580925.1, XP_048581541.1
OG0000081	transcript_HQ_E4_1_transcript10534/f2p0/2044|m.359, transcript_HQ_E4_1_transcript4678/f2p0/2533|m.244		adi2mcaRNA13288_R9, adi2mcaRNA21342_R8, augustus.g10169.t1, augustus.g10171.t1, augustus.g23969.t1, augustus.g23984.t1, augustus.g36995.t1, augustus.g39746.t1, augustus.g39752.t1, augustus.g4162.t1, augustus.g4168.t1, augustus.g4172.t1, augustus.g45785.t1, augustus.g45786.t1, augustus.g45790.t1, augustus.g45791.t1, augustus.g45799.t1, augustus.g67963.t1, augustus.g67964.t1, augustus.g67970.t1, au…	XP_015748226.1, XP_015748227.1, XP_015748230.1, XP_015748231.1, XP_015749020.1, XP_015749021.1, XP_015750358.1, XP_015750359.1, XP_015750509.1, XP_015753373.1, XP_015759318.1, XP_015766618.1, XP_015780842.1, XP_015780843.1, XP_015780844.1, XP_015780845.1, XP_015780846.1, XP_015780847.1, XP_015780849.1, XP_015780850.1	XP_029179788.2, XP_029202915.2, XP_029202931.1, XP_029202954.2, XP_029202956.2, XP_029210650.2, XP_044171052.1, XP_044171053.1, XP_044171054.1, XP_044171056.1, XP_044171057.1, XP_044171058.1, XP_044171059.1, XP_044171060.1, XP_044171061.1, XP_044171062.1, XP_044171063.1, XP_044171064.1, XP_044171068.1, XP_044171072.1, XP_044171077.1, XP_044171078.1, XP_044171079.1, XP_044171080.1, XP_044171081.1,…	XP_022803118.1
OG0000082	transcript_HQ_E4_1_transcript29848/f6p0/938|m.48	transcript_HQ_E3_1_transcript17093/f43p0/864|m.726	augustus.g16009.t1, augustus.g16179.t1, augustus.g16180.t1, augustus.g16182.t1, augustus.g16183.t1, augustus.g17877.t1, augustus.g17879.t1, augustus.g17881.t1, augustus.g19731.t1, augustus.g19732.t1, augustus.g19733.t1, augustus.g3320.t1, augustus.g33801.t1, augustus.g33802.t1, augustus.g33804.t1, augustus.g33805.t1, augustus.g33806.t1, augustus.g33808.t1, augustus.g33809.t1, augustus.g33812.t1, …	XP_015748860.1, XP_015753988.1, XP_015763397.1, XP_015775474.1, XP_015776808.1, XP_015780405.1	XP_029188255.2, XP_029194152.1, XP_029196599.2, XP_029212999.2, XP_044164259.1, XP_044175885.1	XP_022782393.1, XP_022792389.1, XP_022792390.1, XP_022792391.1, XP_022794488.1, XP_022796942.1, XP_022798608.1	XP_020893573.1, XP_020893621.1, XP_020896796.1, XP_020906580.1, XP_020908692.1, XP_020913115.1, XP_020913116.1, XP_020916257.1, XP_020916258.1, XP_020917664.1, XP_028519350.1, XP_028519351.1	XP_001640349.2, XP_032218011.1, XP_032219190.1, XP_032220179.2, XP_032221569.1, XP_032221570.2, XP_032231249.2, XP_032232849.2, XP_032237527.2, XP_032237553.2, XP_032238217.1, XP_048575984.1, XP_048575985.1, XP_048576351.1, XP_048577108.1, XP_048577109.1
OG0000083	transcript_HQ_E4_1_transcript12041/f5p0/1942|m.742, transcript_HQ_E4_1_transcript16539/f2p0/1739|m.499, transcript_HQ_E4_1_transcript25092/f2p0/1334|m.1374		adi2mcaRNA34664_R0, adi2mcaRNA39821_R0, augustus.g14300.t1, augustus.g47657.t1, augustus.g9959.t1, augustus.g996.t1, augustus.g9961.t1	XP_015749184.1, XP_015749185.1, XP_015749186.1, XP_015749187.1, XP_015749188.1, XP_015749189.1, XP_015760487.1, XP_015760488.1, XP_015777125.1, XP_015777127.1, XP_015777139.1, XP_015777140.1, XP_015778550.1, XP_015778552.1, XP_015779607.1	XP_029182360.2, XP_029198230.2, XP_029200019.2, XP_029201764.2, XP_044165974.1, XP_044165975.1, XP_044165976.1, XP_044165977.1, XP_044166018.1, XP_044172036.1, XP_044172184.1, XP_044172185.1, XP_044172186.1, XP_044181386.1, XP_044181387.1, XP_044181388.1, XP_044181390.1, XP_044181391.1	XP_022778894.1, XP_022779885.1, XP_022793695.1, XP_022793697.1, XP_022793738.1, XP_022793741.1, XP_022793742.1, XP_022797356.1, XP_022797380.1, XP_022805749.1, XP_022806521.1, XP_022806707.1, XP_022806708.1, XP_022806709.1, XP_022806715.1, XP_022809553.1	XP_020892311.1, XP_020892312.1, XP_020900588.1, XP_020906907.1, XP_020906911.1, XP_020906993.1, XP_020907501.1, XP_020907502.1, XP_020908228.1, XP_020908242.1, XP_020914128.2, XP_028517030.1	XP_001631095.2, XP_001632831.3, XP_001632832.2, XP_001641937.3, XP_001641938.3, XP_048580369.1, XP_048586668.1
OG0000084	transcript_HQ_E4_1_transcript9948/f4p0/2077|m.1282		adi2mcaRNA28013_R0, adi2mcaRNA28013_R1, adi2mcaRNA28013_R3, adi2mcaRNA28013_R4, adi2mcaRNA28013_R5, adi2mcaRNA28013_R6, augustus.g24743.t1, augustus.g30500.t1, augustus.g34203.t1, augustus.g40172.t1, augustus.g42176.t1, augustus.g43894.t1, augustus.g57055.t1, augustus.g69754.t1, augustus.g8334.t1	XP_015756365.1, XP_015756707.1, XP_015770583.1, XP_015772598.1, XP_015774437.1, XP_015775439.1	XP_029207214.2, XP_029209285.2, XP_044165368.1, XP_044165677.1, XP_044165715.1, XP_044166275.1, XP_044167188.1, XP_044171550.1, XP_044171874.1, XP_044172166.1, XP_044172199.1, XP_044180015.1, XP_044183676.1, XP_044184268.1	XP_022777519.1, XP_022777898.1, XP_022779371.1, XP_022784609.1, XP_022787930.1, XP_022791504.1, XP_022794113.1, XP_022794486.1, XP_022798386.1, XP_022798387.1, XP_022800925.1, XP_022802010.1, XP_022802093.1, XP_022807361.1, XP_022807948.1, XP_022808278.1, XP_022810589.1	XP_020894078.1, XP_020899465.1, XP_020905107.1, XP_020908130.2, XP_020912990.1, XP_028516393.1, XP_028518942.1, XP_028519091.1	XP_032223068.2, XP_032226582.1, XP_032226591.1, XP_032226675.2, XP_032227446.2, XP_032227850.1, XP_032229314.1, XP_032234852.1, XP_032235990.1, XP_032236055.2, XP_032240657.1, XP_032240658.2, XP_032241520.2, XP_048583931.1, XP_048584824.1, XP_048588358.1, XP_048588877.1
OG0000085	transcript_HQ_E4_1_transcript15272/f2p0/1784|m.862, transcript_HQ_E4_1_transcript19432/f2p0/1607|m.1175	transcript_HQ_E3_1_transcript21503/f3p0/762|m.426	adi2mcaRNA10967_R3, adi2mcaRNA10967_R4, adi2mcaRNA10967_R8, adi2mcaRNA10967_R9, adi2mcaRNA13323_R8, adi2mcaRNA21286_R0, adi2mcaRNA25520_R4, adi2mcaRNA27422_R6, adi2mcaRNA5859_R3, adi2mcaRNA8186_R7, adi2mcaRNA8186_R9, augustus.g11819.t1, augustus.g16023.t1, augustus.g19848.t1, augustus.g273.t1, augustus.g30970.t1, augustus.g46294.t1, augustus.g46300.t1, augustus.g54949.t1, augustus.g63476.t1	XP_015748714.1, XP_015752474.1, XP_015753878.1, XP_015754607.1, XP_015757155.1, XP_015757156.1, XP_015759315.1, XP_015759331.1, XP_015759355.1, XP_015765381.1, XP_015766555.1, XP_015770379.1, XP_015772084.1, XP_015772101.1, XP_015772102.1, XP_015774486.1, XP_015774488.1, XP_015779283.1, XP_015779368.1, XP_015779790.1	XP_044163203.1, XP_044163204.1, XP_044163771.1, XP_044163839.1, XP_044164507.1, XP_044164508.1, XP_044164824.1, XP_044165526.1, XP_044165666.1, XP_044166166.1, XP_044167060.1, XP_044168476.1, XP_044169295.1, XP_044169624.1, XP_044171184.1, XP_044174361.1, XP_044174694.1, XP_044175325.1, XP_044175459.1, XP_044175590.1, XP_044177087.1, XP_044178244.1, XP_044182176.1	XP_022798641.1, XP_022804875.1, XP_022809866.1	XP_020893446.1, XP_020896465.1, XP_020898546.1, XP_020912210.2, XP_020915135.2, XP_028515209.1, XP_028516716.1, XP_028518692.1
OG0000086	transcript_HQ_E4_1_transcript22220/f2p0/1469|m.1003		adi2mcaRNA27142_R5, adi2mcaRNA28245_R7, adi2mcaRNA5709_R9, augustus.g2211.t1, augustus.g2214.t1, augustus.g2222.t1, augustus.g23290.t1, augustus.g23292.t1, augustus.g23296.t1, augustus.g23300.t1, augustus.g51225.t1, augustus.g58954.t1	XP_015752341.1, XP_015752342.1, XP_015752343.1, XP_015768328.1, XP_015770653.1, XP_015771840.1, XP_015772788.1, XP_015772797.1, XP_015772798.1, XP_015772800.1, XP_015772806.1, XP_015772807.1, XP_015772808.1, XP_015772809.1	XP_029184492.2, XP_029184493.2, XP_029184494.2, XP_029184495.2, XP_029184578.2, XP_029184656.2, XP_029184658.2, XP_029194494.2, XP_029209411.2, XP_029209412.2, XP_044171229.1, XP_044173750.1, XP_044173751.1	XP_022779779.1	XP_020893869.1, XP_020893893.1, XP_020894295.1, XP_020894296.1, XP_020894299.1, XP_020894858.2, XP_020894887.1, XP_020895683.1, XP_020900473.1, XP_020900474.1, XP_020900493.1, XP_020901817.1, XP_020901859.1, XP_020907422.1, XP_020910693.1, XP_020912160.2, XP_020912164.2, XP_020913157.1, XP_020914277.1, XP_020916968.1, XP_020917566.1, XP_028513081.1	XP_001622331.2, XP_001632542.3, XP_001634861.3, XP_001635453.2, XP_001635467.3, XP_001638910.3, XP_032223447.1, XP_032232778.1, XP_032237407.1, XP_032237869.2, XP_032237870.2, XP_032240184.1, XP_032240872.2, XP_032242991.1
OG0000087			adi2mcaRNA13404_R7, adi2mcaRNA13405_R1, adi2mcaRNA13405_R4, adi2mcaRNA26330_R7, adi2mcaRNA36089_R6, adi2mcaRNA36089_R7, adi2mcaRNA38195_R4, adi2mcaRNA38195_R5, adi2mcaRNA38195_R6, adi2mcaRNA38195_R8, augustus.g10790.t1, augustus.g10791.t1, augustus.g14323.t1, augustus.g14325.t1, augustus.g19359.t1, augustus.g19718.t1, augustus.g19724.t1, augustus.g20382.t1, augustus.g20384.t1, augustus.g20390.t1,…	XP_015747770.1, XP_015759413.1, XP_015759414.1, XP_015771094.1, XP_015779813.1	XP_029184002.2, XP_029197154.2, XP_029204076.2, XP_044163871.1, XP_044163884.1, XP_044165673.1, XP_044168440.1, XP_044168445.1, XP_044171319.1, XP_044171320.1, XP_044171739.1, XP_044171817.1, XP_044171818.1, XP_044174275.1, XP_044175281.1, XP_044175622.1, XP_044179889.1, XP_044182163.1, XP_044183000.1, XP_044183215.1	XP_022786850.1, XP_022793733.1, XP_022809137.1	XP_020914325.1, XP_028513627.1, XP_028519054.1	XP_048575296.1, XP_048576784.1
OG0000088			augustus.g39515.t1	XP_015748087.1, XP_015748467.1, XP_015748471.1, XP_015748607.1, XP_015749452.1, XP_015757643.1, XP_015764624.1, XP_015764625.1, XP_015765523.1, XP_015768778.1, XP_015768783.1, XP_015768784.1, XP_015768785.1, XP_015768786.1, XP_015770385.1, XP_015770386.1, XP_015771309.1, XP_015771310.1, XP_015771311.1, XP_015771312.1, XP_015771313.1, XP_015771315.1, XP_015771321.1, XP_015771743.1, XP_015771744.1,…	XP_044167149.1, XP_044167150.1, XP_044167151.1, XP_044167152.1, XP_044167157.1, XP_044167160.1, XP_044167172.1, XP_044170430.1, XP_044171973.1, XP_044171974.1, XP_044177253.1, XP_044177257.1, XP_044177265.1, XP_044177266.1, XP_044177267.1, XP_044177273.1, XP_044177277.1, XP_044177278.1, XP_044177280.1, XP_044177327.1, XP_044177331.1	XP_022797444.1, XP_022806577.1, XP_022806976.1, XP_022807967.1, XP_022809606.1	XP_020905056.1, XP_020908386.1, XP_020908396.2, XP_020911524.1, XP_020911525.1, XP_020913152.1, XP_020913778.2, XP_020913814.1, XP_028514500.1, XP_028516695.1, XP_028517040.1, XP_028518894.1	XP_048583881.1, XP_048583963.1, XP_048584032.1
OG0000089	transcript_HQ_E4_1_transcript4994/f3p0/2483|m.892, transcript_HQ_E4_1_transcript6723/f2p0/2319|m.780	transcript_HQ_E3_1_transcript17915/f2p0/944|m.780, transcript_HQ_E3_1_transcript3710/f2p0/1930|m.117	adi2mcaRNA13096_R2, adi2mcaRNA13096_R4, adi2mcaRNA13096_R7, augustus.g37326.t1, augustus.g37331.t1, augustus.g37333.t1, augustus.g37341.t1, augustus.g49464.t1, augustus.g6768.t1	XP_015750409.1, XP_015759161.1, XP_015759162.1, XP_015759163.1, XP_015759164.1, XP_015759166.1, XP_015759167.1	XP_029192439.2, XP_029192512.2, XP_029192583.2, XP_029192661.2, XP_029192713.2, XP_029192780.2, XP_029192850.2, XP_029192931.2, XP_029203796.2, XP_029203797.2, XP_044178248.1	XP_022779943.1, XP_022794929.1, XP_022794930.1, XP_022794931.1, XP_022794932.1, XP_022794933.1, XP_022794934.1, XP_022794935.1, XP_022794936.1, XP_022794938.1	XP_020910636.1, XP_020914132.1, XP_028517778.1, XP_028517779.1, XP_028517780.1, XP_028517781.1, XP_028517782.1, XP_028517783.1, XP_028517784.1, XP_028517785.1, XP_028517786.1, XP_028518307.1	XP_001630895.1, XP_032227336.2, XP_032227337.2, XP_032231595.2, XP_032235455.1, XP_032235456.1, XP_032235457.1, XP_032235458.1, XP_032235459.1, XP_032235460.1, XP_032235461.1, XP_048578146.1, XP_048578147.1, XP_048578148.1, XP_048578149.1, XP_048578150.1, XP_048578151.1, XP_048578152.1, XP_048578153.1, XP_048578154.1, XP_048578155.1, XP_048578156.1, XP_048578157.1
OG0000090			adi2mcaRNA13290_R0, adi2mcaRNA13290_R3, adi2mcaRNA13290_R5, adi2mcaRNA13290_R6, adi2mcaRNA13290_R7, adi2mcaRNA13290_R8, adi2mcaRNA13290_R9, adi2mcaRNA13292_R4, adi2mcaRNA25283_R9, adi2mcaRNA31534_R2, adi2mcaRNA41284_R0, adi2mcaRNA8706_R6, augustus.g21928.t1, augustus.g23593.t1, augustus.g24630.t1, augustus.g25737.t1, augustus.g40536.t1, augustus.g40828.t1, augustus.g56575.t1	XP_015750411.1, XP_015755039.1, XP_015759337.1, XP_015759338.1, XP_015759339.1, XP_015759558.1, XP_015762126.1, XP_015770198.1, XP_015775767.1	XP_044163902.1, XP_044164519.1, XP_044165352.1, XP_044165650.1, XP_044166362.1, XP_044166363.1, XP_044168336.1, XP_044169894.1, XP_044170436.1, XP_044170974.1, XP_044171766.1, XP_044172390.1, XP_044173514.1, XP_044173525.1, XP_044174241.1, XP_044176035.1, XP_044176036.1, XP_044176621.1, XP_044176622.1, XP_044176641.1, XP_044177451.1, XP_044177773.1, XP_044179442.1, XP_044179561.1, XP_044179620.1,…	XP_022777782.1	XP_020894700.1, XP_020905008.1, XP_020913752.2, XP_028512973.1, XP_028514356.1, XP_028514453.1, XP_028515614.1, XP_028516108.1, XP_028516684.1, XP_028517294.1, XP_028517696.1, XP_028518328.1, XP_028518343.1, XP_028519468.1	XP_048586205.1, XP_048587654.1, XP_048588307.1
OG0000091		transcript_HQ_E3_1_transcript20973/f2p0/801|m.220	adi2mcaRNA37267_R1, adi2mcaRNA37267_R3, adi2mcaRNA37267_R4, adi2mcaRNA37267_R7, adi2mcaRNA6260_R6, adi2mcaRNA6260_R8, augustus.g28867.t1, augustus.g4599.t1, augustus.g55962.t1, augustus.g64651.t1	XP_015751888.1, XP_015752776.1, XP_015757513.1, XP_015759410.1, XP_015767475.1, XP_015769128.1, XP_015774643.1, XP_015780812.1	XP_029183136.2, XP_029183554.2, XP_029189942.1, XP_029190097.2, XP_029193752.2, XP_029203497.2, XP_029206948.2, XP_029210213.2, XP_029213894.2, XP_044163816.1, XP_044165484.1, XP_044165485.1, XP_044166164.1, XP_044166871.1, XP_044167661.1, XP_044168656.1, XP_044169001.1, XP_044169635.1, XP_044169856.1, XP_044170585.1, XP_044171185.1, XP_044171186.1, XP_044171493.1, XP_044171800.1, XP_044171831.1,…	XP_022786598.1, XP_022806809.1, XP_022806982.1	XP_020893521.1, XP_020894445.1, XP_020900833.1, XP_020905017.1, XP_020906396.1, XP_020907171.1, XP_020910323.1, XP_020912548.1, XP_020917220.1, XP_020917221.1, XP_028516932.1, XP_028519644.1	XP_032221472.1, XP_048583933.1
OG0000092			adi2mcaRNA10482_R0, adi2mcaRNA10482_R1, adi2mcaRNA10482_R2, adi2mcaRNA10482_R5, adi2mcaRNA10482_R9, adi2mcaRNA37960_R8, augustus.g11688.t1, augustus.g28863.t1, augustus.g29559.t1, augustus.g32881.t1, augustus.g38155.t1	XP_015747167.1, XP_015747596.1, XP_015752859.1, XP_015754402.1, XP_015756710.1, XP_015758294.1, XP_015769862.1, XP_015771208.1, XP_015772786.1, XP_015772849.1, XP_015773448.1, XP_015778927.1	XP_029181403.2, XP_029204860.2, XP_029210619.2, XP_029210899.2, XP_044165823.1, XP_044166001.1, XP_044166274.1, XP_044166737.1, XP_044167912.1, XP_044168097.1, XP_044168496.1, XP_044170047.1, XP_044170762.1, XP_044170970.1, XP_044171467.1, XP_044171924.1, XP_044171925.1, XP_044172427.1, XP_044174359.1, XP_044175961.1, XP_044177463.1, XP_044178231.1, XP_044181042.1, XP_044183724.1	XP_022780505.1, XP_022782764.1, XP_022784343.1, XP_022790440.1, XP_022795598.1	XP_020895949.1, XP_020903802.2, XP_020908381.1, XP_028519119.1	XP_048576072.1, XP_048576807.1, XP_048577011.1, XP_048578270.1, XP_048578712.1, XP_048578771.1, XP_048579024.1, XP_048579139.1, XP_048582532.1, XP_048583792.1, XP_048583801.1, XP_048583813.1, XP_048583851.1, XP_048586728.1, XP_048586867.1, XP_048587020.1, XP_048587440.1, XP_048587898.1, XP_048587900.1
OG0000093	transcript_HQ_E4_1_transcript9030/f2p0/2137|m.922		adi2mcaRNA18407_R2, adi2mcaRNA18407_R9, adi2mcaRNA21838_R2, adi2mcaRNA21838_R4, adi2mcaRNA21838_R6, adi2mcaRNA21838_R7, adi2mcaRNA21838_R9, adi2mcaRNA22277_R3, adi2mcaRNA35205_R1, adi2mcaRNA35205_R2, adi2mcaRNA35205_R3, adi2mcaRNA35205_R5, adi2mcaRNA35205_R6, adi2mcaRNA35205_R7, adi2mcaRNA35205_R9, adi2mcaRNA37935_R4, augustus.g57671.t1	XP_015747522.1, XP_015753859.1, XP_015754713.1, XP_015763913.1, XP_015763915.1, XP_015765541.1, XP_015766192.1, XP_015767079.1, XP_015767469.1, XP_015770305.1, XP_015774723.1, XP_015775681.1, XP_015779025.1	XP_029180550.2, XP_029183414.2, XP_029183499.2, XP_029195155.2, XP_044165362.1, XP_044166113.1, XP_044167290.1, XP_044167544.1, XP_044169548.1, XP_044169840.1, XP_044172059.1, XP_044174766.1, XP_044175464.1, XP_044175699.1, XP_044176586.1, XP_044176748.1, XP_044178493.1, XP_044179070.1, XP_044179520.1, XP_044182144.1, XP_044182696.1, XP_044182697.1, XP_044183837.1	XP_022781426.1, XP_022788129.1, XP_022788169.1, XP_022791503.1, XP_022792296.1, XP_022796419.1, XP_022796430.1, XP_022796583.1, XP_022797622.1, XP_022802835.1, XP_022807308.1, XP_022809255.1, XP_022810486.1	XP_028515174.1	XP_032226309.2, XP_048584683.1, XP_048584822.1, XP_048586200.1, XP_048588872.1, XP_048590584.1, XP_048590585.1
OG0000094	transcript_HQ_E4_1_transcript830/f2p0/3450|m.236		adi2mcaRNA11784_R2, adi2mcaRNA31183_R2, adi2mcaRNA31183_R4, adi2mcaRNA36295_R0, adi2mcaRNA36296_R6, augustus.g354.t1, augustus.g38324.t1, augustus.g38325.t1, augustus.g38327.t1, augustus.g62062.t1	XP_015757861.1, XP_015757928.1, XP_015757929.1, XP_015758588.1, XP_015760846.1, XP_015765579.1, XP_015765581.1, XP_015775432.1, XP_015775437.1, XP_015779979.1, XP_015779980.1	XP_044174584.1, XP_044174622.1, XP_044184551.1, XP_044184552.1, XP_044184553.1	XP_022777815.1, XP_022783818.1, XP_022783820.1, XP_022783821.1, XP_022796391.1, XP_022796392.1, XP_022796393.1, XP_022797655.1, XP_022797661.1, XP_022800357.1, XP_022800373.1, XP_022801882.1, XP_022801884.1, XP_022801893.1, XP_022803326.1, XP_022803328.1, XP_022803329.1, XP_022803330.1, XP_022803331.1, XP_022803332.1, XP_022806306.1, XP_022806308.1	XP_020895665.1, XP_020898637.1, XP_020912886.1, XP_020912915.2, XP_020917565.2, XP_028514424.1	XP_048586968.1, XP_048586969.1, XP_048586970.1, XP_048586971.1, XP_048586972.1, XP_048586974.1, XP_048586975.1, XP_048587613.1, XP_048587614.1, XP_048587615.1, XP_048587616.1, XP_048587617.1, XP_048587618.1, XP_048587619.1, XP_048587620.1, XP_048587621.1, XP_048587622.1, XP_048587623.1, XP_048587813.1, XP_048587814.1
OG0000095		transcript_HQ_E3_1_transcript13018/f3p0/1191|m.802	adi2mcaRNA14103_R3, adi2mcaRNA14103_R4, adi2mcaRNA24361_R9, adi2mcaRNA27526_R1, adi2mcaRNA27526_R2, adi2mcaRNA27526_R3, adi2mcaRNA27526_R4, adi2mcaRNA27526_R5, adi2mcaRNA31519_R7, adi2mcaRNA31892_R0, adi2mcaRNA3475_R7, adi2mcaRNA3475_R8, augustus.g22206.t1, augustus.g44927.t1, augustus.g45710.t1, augustus.g61615.t1, augustus.g67386.t1	XP_015759379.1, XP_015760079.1, XP_015769352.1, XP_015772178.1, XP_015775746.1, XP_015776090.1, XP_015778130.1, XP_015779842.1	XP_029180652.2, XP_029182628.2, XP_029199697.2, XP_044165516.1, XP_044169632.1, XP_044170491.1, XP_044170492.1, XP_044170917.1, XP_044171913.1, XP_044181012.1, XP_044182038.1, XP_044183925.1, XP_044184715.1, XP_044184759.1, XP_044184779.1, XP_044185094.1, XP_044185117.1	XP_022777911.1, XP_022780469.1, XP_022783274.1, XP_022788859.1, XP_022791375.1, XP_022791376.1, XP_022793277.1, XP_022796594.1, XP_022803321.1, XP_022803495.1, XP_022803496.1, XP_022806483.1, XP_022807578.1, XP_022807923.1, XP_022808194.1	XP_020901283.1, XP_020903171.2, XP_020906327.1, XP_020907163.1, XP_020910309.1, XP_020912974.1, XP_020915483.2, XP_028515213.1, XP_028517129.1, XP_028517189.1, XP_028519155.1, XP_028519650.1	XP_032219208.2, XP_032219366.1, XP_032239786.2, XP_048589269.1, XP_048589972.1
OG0000096	transcript_HQ_E4_1_transcript3383/f2p0/2704|m.1318		adi2mcaRNA27318_R0, adi2mcaRNA5856_R0, augustus.g14988.t1, augustus.g14989.t1, augustus.g28844.t1, augustus.g28853.t1, augustus.g40416.t1, augustus.g40417.t1, augustus.g50869.t1, augustus.g70696.t1	XP_015747428.1, XP_015752408.1, XP_015752409.1, XP_015771998.1, XP_015772003.1	XP_029185197.2, XP_029185386.2, XP_029196811.2, XP_029196819.2, XP_029196825.2, XP_029196830.2, XP_029196837.2	XP_022783681.1, XP_022792120.1, XP_022792122.1, XP_022796398.1, XP_022796746.1, XP_022796755.1	XP_020894626.1, XP_020898242.2, XP_020900788.1, XP_020902404.1, XP_020908220.1, XP_020908227.1, XP_020908235.1, XP_028514272.1, XP_028515335.1, XP_028519285.1, XP_028519312.1, XP_028519313.1, XP_028519314.1	XP_001624073.3, XP_001625959.2, XP_032226806.1, XP_032226807.1, XP_032227133.2, XP_032233393.2, XP_032238240.2, XP_032238241.1, XP_032239134.2, XP_048577938.1, XP_048577939.1, XP_048577986.1, XP_048577987.1, XP_048581890.1, XP_048581891.1, XP_048581892.1, XP_048581893.1, XP_048583357.1, XP_048583358.1, XP_048583446.1, XP_048583447.1, XP_048583448.1, XP_048583517.1, XP_048583733.1, XP_048583734.1,…
OG0000097	transcript_HQ_E4_1_transcript11435/f2p0/1875|m.331, transcript_HQ_E4_1_transcript15676/f2p0/1763|m.614, transcript_HQ_E4_1_transcript19875/f3p0/1575|m.1060, transcript_HQ_E4_1_transcript27148/f2p0/1210|m.415, transcript_HQ_E4_1_transcript5620/f2p0/2422|m.458	transcript_HQ_E3_1_transcript10448/f5p0/1288|m.470, transcript_HQ_E3_1_transcript10940/f8p0/1317|m.127, transcript_HQ_E3_1_transcript5100/f3p0/1751|m.805	adi2mcaRNA23254_R0, adi2mcaRNA23254_R1, adi2mcaRNA23254_R2, adi2mcaRNA23254_R3, adi2mcaRNA23254_R4, adi2mcaRNA23254_R5, adi2mcaRNA23254_R7, adi2mcaRNA28258_R4, adi2mcaRNA40475_R1, adi2mcaRNA40475_R2, adi2mcaRNA40476_R5, adi2mcaRNA40476_R6, augustus.g11886.t1, augustus.g11887.t1, augustus.g11891.t1, augustus.g11892.t1, augustus.g11894.t1, augustus.g16816.t1, augustus.g25547.t1, augustus.g5142.t1, …	XP_015749728.1, XP_015749729.1, XP_015749730.1, XP_015749905.1, XP_015749906.1, XP_015749907.1, XP_015749908.1, XP_015768366.1, XP_015768367.1, XP_015772810.1, XP_015772823.1, XP_015772828.1, XP_015772829.1, XP_015772830.1, XP_015772831.1, XP_015772832.1	XP_029191303.2, XP_029191349.1, XP_044176028.1, XP_044176295.1, XP_044176296.1, XP_044176297.1, XP_044176298.1, XP_044176300.1, XP_044176301.1, XP_044176302.1, XP_044176303.1, XP_044176304.1, XP_044176305.1, XP_044176306.1, XP_044176307.1, XP_044176308.1, XP_044176310.1, XP_044176311.1	XP_022787959.1, XP_022787960.1, XP_022787968.1, XP_022787998.1, XP_022804306.1, XP_022804320.1		XP_001640444.3, XP_032220135.1, XP_032240010.1
OG0000098		transcript_HQ_E3_1_transcript2954/f6p0/2042|m.303	adi2mcaRNA34014_R0, adi2mcaRNA34014_R5, adi2mcaRNA34014_R6, adi2mcaRNA34014_R8, adi2mcaRNA34014_R9, adi2mcaRNA34881_R1, augustus.g16133.t1, augustus.g19385.t1, augustus.g19386.t1, augustus.g19955.t1, augustus.g19958.t1, augustus.g2307.t1, augustus.g23477.t1, augustus.g24942.t1, augustus.g29242.t1, augustus.g3000.t1, augustus.g30460.t1, augustus.g31428.t1, augustus.g31429.t1, augustus.g3339.t1, au…	XP_015759321.1, XP_015778009.1, XP_015778735.1, XP_015780242.1	XP_029194561.1, XP_029210612.2, XP_044166108.1, XP_044167163.1, XP_044168487.1, XP_044170441.1, XP_044171386.1, XP_044171511.1, XP_044174374.1, XP_044175442.1, XP_044179473.1, XP_044185150.1	XP_022796245.1, XP_022800061.1, XP_022803258.1, XP_022809588.1, XP_022809753.1	XP_020893553.1, XP_020914109.1, XP_028512981.1, XP_028518456.1	XP_001621445.3, XP_032234801.1, XP_032234802.1, XP_048576982.1, XP_048578536.1, XP_048578537.1, XP_048581665.1, XP_048582661.1, XP_048590725.1, XP_048590726.1
OG0000099			adi2mcaRNA12308_R7, adi2mcaRNA12308_R8, adi2mcaRNA13570_R0, adi2mcaRNA15536_R0, adi2mcaRNA15536_R2, adi2mcaRNA15536_R4, adi2mcaRNA15536_R5, adi2mcaRNA15536_R6, adi2mcaRNA18784_R0, adi2mcaRNA18784_R1, adi2mcaRNA18784_R2, adi2mcaRNA18784_R4, adi2mcaRNA18784_R5, adi2mcaRNA18784_R6, adi2mcaRNA18784_R7, adi2mcaRNA20067_R9, adi2mcaRNA23716_R7, adi2mcaRNA35425_R1, adi2mcaRNA37471_R0, adi2mcaRNA37471_R1,…	XP_015747113.1, XP_015747503.1, XP_015748519.1, XP_015748914.1, XP_015749005.1, XP_015755931.1, XP_015758431.1, XP_015759554.1, XP_015761327.1, XP_015762649.1, XP_015764271.1, XP_015765437.1, XP_015766512.1, XP_015774962.1, XP_015779152.1, XP_015779211.1	XP_029181388.2, XP_029190067.2, XP_029207896.2, XP_044163852.1, XP_044165422.1, XP_044166339.1, XP_044167017.1, XP_044167046.1, XP_044167467.1, XP_044168114.1, XP_044172044.1, XP_044177095.1, XP_044181000.1, XP_044182207.1	XP_022792408.1	XP_020893356.1, XP_020913801.1, XP_028513148.1, XP_028516205.1
OG0000100	transcript_HQ_E4_1_transcript23655/f3p0/1435|m.110	transcript_HQ_E3_1_transcript19231/f2p0/890|m.891	adi2mcaRNA40969_R0, adi2mcaRNA40969_R1, adi2mcaRNA40969_R8, adi2mcaRNA40969_R9, augustus.g1051.t1, augustus.g11720.t1, augustus.g14356.t1, augustus.g17276.t1, augustus.g22044.t1, augustus.g28115.t1, augustus.g29700.t1, augustus.g32607.t1, augustus.g34118.t1, augustus.g40642.t1, augustus.g40812.t1, augustus.g43881.t1, augustus.g45340.t1, augustus.g46295.t1, augustus.g46497.t1, augustus.g47999.t1, …	XP_015747341.1, XP_015750145.1, XP_015766370.1, XP_015774491.1, XP_015774729.1	XP_029183534.2, XP_044165172.1, XP_044165407.1, XP_044167645.1, XP_044167814.1, XP_044167920.1, XP_044167924.1, XP_044168043.1, XP_044168046.1, XP_044168359.1, XP_044168372.1, XP_044168434.1, XP_044169349.1, XP_044171145.1, XP_044171168.1, XP_044171312.1, XP_044171334.1, XP_044171681.1, XP_044173944.1, XP_044175674.1, XP_044176115.1, XP_044176757.1, XP_044179060.1, XP_044179077.1, XP_044179338.1,…	XP_022794696.1, XP_022797535.1, XP_022797536.1, XP_022803420.1, XP_022803422.1, XP_022805211.1, XP_022810164.1	XP_020898262.1, XP_028516512.1
OG0000101			adi2mcaRNA16547_R0, adi2mcaRNA16547_R1, adi2mcaRNA16547_R2, adi2mcaRNA16547_R5, adi2mcaRNA16547_R7, augustus.g1184.t1, augustus.g1735.t1, augustus.g18879.t1, augustus.g19026.t1, augustus.g19744.t1, augustus.g19745.t1, augustus.g20074.t1, augustus.g21799.t1, augustus.g25027.t1, augustus.g2565.t1, augustus.g25689.t1, augustus.g25730.t1, augustus.g31160.t1, augustus.g31521.t1, augustus.g31940.t1, au…	XP_015748026.1, XP_015762209.1	XP_044167387.1, XP_044174024.1		XP_028517192.1, XP_028519143.1
OG0000102	transcript_HQ_E4_1_transcript17372/f2p0/1684|m.309		adi2mcaRNA27239_R0, adi2mcaRNA27239_R3, adi2mcaRNA27239_R4, adi2mcaRNA27239_R5, adi2mcaRNA27239_R6, adi2mcaRNA27239_R9, adi2mcaRNA30593_R3, adi2mcaRNA38950_R1, adi2mcaRNA38950_R5, adi2mcaRNA38950_R9, adi2mcaRNA5894_R9, adi2mcaRNA7436_R1, augustus.g28431.t1	XP_015748414.1, XP_015752421.1, XP_015753868.1, XP_015759021.1, XP_015762923.1, XP_015770195.1, XP_015771926.1, XP_015774196.1, XP_015777960.1, XP_015778386.1, XP_015778896.1	XP_029180075.2, XP_029180080.2, XP_029183548.2, XP_029197845.1, XP_029207556.2, XP_029208930.2, XP_029209094.2, XP_044162923.1, XP_044163439.1, XP_044164864.1, XP_044165252.1, XP_044165473.1, XP_044166080.1, XP_044167476.1, XP_044167562.1, XP_044168965.1, XP_044168993.1, XP_044169990.1, XP_044171427.1, XP_044171576.1, XP_044171967.1, XP_044172238.1, XP_044172282.1, XP_044172308.1, XP_044173875.1,…	XP_022796397.1, XP_022803171.1	XP_020910315.2	XP_032220294.2, XP_032238952.1, XP_048575395.1, XP_048577473.1, XP_048581429.1, XP_048581471.1, XP_048581507.1, XP_048583370.1, XP_048586618.1
OG0000103	transcript_HQ_E4_1_transcript10226/f2p0/2065|m.761, transcript_HQ_E4_1_transcript1063/f9p0/3313|m.691, transcript_HQ_E4_1_transcript1581/f2p0/3098|m.998, transcript_HQ_E4_1_transcript1943/f4p0/2832|m.1166, transcript_HQ_E4_1_transcript2038/f2p0/2678|m.1376, transcript_HQ_E4_1_transcript20502/f2p0/1550|m.321, transcript_HQ_E4_1_transcript2154/f17p0/2898|m.189, transcript_HQ_E4_1_transcript2777/f2p…	transcript_HQ_E3_1_transcript10783/f2p0/1331|m.394, transcript_HQ_E3_1_transcript11100/f3p0/1299|m.580, transcript_HQ_E3_1_transcript11672/f2p0/1275|m.1049, transcript_HQ_E3_1_transcript13404/f2p0/1163|m.689, transcript_HQ_E3_1_transcript13822/f2p0/1151|m.639, transcript_HQ_E3_1_transcript14455/f2p0/1140|m.294, transcript_HQ_E3_1_transcript1556/f4p0/2330|m.355, transcript_HQ_E3_1_transcript1710/f…	adi2mcaRNA21262_R2, adi2mcaRNA35912_R3, augustus.g12405.t1, augustus.g19587.t1, augustus.g28002.t1, augustus.g29311.t1, augustus.g61199.t1, augustus.g61202.t1, augustus.g61976.t1, augustus.g65935.t1	XP_015749801.1, XP_015764113.1, XP_015766529.1, XP_015774730.1, XP_015774734.1, XP_015779645.1	XP_029197094.2, XP_029197095.2, XP_029197097.2, XP_029197098.2, XP_044164779.1, XP_044164780.1, XP_044164781.1, XP_044164782.1, XP_044164783.1, XP_044184856.1	XP_022780446.1, XP_022789091.1	XP_020900606.1, XP_020904281.1, XP_020909676.1, XP_020909677.1, XP_020909678.1, XP_020915968.1, XP_020916047.1, XP_028517464.1, XP_028519281.1	XP_032236516.2, XP_032236517.2, XP_032236518.2, XP_048582268.1, XP_048582269.1, XP_048582270.1, XP_048582276.1, XP_048582836.1, XP_048584002.1
OG0000104	transcript_HQ_E4_1_transcript28987/f5p0/1053|m.254	transcript_HQ_E3_1_transcript15580/f4p0/1055|m.424	adi2mcaRNA1525_R0, adi2mcaRNA21666_R1, adi2mcaRNA41252_R4, augustus.g13010.t1, augustus.g18605.t1, augustus.g19226.t1, augustus.g1978.t1, augustus.g22928.t1, augustus.g24079.t1, augustus.g30796.t1, augustus.g31637.t1, augustus.g34096.t1, augustus.g3817.t1, augustus.g40608.t1, augustus.g46545.t1, augustus.g46622.t1, augustus.g47890.t1, augustus.g49752.t1, augustus.g50967.t1, augustus.g54150.t1, au…	XP_015748271.1, XP_015750388.1, XP_015751462.1, XP_015751821.1, XP_015754353.1, XP_015760518.1, XP_015761273.1, XP_015761788.1, XP_015762660.1, XP_015763641.1, XP_015763642.1, XP_015766905.1, XP_015767855.1	XP_029183407.2, XP_029209825.2, XP_044163905.1, XP_044164081.1, XP_044165174.1, XP_044166312.1, XP_044166754.1, XP_044166848.1, XP_044167368.1, XP_044167855.1, XP_044169785.1, XP_044173193.1, XP_044174054.1, XP_044175969.1, XP_044177490.1, XP_044179475.1, XP_044181763.1	XP_022790467.1, XP_022807764.1	XP_020901287.1, XP_020908712.1, XP_020917202.1, XP_028512661.1, XP_028512958.1, XP_028513515.1, XP_028515077.1	XP_048582207.1, XP_048586230.1, XP_048586635.1
OG0000105			adi2mcaRNA17368_R0, adi2mcaRNA18113_R8, adi2mcaRNA21665_R0, adi2mcaRNA21665_R2, adi2mcaRNA21665_R3, adi2mcaRNA21665_R4, adi2mcaRNA21665_R8, adi2mcaRNA38803_R0, adi2mcaRNA38803_R3, adi2mcaRNA4802_R5, adi2mcaRNA5145_R0, adi2mcaRNA5145_R3, adi2mcaRNA5145_R5, adi2mcaRNA5145_R6, adi2mcaRNA5145_R9, adi2mcaRNA5147_R6, adi2mcaRNA5148_R5, augustus.g20421.t1, augustus.g25953.t1, augustus.g31638.t1, augustu…	XP_015748272.1, XP_015751816.1, XP_015751817.1, XP_015751818.1, XP_015754321.1, XP_015757143.1, XP_015759354.1, XP_015762969.1, XP_015763639.1, XP_015763916.1, XP_015766076.1, XP_015766876.1, XP_015771006.1, XP_015775324.1	XP_029210526.2, XP_044163889.1, XP_044166638.1, XP_044166753.1, XP_044167365.1, XP_044167366.1, XP_044167367.1, XP_044169784.1, XP_044170828.1, XP_044171599.1, XP_044171604.1, XP_044174050.1, XP_044174051.1, XP_044176759.1, XP_044182588.1, XP_044183906.1	XP_022807768.1	XP_020892415.1, XP_020894230.1, XP_020899063.1, XP_020900836.1, XP_020910378.1, XP_020911981.2, XP_020914390.1, XP_028512660.1, XP_028513004.1, XP_028513516.1, XP_028514436.1, XP_028514529.1, XP_028515709.1, XP_028518525.1	XP_048579013.1
OG0000106	transcript_HQ_E4_1_transcript20347/f6p0/1527|m.1295, transcript_HQ_E4_1_transcript25387/f2p0/1320|m.1261		adi2mcaRNA12649_R0, adi2mcaRNA12649_R1, adi2mcaRNA14456_R2, adi2mcaRNA14456_R7, adi2mcaRNA18263_R2, adi2mcaRNA18263_R4, adi2mcaRNA18263_R5, adi2mcaRNA18263_R6, adi2mcaRNA29305_R0, adi2mcaRNA29305_R1, adi2mcaRNA29305_R4, adi2mcaRNA29305_R5, adi2mcaRNA29305_R7, adi2mcaRNA29305_R8, adi2mcaRNA29305_R9, adi2mcaRNA33538_R2, adi2mcaRNA33538_R4, adi2mcaRNA33538_R8, adi2mcaRNA35062_R0, adi2mcaRNA35062_R2,…	XP_015749658.1, XP_015758759.1, XP_015760395.1, XP_015763769.1, XP_015773775.1, XP_015777602.1, XP_015778902.1	XP_029181444.2, XP_044164917.1, XP_044165248.1, XP_044165719.1, XP_044165778.1, XP_044166435.1, XP_044167015.1, XP_044168102.1, XP_044168293.1, XP_044169688.1, XP_044170048.1, XP_044172246.1, XP_044172503.1, XP_044173896.1, XP_044173933.1, XP_044174997.1, XP_044178481.1, XP_044179398.1, XP_044179639.1, XP_044180663.1, XP_044182117.1, XP_044182217.1, XP_044182940.1	XP_022789131.1, XP_022790203.1, XP_022794384.1, XP_022795666.1, XP_022807928.1	XP_028514420.1, XP_028517064.1, XP_028517398.1, XP_028518702.1	XP_032237067.2
OG0000107	transcript_HQ_E4_1_transcript22464/f2p0/1461|m.296, transcript_HQ_E4_1_transcript30026/f10p0/864|m.1109	transcript_HQ_E3_1_transcript14327/f5p0/1117|m.1056, transcript_HQ_E3_1_transcript18675/f4p0/1011|m.476, transcript_HQ_E3_1_transcript18738/f29p0/865|m.631, transcript_HQ_E3_1_transcript18924/f9p0/891|m.1040, transcript_HQ_E3_1_transcript24479/f2p0/590|m.516	adi2mcaRNA4115_R2, augustus.g35418.t1, augustus.g39189.t1, augustus.g5218.t1, augustus.g5221.t1, augustus.g69400.t1, augustus.g70722.t1, augustus.g70725.t1	XP_015750303.1, XP_015750310.1, XP_015750316.1, XP_015750323.1, XP_015750331.1, XP_015750338.1, XP_015750343.1, XP_015750350.1, XP_015750361.1, XP_015750368.1, XP_015750374.1, XP_015750380.1, XP_015750386.1, XP_015750393.1, XP_015750400.1, XP_015750407.1, XP_015750415.1, XP_015750422.1, XP_015751103.1, XP_015771789.1, XP_015771790.1	XP_029191842.2, XP_029191843.2, XP_029191871.2, XP_029213101.1, XP_044172410.1, XP_044184063.1, XP_044184064.1, XP_044184065.1, XP_044184066.1, XP_044184067.1	XP_022795379.1, XP_022802873.1, XP_022806173.1, XP_022806174.1, XP_022806178.1	XP_020896044.2, XP_020896084.1, XP_020896116.1, XP_020908584.1, XP_028513652.1, XP_028513653.1	XP_001627410.3, XP_001628981.2, XP_032231166.1, XP_032231167.1, XP_032233065.1, XP_032233066.1, XP_032233067.1, XP_048584153.1, XP_048584155.1, XP_048585456.1, XP_048586826.1, XP_048586827.1, XP_048586828.1, XP_048586829.1, XP_048587748.1
OG0000108	transcript_HQ_E4_1_transcript21909/f2p0/1485|m.168	transcript_HQ_E3_1_transcript20753/f2p0/796|m.610	adi2mcaRNA36858_R1, adi2mcaRNA36858_R2, adi2mcaRNA36858_R4, adi2mcaRNA36858_R5, adi2mcaRNA36858_R7, augustus.g10100.t1, augustus.g10499.t1, augustus.g1067.t1, augustus.g14414.t1, augustus.g14415.t1, augustus.g14416.t1, augustus.g14417.t1, augustus.g15426.t1, augustus.g23323.t1, augustus.g39791.t1, augustus.g4473.t1, augustus.g51178.t1, augustus.g54671.t1, augustus.g56158.t1, augustus.g56159.t1, a…	XP_015761274.1, XP_015770301.1, XP_015774531.1, XP_015775826.1, XP_015775827.1, XP_015777514.1, XP_015780446.1	XP_029181494.2, XP_029203455.2, XP_029208676.2, XP_044163848.1, XP_044163849.1, XP_044166656.1, XP_044168408.1, XP_044172284.1, XP_044174232.1, XP_044175330.1, XP_044176673.1, XP_044177302.1, XP_044184281.1, XP_044184741.1, XP_044184742.1	XP_022780950.1, XP_022785093.1, XP_022785184.1, XP_022796292.1, XP_022796425.1, XP_022802241.1, XP_022802242.1, XP_022803019.1, XP_022806155.1	XP_020907946.1, XP_020912094.1, XP_020912095.1, XP_028517645.1	XP_032225355.2, XP_032241547.2, XP_048577012.1, XP_048582953.1, XP_048583324.1, XP_048584427.1, XP_048584485.1, XP_048589702.1
OG0000109	transcript_HQ_E4_1_transcript17031/f83p0/1604|m.470, transcript_HQ_E4_1_transcript22720/f2p0/1453|m.1375, transcript_HQ_E4_1_transcript24461/f5p0/1378|m.742, transcript_HQ_E4_1_transcript28067/f2p0/1160|m.291	transcript_HQ_E3_1_transcript13366/f3p0/1174|m.599, transcript_HQ_E3_1_transcript6703/f8p0/1613|m.988, transcript_HQ_E3_1_transcript8777/f4p0/1445|m.1057, transcript_HQ_E3_1_transcript9830/f20p0/1352|m.126	adi2mcaRNA19254_R0, adi2mcaRNA2031_R1, adi2mcaRNA2031_R5, adi2mcaRNA34820_R3, adi2mcaRNA34820_R6, augustus.g26341.t1, augustus.g48535.t1, augustus.g49879.t1, augustus.g49880.t1, augustus.g49885.t1, augustus.g58555.t1, augustus.g58559.t1, augustus.g58560.t1, augustus.g58561.t1, augustus.g58562.t1	XP_015762808.1, XP_015762847.1, XP_015765821.1, XP_015765828.1, XP_015770630.1, XP_015771807.1, XP_015776221.1, XP_015776222.1, XP_015776223.1	XP_029179917.2, XP_029194904.2, XP_029204901.2, XP_029204902.2, XP_029212754.2, XP_044168897.1, XP_044172993.1, XP_044172994.1, XP_044173504.1, XP_044178679.1	XP_022777572.1, XP_022781166.1, XP_022781168.1, XP_022781169.1, XP_022805104.1, XP_022805105.1, XP_022805659.1, XP_022805660.1, XP_022805663.1, XP_022806470.1, XP_022806471.1, XP_022806473.1, XP_022806474.1	XP_020893402.2, XP_020893406.1, XP_020896482.1, XP_020900995.1, XP_020902114.1, XP_020902122.1, XP_020902154.1, XP_020902155.2, XP_020914552.1, XP_028513092.1, XP_028518450.1	XP_032238844.2, XP_032241700.2, XP_032241980.2, XP_032243090.1, XP_048576863.1, XP_048587561.1
OG0000110			adi2mcaRNA6821_R3, adi2mcaRNA6821_R4, augustus.g50587.t1, augustus.g50590.t1, augustus.g50602.t1, augustus.g50607.t1	XP_015748962.1, XP_015751790.1, XP_015751791.1, XP_015751792.1, XP_015751794.1, XP_015751797.1, XP_015751798.1, XP_015751829.1, XP_015751874.1, XP_015751875.1, XP_015751900.1, XP_015751901.1, XP_015751903.1, XP_015753287.1, XP_015753331.1, XP_015753332.1, XP_015753333.1, XP_015753334.1, XP_015753336.1, XP_015753337.1, XP_015753338.1	XP_029212486.2, XP_029212632.2, XP_029212636.2, XP_029212665.2, XP_044178380.1, XP_044178385.1, XP_044180944.1, XP_044181189.1, XP_044181190.1, XP_044181191.1, XP_044181438.1, XP_044181464.1, XP_044181465.1, XP_044181466.1, XP_044181467.1, XP_044181468.1, XP_044181469.1, XP_044181470.1, XP_044181829.1, XP_044181832.1, XP_044181910.1	XP_022782900.1, XP_022782901.1, XP_022787720.1, XP_022787721.1, XP_022787722.1, XP_022787771.1, XP_022787773.1, XP_022787790.1, XP_022787791.1, XP_022787823.1, XP_022787824.1, XP_022787825.1, XP_022804017.1, XP_022804019.1	XP_020901211.1, XP_020901214.1, XP_020910260.1, XP_020910261.1, XP_020911621.2, XP_028515090.1, XP_028518090.1, XP_028518091.1, XP_028518092.1
OG0000111	transcript_HQ_E4_1_transcript15510/f8p0/1775|m.202	transcript_HQ_E3_1_transcript4941/f2p0/1780|m.250	adi2mcaRNA33811_R0, adi2mcaRNA36911_R0, augustus.g59978.t1, augustus.g59981.t1, augustus.g62838.t1	XP_015750879.1, XP_015755652.1, XP_015755653.1, XP_015755654.1, XP_015755660.1, XP_015755670.1, XP_015755671.1, XP_015755672.1, XP_015755673.1, XP_015777828.1, XP_015780505.1, XP_015780506.1	XP_029184722.2, XP_029184763.2, XP_029184764.2, XP_029184765.2, XP_029184766.2, XP_029200136.2, XP_029200137.2, XP_029200142.2, XP_029200143.2, XP_044164216.1, XP_044174049.1, XP_044174062.1, XP_044174085.1, XP_044174086.1, XP_044174108.1	XP_022786584.1, XP_022786585.1, XP_022786586.1, XP_022786587.1, XP_022786588.1, XP_022786589.1, XP_022786602.1, XP_022786603.1, XP_022786604.1, XP_022786608.1, XP_022786609.1, XP_022786610.1, XP_022786611.1, XP_022786612.1, XP_022786613.1, XP_022804398.1, XP_022804399.1	XP_020897887.1, XP_020897890.1, XP_020897891.1, XP_020898128.1, XP_020911425.1, XP_028516791.1	XP_001638956.3, XP_032219687.2, XP_032219688.2, XP_032219761.2, XP_032219762.2, XP_048580686.1, XP_048586376.1, XP_048588081.1, XP_048588082.1, XP_048588083.1, XP_048588084.1, XP_048588343.1, XP_048588350.1, XP_048588357.1
OG0000112		transcript_HQ_E3_1_transcript2047/f2p0/2232|m.977	augustus.g22359.t1, augustus.g22361.t1, augustus.g22364.t1	XP_015764106.1	XP_029186246.2, XP_029186247.2, XP_029186248.2, XP_029186249.2, XP_029186252.2, XP_029186253.2, XP_029186254.2, XP_029186255.2, XP_029186256.2, XP_044169259.1, XP_044169260.1	XP_022797321.1, XP_022797322.1, XP_022797323.1, XP_022797324.1, XP_022797326.1, XP_022797333.1, XP_022797334.1, XP_022797335.1, XP_022797336.1, XP_022797338.1	XP_020903433.1, XP_020903440.1, XP_020903448.1, XP_020903455.1, XP_020904099.1, XP_020904107.1, XP_020904118.1, XP_020904125.1, XP_028515797.1, XP_028515801.1, XP_028515805.1, XP_028515814.1, XP_028515816.1, XP_028515831.1, XP_028515833.1, XP_028515837.1, XP_028515839.1, XP_028515842.1	XP_001628516.3, XP_001638093.3, XP_032218650.2, XP_032218651.2, XP_032218652.2, XP_032218655.2, XP_032218656.2, XP_032218657.2, XP_032218658.2, XP_032218659.2, XP_032232524.2, XP_032232525.2, XP_032232526.2, XP_032232575.2, XP_032232576.2, XP_032238008.1, XP_032238009.1, XP_032238010.1, XP_048588133.1, XP_048588134.1, XP_048588135.1, XP_048588136.1, XP_048588715.1, XP_048588716.1, XP_048588717.1,…
OG0000113		transcript_HQ_E3_1_transcript6928/f2p0/1590|m.647	adi2mcaRNA33771_R1, adi2mcaRNA33890_R1, augustus.g12166.t1, augustus.g30101.t1	XP_015777793.1, XP_015777796.1, XP_015777797.1, XP_015777798.1, XP_015777799.1, XP_015777800.1, XP_015777801.1, XP_015777802.1, XP_015777804.1, XP_015777805.1, XP_015777806.1, XP_015777898.1, XP_015777899.1, XP_015777900.1, XP_015777901.1, XP_015777902.1, XP_015777903.1, XP_015777904.1, XP_015777905.1, XP_015777906.1, XP_015777907.1, XP_015777909.1, XP_015777910.1, XP_015777911.1, XP_015777912.1,…	XP_029185245.2, XP_029186431.1, XP_044174895.1, XP_044174906.1, XP_044174907.1, XP_044174912.1, XP_044174913.1, XP_044174914.1, XP_044174915.1, XP_044174916.1, XP_044174917.1, XP_044174918.1, XP_044174919.1, XP_044174920.1, XP_044174921.1, XP_044174923.1, XP_044174929.1, XP_044175461.1	XP_022807668.1	XP_020913585.1, XP_028514611.1, XP_028518665.1, XP_028518670.1, XP_028519617.1	XP_032221864.2
OG0000114	transcript_HQ_E4_1_transcript10864/f2p0/2010|m.115, transcript_HQ_E4_1_transcript11084/f2p0/2005|m.565, transcript_HQ_E4_1_transcript14790/f8p0/1803|m.848, transcript_HQ_E4_1_transcript15404/f32p0/1758|m.1253, transcript_HQ_E4_1_transcript15617/f2p0/1770|m.457, transcript_HQ_E4_1_transcript17436/f33p0/1655|m.475, transcript_HQ_E4_1_transcript20302/f15p0/1587|m.1148, transcript_HQ_E4_1_transcript2…	transcript_HQ_E3_1_transcript3640/f2p0/1933|m.966, transcript_HQ_E3_1_transcript5415/f32p0/1668|m.820, transcript_HQ_E3_1_transcript6397/f37p0/1562|m.1075, transcript_HQ_E3_1_transcript8038/f19p0/1457|m.135	adi2mcaRNA3796_R3, augustus.g16089.t1, augustus.g25708.t1, augustus.g36333.t1, augustus.g41433.t1, augustus.g41435.t1, augustus.g41436.t1, augustus.g58525.t1, augustus.g64067.t1, augustus.g70629.t1	XP_015747441.1, XP_015747447.1, XP_015747453.1, XP_015747460.1, XP_015747467.1, XP_015750321.1, XP_015761439.1, XP_015775985.1	XP_029184363.2, XP_029184364.1, XP_029184365.1, XP_029186225.1, XP_029194888.2, XP_029212333.1, XP_029212334.1, XP_029212335.1, XP_044175882.1	XP_022779496.1, XP_022779497.1, XP_022779498.1, XP_022779499.1, XP_022793293.1, XP_022793294.1, XP_022793409.1, XP_022801030.1, XP_022801783.1	XP_020894261.1, XP_020899850.1, XP_020899851.1, XP_020905455.1, XP_020913509.1, XP_028512470.1, XP_028514705.1	XP_001628036.3, XP_001632008.1, XP_001636043.1, XP_001641581.2, XP_032231891.2, XP_048576882.1, XP_048576888.1, XP_048579207.1, XP_048580087.1, XP_048580088.1
OG0000115	transcript_HQ_E4_1_transcript21159/f2p0/1514|m.476, transcript_HQ_E4_1_transcript8264/f4p0/2199|m.139		adi2mcaRNA1529_R3, adi2mcaRNA15661_R2, adi2mcaRNA22968_R4, adi2mcaRNA36080_R7, adi2mcaRNA37529_R0, adi2mcaRNA37529_R1, adi2mcaRNA37529_R2, adi2mcaRNA37529_R3, adi2mcaRNA40923_R0, adi2mcaRNA40923_R1, adi2mcaRNA4202_R1, adi2mcaRNA4202_R3, adi2mcaRNA4202_R5, adi2mcaRNA8857_R1, adi2mcaRNA8857_R2, adi2mcaRNA8857_R3, adi2mcaRNA8857_R9, augustus.g1538.t1, augustus.g23987.t1, augustus.g24875.t1, augustus…	XP_015747161.1, XP_015748025.1, XP_015750103.1, XP_015750768.1, XP_015755204.1, XP_015757267.1, XP_015760558.1, XP_015761311.1, XP_015761456.1, XP_015767258.1, XP_015768093.1, XP_015779797.1, XP_015780547.1	XP_029184207.2, XP_029188221.2, XP_029208689.2, XP_044163847.1, XP_044165499.1, XP_044167698.1, XP_044167892.1, XP_044168188.1, XP_044169084.1, XP_044170307.1, XP_044170805.1, XP_044174343.1, XP_044180559.1, XP_044180571.1, XP_044180977.1	XP_022779687.1, XP_022791298.1	XP_020904394.1, XP_020910104.1, XP_020910144.1, XP_020914970.1, XP_020916353.2	XP_048583262.1
OG0000116	transcript_HQ_E4_1_transcript14651/f2p0/1812|m.443		adi2mcaRNA25564_R0, adi2mcaRNA25564_R2, adi2mcaRNA25564_R3, adi2mcaRNA25564_R4, adi2mcaRNA25564_R5, adi2mcaRNA25564_R6, adi2mcaRNA25564_R7, adi2mcaRNA25564_R8, adi2mcaRNA25564_R9, adi2mcaRNA9478_R4, adi2mcaRNA9478_R5, augustus.g13231.t1, augustus.g27615.t1, augustus.g40593.t1, augustus.g48914.t1, augustus.g48978.t1, augustus.g52005.t1, augustus.g59804.t1, augustus.g67028.t1, augustus.g68486.t1, a…	XP_015747621.1, XP_015755745.1, XP_015770410.1, XP_015772042.1, XP_015774728.1, XP_015780904.1	XP_044165175.1, XP_044165258.1, XP_044166162.1, XP_044166187.1, XP_044166569.1, XP_044166903.1, XP_044167446.1, XP_044168290.1, XP_044168593.1, XP_044169610.1, XP_044169617.1, XP_044170498.1, XP_044170524.1, XP_044171607.1, XP_044176581.1, XP_044180041.1	XP_022810451.1	XP_020896550.1, XP_020897343.1, XP_028514323.1, XP_028514726.1, XP_028516204.1, XP_028516906.1, XP_028516907.1, XP_028516976.1, XP_028517178.1, XP_028518036.1, XP_028518067.1, XP_028518176.1, XP_028518355.1, XP_028518367.1, XP_028518368.1, XP_028518738.1, XP_028519078.1, XP_028519464.1	XP_032225518.1, XP_032228454.1, XP_032228870.1, XP_048583718.1, XP_048587493.1, XP_048589833.1
OG0000117	transcript_HQ_E4_1_transcript6961/f2p0/2283|m.153	transcript_HQ_E3_1_transcript16204/f2p0/1033|m.857	adi2mcaRNA25199_R0, adi2mcaRNA25203_R2, adi2mcaRNA25203_R5, adi2mcaRNA29050_R6, adi2mcaRNA36174_R1, augustus.g3573.t1, augustus.g43203.t1, augustus.g4343.t1, augustus.g4486.t1, augustus.g8425.t1	XP_015748569.1, XP_015748571.1, XP_015748572.1, XP_015770100.1, XP_015770102.1, XP_015770103.1, XP_015770104.1, XP_015770107.1, XP_015773509.1, XP_015773512.1, XP_015773513.1, XP_015773514.1, XP_015773515.1, XP_015773517.1, XP_015773518.1, XP_015773519.1, XP_015773520.1, XP_015773521.1, XP_015773522.1, XP_015773523.1, XP_015773524.1, XP_015779866.1	XP_029201519.2, XP_044180952.1, XP_044181257.1, XP_044181261.1, XP_044181262.1, XP_044181263.1, XP_044181264.1, XP_044181266.1, XP_044181267.1, XP_044181269.1, XP_044181270.1, XP_044181272.1, XP_044181274.1, XP_044181376.1	XP_022794346.1, XP_022805243.1, XP_022805244.1, XP_022805245.1, XP_022805246.1	XP_020894008.1, XP_020894030.1, XP_020917011.1, XP_028513113.1, XP_028518083.1	XP_032240198.2, XP_048589930.1, XP_048589976.1, XP_048589977.1, XP_048589978.1, XP_048589979.1, XP_048589980.1, XP_048589981.1, XP_048589982.1, XP_048589983.1, XP_048590314.1
OG0000118	transcript_HQ_E4_1_transcript1595/f2p0/3089|m.13, transcript_HQ_E4_1_transcript1956/f2p0/2970|m.130, transcript_HQ_E4_1_transcript2734/f2p0/2795|m.1120, transcript_HQ_E4_1_transcript4505/f4p0/2539|m.1005, transcript_HQ_E4_1_transcript5003/f3p0/2471|m.928, transcript_HQ_E4_1_transcript7695/f2p0/2224|m.1021	transcript_HQ_E3_1_transcript2263/f2p0/2195|m.915	adi2mcaRNA32728_R1, adi2mcaRNA3402_R7, augustus.g16118.t1, augustus.g16119.t1, augustus.g25482.t1, augustus.g26439.t1, augustus.g26440.t1, augustus.g26441.t1, augustus.g26448.t1, augustus.g26449.t1, augustus.g26450.t1, augustus.g26451.t1, augustus.g26454.t1, augustus.g26455.t1, augustus.g26456.t1, augustus.g26458.t1, augustus.g26461.t1, augustus.g36035.t1, augustus.g45461.t1, augustus.g45463.t1, …	XP_015748765.1, XP_015756054.1, XP_015765723.1, XP_015767001.1, XP_015772996.1, XP_015776868.1, XP_015778151.1, XP_015778154.1, XP_015778168.1, XP_015778774.1	XP_029181427.2, XP_029184375.2, XP_029208112.2, XP_044166644.1, XP_044175939.1, XP_044175940.1	XP_022777456.1, XP_022777457.1, XP_022777889.1, XP_022777890.1, XP_022778486.1, XP_022779551.1, XP_022779597.1, XP_022779598.1, XP_022779599.1, XP_022796335.1, XP_022797123.1, XP_022798298.1, XP_022799057.1, XP_022799077.1, XP_022801898.1, XP_022802122.1, XP_022802982.1, XP_022805686.1, XP_022808301.1	XP_020901326.2, XP_020905544.1, XP_020908663.1	XP_032223292.2, XP_032234662.1
OG0000119	transcript_HQ_E4_1_transcript12159/f2p0/1809|m.1154, transcript_HQ_E4_1_transcript14337/f4p0/1819|m.770, transcript_HQ_E4_1_transcript17208/f62p0/1618|m.989, transcript_HQ_E4_1_transcript20982/f2p0/1536|m.14, transcript_HQ_E4_1_transcript24958/f3p0/1339|m.1017, transcript_HQ_E4_1_transcript26098/f71p0/1142|m.272, transcript_HQ_E4_1_transcript26394/f3p0/1254|m.1011, transcript_HQ_E4_1_transcript26…	transcript_HQ_E3_1_transcript10357/f5p0/1346|m.194, transcript_HQ_E3_1_transcript10795/f8p0/1303|m.444, transcript_HQ_E3_1_transcript12569/f121p0/1142|m.947, transcript_HQ_E3_1_transcript15129/f2p0/1079|m.472, transcript_HQ_E3_1_transcript4840/f30p0/1760|m.977, transcript_HQ_E3_1_transcript6146/f21p0/1644|m.239, transcript_HQ_E3_1_transcript965/f2p0/2566|m.1022	adi2mcaRNA23846_R0, augustus.g1765.t1, augustus.g20967.t1, augustus.g32151.t1, augustus.g32152.t1, augustus.g35555.t1, augustus.g35556.t1, augustus.g35557.t1, augustus.g5280.t1, augustus.g5281.t1, augustus.g5282.t1	XP_015750680.1, XP_015757744.1, XP_015757800.1, XP_015764949.1, XP_015764950.1, XP_015764951.1, XP_015764952.1, XP_015764956.1, XP_015768871.1, XP_015768872.1, XP_015768873.1, XP_015768874.1	XP_029190288.1, XP_029190289.2, XP_029190290.2, XP_029190291.2, XP_029190292.2, XP_029191053.2, XP_029191107.2, XP_029191108.2, XP_029191147.1, XP_029199193.2, XP_044174078.1, XP_044175712.1	XP_022781015.1, XP_022781017.1, XP_022798828.1, XP_022798830.1, XP_022798839.1	XP_020904525.1, XP_020904526.1, XP_020904698.1, XP_020904702.1	XP_001628790.1, XP_001637915.1, XP_001638016.2, XP_001638528.1, XP_048576884.1
OG0000120			adi2mcaRNA22887_R0, adi2mcaRNA31065_R0, augustus.g2227.t1, augustus.g50786.t1	XP_015751361.1, XP_015751362.1, XP_015751363.1, XP_015751385.1, XP_015751386.1, XP_015751388.1, XP_015751389.1, XP_015763085.1, XP_015763097.1, XP_015768011.1, XP_015768012.1, XP_015775315.1, XP_015775653.1, XP_015775655.1, XP_015775656.1, XP_015775660.1, XP_015775661.1, XP_015775662.1, XP_015780130.1	XP_044176013.1, XP_044176015.1, XP_044176017.1, XP_044176018.1, XP_044176206.1, XP_044176209.1, XP_044176212.1, XP_044176216.1, XP_044176217.1, XP_044176218.1	XP_022801092.1, XP_022804684.1, XP_022804686.1, XP_022804688.1, XP_022804690.1, XP_022807027.1, XP_022807283.1, XP_022807284.1, XP_022809677.1, XP_022810235.1, XP_022810585.1	XP_020904708.2, XP_020907964.1, XP_028516939.1	XP_001626966.2, XP_032228127.1, XP_048577277.1, XP_048577278.1, XP_048577279.1, XP_048577280.1, XP_048577291.1, XP_048577292.1, XP_048577297.1, XP_048577301.1, XP_048577303.1, XP_048577304.1, XP_048577403.1, XP_048577408.1, XP_048577412.1, XP_048577413.1, XP_048577415.1, XP_048577865.1, XP_048578008.1, XP_048578009.1, XP_048578015.1, XP_048587552.1
OG0000121			adi2mcaRNA11673_R0, adi2mcaRNA14313_R3, adi2mcaRNA14313_R4, adi2mcaRNA18092_R3, adi2mcaRNA18092_R5, adi2mcaRNA18411_R9, adi2mcaRNA27522_R2, adi2mcaRNA27522_R3, adi2mcaRNA27522_R5, augustus.g10321.t1, augustus.g1034.t1, augustus.g1129.t1, augustus.g16389.t1, augustus.g17935.t1, augustus.g20012.t1, augustus.g2294.t1, augustus.g23558.t1, augustus.g25788.t1, augustus.g26160.t1, augustus.g26161.t1, au…	XP_015757809.1, XP_015760225.1, XP_015762063.1, XP_015763615.1, XP_015772181.1, XP_015772182.1, XP_015777713.1	XP_029208183.2, XP_029208727.2, XP_044167543.1, XP_044178195.1, XP_044179649.1, XP_044183108.1, XP_044184684.1	XP_022777670.1, XP_022778811.1, XP_022802260.1, XP_022807514.1, XP_022808093.1	XP_020915185.1, XP_028516259.1, XP_028518032.1	XP_032242465.2, XP_048579103.1, XP_048580041.1, XP_048587478.1
OG0000122			augustus.g10008.t1, augustus.g16237.t1, augustus.g17803.t1, augustus.g18359.t1, augustus.g18796.t1, augustus.g22882.t1, augustus.g22883.t1, augustus.g26737.t1, augustus.g29081.t1, augustus.g29916.t1, augustus.g29917.t1, augustus.g31520.t1, augustus.g33119.t1, augustus.g33120.t1, augustus.g35230.t1, augustus.g3560.t1, augustus.g3561.t1, augustus.g40496.t1, augustus.g40503.t1, augustus.g40879.t1, a…
OG0000123			adi2mcaRNA21807_R7, adi2mcaRNA21808_R1, adi2mcaRNA21813_R9, adi2mcaRNA21814_R4, adi2mcaRNA21814_R5, augustus.g22314.t1, augustus.g29877.t1, augustus.g31145.t1, augustus.g31146.t1, augustus.g36061.t1, augustus.g40095.t1, augustus.g40982.t1, augustus.g41040.t1, augustus.g43177.t1, augustus.g45409.t1, augustus.g45410.t1, augustus.g45417.t1, augustus.g45418.t1, augustus.g45422.t1, augustus.g5417.t1, …	XP_015747570.1, XP_015758859.1, XP_015767000.1, XP_015767034.1, XP_015767035.1, XP_015767037.1, XP_015767038.1, XP_015767042.1	XP_029201734.2, XP_029201736.2, XP_029210706.2, XP_044162873.1, XP_044176764.1, XP_044176765.1, XP_044177517.1, XP_044177518.1, XP_044177520.1, XP_044177522.1, XP_044177523.1, XP_044178359.1, XP_044185151.1	XP_022782199.1, XP_022782211.1, XP_022782212.1, XP_022782308.1, XP_022785358.1, XP_022794532.1, XP_022799945.1, XP_022803302.1, XP_022803309.1, XP_022810116.1	XP_020899739.1, XP_020899742.1, XP_020914710.1, XP_020914878.1, XP_020914891.2, XP_020916296.2, XP_028517312.1, XP_028518941.1, XP_028518989.1	XP_032221950.2, XP_032223642.2, XP_032237969.2
OG0000124		transcript_HQ_E3_1_transcript16097/f3p0/1053|m.588, transcript_HQ_E3_1_transcript7537/f2p0/1510|m.1064	adi2mcaRNA11670_R2, adi2mcaRNA11670_R4, adi2mcaRNA6494_R8, adi2mcaRNA8652_R1, adi2mcaRNA8652_R3, augustus.g11576.t1, augustus.g22621.t1, augustus.g30448.t1, augustus.g43630.t1, augustus.g56013.t1, augustus.g57520.t1	XP_015752662.1, XP_015753055.1, XP_015755054.1, XP_015757826.1, XP_015761146.1, XP_015762645.1, XP_015764807.1, XP_015767934.1, XP_015768722.1, XP_015769436.1, XP_015772083.1	XP_029179364.2, XP_029190185.2, XP_029201128.2, XP_029209772.2, XP_029210742.2, XP_029212480.2, XP_044162767.1, XP_044163703.1, XP_044165199.1, XP_044165478.1, XP_044165694.1, XP_044166234.1, XP_044167197.1, XP_044167513.1, XP_044168695.1, XP_044169516.1, XP_044170818.1, XP_044171344.1, XP_044171530.1, XP_044176888.1, XP_044180138.1, XP_044181803.1, XP_044182218.1, XP_044182589.1, XP_044182725.1	XP_022782167.1, XP_022790231.1	XP_020892153.1, XP_020896157.1, XP_020899453.1, XP_020900627.2, XP_020908998.1, XP_020909909.1, XP_020911388.1, XP_020911502.1, XP_020912514.2, XP_020912700.1, XP_020912957.1, XP_020915225.2, XP_028515126.1, XP_028517939.1, XP_028518325.1	XP_048578959.1, XP_048590562.1
OG0000125	transcript_HQ_E4_1_transcript23074/f2p0/1448|m.941, transcript_HQ_E4_1_transcript24233/f2p0/1375|m.180		adi2mcaRNA1136_R0, adi2mcaRNA452_R2, augustus.g11591.t1, augustus.g38235.t1, augustus.g38236.t1, augustus.g51679.t1	XP_015747168.1, XP_015747459.1, XP_015747560.1, XP_015747657.1, XP_015749401.1, XP_015751450.1, XP_015751460.1, XP_015751465.1, XP_015751472.1, XP_015751481.1, XP_015751519.1, XP_015751525.1, XP_015751531.1, XP_015751542.1, XP_015751553.1, XP_015751564.1, XP_015751576.1, XP_015756947.1, XP_015780757.1, XP_015780848.1	XP_029197739.2, XP_029197740.2, XP_044163272.1, XP_044163273.1, XP_044163274.1, XP_044163275.1, XP_044163276.1, XP_044163277.1, XP_044163278.1, XP_044163282.1, XP_044163424.1, XP_044163425.1, XP_044163426.1, XP_044163428.1, XP_044163567.1, XP_044163568.1, XP_044163570.1, XP_044163571.1, XP_044163572.1, XP_044163573.1, XP_044163574.1, XP_044163575.1, XP_044163576.1, XP_044163577.1, XP_044163578.1,…			XP_001625827.3, XP_001634269.3, XP_032229230.2, XP_032229232.2, XP_048585727.1, XP_048585728.1, XP_048585729.1, XP_048585803.1, XP_048585804.1
OG0000126			adi2mcaRNA20313_R0, adi2mcaRNA20313_R1, adi2mcaRNA20313_R2, adi2mcaRNA20313_R3, adi2mcaRNA20313_R4, adi2mcaRNA20313_R5, adi2mcaRNA20313_R6, adi2mcaRNA20313_R9, adi2mcaRNA37543_R2, adi2mcaRNA37543_R3, adi2mcaRNA39682_R9, adi2mcaRNA40085_R2, adi2mcaRNA40085_R6, adi2mcaRNA8067_R0, adi2mcaRNA8067_R1, adi2mcaRNA8067_R2, adi2mcaRNA8067_R3, adi2mcaRNA8067_R4, adi2mcaRNA8067_R5, adi2mcaRNA8067_R7, adi2mc…	XP_015747170.1, XP_015749424.1, XP_015753335.1, XP_015754403.1, XP_015756484.1, XP_015758275.1, XP_015764336.1, XP_015765663.1, XP_015775527.1, XP_015778946.1	XP_029180675.2, XP_029180877.2, XP_029182601.2, XP_029200553.2, XP_044163488.1, XP_044164223.1, XP_044164879.1, XP_044167639.1, XP_044167808.1, XP_044168138.1, XP_044168766.1, XP_044169366.1, XP_044170926.1, XP_044171868.1, XP_044172057.1, XP_044175309.1, XP_044175378.1, XP_044176687.1, XP_044176756.1, XP_044176763.1, XP_044176849.1, XP_044178219.1, XP_044179069.1, XP_044180051.1, XP_044180919.1,…		XP_028514414.1	XP_048575670.1, XP_048583758.1, XP_048589460.1
OG0000127	transcript_HQ_E4_1_transcript24882/f9p0/1274|m.810, transcript_HQ_E4_1_transcript8524/f2p0/2163|m.971		adi2mcaRNA14919_R0, adi2mcaRNA36201_R4, adi2mcaRNA37731_R1, augustus.g27957.t1, augustus.g28353.t1, augustus.g28354.t1, augustus.g7632.t1	XP_015747343.1, XP_015760793.1, XP_015774457.1, XP_015779884.1, XP_015779890.1, XP_015779892.1, XP_015779893.1, XP_015779894.1, XP_015779895.1, XP_015779896.1, XP_015779897.1, XP_015779898.1, XP_015779899.1, XP_015779901.1	XP_029183360.2, XP_029183361.1, XP_029206672.1, XP_029213113.2, XP_029213114.2, XP_044176555.1, XP_044176556.1, XP_044176557.1, XP_044176558.1, XP_044176559.1, XP_044176560.1, XP_044176561.1	XP_022798324.1, XP_022802828.1, XP_022804319.1, XP_022805381.1, XP_022807095.1, XP_022807096.1, XP_022807097.1, XP_022807100.1, XP_022807101.1, XP_022807102.1, XP_022807103.1	XP_020901178.2, XP_020901461.1, XP_020901630.1, XP_020901632.1, XP_020901633.1, XP_020901634.1, XP_020907018.2, XP_020908170.1, XP_020910129.1, XP_020915721.1, XP_020916020.1, XP_028515202.1	XP_001624097.3, XP_032218166.2, XP_032218167.2, XP_048581272.1, XP_048581332.1, XP_048581333.1, XP_048581806.1, XP_048582151.1, XP_048583480.1
OG0000128	transcript_HQ_E4_1_transcript15458/f2p0/1741|m.17		adi2mcaRNA14963_R0, adi2mcaRNA26528_R4, adi2mcaRNA29394_R7, adi2mcaRNA30540_R5, adi2mcaRNA30540_R6, adi2mcaRNA39073_R4, adi2mcaRNA39073_R9, adi2mcaRNA586_R6, augustus.g1063.t1, augustus.g11821.t1, augustus.g15874.t1, augustus.g27976.t1, augustus.g2901.t1, augustus.g30261.t1, augustus.g3148.t1, augustus.g44376.t1, augustus.g47289.t1, augustus.g47290.t1, augustus.g49784.t1, augustus.g51482.t1, augu…	XP_015747514.1, XP_015748518.1, XP_015760805.1, XP_015760811.1, XP_015766405.1, XP_015773850.1, XP_015773852.1, XP_015774871.1, XP_015779707.1	XP_029183765.2, XP_029203493.2, XP_044163124.1, XP_044165305.1, XP_044165374.1, XP_044166677.1, XP_044166680.1, XP_044167533.1, XP_044167534.1, XP_044170796.1, XP_044176540.1, XP_044179692.1, XP_044181789.1, XP_044181790.1, XP_044183603.1, XP_044183604.1, XP_044183638.1, XP_044183668.1, XP_044183672.1, XP_044183760.1, XP_044184378.1, XP_044184379.1, XP_044184380.1	XP_022777984.1, XP_022779454.1, XP_022808862.1	XP_028516345.1, XP_028517455.1
OG0000129	transcript_HQ_E4_1_transcript20667/f2p0/1542|m.768	transcript_HQ_E3_1_transcript16857/f2p0/1010|m.215	adi2mcaRNA31527_R2, adi2mcaRNA31527_R3, adi2mcaRNA31528_R1, adi2mcaRNA31528_R2, adi2mcaRNA35305_R1, adi2mcaRNA8235_R0, adi2mcaRNA8235_R4, adi2mcaRNA8235_R5, adi2mcaRNA8235_R6, adi2mcaRNA8235_R7, augustus.g18640.t1, augustus.g18686.t1, augustus.g20761.t1, augustus.g22203.t1, augustus.g22632.t1, augustus.g24430.t1, augustus.g25386.t1, augustus.g3270.t1, augustus.g33234.t1, augustus.g45484.t1, augus…	XP_015748208.1, XP_015749088.1, XP_015754659.1, XP_015769853.1, XP_015775748.1, XP_015775749.1, XP_015779118.1, XP_015779119.1, XP_015779120.1, XP_015779121.1, XP_015779122.1	XP_029196826.2, XP_044162933.1, XP_044162934.1, XP_044162935.1, XP_044162936.1, XP_044163864.1, XP_044167825.1, XP_044168207.1, XP_044168208.1, XP_044171398.1, XP_044175902.1, XP_044178168.1, XP_044178169.1, XP_044178171.1, XP_044178172.1, XP_044178173.1, XP_044178174.1, XP_044178340.1, XP_044178603.1, XP_044179136.1, XP_044180432.1, XP_044181414.1, XP_044185149.1, XP_044185252.1	XP_022794709.1	XP_028513622.1	XP_001639004.3, XP_032227854.1
OG0000130			adi2mcaRNA33542_R3, adi2mcaRNA33542_R8, adi2mcaRNA36916_R0, adi2mcaRNA36916_R1, adi2mcaRNA40936_R0, adi2mcaRNA40936_R1, adi2mcaRNA40936_R2, adi2mcaRNA40936_R4, augustus.g11877.t1, augustus.g12560.t1, augustus.g13045.t1, augustus.g19256.t1, augustus.g19817.t1, augustus.g30244.t1, augustus.g30349.t1, augustus.g31970.t1, augustus.g3290.t1, augustus.g34996.t1, augustus.g39753.t1, augustus.g40254.t1, …	XP_015750113.1, XP_015758660.1, XP_015777604.1, XP_015778628.1, XP_015780519.1	XP_044165865.1, XP_044170075.1, XP_044176633.1, XP_044178591.1, XP_044179643.1, XP_044179644.1, XP_044179646.1, XP_044182761.1	XP_022782674.1, XP_022793399.1, XP_022794714.1, XP_022797408.1, XP_022797664.1, XP_022799771.1, XP_022799827.1, XP_022804723.1, XP_022810601.1	XP_020897515.1, XP_020901295.1, XP_028514347.1, XP_028517861.1	XP_032223610.2, XP_032231344.1, XP_032232303.1, XP_048575384.1, XP_048577995.1, XP_048578500.1, XP_048586165.1, XP_048588402.1
OG0000131	transcript_HQ_E4_1_transcript16613/f2p0/1718|m.683		adi2mcaRNA30584_R8, augustus.g12760.t1, augustus.g21060.t1, augustus.g21062.t1, augustus.g21307.t1, augustus.g32437.t1, augustus.g33907.t1, augustus.g33908.t1, augustus.g33910.t1, augustus.g33911.t1, augustus.g33914.t1, augustus.g33917.t1, augustus.g35245.t1, augustus.g55109.t1, augustus.g55110.t1, augustus.g55112.t1, augustus.g55113.t1, augustus.g67864.t1, augustus.g67866.t1	XP_015750271.1, XP_015752972.1, XP_015758536.1, XP_015773482.1, XP_015773483.1	XP_029188524.2, XP_029191748.2, XP_029196447.2, XP_029198218.2, XP_029198275.2, XP_029211095.2, XP_044182708.1, XP_044182709.1, XP_044182710.1, XP_044182711.1, XP_044182712.1, XP_044182713.1, XP_044182714.1, XP_044182715.1, XP_044182716.1, XP_044182717.1, XP_044182718.1	XP_022777608.1, XP_022777716.1, XP_022778051.1, XP_022778212.1, XP_022780038.1, XP_022780039.1, XP_022780070.1, XP_022782031.1, XP_022782052.1, XP_022784344.1, XP_022784952.1, XP_022786625.1, XP_022786785.1, XP_022794889.1, XP_022795147.1, XP_022795152.1, XP_022802963.1, XP_022802995.1, XP_022805460.1, XP_022805461.1, XP_022805466.1, XP_022807269.1, XP_022808496.1, XP_022808503.1, XP_022809976.1
OG0000132	transcript_HQ_E4_1_transcript16841/f2p0/1724|m.1304, transcript_HQ_E4_1_transcript18364/f3p0/1655|m.718, transcript_HQ_E4_1_transcript19391/f6p0/1596|m.1072, transcript_HQ_E4_1_transcript21800/f8p0/1426|m.1226, transcript_HQ_E4_1_transcript29100/f3p0/1034|m.1077, transcript_HQ_E4_1_transcript29785/f6p0/961|m.1265, transcript_HQ_E4_1_transcript432/f10p0/3633|m.337, transcript_HQ_E4_1_transcript672…	transcript_HQ_E3_1_transcript3293/f6p0/1722|m.586, transcript_HQ_E3_1_transcript6172/f2p0/1642|m.342, transcript_HQ_E3_1_transcript8163/f10p0/1495|m.329, transcript_HQ_E3_1_transcript82/f4p0/3640|m.384	augustus.g15157.t1, augustus.g15158.t1, augustus.g18095.t1, augustus.g33873.t1, augustus.g36901.t1, augustus.g46366.t1, augustus.g46367.t1, augustus.g58101.t1, augustus.g58102.t1, augustus.g59955.t1	XP_015757634.1, XP_015757635.1, XP_015757636.1, XP_015759852.1, XP_015778000.1, XP_015779044.1, XP_015779045.1	XP_029188491.1, XP_029202759.1, XP_029203618.2, XP_029207672.1, XP_029207679.1, XP_029211890.2, XP_044178893.1, XP_044178894.1, XP_044180780.1, XP_044184699.1	XP_022781817.1, XP_022792262.1, XP_022792277.1, XP_022792278.1, XP_022792279.1, XP_022795543.1, XP_022800474.1, XP_022807741.1	XP_020894358.1, XP_020894463.1, XP_020894464.1, XP_020894467.1, XP_020896460.1, XP_020901687.1, XP_020906489.1, XP_020917326.1, XP_020917327.1, XP_020917328.1	XP_001628436.1, XP_001632965.1, XP_001640455.1, XP_032221403.1, XP_032237892.1, XP_032240484.1, XP_048577126.1, XP_048577131.1, XP_048577136.1
OG0000133	transcript_HQ_E4_1_transcript13397/f2p0/1878|m.682	transcript_HQ_E3_1_transcript13206/f4p0/1169|m.168	augustus.g24290.t1, augustus.g29414.t1, augustus.g29415.t1, augustus.g29423.t1, augustus.g36029.t1, augustus.g4645.t1	XP_015747639.1, XP_015747644.1, XP_015750479.1, XP_015759130.1, XP_015759190.1, XP_015766509.1, XP_015767755.1, XP_015768064.1, XP_015773781.1, XP_015776858.1	XP_029180354.2, XP_029203089.2, XP_029203090.2, XP_029203092.2, XP_029203094.2, XP_029203096.2, XP_029203097.2, XP_029203099.2, XP_029203103.2, XP_029207387.2, XP_044162843.1, XP_044162844.1, XP_044162845.1, XP_044162846.1, XP_044162847.1, XP_044162848.1, XP_044162849.1, XP_044162850.1, XP_044185121.1, XP_044185153.1, XP_044185154.1, XP_044185155.1, XP_044185156.1, XP_044185157.1	XP_022788002.1, XP_022788003.1, XP_022788004.1, XP_022790075.1, XP_022800409.1, XP_022800411.1, XP_022800412.1, XP_022800413.1, XP_022808298.1	XP_020909233.1, XP_020909234.1, XP_020909348.1, XP_020909349.1, XP_020916504.1, XP_028513918.1	XP_001632260.2, XP_032219610.1, XP_032219611.1, XP_032237148.1, XP_032237156.1, XP_032237157.1, XP_032237158.1, XP_032240386.2, XP_048585688.1
OG0000134		transcript_HQ_E3_1_transcript14380/f2p0/1115|m.98, transcript_HQ_E3_1_transcript6859/f2p0/1603|m.413	adi2mcaRNA22656_R0, adi2mcaRNA22656_R1, adi2mcaRNA22656_R2, adi2mcaRNA22656_R3, adi2mcaRNA22656_R4, adi2mcaRNA22656_R5	XP_015749333.1, XP_015749374.1, XP_015750583.1, XP_015753963.1, XP_015753964.1, XP_015755029.1, XP_015755041.1, XP_015755082.1, XP_015759347.1, XP_015759348.1, XP_015759349.1, XP_015759350.1, XP_015762951.1, XP_015762952.1, XP_015762963.1, XP_015762964.1, XP_015762966.1, XP_015766765.1, XP_015766806.1, XP_015767838.1, XP_015773081.1, XP_015774575.1, XP_015774576.1, XP_015774596.1, XP_015775651.1,…	XP_044166490.1, XP_044166845.1, XP_044166846.1, XP_044166878.1, XP_044171383.1, XP_044171777.1, XP_044171778.1, XP_044171779.1, XP_044173127.1, XP_044178363.1, XP_044178401.1, XP_044178772.1, XP_044179145.1, XP_044183531.1, XP_044183539.1, XP_044183621.1	XP_022783849.1, XP_022783850.1, XP_022787229.1, XP_022787230.1, XP_022787231.1, XP_022787252.1, XP_022797502.1, XP_022804092.1, XP_022809210.1, XP_022809520.1
OG0000135			adi2mcaRNA30722_R0, adi2mcaRNA30722_R1, adi2mcaRNA30722_R2, adi2mcaRNA30722_R3, adi2mcaRNA30722_R5, adi2mcaRNA30722_R8, augustus.g14648.t1, augustus.g15902.t1, augustus.g1979.t1, augustus.g23681.t1, augustus.g29091.t1, augustus.g32741.t1, augustus.g40262.t1, augustus.g41712.t1, augustus.g42253.t1, augustus.g44063.t1, augustus.g47323.t1, augustus.g49094.t1, augustus.g52221.t1, augustus.g54271.t1, …	XP_015753864.1, XP_015766021.1, XP_015773718.1, XP_015774072.1, XP_015775014.1, XP_015780863.1	XP_029180393.2, XP_029199516.2, XP_029199533.2, XP_029211264.2, XP_044170055.1, XP_044170631.1, XP_044170798.1, XP_044172430.1, XP_044178004.1	XP_022795547.1, XP_022795548.1, XP_022797524.1, XP_022802354.1, XP_022807194.1, XP_022809086.1, XP_022809087.1, XP_022809979.1	XP_020896596.1, XP_020898032.2, XP_020907305.1, XP_020909906.1, XP_020912073.1, XP_028512977.1, XP_028513839.1, XP_028514203.1, XP_028516196.1, XP_028516203.1, XP_028517735.1, XP_028517958.1	XP_048583716.1
OG0000136			adi2mcaRNA24085_R0, adi2mcaRNA24085_R1, adi2mcaRNA24085_R3, adi2mcaRNA24085_R4, adi2mcaRNA24085_R6, adi2mcaRNA24085_R7, adi2mcaRNA24085_R9, adi2mcaRNA28525_R8, adi2mcaRNA28525_R9, adi2mcaRNA36063_R0, adi2mcaRNA36063_R2, adi2mcaRNA36063_R3, adi2mcaRNA36063_R4, adi2mcaRNA36063_R5, adi2mcaRNA36063_R6, adi2mcaRNA36063_R8, adi2mcaRNA36063_R9, augustus.g10638.t1, augustus.g16137.t1, augustus.g16232.t1,…	XP_015756454.1, XP_015760743.1, XP_015765903.1, XP_015766677.1, XP_015769097.1, XP_015772960.1, XP_015773063.1, XP_015779782.1	XP_029196935.2, XP_029201263.2, XP_029206955.2, XP_044163450.1, XP_044167026.1, XP_044167029.1, XP_044167096.1, XP_044168210.1, XP_044171258.1, XP_044171546.1, XP_044175334.1, XP_044175335.1, XP_044178288.1, XP_044181768.1, XP_044183275.1, XP_044184746.1	XP_022790232.1, XP_022790233.1, XP_022809212.1	XP_020899033.2, XP_028512827.1, XP_028519583.1	XP_048576716.1, XP_048580423.1, XP_048582064.1, XP_048582065.1, XP_048584016.1, XP_048586639.1, XP_048588231.1
OG0000137	transcript_HQ_E4_1_transcript14213/f2p0/1826|m.429, transcript_HQ_E4_1_transcript26847/f32p0/1210|m.1013, transcript_HQ_E4_1_transcript28346/f4p0/1119|m.111, transcript_HQ_E4_1_transcript28542/f24p0/1050|m.612	transcript_HQ_E3_1_transcript10226/f2p0/1350|m.831, transcript_HQ_E3_1_transcript12357/f34p0/1197|m.411, transcript_HQ_E3_1_transcript14142/f2p0/1138|m.395, transcript_HQ_E3_1_transcript14552/f9p0/1057|m.125, transcript_HQ_E3_1_transcript16005/f3p0/1031|m.391, transcript_HQ_E3_1_transcript2933/f2p0/2047|m.238	augustus.g46219.t1, augustus.g46222.t1, augustus.g46223.t1, augustus.g46224.t1, augustus.g54963.t1	XP_015753910.1, XP_015757638.1, XP_015757639.1, XP_015757641.1, XP_015766197.1, XP_015773226.1, XP_015773228.1, XP_015773229.1, XP_015773230.1, XP_015773231.1, XP_015773232.1, XP_015773233.1, XP_015773234.1, XP_015780236.1	XP_029192465.2, XP_044167222.1, XP_044171776.1, XP_044175443.1, XP_044179274.1, XP_044179275.1, XP_044179775.1, XP_044179776.1, XP_044179777.1, XP_044179778.1	XP_022778063.1, XP_022778505.1, XP_022780694.1, XP_022792027.1, XP_022792057.1, XP_022797702.1, XP_022808624.1	XP_020896627.2, XP_020897972.1, XP_020897990.1, XP_020901472.1, XP_020906355.2, XP_028516473.1, XP_028516474.1	XP_001626824.3, XP_001634484.3, XP_001639216.2, XP_001639266.2, XP_001639899.3, XP_032222551.2, XP_032235578.2, XP_032240161.2, XP_048581205.1, XP_048581337.1, XP_048581562.1, XP_048587361.1
OG0000138			augustus.g10557.t1, augustus.g10558.t1, augustus.g11949.t1, augustus.g12095.t1, augustus.g12565.t1, augustus.g12647.t1, augustus.g14090.t1, augustus.g15371.t1, augustus.g16221.t1, augustus.g16876.t1, augustus.g17475.t1, augustus.g17476.t1, augustus.g23171.t1, augustus.g2362.t1, augustus.g25799.t1, augustus.g26417.t1, augustus.g26482.t1, augustus.g27300.t1, augustus.g27681.t1, augustus.g28368.t1, …
OG0000139	transcript_HQ_E4_1_transcript26804/f4p0/1240|m.842, transcript_HQ_E4_1_transcript30320/f5p0/824|m.388, transcript_HQ_E4_1_transcript30744/f4p0/626|m.1339, transcript_HQ_E4_1_transcript4101/f4p0/2576|m.841, transcript_HQ_E4_1_transcript6304/f5p0/2346|m.931	transcript_HQ_E3_1_transcript14075/f3p0/1133|m.208, transcript_HQ_E3_1_transcript20147/f18p0/829|m.125, transcript_HQ_E3_1_transcript21874/f8p0/667|m.312, transcript_HQ_E3_1_transcript22284/f4p0/722|m.175, transcript_HQ_E3_1_transcript22878/f78p0/563|m.659, transcript_HQ_E3_1_transcript22921/f9p0/669|m.756, transcript_HQ_E3_1_transcript23403/f6p0/614|m.687, transcript_HQ_E3_1_transcript4025/f2p0/…	adi2mcaRNA26726_R0, augustus.g17948.t1, augustus.g17952.t1, augustus.g2295.t1, augustus.g2296.t1, augustus.g28728.t1, augustus.g28738.t1, augustus.g28747.t1, augustus.g3640.t1, augustus.g3642.t1, augustus.g39294.t1, augustus.g39295.t1, augustus.g46518.t1, augustus.g54871.t1, augustus.g54880.t1, augustus.g54881.t1, augustus.g54883.t1, augustus.g54884.t1, augustus.g58768.t1, augustus.g60963.t1, aug…	XP_015747692.1, XP_015747693.1, XP_015750655.1, XP_015767519.1, XP_015768671.1, XP_015768679.1, XP_015771459.1, XP_015771460.1, XP_015771461.1, XP_015771463.1, XP_015777726.1, XP_015777728.1, XP_015780750.1	XP_029190660.2, XP_029190662.1, XP_029190665.2, XP_029193833.1, XP_029212076.1, XP_029212139.1, XP_044172842.1, XP_044172844.1, XP_044173082.1, XP_044173083.1	XP_022807219.1
OG0000140	transcript_HQ_E4_1_transcript18318/f3p0/1659|m.551		adi2mcaRNA22261_R0, adi2mcaRNA22261_R1, adi2mcaRNA22261_R4, adi2mcaRNA22261_R6, adi2mcaRNA22261_R7, adi2mcaRNA22261_R8, adi2mcaRNA22261_R9, adi2mcaRNA2768_R7, adi2mcaRNA29914_R5, adi2mcaRNA29914_R6, augustus.g12114.t1, augustus.g14795.t1, augustus.g21210.t1, augustus.g23608.t1, augustus.g26679.t1, augustus.g33839.t1, augustus.g37810.t1, augustus.g37811.t1, augustus.g40365.t1, augustus.g42079.t1, …	XP_015748567.1, XP_015767476.1, XP_015772100.1, XP_015773688.1, XP_015774320.1	XP_029180212.2, XP_029180345.2, XP_029198633.2, XP_044164135.1, XP_044169759.1, XP_044172159.1, XP_044176071.1, XP_044176746.1, XP_044178563.1, XP_044179679.1, XP_044181031.1	XP_022778516.1, XP_022791350.1, XP_022806310.1, XP_022806397.1, XP_022806915.1, XP_022807457.1, XP_022810099.1, XP_022810141.1	XP_020898141.1, XP_020898613.1, XP_020900610.1, XP_020911106.1, XP_020911568.1, XP_020914811.1, XP_020914812.1
OG0000141	transcript_HQ_E4_1_transcript11399/f2p0/1995|m.205, transcript_HQ_E4_1_transcript13003/f5p0/1898|m.854, transcript_HQ_E4_1_transcript14191/f8p0/1828|m.368, transcript_HQ_E4_1_transcript14489/f2p0/1814|m.1229, transcript_HQ_E4_1_transcript1718/f4p0/3051|m.903, transcript_HQ_E4_1_transcript5612/f3p0/2422|m.434	transcript_HQ_E3_1_transcript1037/f2p0/2557|m.235, transcript_HQ_E3_1_transcript14735/f3p0/1095|m.591, transcript_HQ_E3_1_transcript17767/f2p0/948|m.412	augustus.g10672.t1, augustus.g10677.t1, augustus.g10678.t1, augustus.g12192.t1, augustus.g14047.t1, augustus.g14048.t1, augustus.g16693.t1, augustus.g29831.t1, augustus.g32715.t1, augustus.g32719.t1, augustus.g32725.t1, augustus.g32726.t1, augustus.g32731.t1, augustus.g32739.t1, augustus.g41751.t1, augustus.g41860.t1, augustus.g41872.t1, augustus.g52300.t1, augustus.g52321.t1, augustus.g52330.t1,…	XP_015749457.1, XP_015770930.1, XP_015770931.1, XP_015770933.1, XP_015770934.1, XP_015770935.1, XP_015770936.1, XP_015772429.1, XP_015772430.1, XP_015772431.1	XP_029186422.2, XP_029186423.2, XP_029186424.2, XP_029186425.2, XP_029186426.2, XP_029186428.2, XP_029210331.2	XP_022784859.1, XP_022784860.1, XP_022784861.1		XP_001629509.3, XP_032236426.1, XP_032236427.1, XP_032236428.1, XP_032236429.1, XP_048580600.1, XP_048580601.1
OG0000142	transcript_HQ_E4_1_transcript12910/f2p0/1894|m.593, transcript_HQ_E4_1_transcript2282/f3p0/2916|m.247	transcript_HQ_E3_1_transcript17152/f3p0/977|m.853	adi2mcaRNA12653_R1, adi2mcaRNA34621_R2, adi2mcaRNA34621_R3, adi2mcaRNA34621_R4, adi2mcaRNA35780_R2, adi2mcaRNA35780_R8, augustus.g11277.t1, augustus.g32574.t1, augustus.g39916.t1, augustus.g40184.t1, augustus.g43453.t1, augustus.g57885.t1, augustus.g68255.t1, augustus.g70663.t1, augustus.g71216.t1, augustus.g8251.t1	XP_015749923.1, XP_015754705.1, XP_015756993.1, XP_015756994.1, XP_015758790.1, XP_015758791.1, XP_015767972.1, XP_015776533.1, XP_015778522.1, XP_015778523.1, XP_015779535.1	XP_044163126.1, XP_044164277.1, XP_044165032.1, XP_044165033.1, XP_044165034.1, XP_044165035.1, XP_044165178.1, XP_044166812.1, XP_044167705.1, XP_044170301.1, XP_044171510.1, XP_044171601.1, XP_044171877.1, XP_044178093.1, XP_044182900.1	XP_022778445.1, XP_022791782.1, XP_022796461.1, XP_022805756.1	XP_020905679.1, XP_020905899.2, XP_020906531.1, XP_020908723.1, XP_020911892.1, XP_020911923.1, XP_028516265.1, XP_028518327.1, XP_028518526.1, XP_028519652.1	XP_032222572.1, XP_032224546.1, XP_048576391.1, XP_048585999.1, XP_048588871.1
OG0000143	transcript_HQ_E4_1_transcript26369/f9p0/1260|m.938		augustus.g18124.t1, augustus.g29243.t1, augustus.g4193.t1, augustus.g48384.t1, augustus.g57513.t1, augustus.g60875.t1, augustus.g60880.t1, augustus.g60882.t1	XP_015752574.1, XP_015753551.1, XP_015753552.1, XP_015764657.1, XP_015775460.1	XP_029190280.1, XP_029190281.1, XP_029190282.1, XP_029190323.2, XP_029199153.2, XP_029205301.2, XP_029205307.2, XP_029205314.2, XP_029205322.1, XP_029205329.1, XP_029205358.1, XP_029205374.1, XP_029205381.1, XP_029205390.1, XP_029205397.1, XP_044164692.1, XP_044183791.1	XP_022779731.1, XP_022782125.1, XP_022782126.1, XP_022782127.1, XP_022786069.1, XP_022791650.1, XP_022791651.1, XP_022792205.1, XP_022792232.1, XP_022802594.1, XP_022802595.1, XP_022809283.1, XP_022809288.1	XP_020897723.2, XP_020904301.1, XP_020913977.1, XP_028513648.1, XP_028514118.1, XP_028515694.1	XP_001625403.2, XP_032220954.2, XP_032220955.2, XP_032220956.2, XP_032228336.2, XP_032230760.2, XP_032241746.2, XP_048581481.1, XP_048581482.1, XP_048583454.1, XP_048587689.1, XP_048587690.1, XP_048587724.1, XP_048587725.1
OG0000144	transcript_HQ_E4_1_transcript24282/f6p0/1373|m.299		adi2mcaRNA8764_R9, augustus.g22481.t1, augustus.g27848.t1, augustus.g27849.t1, augustus.g27850.t1, augustus.g27857.t1, augustus.g27858.t1, augustus.g27859.t1, augustus.g4236.t1, augustus.g4237.t1, augustus.g8472.t1	XP_015753895.1, XP_015755151.1, XP_015755153.1, XP_015755154.1, XP_015755155.1, XP_015755156.1, XP_015755157.1, XP_015755158.1, XP_015755159.1, XP_015756374.1, XP_015756375.1, XP_015756376.1, XP_015756377.1, XP_015756378.1, XP_015756379.1, XP_015756380.1, XP_015756381.1, XP_015756382.1, XP_015756383.1, XP_015756384.1, XP_015756385.1, XP_015756386.1, XP_015756387.1, XP_015756388.1, XP_015756389.1,…	XP_029188088.2, XP_029188089.2, XP_029188166.2, XP_029188167.2, XP_029188247.2, XP_029188252.2, XP_029188264.2, XP_044175176.1, XP_044175177.1, XP_044175178.1, XP_044175848.1, XP_044175849.1, XP_044177503.1	XP_022778651.1, XP_022781070.1, XP_022786689.1, XP_022786727.1, XP_022786731.1, XP_022786751.1	XP_020895223.1, XP_020895234.1, XP_028513225.1	XP_032229471.1, XP_032229472.1, XP_032229801.2, XP_032229803.2
OG0000145	transcript_HQ_E4_1_transcript1897/f12p0/2990|m.1031, transcript_HQ_E4_1_transcript6699/f3p0/2252|m.681	transcript_HQ_E3_1_transcript363/f2p0/2997|m.931	adi2mcaRNA1446_R1, adi2mcaRNA1446_R3, adi2mcaRNA22528_R7, adi2mcaRNA22532_R1, augustus.g16708.t1, augustus.g24056.t1, augustus.g30306.t1, augustus.g30309.t1, augustus.g30345.t1, augustus.g37536.t1, augustus.g50562.t1, augustus.g59050.t1, augustus.g59614.t1	XP_015747106.1, XP_015747107.1, XP_015760337.1, XP_015761085.1, XP_015763034.1, XP_015763035.1, XP_015763036.1, XP_015763054.1, XP_015766147.1, XP_015767671.1, XP_015767675.1, XP_015767718.1, XP_015767719.1, XP_015780964.1	XP_029189411.1, XP_029189419.1, XP_029203848.2, XP_044174677.1, XP_044174678.1, XP_044174679.1, XP_044174681.1, XP_044174682.1, XP_044174695.1, XP_044174696.1, XP_044174698.1, XP_044174965.1, XP_044174966.1, XP_044175472.1	XP_022779316.1, XP_022779317.1, XP_022779319.1, XP_022779331.1, XP_022780606.1, XP_022780637.1, XP_022782418.1, XP_022788351.1, XP_022796667.1, XP_022796668.1, XP_022798189.1, XP_022803244.1, XP_022809946.1	XP_028512907.1, XP_028517959.1	XP_048580691.1, XP_048580692.1, XP_048581350.1, XP_048581351.1
OG0000146	transcript_HQ_E4_1_transcript14507/f2p0/1821|m.3	transcript_HQ_E3_1_transcript3589/f2p0/1956|m.780, transcript_HQ_E3_1_transcript4185/f2p0/1860|m.867	adi2mcaRNA12083_R5, adi2mcaRNA12083_R8, adi2mcaRNA20152_R7, adi2mcaRNA20338_R0, adi2mcaRNA20338_R9, adi2mcaRNA24376_R6, adi2mcaRNA26549_R2, adi2mcaRNA26549_R4, adi2mcaRNA26549_R7, adi2mcaRNA26549_R8, adi2mcaRNA39660_R0, adi2mcaRNA39660_R2, augustus.g24561.t1, augustus.g25530.t1, augustus.g63012.t1, augustus.g69886.t1, augustus.g7461.t1, augustus.g9105.t1	XP_015747266.1, XP_015748078.1, XP_015749051.1, XP_015754280.1, XP_015756442.1, XP_015758207.1, XP_015764278.1, XP_015765508.1, XP_015765673.1, XP_015765693.1, XP_015766200.1, XP_015767070.1, XP_015767344.1, XP_015767345.1, XP_015769366.1, XP_015771299.1, XP_015778629.1, XP_015780769.1	XP_029199725.1, XP_044165710.1, XP_044167755.1, XP_044167756.1, XP_044169649.1, XP_044170696.1, XP_044171015.1, XP_044172165.1, XP_044172170.1, XP_044172171.1, XP_044176729.1, XP_044176863.1, XP_044176864.1, XP_044176972.1, XP_044179330.1, XP_044182592.1, XP_044182775.1, XP_044182831.1, XP_044183637.1	XP_022797628.1, XP_022809278.1, XP_022809372.1, XP_022809674.1, XP_022810573.1
OG0000147	transcript_HQ_E4_1_transcript16649/f21p0/1661|m.779, transcript_HQ_E4_1_transcript29505/f2p0/992|m.586, transcript_HQ_E4_1_transcript30453/f4p0/800|m.660, transcript_HQ_E4_1_transcript30547/f7p0/727|m.856	transcript_HQ_E3_1_transcript13715/f2p0/1159|m.315, transcript_HQ_E3_1_transcript20804/f32p0/759|m.734, transcript_HQ_E3_1_transcript20853/f35p0/744|m.1044, transcript_HQ_E3_1_transcript22118/f8p0/728|m.894, transcript_HQ_E3_1_transcript5957/f5p0/1694|m.482	augustus.g1536.t1, augustus.g1539.t1, augustus.g24014.t1, augustus.g46424.t1, augustus.g609.t1, augustus.g612.t1, augustus.g6311.t1	XP_015749761.1, XP_015758453.1, XP_015758454.1, XP_015758455.1, XP_015758456.1, XP_015758457.1, XP_015758459.1, XP_015758461.1, XP_015758463.1, XP_015759589.1, XP_015759590.1, XP_015780751.1	XP_029181390.2, XP_029188609.2, XP_044173263.1, XP_044173264.1, XP_044173265.1, XP_044173266.1, XP_044173267.1, XP_044173268.1, XP_044173269.1, XP_044173270.1, XP_044183990.1, XP_044184524.1, XP_044184926.1, XP_044185108.1	XP_022789462.1, XP_022789473.1, XP_022796485.1, XP_022796489.1, XP_022796494.1, XP_022796495.1, XP_022796864.1, XP_022796886.1, XP_022796887.1, XP_022796888.1, XP_022807230.1	XP_020894475.1, XP_020898927.1, XP_020898928.1, XP_020898960.1, XP_020898967.1, XP_020901544.1, XP_020910460.1	XP_001627227.1, XP_032237915.2, XP_032237916.2
OG0000148		transcript_HQ_E3_1_transcript7800/f3p0/1508|m.826	adi2mcaRNA24862_R1, augustus.g13694.t1, augustus.g13695.t1, augustus.g14123.t1, augustus.g17481.t1, augustus.g60692.t1, augustus.g65442.t1, augustus.g65443.t1, augustus.g721.t1	XP_015750105.1, XP_015750106.1, XP_015750598.1, XP_015769800.1, XP_015769801.1, XP_015769802.1, XP_015769803.1, XP_015769804.1, XP_015770050.1, XP_015777979.1, XP_015777980.1	XP_029180787.2, XP_029180968.2, XP_029180971.2, XP_029192920.2, XP_029199591.2, XP_029199592.2, XP_029210969.2, XP_044164910.1, XP_044164911.1, XP_044166681.1, XP_044166682.1, XP_044166683.1, XP_044166684.1, XP_044166685.1, XP_044166686.1, XP_044166687.1, XP_044168779.1, XP_044168780.1, XP_044168781.1, XP_044168806.1, XP_044168807.1, XP_044168808.1, XP_044168813.1, XP_044182645.1, XP_044183029.1,…	XP_022788185.1, XP_022788186.1, XP_022788187.1, XP_022788189.1, XP_022788198.1, XP_022798024.1, XP_022801161.1, XP_022801190.1, XP_022801191.1	XP_020901729.1	XP_001635979.1, XP_032241632.1, XP_032241633.1, XP_048586792.1, XP_048586793.1
OG0000149	transcript_HQ_E4_1_transcript2709/f2p0/2823|m.300, transcript_HQ_E4_1_transcript3063/f4p0/2760|m.1087, transcript_HQ_E4_1_transcript4838/f2p0/2505|m.279, transcript_HQ_E4_1_transcript4965/f4p0/2488|m.810, transcript_HQ_E4_1_transcript5175/f2p0/2440|m.152, transcript_HQ_E4_1_transcript8822/f2p0/2146|m.591, transcript_HQ_E4_1_transcript998/f7p0/3354|m.1299	transcript_HQ_E3_1_transcript1102/f2p0/2526|m.359, transcript_HQ_E3_1_transcript1197/f2p0/2476|m.466, transcript_HQ_E3_1_transcript1208/f2p0/2480|m.760, transcript_HQ_E3_1_transcript1487/f2p0/2364|m.967, transcript_HQ_E3_1_transcript1667/f2p0/2332|m.859	adi2mcaRNA11423_R2, adi2mcaRNA11426_R5, adi2mcaRNA5893_R3, augustus.g24489.t1, augustus.g30123.t1, augustus.g64280.t1, augustus.g64285.t1, augustus.g64286.t1	XP_015752493.1, XP_015752494.1, XP_015752495.1, XP_015752496.1, XP_015752497.1, XP_015757564.1, XP_015757565.1, XP_015757601.1, XP_015757602.1, XP_015757603.1, XP_015757604.1, XP_015757605.1, XP_015757606.1, XP_015762113.1, XP_015777564.1, XP_015777571.1	XP_029199462.2, XP_044174762.1, XP_044174763.1, XP_044174764.1, XP_044174765.1, XP_044175445.1, XP_044175448.1	XP_022790068.1, XP_022790069.1, XP_022790071.1, XP_022790072.1, XP_022790073.1, XP_022790074.1, XP_022790076.1, XP_022804561.1, XP_022804567.1, XP_022804568.1	XP_020897608.2, XP_020908674.1, XP_020908675.1, XP_020912346.1, XP_020913137.1, XP_020914505.1, XP_028518523.1	XP_048581275.1, XP_048581276.1, XP_048581277.1
OG0000150	transcript_HQ_E4_1_transcript1177/f2p0/3252|m.1317, transcript_HQ_E4_1_transcript127/f3p0/4466|m.126, transcript_HQ_E4_1_transcript21990/f2p0/1480|m.386, transcript_HQ_E4_1_transcript331/f3p0/3931|m.915, transcript_HQ_E4_1_transcript613/f2p0/3590|m.305	transcript_HQ_E3_1_transcript10/f3p0/4487|m.23, transcript_HQ_E3_1_transcript1537/f2p0/2369|m.992, transcript_HQ_E3_1_transcript664/f2p0/2739|m.796	adi2mcaRNA13466_R0, augustus.g27731.t1, augustus.g27732.t1, augustus.g27734.t1	XP_015759462.1, XP_015759463.1, XP_015759464.1, XP_015759469.1	XP_029191533.2, XP_029191534.2, XP_029191538.2, XP_029191540.2, XP_029191543.2, XP_029191547.2, XP_029191548.2, XP_044168346.1, XP_044168350.1, XP_044168355.1, XP_044168388.1, XP_044168394.1, XP_044168414.1, XP_044168883.1, XP_044168889.1, XP_044168891.1, XP_044168894.1	XP_022778128.1, XP_022792926.1, XP_022792927.1, XP_022792928.1, XP_022792929.1, XP_022792932.1, XP_022792970.1, XP_022792985.1, XP_022792986.1, XP_022792987.1	XP_020895537.1, XP_020895538.1, XP_020906610.2, XP_020908970.1, XP_028513492.1, XP_028513502.1	XP_048584728.1, XP_048584729.1, XP_048584805.1, XP_048584806.1, XP_048584807.1, XP_048584839.1, XP_048584840.1, XP_048584841.1, XP_048584842.1, XP_048584843.1, XP_048584844.1, XP_048585076.1, XP_048585590.1, XP_048585591.1
OG0000151	transcript_HQ_E4_1_transcript3533/f5p0/2673|m.620, transcript_HQ_E4_1_transcript4210/f4p0/2587|m.1319	transcript_HQ_E3_1_transcript1456/f2p0/2359|m.150, transcript_HQ_E3_1_transcript21494/f2p0/771|m.280, transcript_HQ_E3_1_transcript5723/f3p0/1701|m.766, transcript_HQ_E3_1_transcript724/f2p0/2631|m.116	adi2mcaRNA36943_R0, augustus.g27110.t1	XP_015763478.1, XP_015763479.1, XP_015763480.1, XP_015763481.1, XP_015763482.1, XP_015763483.1, XP_015763484.1, XP_015763485.1, XP_015764870.1, XP_015770142.1, XP_015770143.1, XP_015780527.1, XP_015780528.1, XP_015780529.1, XP_015780530.1, XP_015780531.1, XP_015780532.1, XP_015780534.1, XP_015780864.1	XP_029210625.2, XP_029210626.2, XP_029210627.1, XP_029210628.2, XP_029210630.2, XP_044165059.1, XP_044165068.1, XP_044165069.1, XP_044165070.1, XP_044165071.1, XP_044165095.1, XP_044165096.1, XP_044165097.1, XP_044165098.1, XP_044165099.1, XP_044165100.1, XP_044165101.1, XP_044165105.1, XP_044165107.1, XP_044165109.1, XP_044165120.1, XP_044165134.1, XP_044165142.1, XP_044167055.1, XP_044167056.1,…	XP_022805373.1
OG0000152			adi2mcaRNA31081_R0, adi2mcaRNA31081_R2, adi2mcaRNA31081_R9, augustus.g10504.t1, augustus.g1171.t1, augustus.g16921.t1, augustus.g21149.t1, augustus.g22085.t1, augustus.g22086.t1, augustus.g26727.t1, augustus.g31149.t1, augustus.g32549.t1, augustus.g38894.t1, augustus.g39570.t1, augustus.g39624.t1, augustus.g44464.t1, augustus.g54661.t1, augustus.g54804.t1, augustus.g59607.t1, augustus.g6283.t1, a…	XP_015775333.1	XP_029206856.2, XP_029210449.2, XP_044170592.1, XP_044171848.1, XP_044176616.1, XP_044182649.1	XP_022777513.1, XP_022784319.1, XP_022787476.1, XP_022788737.1, XP_022793068.1, XP_022793069.1, XP_022793076.1, XP_022799904.1, XP_022803318.1, XP_022808035.1, XP_022808934.1, XP_022809877.1	XP_020911538.2, XP_020912962.1, XP_020913704.2, XP_020916835.1, XP_028514515.1, XP_028516288.1, XP_028519551.1	XP_048576918.1, XP_048577307.1, XP_048578639.1, XP_048580720.1, XP_048583326.1, XP_048583486.1, XP_048584314.1, XP_048584432.1, XP_048585267.1, XP_048585268.1, XP_048587411.1, XP_048588223.1, XP_048589349.1
OG0000153							XP_020892684.1, XP_020894404.2, XP_020894801.1, XP_020896190.1, XP_020896191.1, XP_020897036.1, XP_020898431.1, XP_020898432.1, XP_020900120.1, XP_020901497.2, XP_020904669.1, XP_020904710.1, XP_020905170.1, XP_020905704.1, XP_020906624.1, XP_020906625.1, XP_020907488.1, XP_020907489.1, XP_020908907.1, XP_020910727.1, XP_020911549.1, XP_020912177.1, XP_020912409.1, XP_020912851.1, XP_020912897.1,…
OG0000154	transcript_HQ_E4_1_transcript14187/f3p0/1803|m.344	transcript_HQ_E3_1_transcript4358/f4p0/1835|m.327	adi2mcaRNA34566_R0, adi2mcaRNA34566_R4, adi2mcaRNA37917_R7, adi2mcaRNA9615_R0, adi2mcaRNA9615_R2, augustus.g11172.t1, augustus.g1149.t1, augustus.g11549.t1, augustus.g15447.t1, augustus.g1708.t1, augustus.g20134.t1, augustus.g21843.t1, augustus.g23180.t1, augustus.g28518.t1, augustus.g28602.t1, augustus.g31564.t1, augustus.g37473.t1, augustus.g37985.t1, augustus.g44307.t1, augustus.g48858.t1, aug…	XP_015747504.1, XP_015748345.1, XP_015755933.1, XP_015759378.1, XP_015760492.1, XP_015777521.1, XP_015778462.1	XP_029181749.2, XP_029184115.2, XP_029195419.2, XP_029202638.2, XP_029204879.2, XP_029208202.2, XP_029209218.2, XP_044164721.1, XP_044165222.1, XP_044165276.1, XP_044166158.1, XP_044166170.1, XP_044167324.1, XP_044170031.1, XP_044171016.1, XP_044171856.1, XP_044172030.1, XP_044174792.1, XP_044178242.1, XP_044179890.1, XP_044180471.1, XP_044182823.1	XP_022788170.1	XP_020911347.1, XP_028518621.1, XP_028519031.1	XP_032232508.2
OG0000155	transcript_HQ_E4_1_transcript1493/f4p0/3125|m.1294		adi2mcaRNA14981_R8, adi2mcaRNA14981_R9, adi2mcaRNA32002_R0, adi2mcaRNA32002_R2, adi2mcaRNA5493_R0, adi2mcaRNA6045_R1, adi2mcaRNA6045_R2, augustus.g12871.t1, augustus.g22111.t1, augustus.g25453.t1, augustus.g26236.t1, augustus.g31075.t1, augustus.g33044.t1, augustus.g36559.t1, augustus.g38711.t1, augustus.g40596.t1, augustus.g42159.t1, augustus.g42961.t1, augustus.g44348.t1, augustus.g5920.t1, aug…	XP_015748821.1, XP_015752014.1, XP_015752673.1, XP_015758957.1, XP_015758959.1, XP_015760838.1, XP_015760840.1, XP_015776183.1	XP_044163859.1, XP_044165711.1, XP_044168201.1, XP_044170425.1, XP_044170637.1, XP_044174036.1, XP_044180026.1, XP_044180691.1, XP_044181502.1, XP_044182109.1, XP_044183725.1, XP_044183728.1, XP_044183729.1, XP_044183995.1, XP_044184613.1	XP_022788171.1, XP_022809882.1	XP_020893421.1, XP_020898271.2, XP_020901193.1, XP_020912971.1, XP_020912972.2, XP_028512942.1, XP_028514050.1, XP_028517266.1	XP_048576149.1
OG0000156	transcript_HQ_E4_1_transcript20439/f3p0/1551|m.136, transcript_HQ_E4_1_transcript5338/f2p0/2480|m.732, transcript_HQ_E4_1_transcript5781/f2p0/2399|m.520, transcript_HQ_E4_1_transcript5904/f4p0/2388|m.917	transcript_HQ_E3_1_transcript14372/f2p0/1115|m.72	augustus.g63258.t1	XP_015751155.1, XP_015751156.1, XP_015751157.1, XP_015751158.1, XP_015751159.1, XP_015751160.1, XP_015751161.1, XP_015751162.1, XP_015751163.1, XP_015751164.1, XP_015751165.1, XP_015751167.1	XP_029213328.1, XP_029213329.1, XP_029213330.1, XP_029213331.1, XP_029213332.1, XP_029213333.1, XP_029213334.1, XP_029213336.1, XP_029213337.1, XP_029213338.1, XP_029213339.1, XP_029213340.1	XP_022781260.1, XP_022781261.1, XP_022781262.1, XP_022781264.1, XP_022781265.1, XP_022781266.1, XP_022781267.1, XP_022781268.1, XP_022781270.1	XP_020917103.1, XP_020917104.1, XP_020917106.1, XP_020917107.1, XP_020917108.1, XP_020917109.1, XP_020917110.1, XP_020917112.1, XP_020917113.1	XP_001641743.2, XP_032223179.1, XP_032223180.1, XP_032223181.1, XP_032223182.1, XP_032223183.1, XP_032223185.1, XP_032223186.1, XP_032223187.1, XP_032223188.1, XP_032223189.1, XP_032223190.1, XP_032223191.1, XP_048589277.1
OG0000157	transcript_HQ_E4_1_transcript413/f2p0/3799|m.971, transcript_HQ_E4_1_transcript736/f2p0/3489|m.81		adi2mcaRNA32783_R2, adi2mcaRNA33291_R0, adi2mcaRNA5340_R0, adi2mcaRNA5341_R0	XP_015751953.1, XP_015751954.1, XP_015751955.1, XP_015751956.1, XP_015751957.1, XP_015751959.1, XP_015751960.1, XP_015751961.1, XP_015764604.1, XP_015764605.1, XP_015764606.1, XP_015769880.1, XP_015769881.1, XP_015769882.1, XP_015769883.1, XP_015769884.1, XP_015769885.1, XP_015769886.1, XP_015769888.1, XP_015769889.1, XP_015769892.1, XP_015776922.1, XP_015777382.1, XP_015777383.1, XP_015777384.1,…	XP_044180357.1, XP_044180706.1, XP_044180723.1, XP_044180724.1, XP_044180726.1, XP_044180727.1, XP_044180728.1, XP_044180729.1, XP_044180730.1
OG0000158	transcript_HQ_E4_1_transcript1777/f2p0/3051|m.1330, transcript_HQ_E4_1_transcript17902/f2p0/1620|m.454, transcript_HQ_E4_1_transcript23071/f4p0/1423|m.933, transcript_HQ_E4_1_transcript24861/f2p0/1349|m.774, transcript_HQ_E4_1_transcript2757/f2p0/2823|m.327, transcript_HQ_E4_1_transcript5068/f2p0/2473|m.1177, transcript_HQ_E4_1_transcript8507/f2p0/2222|m.925, transcript_HQ_E4_1_transcript9628/f5p…	transcript_HQ_E3_1_transcript7664/f2p0/1531|m.414	adi2mcaRNA15413_R1, adi2mcaRNA15413_R8, adi2mcaRNA1589_R1, adi2mcaRNA1589_R2, adi2mcaRNA1589_R3, adi2mcaRNA1589_R5, adi2mcaRNA1589_R6, adi2mcaRNA1589_R7, adi2mcaRNA1589_R8, adi2mcaRNA1589_R9, adi2mcaRNA17305_R6, adi2mcaRNA17306_R0, adi2mcaRNA23827_R4, adi2mcaRNA23827_R5, adi2mcaRNA26115_R1, adi2mcaRNA26115_R2, adi2mcaRNA26115_R4, adi2mcaRNA26115_R7, adi2mcaRNA26115_R9, adi2mcaRNA28094_R1, adi2mca…	XP_015761636.1, XP_015762921.1, XP_015762922.1	XP_029192966.1, XP_044168216.1, XP_044168217.1, XP_044168218.1, XP_044168219.1, XP_044168220.1, XP_044168221.1, XP_044179083.1, XP_044179084.1, XP_044179091.1, XP_044179092.1, XP_044179223.1, XP_044179224.1, XP_044179225.1, XP_044179226.1, XP_044179227.1, XP_044179228.1, XP_044179229.1, XP_044179230.1, XP_044179231.1, XP_044179233.1, XP_044179234.1, XP_044179235.1, XP_044179236.1
OG0000159	transcript_HQ_E4_1_transcript26727/f3p0/1234|m.564, transcript_HQ_E4_1_transcript26753/f8p0/1213|m.641, transcript_HQ_E4_1_transcript27655/f6p0/1157|m.581, transcript_HQ_E4_1_transcript29027/f4p0/1049|m.862	transcript_HQ_E3_1_transcript13362/f4p0/1155|m.591, transcript_HQ_E3_1_transcript13880/f2p0/1149|m.797, transcript_HQ_E3_1_transcript15088/f10p0/1050|m.379, transcript_HQ_E3_1_transcript15581/f2p0/1059|m.428, transcript_HQ_E3_1_transcript17552/f9p0/956|m.977, transcript_HQ_E3_1_transcript17701/f2p0/968|m.305	adi2mcaRNA28621_R8, augustus.g12138.t1, augustus.g12141.t1, augustus.g12142.t1, augustus.g12144.t1, augustus.g21412.t1, augustus.g26795.t1, augustus.g26802.t1, augustus.g27545.t1, augustus.g27546.t1, augustus.g27548.t1, augustus.g27551.t1	XP_015771225.1, XP_015773155.1, XP_015773156.1, XP_015773158.1, XP_015773160.1, XP_015773161.1, XP_015773162.1, XP_015773163.1, XP_015773164.1, XP_015773165.1	XP_029189795.2, XP_029189797.2, XP_029189798.2, XP_029189799.2, XP_029189800.2, XP_029189804.2, XP_029204750.2, XP_044163172.1, XP_044169539.1, XP_044169540.1, XP_044169541.1, XP_044169542.1, XP_044169544.1, XP_044169546.1, XP_044169547.1, XP_044170776.1, XP_044170777.1, XP_044170778.1, XP_044170779.1	XP_022777495.1, XP_022777496.1, XP_022804288.1, XP_022804289.1, XP_022804700.1, XP_022804701.1, XP_022808027.1	XP_020892615.2	XP_032225381.1, XP_032235644.2, XP_048578051.1
OG0000160	transcript_HQ_E4_1_transcript11039/f3p0/2024|m.438, transcript_HQ_E4_1_transcript9785/f8p0/2087|m.1182	transcript_HQ_E3_1_transcript13892/f4p0/1145|m.820, transcript_HQ_E3_1_transcript15325/f3p0/1077|m.911, transcript_HQ_E3_1_transcript6045/f3p0/1676|m.797, transcript_HQ_E3_1_transcript7346/f2p0/1554|m.443, transcript_HQ_E3_1_transcript9098/f2p0/1434|m.388	adi2mcaRNA26674_R4, adi2mcaRNA26676_R8, augustus.g18391.t1, augustus.g18400.t1, augustus.g18401.t1, augustus.g24319.t1, augustus.g27894.t1, augustus.g42856.t1, augustus.g42861.t1, augustus.g42862.t1, augustus.g42863.t1, augustus.g42866.t1, augustus.g42869.t1, augustus.g58108.t1	XP_015771388.1, XP_015771397.1, XP_015771399.1, XP_015771400.1, XP_015771401.1, XP_015771402.1, XP_015771403.1, XP_015771404.1, XP_015776750.1, XP_015776751.1, XP_015776754.1, XP_015776755.1	XP_029190120.2, XP_029190163.2, XP_029190167.2, XP_029190168.2, XP_029190175.2, XP_029190180.2, XP_029190181.2, XP_029190247.1, XP_044173054.1, XP_044182581.1, XP_044183034.1, XP_044183035.1, XP_044183036.1	XP_022777885.1, XP_022783441.1, XP_022783442.1, XP_022783443.1, XP_022783444.1, XP_022783495.1, XP_022783496.1, XP_022794621.1	XP_020907773.1, XP_020907774.1, XP_020907775.1, XP_020912119.1, XP_020912120.1, XP_028518233.1, XP_028518234.1	XP_001625807.2
OG0000161			augustus.g22360.t1, augustus.g22363.t1, augustus.g43713.t1, augustus.g7921.t1	XP_015747289.1, XP_015764091.1	XP_029184373.1, XP_029186243.2, XP_029186244.2, XP_029186245.2, XP_029186257.2, XP_029186258.2, XP_029186259.2, XP_029198368.2, XP_029198369.2, XP_029198370.2, XP_029198374.2, XP_029198375.2, XP_029198376.2, XP_029198377.2, XP_029198378.2, XP_044169254.1	XP_022779611.1, XP_022787074.1, XP_022797327.1, XP_022797328.1, XP_022797329.1, XP_022797330.1, XP_022797331.1, XP_022797332.1	XP_020899081.1, XP_020903081.1, XP_020905855.1, XP_020907992.1, XP_020907993.1, XP_020907994.1, XP_020907995.1, XP_020913572.1, XP_028516962.1, XP_028516963.1, XP_028516964.1, XP_028516965.1	XP_001635396.2, XP_001638147.2, XP_032218633.1, XP_032218634.1, XP_032218636.1, XP_032218637.1, XP_032218638.1, XP_032218639.1, XP_032218640.1, XP_032218642.1, XP_032218643.1, XP_032218644.1, XP_032218646.1, XP_032218647.1, XP_032218649.1, XP_032223611.1, XP_048588736.1, XP_048588737.1, XP_048588738.1
OG0000162	transcript_HQ_E4_1_transcript2560/f2p0/2849|m.446, transcript_HQ_E4_1_transcript6195/f2p0/2374|m.527		augustus.g561.t1, augustus.g566.t1, augustus.g567.t1, augustus.g568.t1, augustus.g572.t1, augustus.g576.t1, augustus.g577.t1, augustus.g58251.t1, augustus.g58253.t1, augustus.g58254.t1, augustus.g58256.t1, augustus.g58258.t1, augustus.g58259.t1, augustus.g58261.t1	XP_015747301.1, XP_015747302.1, XP_015747303.1, XP_015747304.1, XP_015747305.1, XP_015747306.1, XP_015747307.1, XP_015754699.1, XP_015754757.1, XP_015754758.1, XP_015769061.1, XP_015769073.1, XP_015769074.1, XP_015769075.1, XP_015769082.1, XP_015769083.1, XP_015769084.1, XP_015769085.1, XP_015769086.1, XP_015779818.1, XP_015779819.1, XP_015779820.1, XP_015779821.1	XP_029180724.2, XP_029204282.2, XP_029204293.2, XP_029204294.2, XP_029204307.2, XP_044163331.1, XP_044163357.1, XP_044163361.1, XP_044163373.1, XP_044163380.1, XP_044163383.1, XP_044163399.1, XP_044163412.1, XP_044163438.1, XP_044172496.1	XP_022780378.1, XP_022803373.1, XP_022806263.1, XP_022809554.1, XP_022809794.1, XP_022809797.1, XP_022809799.1
OG0000163	transcript_HQ_E4_1_transcript15243/f4p0/1793|m.785	transcript_HQ_E3_1_transcript24898/f2p0/560|m.195	augustus.g23207.t1, augustus.g29940.t1	XP_015747609.1, XP_015748662.1, XP_015748664.1, XP_015750432.1, XP_015752550.1, XP_015758281.1, XP_015762647.1, XP_015763630.1, XP_015764780.1, XP_015765625.1, XP_015768402.1, XP_015770377.1, XP_015771451.1, XP_015776459.1, XP_015779209.1, XP_015780702.1	XP_029183673.2, XP_029199556.2, XP_029199712.2, XP_044166585.1, XP_044166842.1, XP_044167281.1, XP_044167800.1, XP_044168404.1, XP_044170404.1, XP_044170446.1, XP_044170603.1, XP_044172426.1, XP_044176080.1, XP_044176680.1, XP_044176742.1, XP_044179141.1, XP_044179786.1, XP_044181005.1, XP_044181021.1, XP_044181043.1, XP_044182443.1, XP_044183939.1	XP_022779469.1, XP_022781755.1, XP_022783913.1, XP_022797977.1, XP_022801248.1, XP_022801565.1, XP_022804765.1, XP_022808894.1	XP_020901263.1, XP_020917575.1, XP_028516601.1, XP_028516622.1, XP_028516714.1, XP_028517549.1, XP_028517650.1	XP_032226972.1, XP_032235493.1, XP_048577020.1, XP_048583530.1
OG0000164			augustus.g67132.t1, augustus.g67146.t1, augustus.g67147.t1, augustus.g67148.t1	XP_015747888.1	XP_029213598.2, XP_029213599.2, XP_029213600.2, XP_029213602.2, XP_029213603.2, XP_029213604.2, XP_029213606.2, XP_029213607.2, XP_044183351.1, XP_044183355.1, XP_044183356.1, XP_044183357.1, XP_044183358.1, XP_044183359.1, XP_044183360.1	XP_022796080.1, XP_022796081.1, XP_022796083.1, XP_022796084.1, XP_022796085.1, XP_022796088.1, XP_022796089.1	XP_020893080.1, XP_020893081.1, XP_020893082.1, XP_020893083.1, XP_020893084.1, XP_020893085.1, XP_020893087.1, XP_020893088.1, XP_020893089.1, XP_028512895.1, XP_028512896.1, XP_028512897.1, XP_028512898.1, XP_028512899.1, XP_028512900.1, XP_028512901.1, XP_028512902.1	XP_001636803.2, XP_032242541.1, XP_032242542.1, XP_032242546.1, XP_032242547.1, XP_032242551.1, XP_032242553.1, XP_032242554.1, XP_032242555.1, XP_032242557.1, XP_032242558.1, XP_032242561.1, XP_048579742.1, XP_048579743.1, XP_048579744.1, XP_048579745.1, XP_048579746.1
OG0000165		transcript_HQ_E3_1_transcript12964/f2p0/1200|m.628, transcript_HQ_E3_1_transcript2473/f2p0/2135|m.1040	augustus.g17486.t1, augustus.g20866.t1, augustus.g21141.t1, augustus.g21143.t1, augustus.g21296.t1, augustus.g21327.t1, augustus.g21329.t1, augustus.g21480.t1, augustus.g21481.t1, augustus.g21484.t1, augustus.g30937.t1, augustus.g38942.t1, augustus.g421.t1, augustus.g422.t1, augustus.g51966.t1, augustus.g68694.t1, augustus.g6984.t1, augustus.g7559.t1, augustus.g9672.t1	XP_015748062.1, XP_015748063.1	XP_044165545.1, XP_044169297.1, XP_044169299.1, XP_044172508.1		XP_028515418.1, XP_028517551.1	XP_048576893.1, XP_048577425.1, XP_048577426.1, XP_048579134.1, XP_048579135.1, XP_048579149.1, XP_048582666.1, XP_048583095.1, XP_048583278.1, XP_048583279.1, XP_048583280.1, XP_048584167.1, XP_048584192.1, XP_048584193.1, XP_048584203.1, XP_048585053.1, XP_048585075.1, XP_048585097.1, XP_048585098.1, XP_048585104.1, XP_048585113.1, XP_048585125.1, XP_048585323.1, XP_048585324.1, XP_048585325.1,…
OG0000166	transcript_HQ_E4_1_transcript19753/f2p0/1582|m.753, transcript_HQ_E4_1_transcript21244/f2p0/1513|m.757	transcript_HQ_E3_1_transcript19078/f2p0/883|m.531	adi2mcaRNA26197_R7, adi2mcaRNA39413_R1, augustus.g25861.t1, augustus.g27339.t1, augustus.g2845.t1, augustus.g38165.t1, augustus.g40700.t1, augustus.g55300.t1	XP_015748319.1, XP_015750383.1, XP_015754653.1, XP_015764612.1, XP_015767149.1, XP_015768642.1, XP_015771246.1, XP_015771253.1, XP_015773057.1, XP_015774487.1, XP_015777930.1, XP_015778563.1	XP_029179466.2, XP_029189699.2, XP_029197710.2, XP_029204510.2, XP_029208583.2, XP_029213017.2, XP_044163446.1, XP_044164535.1, XP_044164901.1, XP_044166390.1, XP_044167796.1, XP_044169179.1, XP_044169407.1, XP_044169682.1, XP_044169694.1, XP_044170440.1, XP_044170695.1, XP_044171237.1, XP_044172717.1, XP_044173345.1, XP_044174044.1, XP_044174362.1, XP_044174928.1, XP_044175530.1, XP_044175536.1,…	XP_022777466.1	XP_020915165.2	XP_032218340.2, XP_048581994.1, XP_048582338.1, XP_048582339.1, XP_048584866.1
OG0000167	transcript_HQ_E4_1_transcript921/f3p0/3377|m.1110, transcript_HQ_E4_1_transcript9796/f4p0/2089|m.1200	transcript_HQ_E3_1_transcript1219/f2p0/2444|m.1039, transcript_HQ_E3_1_transcript123/f5p0/3433|m.227, transcript_HQ_E3_1_transcript1991/f3p0/2185|m.437, transcript_HQ_E3_1_transcript5080/f3p0/1759|m.738	adi2mcaRNA31173_R1, adi2mcaRNA31173_R2, adi2mcaRNA31173_R7, adi2mcaRNA31173_R9, augustus.g13324.t1, augustus.g19309.t1, augustus.g30136.t1, augustus.g42812.t1, augustus.g42818.t1, augustus.g42820.t1, augustus.g42822.t1, augustus.g44687.t1, augustus.g9459.t1	XP_015750433.1, XP_015764182.1, XP_015764183.1, XP_015764184.1, XP_015764185.1, XP_015764187.1, XP_015772043.1, XP_015775419.1, XP_015775420.1, XP_015775423.1, XP_015776752.1, XP_015776753.1	XP_029180314.2, XP_029180322.2, XP_029180323.2, XP_029190124.2, XP_029190138.1, XP_029190139.2, XP_029190147.2, XP_029190244.2, XP_044182506.1, XP_044182507.1, XP_044182625.1, XP_044182626.1, XP_044182627.1, XP_044182779.1, XP_044182984.1	XP_022779459.1, XP_022797515.1, XP_022797516.1, XP_022797537.1, XP_022797538.1, XP_022797539.1, XP_022799460.1, XP_022799461.1, XP_022805842.1	XP_020899178.1, XP_020907067.1, XP_020915666.1, XP_028519189.1, XP_028519190.1	XP_032221127.1
OG0000168			adi2mcaRNA18617_R5, augustus.g53890.t1, augustus.g53892.t1, augustus.g554.t1, augustus.g556.t1, augustus.g62883.t1, augustus.g62894.t1	XP_015761191.1, XP_015761193.1, XP_015764110.1, XP_015764111.1, XP_015764112.1, XP_015764114.1, XP_015764115.1, XP_015764116.1, XP_015764117.1, XP_015764118.1, XP_015764119.1, XP_015764120.1, XP_015764121.1, XP_015764122.1, XP_015764123.1, XP_015764124.1, XP_015769008.1	XP_044174585.1, XP_044174586.1, XP_044174588.1, XP_044174589.1, XP_044174590.1, XP_044174591.1, XP_044174592.1, XP_044174593.1, XP_044174594.1, XP_044174595.1, XP_044174596.1, XP_044174597.1, XP_044174598.1, XP_044174599.1, XP_044174600.1, XP_044174601.1, XP_044174602.1, XP_044174603.1	XP_022788946.1, XP_022800762.1, XP_022800772.1	XP_020910641.1, XP_028517802.1	XP_001633904.2, XP_032239071.1, XP_032239072.1, XP_032239074.1, XP_032239075.1, XP_032239077.1, XP_032239078.1, XP_032239079.1, XP_032239080.1, XP_032239081.1, XP_032239083.1, XP_032239084.1, XP_048581743.1, XP_048581745.1
OG0000169			augustus.g12369.t1, augustus.g12370.t1, augustus.g13174.t1, augustus.g13796.t1, augustus.g13928.t1, augustus.g15130.t1, augustus.g15830.t1, augustus.g15833.t1, augustus.g15953.t1, augustus.g16226.t1, augustus.g1900.t1, augustus.g1901.t1, augustus.g19793.t1, augustus.g21077.t1, augustus.g21078.t1, augustus.g21520.t1, augustus.g21521.t1, augustus.g22724.t1, augustus.g2305.t1, augustus.g23314.t1, au…		XP_044171640.1
OG0000170	transcript_HQ_E4_1_transcript16804/f2p0/1689|m.1208							XP_001624668.2, XP_001625084.2, XP_032227838.1, XP_032228321.1, XP_032228323.1, XP_032238173.2, XP_032238174.2, XP_032238175.1, XP_048577282.1, XP_048577283.1, XP_048577284.1, XP_048577285.1, XP_048577286.1, XP_048577287.1, XP_048577288.1, XP_048577289.1, XP_048577290.1, XP_048577294.1, XP_048577295.1, XP_048577300.1, XP_048577411.1, XP_048577564.1, XP_048578010.1, XP_048578011.1, XP_048578080.1,…
OG0000171			adi2mcaRNA31072_R3, adi2mcaRNA31072_R4	XP_015749427.1, XP_015763090.1, XP_015763091.1, XP_015768048.1, XP_015769814.1, XP_015772636.1, XP_015773954.1, XP_015775323.1, XP_015775760.1, XP_015780216.1	XP_029183891.2, XP_029197077.2, XP_029204341.2, XP_029204444.2, XP_044162927.1, XP_044163534.1, XP_044164457.1, XP_044165209.1, XP_044165210.1, XP_044165227.1, XP_044165231.1, XP_044166153.1, XP_044166589.1, XP_044166841.1, XP_044168258.1, XP_044168352.1, XP_044169517.1, XP_044170535.1, XP_044170598.1, XP_044170604.1, XP_044171310.1, XP_044171578.1, XP_044172328.1, XP_044172332.1, XP_044173045.1,…	XP_022782281.1, XP_022792460.1, XP_022792461.1, XP_022796127.1, XP_022804958.1, XP_022806838.1		XP_048579824.1
OG0000172	transcript_HQ_E4_1_transcript3588/f2p0/2678|m.833, transcript_HQ_E4_1_transcript4413/f2p0/2558|m.657		augustus.g15244.t1, augustus.g15926.t1, augustus.g42394.t1, augustus.g60238.t1	XP_015750007.1, XP_015750009.1, XP_015754357.1, XP_015754358.1, XP_015754359.1, XP_015754360.1, XP_015754361.1, XP_015754362.1, XP_015754363.1, XP_015754365.1, XP_015755826.1, XP_015755827.1, XP_015755828.1, XP_015755829.1, XP_015755830.1, XP_015755831.1, XP_015755832.1, XP_015755833.1, XP_015755834.1, XP_015755836.1, XP_015755837.1, XP_015755838.1, XP_015755839.1	XP_044174206.1, XP_044174207.1, XP_044174208.1, XP_044174209.1	XP_022803029.1, XP_022803030.1, XP_022803031.1, XP_022803032.1, XP_022803034.1, XP_022803035.1, XP_022807451.1, XP_022807452.1	XP_020900661.2, XP_028518025.1	XP_032236711.2, XP_032236712.2, XP_032236713.2, XP_032236818.2, XP_048582140.1, XP_048582141.1, XP_048582142.1, XP_048582143.1, XP_048582144.1, XP_048582145.1, XP_048582146.1, XP_048582390.1, XP_048585475.1, XP_048585476.1, XP_048585477.1, XP_048585478.1, XP_048585479.1
OG0000173	transcript_HQ_E4_1_transcript25596/f2p0/1307|m.432		augustus.g15305.t1, augustus.g15315.t1, augustus.g16835.t1, augustus.g16836.t1, augustus.g44806.t1, augustus.g44807.t1, augustus.g44811.t1, augustus.g44821.t1, augustus.g44822.t1, augustus.g44823.t1, augustus.g44824.t1, augustus.g53642.t1, augustus.g53651.t1, augustus.g53653.t1, augustus.g66179.t1	XP_015754840.1, XP_015754841.1, XP_015754842.1, XP_015754843.1, XP_015754844.1, XP_015755215.1, XP_015766975.1, XP_015766976.1, XP_015766977.1, XP_015766978.1, XP_015766979.1	XP_029182972.1, XP_029182991.2, XP_029200513.2, XP_029200514.2, XP_029200515.2, XP_029200516.2, XP_029202451.2, XP_029202453.2, XP_044175598.1, XP_044175605.1, XP_044175606.1	XP_022787209.1, XP_022791680.1, XP_022791686.1, XP_022791687.1, XP_022791750.1, XP_022791751.1, XP_022791759.1, XP_022791760.1, XP_022791761.1, XP_022791764.1	XP_020896957.1, XP_020907638.2, XP_028515233.1	XP_001622870.2, XP_032222866.1, XP_032222868.1, XP_032231653.2, XP_048577143.1, XP_048577144.1, XP_048578796.1, XP_048578797.1, XP_048586265.1
OG0000174		transcript_HQ_E3_1_transcript2028/f6p0/2183|m.522	augustus.g58303.t1	XP_015757333.1	XP_029195764.2, XP_044180831.1, XP_044180832.1, XP_044180834.1, XP_044180835.1, XP_044180836.1, XP_044180837.1, XP_044180838.1, XP_044180839.1, XP_044180840.1, XP_044180841.1, XP_044180842.1, XP_044180843.1, XP_044180844.1, XP_044180845.1, XP_044180846.1, XP_044180847.1, XP_044180848.1, XP_044180850.1, XP_044180851.1, XP_044180852.1, XP_044180853.1, XP_044180854.1, XP_044180855.1, XP_044180856.1,…	XP_022806315.1, XP_022806316.1, XP_022806317.1, XP_022806318.1, XP_022806319.1, XP_022806322.1, XP_022806323.1, XP_022806324.1	XP_020898833.1, XP_020898835.1, XP_020898836.1, XP_020898837.1, XP_020898838.1, XP_020898839.1, XP_020898840.1, XP_020898841.1, XP_020898842.1, XP_028514464.1	XP_001634875.2, XP_032240216.1, XP_032240217.1, XP_032240218.1, XP_032240219.1, XP_032240220.1, XP_032240222.1, XP_032240223.1, XP_032240224.1, XP_032240225.1, XP_032240226.1, XP_032240227.1, XP_032240228.1
OG0000175	transcript_HQ_E4_1_transcript13384/f3p0/1879|m.632, transcript_HQ_E4_1_transcript2124/f2p0/2922|m.752, transcript_HQ_E4_1_transcript22838/f2p0/1448|m.280	transcript_HQ_E3_1_transcript5811/f3p0/1689|m.1069	adi2mcaRNA29360_R2, augustus.g41672.t1, augustus.g49855.t1, augustus.g53969.t1	XP_015773841.1, XP_015774209.1, XP_015778662.1, XP_015778670.1	XP_029197827.2, XP_029211744.2, XP_029211745.2, XP_029211746.2, XP_029211747.2, XP_029211748.2, XP_044163540.1, XP_044163541.1, XP_044174847.1, XP_044174848.1, XP_044182313.1, XP_044182314.1	XP_022780503.1, XP_022780510.1, XP_022780519.1, XP_022780527.1, XP_022780535.1, XP_022780543.1, XP_022780550.1, XP_022793389.1, XP_022798884.1, XP_022798889.1, XP_022798898.1, XP_022803851.1	XP_020892730.1, XP_020892731.1, XP_020906771.1, XP_020910418.1, XP_028515414.1, XP_028515784.1	XP_048579315.1, XP_048579316.1, XP_048579320.1, XP_048580455.1, XP_048580456.1, XP_048580457.1, XP_048580458.1, XP_048580459.1, XP_048580460.1, XP_048587001.1, XP_048587002.1, XP_048587003.1, XP_048587004.1, XP_048587005.1, XP_048587789.1, XP_048587790.1, XP_048587791.1, XP_048587792.1
OG0000176	transcript_HQ_E4_1_transcript9185/f3p0/2131|m.1077		adi2mcaRNA19296_R7, adi2mcaRNA9235_R1, adi2mcaRNA9235_R2, adi2mcaRNA9235_R4, adi2mcaRNA9235_R5, adi2mcaRNA9235_R6, adi2mcaRNA9235_R9, augustus.g20328.t1, augustus.g36927.t1, augustus.g36938.t1, augustus.g50135.t1, augustus.g5735.t1, augustus.g59613.t1, augustus.g66438.t1, augustus.g67063.t1, augustus.g7352.t1, augustus.g8478.t1	XP_015747499.1, XP_015748601.1, XP_015750513.1, XP_015755558.1, XP_015755561.1, XP_015759405.1, XP_015760098.1, XP_015764717.1, XP_015778889.1	XP_029201565.2, XP_029205433.2, XP_029207043.2, XP_044163795.1, XP_044168199.1, XP_044168247.1, XP_044171558.1, XP_044172860.1, XP_044173534.1, XP_044174152.1, XP_044174335.1, XP_044179505.1, XP_044181587.1, XP_044185253.1	XP_022788759.1, XP_022791841.1, XP_022792963.1, XP_022794660.1, XP_022795924.1, XP_022798052.1, XP_022800665.1, XP_022801366.1, XP_022803832.1, XP_022807801.1, XP_022808321.1, XP_022809491.1, XP_022809530.1, XP_022809544.1, XP_022810420.1	XP_020908377.1, XP_028515843.1, XP_028516724.1
OG0000177	transcript_HQ_E4_1_transcript12787/f2p0/1911|m.249, transcript_HQ_E4_1_transcript2085/f2p0/2973|m.1062, transcript_HQ_E4_1_transcript21096/f2p0/1532|m.315, transcript_HQ_E4_1_transcript25200/f2p0/1283|m.308, transcript_HQ_E4_1_transcript255/f2p0/4087|m.174, transcript_HQ_E4_1_transcript27846/f5p0/1134|m.1083, transcript_HQ_E4_1_transcript5574/f4p0/2428|m.313, transcript_HQ_E4_1_transcript64/f2p0/…	transcript_HQ_E3_1_transcript18044/f2p0/941|m.16, transcript_HQ_E3_1_transcript234/f2p0/3152|m.658, transcript_HQ_E3_1_transcript6091/f2p0/1661|m.34, transcript_HQ_E3_1_transcript7533/f2p0/1540|m.1048, transcript_HQ_E3_1_transcript91/f2p0/3594|m.389	adi2mcaRNA10725_R0, adi2mcaRNA10737_R0, adi2mcaRNA10748_R0, augustus.g31692.t1, augustus.g31707.t1, augustus.g31709.t1, augustus.g31718.t1	XP_015749508.1, XP_015752130.1, XP_015756912.1, XP_015756948.1, XP_015756951.1, XP_015756952.1, XP_015756953.1, XP_015756958.1, XP_015756967.1, XP_015773347.1	XP_029187766.2, XP_029187805.2, XP_044173549.1, XP_044178817.1, XP_044178818.1, XP_044178975.1, XP_044179036.1, XP_044179394.1	XP_022779253.1, XP_022779254.1, XP_022779256.1, XP_022779283.1, XP_022779335.1, XP_022798522.1	XP_020917447.2, XP_020917657.1, XP_028514447.1, XP_028519665.1	XP_032239535.2, XP_048579179.1, XP_048579191.1, XP_048579562.1, XP_048580254.1, XP_048580255.1, XP_048580370.1
OG0000178			adi2mcaRNA25756_R0, adi2mcaRNA25756_R1, adi2mcaRNA25756_R2, adi2mcaRNA31266_R0, augustus.g16281.t1, augustus.g27588.t1, augustus.g27984.t1, augustus.g33100.t1, augustus.g33381.t1, augustus.g37707.t1, augustus.g3842.t1, augustus.g40256.t1, augustus.g42083.t1, augustus.g42197.t1, augustus.g4263.t1, augustus.g43677.t1, augustus.g44074.t1, augustus.g46739.t1, augustus.g46740.t1, augustus.g48531.t1, a…	XP_015750107.1, XP_015754508.1, XP_015764534.1, XP_015770585.1, XP_015771327.1, XP_015775507.1, XP_015778624.1, XP_015780012.1	XP_029181120.2, XP_029183063.2, XP_029183626.2, XP_044163886.1, XP_044164889.1, XP_044165122.1, XP_044165124.1, XP_044167058.1, XP_044167921.1, XP_044170081.1, XP_044181010.1, XP_044182902.1, XP_044184189.1	XP_022807486.1	XP_020898260.2, XP_020912312.1, XP_020912552.1, XP_028515570.1, XP_028516996.1	XP_048576644.1, XP_048587240.1
OG0000179			adi2mcaRNA17760_R2, adi2mcaRNA17760_R3, adi2mcaRNA36514_R0, adi2mcaRNA36514_R1, adi2mcaRNA36514_R2, adi2mcaRNA36514_R5, adi2mcaRNA9763_R1, adi2mcaRNA9763_R2, adi2mcaRNA9763_R4, augustus.g14221.t1, augustus.g14529.t1, augustus.g18566.t1, augustus.g24431.t1, augustus.g25370.t1, augustus.g25568.t1, augustus.g26365.t1, augustus.g29483.t1, augustus.g30396.t1, augustus.g34341.t1, augustus.g38671.t1, au…	XP_015750366.1, XP_015751870.1, XP_015756043.1, XP_015763344.1, XP_015780156.1	XP_044165544.1, XP_044167091.1, XP_044167187.1, XP_044170468.1, XP_044176906.1, XP_044178451.1	XP_022777674.1, XP_022787043.1, XP_022800625.1, XP_022808693.1	XP_020903893.1, XP_028515119.1, XP_028516134.1, XP_028516306.1, XP_028518604.1, XP_028519051.1	XP_048582054.1, XP_048586612.1, XP_048587796.1
OG0000180	transcript_HQ_E4_1_transcript9052/f2p0/2034|m.951	transcript_HQ_E3_1_transcript2955/f2p0/2049|m.305	adi2mcaRNA5058_R4, augustus.g38024.t1, augustus.g4696.t1, augustus.g54585.t1, augustus.g54588.t1, augustus.g54593.t1	XP_015751663.1, XP_015751719.1, XP_015751721.1, XP_015772284.1, XP_015772956.1	XP_029201422.2, XP_029201424.1, XP_029201425.1, XP_029201426.1, XP_029201427.1, XP_044169066.1, XP_044169071.1	XP_022788199.1, XP_022788200.1, XP_022788201.1, XP_022793193.1, XP_022799394.1, XP_022799396.1, XP_022799413.1	XP_020894136.1, XP_020900062.2, XP_020900083.1, XP_020905766.1, XP_020905988.1, XP_020905991.1, XP_020905992.1, XP_020906526.1, XP_020914702.1, XP_020914751.1, XP_028514132.1, XP_028514765.1	XP_001629137.1, XP_001633211.3, XP_001633608.2, XP_001637982.3, XP_032237532.1, XP_032238828.2, XP_032238829.2, XP_032238830.2, XP_032238831.2, XP_032239981.2, XP_048581630.1, XP_048581631.1, XP_048581632.1, XP_048581633.1, XP_048581634.1, XP_048581635.1, XP_048581636.1, XP_048582991.1, XP_048587152.1, XP_048588902.1
OG0000181	transcript_HQ_E4_1_transcript26269/f6p0/1269|m.652, transcript_HQ_E4_1_transcript26817/f5p0/1237|m.885	transcript_HQ_E3_1_transcript10533/f10p0/1262|m.742, transcript_HQ_E3_1_transcript17616/f2p0/955|m.95	adi2mcaRNA12910_R2, adi2mcaRNA26974_R0, adi2mcaRNA26974_R3, augustus.g29961.t1, augustus.g34551.t1, augustus.g36616.t1, augustus.g63074.t1, augustus.g69611.t1, augustus.g69612.t1	XP_015747120.1, XP_015753541.1, XP_015759004.1, XP_015759005.1, XP_015759006.1, XP_015759007.1, XP_015759008.1, XP_015759009.1, XP_015771700.1, XP_015778248.1	XP_029181840.2, XP_029182863.2, XP_029213039.2, XP_044169151.1, XP_044169163.1, XP_044169171.1, XP_044172454.1, XP_044173089.1, XP_044173090.1, XP_044173091.1, XP_044173092.1, XP_044173512.1, XP_044173513.1, XP_044174546.1, XP_044174547.1, XP_044174554.1, XP_044174555.1, XP_044175122.1, XP_044175123.1	XP_022779679.1, XP_022779802.1, XP_022779803.1, XP_022804680.1, XP_022809645.1, XP_022809652.1	XP_020897512.1, XP_020901638.1, XP_020915810.1, XP_028512629.1, XP_028514676.1	XP_048582750.1, XP_048582758.1, XP_048582761.1, XP_048586206.1, XP_048586207.1
OG0000182	transcript_HQ_E4_1_transcript1909/f3p0/3004|m.274	transcript_HQ_E3_1_transcript15128/f2p0/1090|m.469, transcript_HQ_E3_1_transcript2003/f2p0/2253|m.932	adi2mcaRNA31773_R9, adi2mcaRNA5996_R7, adi2mcaRNA6004_R1, augustus.g13095.t1, augustus.g13098.t1, augustus.g15655.t1, augustus.g32443.t1, augustus.g4228.t1, augustus.g56514.t1, augustus.g61466.t1, augustus.g61472.t1, augustus.g61477.t1, augustus.g63083.t1, augustus.g63086.t1, augustus.g63087.t1, augustus.g63088.t1, augustus.g7520.t1, augustus.g9662.t1	XP_015750526.1, XP_015752590.1, XP_015752591.1, XP_015752592.1, XP_015752593.1, XP_015752594.1, XP_015752596.1, XP_015760874.1, XP_015760890.1, XP_015763307.1, XP_015769816.1, XP_015769830.1, XP_015769831.1, XP_015771254.1, XP_015771255.1, XP_015778391.1, XP_015780424.1	XP_044163113.1, XP_044172787.1, XP_044172788.1, XP_044172789.1, XP_044172790.1, XP_044172791.1	XP_022778230.1, XP_022789506.1, XP_022789524.1, XP_022804864.1, XP_022804882.1, XP_022804883.1, XP_022805074.1, XP_022808330.1, XP_022808331.1, XP_022808332.1, XP_022809215.1, XP_022809865.1, XP_022810533.1		XP_032226980.2
OG0000183	transcript_HQ_E4_1_transcript1127/f2p0/3285|m.1172, transcript_HQ_E4_1_transcript15535/f2p0/1784|m.248, transcript_HQ_E4_1_transcript4110/f2p0/2581|m.915	transcript_HQ_E3_1_transcript21197/f2p0/776|m.722, transcript_HQ_E3_1_transcript21567/f2p0/755|m.564, transcript_HQ_E3_1_transcript9485/f2p0/1398|m.833	augustus.g22504.t1, augustus.g38036.t1, augustus.g38037.t1, augustus.g52463.t1, augustus.g67651.t1, augustus.g67652.t1	XP_015758599.1, XP_015758653.1, XP_015758655.1, XP_015767511.1, XP_015767512.1, XP_015767513.1, XP_015767514.1, XP_015767545.1, XP_015767546.1, XP_015767557.1, XP_015774745.1, XP_015775126.1, XP_015777124.1	XP_029191158.2, XP_044162948.1, XP_044163670.1, XP_044163671.1, XP_044169724.1, XP_044169725.1, XP_044172035.1, XP_044174296.1	XP_022781853.1, XP_022783854.1, XP_022799910.1, XP_022799911.1, XP_022799912.1, XP_022799913.1, XP_022801336.1, XP_022810488.1	XP_020892318.1, XP_020900579.1, XP_020900580.1, XP_020909371.1, XP_020916244.1, XP_028514886.1, XP_028515979.1	XP_048585704.1, XP_048585705.1, XP_048586007.1, XP_048586008.1, XP_048586356.1, XP_048586357.1, XP_048586358.1, XP_048586359.1, XP_048586986.1, XP_048586987.1
OG0000184	transcript_HQ_E4_1_transcript14878/f2p0/1796|m.1131, transcript_HQ_E4_1_transcript18151/f2p0/1653|m.110, transcript_HQ_E4_1_transcript19169/f3p0/1605|m.523, transcript_HQ_E4_1_transcript2058/f2p0/2978|m.515, transcript_HQ_E4_1_transcript22532/f3p0/1456|m.448, transcript_HQ_E4_1_transcript5044/f2p0/2482|m.1072, transcript_HQ_E4_1_transcript5396/f3p0/2440|m.949, transcript_HQ_E4_1_transcript7116/f3…		adi2mcaRNA17711_R9, augustus.g4921.t1, augustus.g4922.t1, augustus.g4936.t1, augustus.g4940.t1, augustus.g55780.t1, augustus.g55787.t1, augustus.g67078.t1, augustus.g67081.t1, augustus.g67549.t1, augustus.g67556.t1	XP_015763257.1, XP_015763258.1, XP_015763259.1, XP_015763260.1, XP_015763262.1, XP_015763263.1, XP_015763290.1, XP_015763291.1	XP_029185781.1, XP_029185782.1, XP_029185783.1, XP_029185784.1, XP_029185785.1, XP_029185787.2, XP_029185788.2, XP_029185887.2, XP_029185907.2, XP_044182655.1, XP_044182766.1, XP_044182767.1, XP_044182768.1, XP_044182798.1	XP_022796525.1, XP_022796526.1, XP_022796532.1, XP_022796533.1, XP_022796561.1, XP_022796562.1, XP_022796564.1	XP_020904424.1, XP_020904427.1, XP_020904428.1, XP_020904429.1	XP_032234688.2, XP_032234689.2, XP_032234690.2, XP_048585541.1, XP_048585545.1
OG0000185	transcript_HQ_E4_1_transcript8245/f2p0/2183|m.65		adi2mcaRNA11392_R0, adi2mcaRNA11393_R1, augustus.g11146.t1, augustus.g11149.t1, augustus.g43539.t1, augustus.g67466.t1	XP_015748101.1, XP_015748102.1, XP_015748103.1, XP_015748104.1, XP_015749736.1, XP_015749737.1, XP_015757479.1, XP_015757549.1, XP_015757550.1, XP_015757551.1, XP_015757552.1, XP_015765163.1, XP_015765164.1, XP_015765165.1, XP_015765166.1, XP_015765167.1, XP_015765168.1, XP_015765170.1	XP_029202726.2, XP_044170836.1, XP_044181343.1, XP_044181344.1, XP_044181345.1, XP_044181346.1, XP_044181347.1, XP_044181349.1, XP_044181350.1, XP_044181351.1, XP_044181352.1	XP_022804921.1, XP_022804923.1, XP_022805919.1, XP_022805920.1, XP_022805921.1, XP_022805927.1, XP_022805930.1	XP_020896207.1, XP_020896209.2	XP_048577671.1, XP_048577672.1, XP_048577673.1, XP_048577674.1, XP_048577675.1, XP_048577676.1, XP_048577677.1, XP_048577678.1, XP_048577679.1, XP_048577680.1, XP_048577681.1, XP_048577682.1
OG0000186			adi2mcaRNA33252_R8, adi2mcaRNA33468_R0, adi2mcaRNA33468_R9, augustus.g22190.t1, augustus.g38107.t1, augustus.g42183.t1, augustus.g59882.t1, augustus.g67975.t1, augustus.g6846.t1	XP_015748349.1, XP_015749237.1, XP_015755396.1, XP_015760836.1, XP_015762084.1, XP_015763912.1, XP_015773763.1, XP_015774482.1, XP_015776473.1, XP_015777542.1	XP_029182196.2, XP_029182473.2, XP_044163817.1, XP_044165318.1, XP_044166900.1, XP_044167413.1, XP_044167854.1, XP_044169285.1, XP_044170753.1, XP_044170813.1, XP_044171199.1, XP_044171537.1, XP_044172083.1, XP_044172421.1, XP_044173974.1, XP_044179396.1, XP_044179771.1, XP_044182019.1, XP_044182389.1, XP_044183222.1	XP_022777858.1, XP_022784654.1, XP_022788533.1, XP_022806462.1, XP_022807191.1, XP_022809517.1, XP_022810538.1	XP_020901224.1, XP_020909195.1, XP_020910318.1, XP_028517141.1, XP_028519003.1, XP_028519132.1, XP_028519536.1	XP_032225758.2, XP_032230569.1, XP_048580449.1, XP_048586131.1
OG0000187	transcript_HQ_E4_1_transcript15590/f2p0/1767|m.389, transcript_HQ_E4_1_transcript241/f2p0/4132|m.1245, transcript_HQ_E4_1_transcript5554/f2p0/2424|m.163	transcript_HQ_E3_1_transcript12218/f3p0/1240|m.25	adi2mcaRNA12_R2, adi2mcaRNA12_R4, adi2mcaRNA12_R5, adi2mcaRNA12_R8, adi2mcaRNA33003_R0, adi2mcaRNA33132_R8, adi2mcaRNA33134_R9, adi2mcaRNA40382_R0, adi2mcaRNA40382_R3, adi2mcaRNA8_R9, augustus.g20505.t1, augustus.g34373.t1, augustus.g48389.t1, augustus.g48391.t1, augustus.g51819.t1, augustus.g68059.t1	XP_015749639.1, XP_015749640.1, XP_015749641.1, XP_015749642.1	XP_044166010.1, XP_044171671.1, XP_044171672.1, XP_044171673.1, XP_044171674.1, XP_044171675.1, XP_044171676.1, XP_044171677.1, XP_044171678.1, XP_044171679.1	XP_022778337.1, XP_022782670.1, XP_022782671.1, XP_022790790.1, XP_022796958.1, XP_022805050.1, XP_022805106.1, XP_022805116.1, XP_022805127.1, XP_022805721.1, XP_022805730.1, XP_022805740.1, XP_022805745.1, XP_022805755.1, XP_022805799.1, XP_022806933.1, XP_022809858.1	XP_020907506.1, XP_020908571.1, XP_020908597.1	XP_032227696.2, XP_032228763.2, XP_032228764.2
OG0000188	transcript_HQ_E4_1_transcript15776/f13p0/1690|m.905, transcript_HQ_E4_1_transcript17798/f2p0/1625|m.54, transcript_HQ_E4_1_transcript24878/f11p0/1349|m.803, transcript_HQ_E4_1_transcript25128/f2p0/1330|m.77, transcript_HQ_E4_1_transcript27326/f7p0/1201|m.1095	transcript_HQ_E3_1_transcript10138/f10p0/1350|m.497, transcript_HQ_E3_1_transcript15846/f2p0/1035|m.1044, transcript_HQ_E3_1_transcript6060/f2p0/1643|m.838, transcript_HQ_E3_1_transcript7125/f2p0/1575|m.681, transcript_HQ_E3_1_transcript7354/f3p0/1559|m.472	augustus.g39011.t1, augustus.g39015.t1, augustus.g62788.t1	XP_015750213.1, XP_015761180.1, XP_015761181.1, XP_015761182.1, XP_015761183.1, XP_015761184.1, XP_015765746.1, XP_015772237.1, XP_015772562.1, XP_015772563.1, XP_015772564.1, XP_015772565.1, XP_015772566.1, XP_015772568.1, XP_015774114.1	XP_029179458.2, XP_029181787.2, XP_029188342.2, XP_029209400.2, XP_044171214.1, XP_044171215.1, XP_044171216.1, XP_044171217.1, XP_044171218.1, XP_044171222.1, XP_044171223.1, XP_044171225.1, XP_044171226.1, XP_044171227.1, XP_044171228.1, XP_044172963.1, XP_044176447.1, XP_044176545.1, XP_044181075.1, XP_044181076.1, XP_044181778.1, XP_044181779.1, XP_044181780.1, XP_044181781.1	XP_022782596.1	XP_020904531.1, XP_028516003.1	XP_001635884.3, XP_032241499.2
OG0000189	transcript_HQ_E4_1_transcript11999/f63p0/1882|m.605, transcript_HQ_E4_1_transcript15114/f2p0/1792|m.433, transcript_HQ_E4_1_transcript17612/f5p0/1667|m.913, transcript_HQ_E4_1_transcript4328/f73p0/2480|m.368, transcript_HQ_E4_1_transcript6520/f27p0/2261|m.274, transcript_HQ_E4_1_transcript7130/f3p0/2262|m.734, transcript_HQ_E4_1_transcript7605/f65p0/2221|m.763	transcript_HQ_E3_1_transcript1078/f17p0/2493|m.383, transcript_HQ_E3_1_transcript1282/f24p0/2410|m.299, transcript_HQ_E3_1_transcript1286/f2p0/2449|m.397, transcript_HQ_E3_1_transcript1684/f14p0/2286|m.173, transcript_HQ_E3_1_transcript2521/f13p0/2120|m.827, transcript_HQ_E3_1_transcript3482/f7p0/1904|m.385	adi2mcaRNA41342_R0, adi2mcaRNA8188_R0, augustus.g10407.t1, augustus.g15611.t1, augustus.g54995.t1, augustus.g58395.t1, augustus.g60411.t1	XP_015750460.1, XP_015754608.1, XP_015762562.1, XP_015771765.1, XP_015771766.1, XP_015771767.1, XP_015771768.1, XP_015771769.1, XP_015771770.1	XP_029191016.2, XP_029203009.2, XP_029203967.2, XP_044184058.1, XP_044184059.1, XP_044184060.1, XP_044184061.1, XP_044184446.1, XP_044184448.1, XP_044184690.1, XP_044184867.1, XP_044184868.1, XP_044184869.1, XP_044184870.1	XP_022784093.1	XP_020897048.1, XP_020907650.1, XP_020913229.1, XP_020913650.1, XP_020913847.1, XP_028516850.1	XP_001640046.3, XP_001641290.2, XP_032220645.1, XP_032220653.1, XP_032231992.1, XP_048587373.1, XP_048587467.1
OG0000190	transcript_HQ_E4_1_transcript10876/f3p0/2014|m.144, transcript_HQ_E4_1_transcript9145/f4p0/2138|m.1050	transcript_HQ_E3_1_transcript19942/f2p0/838|m.502, transcript_HQ_E3_1_transcript23907/f2p0/635|m.899	adi2mcaRNA28365_R2, adi2mcaRNA28365_R3, adi2mcaRNA28365_R4, adi2mcaRNA32015_R0, adi2mcaRNA32015_R1, adi2mcaRNA34781_R0, adi2mcaRNA5250_R9, adi2mcaRNA8874_R0, adi2mcaRNA8874_R2, adi2mcaRNA8874_R3, adi2mcaRNA8874_R4, adi2mcaRNA8874_R5, adi2mcaRNA8874_R8, augustus.g15881.t1, augustus.g17889.t1, augustus.g30068.t1, augustus.g30868.t1, augustus.g31255.t1, augustus.g34224.t1, augustus.g34225.t1, august…	XP_015751876.1, XP_015755247.1, XP_015765561.1, XP_015768750.1, XP_015772917.1, XP_015774641.1, XP_015776210.1, XP_015777356.1, XP_015778635.1	XP_029179803.2, XP_029180625.2, XP_029181866.2, XP_029182244.2, XP_029209960.2, XP_029209961.2, XP_044165785.1, XP_044167478.1, XP_044170593.1, XP_044171280.1, XP_044172540.1, XP_044175352.1, XP_044176658.1, XP_044176750.1, XP_044182484.1		XP_020891841.1, XP_020893408.1, XP_028516217.1
OG0000191			augustus.g62599.t1	XP_015752050.1, XP_015752051.1, XP_015752052.1, XP_015752053.1, XP_015752054.1, XP_015752055.1, XP_015752056.1, XP_015752057.1, XP_015752058.1, XP_015752059.1, XP_015752060.1, XP_015752061.1, XP_015752063.1, XP_015752064.1, XP_015752065.1, XP_015752066.1, XP_015752067.1, XP_015752068.1, XP_015752069.1	XP_029189994.2, XP_029190003.2, XP_029190014.2, XP_029190022.2, XP_029190030.2, XP_029190050.2, XP_029190058.2, XP_029190066.2, XP_029190073.2, XP_029190082.2, XP_029190088.2, XP_029190096.2, XP_029190101.2, XP_029190107.2, XP_029190114.2	XP_022792275.1, XP_022792283.1, XP_022792292.1, XP_022792298.1, XP_022792306.1, XP_022792314.1, XP_022792320.1, XP_022792327.1, XP_022792335.1, XP_022792343.1, XP_022792350.1	XP_020903710.1, XP_020903717.1, XP_020903724.1, XP_028515970.1	XP_001628440.1, XP_032232437.1, XP_032232438.1, XP_032232439.1, XP_032232440.1, XP_032232441.1, XP_048588684.1
OG0000192			adi2mcaRNA18775_R2, adi2mcaRNA18779_R0, adi2mcaRNA18779_R3, adi2mcaRNA18779_R4, adi2mcaRNA18779_R8, augustus.g1079.t1, augustus.g17762.t1, augustus.g18881.t1, augustus.g23487.t1, augustus.g29830.t1, augustus.g3284.t1, augustus.g46829.t1, augustus.g67752.t1	XP_015753292.1, XP_015760032.1, XP_015760034.1, XP_015764268.1, XP_015764281.1, XP_015764283.1, XP_015779208.1	XP_029182368.2, XP_029209384.2, XP_044165271.1, XP_044166860.1, XP_044166861.1, XP_044166862.1, XP_044167339.1, XP_044167361.1, XP_044168123.1, XP_044169472.1, XP_044169473.1, XP_044169485.1, XP_044170426.1, XP_044170427.1, XP_044173186.1, XP_044178044.1, XP_044178045.1, XP_044179697.1, XP_044182110.1	XP_022791091.1	XP_020899790.1, XP_020900089.1, XP_020904000.1, XP_020905892.1, XP_020907579.1, XP_020909058.2, XP_020916964.1, XP_028513303.1, XP_028515390.1, XP_028515391.1, XP_028515571.1, XP_028515587.1, XP_028516207.1, XP_028516456.1, XP_028517912.1	XP_048577070.1, XP_048589973.1
OG0000193	transcript_HQ_E4_1_transcript19809/f2p0/1583|m.886, transcript_HQ_E4_1_transcript28832/f3p0/1107|m.1342	transcript_HQ_E3_1_transcript12222/f4p0/1238|m.35, transcript_HQ_E3_1_transcript14554/f18p0/1084|m.131, transcript_HQ_E3_1_transcript19466/f2p0/865|m.380, transcript_HQ_E3_1_transcript21943/f2p0/744|m.480	adi2mcaRNA2328_R2, augustus.g10591.t1, augustus.g10592.t1, augustus.g12576.t1, augustus.g12580.t1, augustus.g69346.t1, augustus.g69348.t1, augustus.g69356.t1, augustus.g69359.t1, augustus.g69360.t1, augustus.g69361.t1	XP_015763452.1, XP_015763453.1, XP_015763454.1, XP_015763455.1, XP_015763456.1, XP_015768706.1, XP_015768713.1, XP_015768724.1, XP_015768732.1	XP_029194805.2, XP_029194824.2, XP_044181294.1, XP_044181295.1, XP_044181296.1, XP_044181297.1, XP_044181548.1, XP_044181615.1, XP_044181616.1, XP_044181619.1, XP_044181620.1, XP_044181707.1, XP_044181709.1, XP_044181836.1, XP_044181837.1, XP_044181838.1, XP_044181981.1, XP_044181982.1, XP_044181983.1	XP_022777736.1, XP_022778116.1, XP_022788820.1, XP_022788887.1, XP_022800034.1, XP_022800035.1, XP_022800036.1, XP_022800050.1, XP_022800052.1, XP_022800053.1, XP_022805863.1, XP_022805864.1
OG0000194			adi2mcaRNA2116_R8, adi2mcaRNA3655_R9, augustus.g11488.t1, augustus.g11489.t1, augustus.g12796.t1, augustus.g12798.t1, augustus.g16041.t1, augustus.g16042.t1, augustus.g17298.t1, augustus.g18130.t1, augustus.g41473.t1, augustus.g44898.t1, augustus.g44900.t1, augustus.g44907.t1, augustus.g44908.t1, augustus.g44910.t1, augustus.g47250.t1, augustus.g55990.t1, augustus.g56000.t1, augustus.g56001.t1, a…	XP_015766169.1, XP_015766176.1, XP_015766809.1, XP_015766816.1, XP_015766827.1, XP_015766861.1, XP_015779605.1	XP_029186958.2, XP_029186959.2, XP_029186966.2, XP_029186967.2, XP_029186970.2, XP_044174960.1, XP_044174961.1, XP_044174962.1, XP_044174963.1, XP_044174964.1, XP_044175467.1, XP_044175575.1	XP_022778053.1, XP_022798314.1, XP_022804379.1, XP_022806777.1, XP_022806790.1, XP_022806801.1, XP_022806948.1, XP_022808447.1, XP_022808724.1, XP_022808726.1, XP_022808727.1	XP_020904668.2	XP_032220973.1, XP_032228947.2
OG0000195			augustus.g10743.t1, augustus.g10744.t1, augustus.g12831.t1, augustus.g15515.t1, augustus.g16143.t1, augustus.g16243.t1, augustus.g16319.t1, augustus.g17149.t1, augustus.g18180.t1, augustus.g18251.t1, augustus.g20481.t1, augustus.g2129.t1, augustus.g24433.t1, augustus.g2608.t1, augustus.g2609.t1, augustus.g26909.t1, augustus.g27433.t1, augustus.g27449.t1, augustus.g29486.t1, augustus.g29531.t1, au…
OG0000196		transcript_HQ_E3_1_transcript2015/f2p0/2237|m.140	adi2mcaRNA14136_R3, adi2mcaRNA29537_R4, adi2mcaRNA29537_R5, adi2mcaRNA29537_R8, augustus.g16626.t1, augustus.g16989.t1, augustus.g21158.t1, augustus.g24394.t1, augustus.g244.t1, augustus.g27327.t1, augustus.g28074.t1, augustus.g28567.t1, augustus.g34193.t1, augustus.g39306.t1, augustus.g40956.t1, augustus.g41475.t1, augustus.g41761.t1, augustus.g4180.t1, augustus.g44017.t1, augustus.g44893.t1, au…	XP_015747218.1, XP_015760497.1	XP_029195375.2, XP_029206242.2, XP_029207847.2, XP_044165429.1, XP_044166833.1, XP_044168976.1, XP_044169037.1, XP_044169281.1, XP_044172450.1, XP_044175403.1, XP_044176792.1, XP_044180622.1, XP_044183496.1, XP_044184817.1	XP_022799868.1, XP_022809777.1	XP_020898608.1, XP_020917204.2, XP_028516136.1	XP_048586034.1
OG0000197	transcript_HQ_E4_1_transcript14768/f2p0/1813|m.800, transcript_HQ_E4_1_transcript15369/f2p0/1785|m.1142, transcript_HQ_E4_1_transcript15533/f8p0/1770|m.243, transcript_HQ_E4_1_transcript16418/f5p0/1709|m.175, transcript_HQ_E4_1_transcript16534/f3p0/1704|m.488, transcript_HQ_E4_1_transcript18459/f2p0/1648|m.1012, transcript_HQ_E4_1_transcript4098/f3p0/2561|m.820, transcript_HQ_E4_1_transcript9292/…	transcript_HQ_E3_1_transcript3682/f2p0/1946|m.19, transcript_HQ_E3_1_transcript4136/f2p0/1884|m.629, transcript_HQ_E3_1_transcript4229/f4p0/1839|m.1060, transcript_HQ_E3_1_transcript4739/f5p0/1793|m.625, transcript_HQ_E3_1_transcript6470/f10p0/1600|m.260, transcript_HQ_E3_1_transcript6870/f2p0/1610|m.455	adi2mcaRNA10446_R0, adi2mcaRNA10446_R5, adi2mcaRNA30788_R1, augustus.g4721.t1, augustus.g52047.t1, augustus.g58580.t1, augustus.g58584.t1, augustus.g65347.t1	XP_015747345.1, XP_015750932.1, XP_015756674.1, XP_015756676.1, XP_015756678.1, XP_015761941.1, XP_015775078.1, XP_015775079.1	XP_029184638.1, XP_029184649.2, XP_029184654.2, XP_029184660.2, XP_029197961.2, XP_029206638.2, XP_044177625.1	XP_022779188.1, XP_022780767.1, XP_022780888.1, XP_022792357.1, XP_022795187.1, XP_022795407.1, XP_022795408.1	XP_020902360.1, XP_020906292.1, XP_020906296.2, XP_020913467.1, XP_028516450.1, XP_028516451.1, XP_028516452.1, XP_028519191.1	XP_001624809.1, XP_001625732.1, XP_048588826.1, XP_048590720.1
OG0000198	transcript_HQ_E4_1_transcript12961/f3p0/1891|m.746, transcript_HQ_E4_1_transcript18251/f5p0/1628|m.401, transcript_HQ_E4_1_transcript26070/f2p0/1276|m.198, transcript_HQ_E4_1_transcript6248/f2p0/2365|m.701	transcript_HQ_E3_1_transcript12114/f2p0/1239|m.846, transcript_HQ_E3_1_transcript21130/f2p0/780|m.579	adi2mcaRNA12987_R1, adi2mcaRNA12987_R6, adi2mcaRNA15196_R0, adi2mcaRNA15196_R1, adi2mcaRNA15196_R2, adi2mcaRNA15196_R4, adi2mcaRNA15196_R5, adi2mcaRNA22839_R1, adi2mcaRNA23299_R3, adi2mcaRNA23299_R6, adi2mcaRNA23299_R8, adi2mcaRNA23299_R9, adi2mcaRNA3941_R9, adi2mcaRNA8095_R0, adi2mcaRNA8095_R2, adi2mcaRNA8095_R4, adi2mcaRNA8095_R9, augustus.g10037.t1, augustus.g22408.t1, augustus.g27669.t1, augu…	XP_015747802.1, XP_015754504.1, XP_015759063.1, XP_015761051.1, XP_015767967.1, XP_015768399.1	XP_029183130.2, XP_029183290.2, XP_029209031.1, XP_044166909.1, XP_044174297.1, XP_044175260.1, XP_044175267.1, XP_044175563.1, XP_044179904.1, XP_044182386.1, XP_044182614.1	XP_022789755.1, XP_022790274.1, XP_022792552.1, XP_022809542.1	XP_020906728.1, XP_020914963.1, XP_028512498.1
OG0000199	transcript_HQ_E4_1_transcript1362/f2p0/3172|m.41, transcript_HQ_E4_1_transcript17289/f2p0/1688|m.96, transcript_HQ_E4_1_transcript7724/f2p0/2254|m.1106, transcript_HQ_E4_1_transcript8716/f2p0/2062|m.220		augustus.g46897.t1, augustus.g46898.t1, augustus.g47058.t1, augustus.g68002.t1	XP_015748968.1, XP_015748969.1, XP_015748970.1, XP_015748971.1, XP_015750473.1, XP_015762181.1, XP_015765253.1, XP_015765254.1, XP_015765255.1, XP_015765256.1, XP_015765257.1, XP_015765278.1, XP_015765279.1, XP_015765280.1, XP_015765281.1, XP_015765283.1, XP_015773749.1, XP_015780704.1, XP_015780705.1, XP_015780706.1, XP_015780707.1, XP_015780708.1, XP_015780710.1, XP_015780711.1, XP_015780713.1	XP_029181221.2, XP_029181696.2, XP_029181703.2, XP_029181707.1, XP_029181715.2, XP_044164224.1, XP_044164733.1, XP_044164734.1, XP_044164735.1, XP_044164736.1, XP_044164737.1, XP_044164738.1, XP_044164739.1, XP_044164740.1, XP_044164742.1, XP_044164745.1, XP_044164746.1, XP_044164747.1, XP_044174992.1, XP_044174993.1, XP_044174994.1, XP_044174995.1	XP_022805225.1
OG0000200	transcript_HQ_E4_1_transcript16976/f13p0/1637|m.296, transcript_HQ_E4_1_transcript8826/f47p0/2120|m.600	transcript_HQ_E3_1_transcript2510/f9p0/2118|m.576, transcript_HQ_E3_1_transcript6082/f8p0/1634|m.909	augustus.g17347.t1, augustus.g35113.t1, augustus.g48783.t1, augustus.g57190.t1, augustus.g57198.t1	XP_015749132.1, XP_015769929.1, XP_015769930.1, XP_015769962.1, XP_015769963.1, XP_015769964.1, XP_015777580.1, XP_015780735.1, XP_015780765.1, XP_015780874.1, XP_015780883.1	XP_029181532.2, XP_029200616.2, XP_029200634.2, XP_029200639.2, XP_029200674.2, XP_029200682.2, XP_029200884.2, XP_029200908.2, XP_029200973.2, XP_029200974.2, XP_029200976.2, XP_044164398.1, XP_044164399.1	XP_022778969.1, XP_022778970.1, XP_022778973.1, XP_022778992.1, XP_022779049.1, XP_022779066.1, XP_022779067.1	XP_020896802.1, XP_020896813.1, XP_020896839.1, XP_020896884.1, XP_020896885.1, XP_020896890.1, XP_020897003.1, XP_020897004.2, XP_020897006.1, XP_020897007.1, XP_028513877.1, XP_028513891.1, XP_028513928.1	XP_032236625.2, XP_032239538.2, XP_048581291.1
OG0000201	transcript_HQ_E4_1_transcript9565/f8p0/2071|m.920		adi2mcaRNA31509_R3, adi2mcaRNA31509_R8, augustus.g52156.t1, augustus.g8553.t1	XP_015749810.1, XP_015754351.1, XP_015755266.1, XP_015756448.1, XP_015760504.1, XP_015765409.1, XP_015766534.1, XP_015770159.1, XP_015771288.1, XP_015772034.1, XP_015774068.1, XP_015778934.1	XP_029192999.2, XP_029201798.2, XP_029202614.2, XP_029208049.2, XP_029208263.2, XP_044163610.1, XP_044163725.1, XP_044167259.1, XP_044167421.1, XP_044167889.1, XP_044168134.1, XP_044168466.1, XP_044169115.1, XP_044169116.1, XP_044170438.1, XP_044170905.1, XP_044171961.1, XP_044172000.1, XP_044172220.1, XP_044172453.1, XP_044172481.1, XP_044174604.1, XP_044175522.1, XP_044175584.1, XP_044179329.1,…	XP_022777455.1, XP_022777694.1, XP_022785411.1, XP_022786639.1, XP_022810398.1	XP_020912099.1, XP_028514704.1, XP_028516837.1, XP_028519195.1	XP_048586684.1
OG0000202			adi2mcaRNA40873_R4, augustus.g14537.t1, augustus.g17259.t1, augustus.g17260.t1, augustus.g18976.t1, augustus.g21870.t1, augustus.g24843.t1, augustus.g28687.t1, augustus.g29094.t1, augustus.g31239.t1, augustus.g31949.t1, augustus.g34355.t1, augustus.g34356.t1, augustus.g40825.t1, augustus.g50668.t1, augustus.g50834.t1, augustus.g50980.t1, augustus.g54622.t1, augustus.g58840.t1, augustus.g60438.t1,…	XP_015750064.1, XP_015751998.1, XP_015780157.1	XP_044165992.1	XP_022778996.1, XP_022780703.1, XP_022782254.1, XP_022783391.1, XP_022783392.1, XP_022783843.1, XP_022784642.1, XP_022786288.1, XP_022786635.1, XP_022792960.1, XP_022799902.1, XP_022801267.1, XP_022801647.1, XP_022801648.1, XP_022801904.1, XP_022806256.1, XP_022810615.1	XP_028518334.1, XP_028519093.1	XP_032219177.2, XP_032225287.2, XP_048576867.1, XP_048578237.1, XP_048578932.1, XP_048583328.1, XP_048583372.1, XP_048589280.1
OG0000203			adi2mcaRNA19459_R0, adi2mcaRNA19459_R1, adi2mcaRNA19459_R2, adi2mcaRNA19459_R3, adi2mcaRNA25242_R0, adi2mcaRNA35337_R2, adi2mcaRNA35337_R3, adi2mcaRNA35337_R7, augustus.g10139.t1, augustus.g12858.t1, augustus.g15378.t1, augustus.g17152.t1, augustus.g17600.t1, augustus.g22899.t1, augustus.g2621.t1, augustus.g36332.t1, augustus.g42757.t1, augustus.g45000.t1, augustus.g5124.t1, augustus.g60511.t1	XP_015750146.1, XP_015754702.1, XP_015764867.1, XP_015766553.1, XP_015770148.1, XP_015770149.1, XP_015771026.1, XP_015779141.1	XP_044165682.1, XP_044165683.1, XP_044166175.1, XP_044166742.1, XP_044167353.1, XP_044167801.1, XP_044168252.1, XP_044169626.1, XP_044171005.1, XP_044171296.1, XP_044171614.1, XP_044174749.1, XP_044176207.1, XP_044177835.1, XP_044180906.1, XP_044181260.1, XP_044182084.1, XP_044182478.1, XP_044182528.1, XP_044184973.1	XP_022800764.1	XP_020901272.2, XP_020904560.1, XP_020915080.2, XP_028517301.1	XP_032217810.1, XP_032228605.1, XP_048579088.1
OG0000204			adi2mcaRNA30141_R1, adi2mcaRNA30141_R4, adi2mcaRNA30141_R5, adi2mcaRNA30141_R6, adi2mcaRNA30141_R7, adi2mcaRNA30141_R8, adi2mcaRNA33626_R0, adi2mcaRNA33626_R1, adi2mcaRNA33626_R2, adi2mcaRNA33626_R3, adi2mcaRNA33626_R5, adi2mcaRNA33626_R6, adi2mcaRNA33626_R7, adi2mcaRNA33626_R8, adi2mcaRNA33626_R9	XP_015772313.1, XP_015774494.1, XP_015777660.1	XP_029179842.2, XP_029181193.2, XP_029181195.2, XP_029188947.2, XP_044166623.1, XP_044166624.1, XP_044166625.1, XP_044166626.1, XP_044166697.1, XP_044167556.1, XP_044168072.1, XP_044168320.1, XP_044169126.1, XP_044169127.1, XP_044169917.1, XP_044169918.1, XP_044170373.1, XP_044170374.1, XP_044170408.1, XP_044170635.1, XP_044171547.1, XP_044172142.1, XP_044175336.1, XP_044177689.1, XP_044177690.1,…	XP_022784189.1, XP_022797658.1, XP_022804905.1, XP_022808583.1, XP_022810232.1	XP_020908717.2, XP_028517552.1
OG0000205	transcript_HQ_E4_1_transcript12213/f2p0/1946|m.1320, transcript_HQ_E4_1_transcript2026/f2p0/3039|m.1046, transcript_HQ_E4_1_transcript2103/f2p0/2957|m.151, transcript_HQ_E4_1_transcript2778/f4p0/2740|m.919, transcript_HQ_E4_1_transcript3042/f4p0/2722|m.592, transcript_HQ_E4_1_transcript3301/f3p0/2710|m.854, transcript_HQ_E4_1_transcript4933/f2p0/2503|m.645, transcript_HQ_E4_1_transcript6739/f18p0…	transcript_HQ_E3_1_transcript10638/f2p0/1332|m.1042, transcript_HQ_E3_1_transcript1233/f6p0/2467|m.343, transcript_HQ_E3_1_transcript418/f2p0/2927|m.848, transcript_HQ_E3_1_transcript6019/f2p0/1681|m.711	adi2mcaRNA1829_R0, adi2mcaRNA1829_R1, augustus.g29278.t1, augustus.g36525.t1, augustus.g41764.t1, augustus.g41765.t1	XP_015747634.1, XP_015748088.1, XP_015748936.1, XP_015748938.1, XP_015753655.1, XP_015753975.1, XP_015753976.1, XP_015753977.1, XP_015753981.1, XP_015763022.1	XP_029184228.2, XP_029187601.1, XP_029194855.2, XP_029194857.1, XP_029206535.1, XP_029210190.2, XP_029210797.2, XP_044183491.1, XP_044184871.1, XP_044184893.1, XP_044184898.1	XP_022779048.1, XP_022791585.1, XP_022794176.1, XP_022805905.1, XP_022808911.1	XP_020893153.1, XP_020909981.1, XP_020917426.1, XP_020917618.1	XP_001622423.1, XP_001625396.1, XP_001629343.2, XP_001636593.2, XP_048581797.1
OG0000206			adi2mcaRNA10777_R0, adi2mcaRNA10777_R1, adi2mcaRNA13980_R0, adi2mcaRNA5394_R3	XP_015748122.1, XP_015751994.1, XP_015756977.1, XP_015759946.1, XP_015764054.1, XP_015773752.1	XP_029183478.2, XP_029201254.2, XP_029210340.2, XP_044164479.1, XP_044166735.1, XP_044166914.1, XP_044167083.1, XP_044170124.1, XP_044170125.1, XP_044171912.1, XP_044172209.1, XP_044175424.1, XP_044179153.1, XP_044180064.1, XP_044180928.1, XP_044183273.1, XP_044183742.1	XP_022777686.1, XP_022781620.1, XP_022782206.1, XP_022784269.1, XP_022798322.1, XP_022800734.1, XP_022803564.1, XP_022805635.1, XP_022805636.1, XP_022807099.1, XP_022810200.1	XP_020891850.1, XP_020891851.1, XP_020893508.1, XP_020896036.1, XP_020899787.1, XP_020901198.1, XP_020905111.2, XP_020909572.1, XP_020910124.1, XP_020911530.1, XP_020912513.1, XP_020913149.1, XP_020913947.1, XP_020917026.1, XP_028514969.1, XP_028515323.1, XP_028518315.1
OG0000207	transcript_HQ_E4_1_transcript27461/f2p0/1184|m.64		adi2mcaRNA34648_R2, adi2mcaRNA39417_R1, adi2mcaRNA39417_R7, adi2mcaRNA39954_R3, adi2mcaRNA39955_R5, adi2mcaRNA6524_R6, adi2mcaRNA9241_R7, augustus.g31362.t1, augustus.g34239.t1, augustus.g35501.t1, augustus.g36793.t1, augustus.g3708.t1, augustus.g51325.t1, augustus.g54087.t1, augustus.g61113.t1, augustus.g62542.t1	XP_015748826.1, XP_015749016.1, XP_015749293.1, XP_015749295.1, XP_015750621.1, XP_015753086.1, XP_015755585.1, XP_015766412.1, XP_015774396.1, XP_015774419.1, XP_015775506.1, XP_015778544.1	XP_029181157.2, XP_029194848.2, XP_029204824.2, XP_044164753.1, XP_044165615.1, XP_044165616.1, XP_044165649.1, XP_044167850.1, XP_044182022.1, XP_044183722.1	XP_022784549.1, XP_022792406.1, XP_022801968.1, XP_022806073.1	XP_020896132.1, XP_020896155.1, XP_020897308.2, XP_020906540.1, XP_020909541.1, XP_020915212.2, XP_028514270.1, XP_028515929.1, XP_028516788.1, XP_028517429.1, XP_028519087.1	XP_048579336.1
OG0000208	transcript_HQ_E4_1_transcript15952/f2p0/1748|m.18, transcript_HQ_E4_1_transcript7962/f3p0/2211|m.506	transcript_HQ_E3_1_transcript2499/f4p0/2135|m.347	adi2mcaRNA34949_R1, adi2mcaRNA34949_R2, adi2mcaRNA34949_R7, augustus.g17024.t1, augustus.g32167.t1, augustus.g38876.t1, augustus.g39526.t1, augustus.g5137.t1, augustus.g66419.t1	XP_015748880.1, XP_015750653.1, XP_015753038.1, XP_015759372.1, XP_015762865.1, XP_015763659.1, XP_015770172.1, XP_015771328.1, XP_015772594.1, XP_015778773.1, XP_015778799.1, XP_015779711.1	XP_029198786.2, XP_029210398.2, XP_044164193.1, XP_044165543.1, XP_044165792.1, XP_044166222.1, XP_044166505.1, XP_044166826.1, XP_044166894.1, XP_044167104.1, XP_044171421.1, XP_044181268.1, XP_044182299.1, XP_044182353.1, XP_044182904.1, XP_044184341.1, XP_044184705.1	XP_022777783.1, XP_022784017.1, XP_022784268.1, XP_022788919.1, XP_022798019.1, XP_022802247.1, XP_022803256.1, XP_022803734.1, XP_022805469.1, XP_022806268.1, XP_022806959.1, XP_022807497.1, XP_022807511.1	XP_020911664.1
OG0000209	transcript_HQ_E4_1_transcript17326/f3p0/1692|m.193, transcript_HQ_E4_1_transcript18513/f4p0/1611|m.1142, transcript_HQ_E4_1_transcript7538/f2p0/2201|m.547, transcript_HQ_E4_1_transcript9740/f8p0/2124|m.1128	transcript_HQ_E3_1_transcript2897/f3p0/2059|m.79, transcript_HQ_E3_1_transcript3513/f2p0/1958|m.507, transcript_HQ_E3_1_transcript5257/f2p0/1743|m.223, transcript_HQ_E3_1_transcript6800/f2p0/1603|m.233	adi2mcaRNA25733_R3, adi2mcaRNA3607_R8, adi2mcaRNA3608_R7, augustus.g27911.t1, augustus.g27918.t1, augustus.g27919.t1, augustus.g27920.t1, augustus.g36095.t1, augustus.g36097.t1, augustus.g48864.t1	XP_015749267.1, XP_015756359.1, XP_015768740.1, XP_015768754.1, XP_015768755.1, XP_015768756.1, XP_015770570.1, XP_015770571.1, XP_015770574.1, XP_015770575.1, XP_015770576.1, XP_015770578.1, XP_015779698.1, XP_015779705.1, XP_015779713.1, XP_015779718.1, XP_015779726.1	XP_029182159.2, XP_029188149.2, XP_029207128.2, XP_029207132.2, XP_029207148.2, XP_029207149.2, XP_044175015.1, XP_044175016.1, XP_044175021.1, XP_044175022.1, XP_044175812.1, XP_044175813.1, XP_044175816.1, XP_044175822.1, XP_044175823.1	XP_022785830.1, XP_022785837.1, XP_022785839.1	XP_020907823.1, XP_020907824.1
OG0000210	transcript_HQ_E4_1_transcript4128/f2p0/2631|m.965	transcript_HQ_E3_1_transcript15126/f2p0/1080|m.463	adi2mcaRNA1494_R0	XP_015749849.1, XP_015750073.1, XP_015750501.1, XP_015752647.1, XP_015760626.1, XP_015760639.1, XP_015760670.1, XP_015761127.1, XP_015761296.1, XP_015761297.1, XP_015761298.1, XP_015761736.1, XP_015762112.1, XP_015762121.1, XP_015762130.1, XP_015780263.1, XP_015780264.1, XP_015780265.1, XP_015780324.1, XP_015780819.1, XP_015780822.1	XP_029204010.2, XP_029208193.2, XP_044165667.1, XP_044165689.1, XP_044165690.1, XP_044165691.1, XP_044165692.1, XP_044165693.1, XP_044165702.1, XP_044165703.1, XP_044171758.1, XP_044180349.1, XP_044180350.1, XP_044183159.1, XP_044183369.1, XP_044183370.1	XP_022777675.1, XP_022792614.1, XP_022792615.1, XP_022792616.1, XP_022792617.1, XP_022794657.1, XP_022794662.1, XP_022794664.1, XP_022794669.1, XP_022803615.1, XP_022803616.1, XP_022803617.1, XP_022803618.1, XP_022803620.1	XP_028518080.1
OG0000211	transcript_HQ_E4_1_transcript1113/f2p0/3303|m.752, transcript_HQ_E4_1_transcript159/f4p0/4351|m.1244, transcript_HQ_E4_1_transcript164/f2p0/4370|m.119	transcript_HQ_E3_1_transcript1050/f3p0/2635|m.628, transcript_HQ_E3_1_transcript7527/f2p0/1539|m.1023	adi2mcaRNA30862_R0, adi2mcaRNA30862_R1, adi2mcaRNA30862_R3, adi2mcaRNA40854_R4, augustus.g68325.t1, augustus.g68327.t1	XP_015750038.1, XP_015750039.1, XP_015750040.1, XP_015750041.1, XP_015750042.1, XP_015750043.1, XP_015750044.1, XP_015764641.1, XP_015775144.1, XP_015775152.1, XP_015775153.1, XP_015775154.1, XP_015775155.1, XP_015775156.1, XP_015775157.1, XP_015775158.1, XP_015775159.1	XP_044170105.1, XP_044170311.1, XP_044180056.1, XP_044180199.1, XP_044180210.1, XP_044180522.1, XP_044180523.1, XP_044180697.1, XP_044180698.1, XP_044180699.1, XP_044180700.1, XP_044180701.1	XP_022777667.1, XP_022793085.1, XP_022793086.1, XP_022793088.1, XP_022796407.1, XP_022800743.1, XP_022800874.1, XP_022800875.1, XP_022800876.1, XP_022800877.1, XP_022806729.1, XP_022807116.1, XP_022807335.1, XP_022809633.1	XP_020898539.1
OG0000212			adi2mcaRNA10668_R0, adi2mcaRNA10668_R1, adi2mcaRNA10668_R2, adi2mcaRNA18158_R0, adi2mcaRNA18158_R1, adi2mcaRNA18158_R2, adi2mcaRNA18158_R3, adi2mcaRNA18158_R4, adi2mcaRNA18158_R5, adi2mcaRNA18158_R6, adi2mcaRNA18158_R9, augustus.g39825.t1, augustus.g44762.t1, augustus.g50367.t1	XP_015756892.1, XP_015763684.1	XP_029183143.2, XP_029199668.2, XP_029211065.2, XP_044162930.1, XP_044163076.1, XP_044165184.1, XP_044166436.1, XP_044166703.1, XP_044167084.1, XP_044169821.1, XP_044169830.1, XP_044170577.1, XP_044171543.1, XP_044171544.1, XP_044171798.1, XP_044171839.1, XP_044172314.1, XP_044176054.1, XP_044179321.1, XP_044179676.1, XP_044181359.1, XP_044181868.1	XP_022786858.1, XP_022787762.1, XP_022805339.1	XP_020906959.1, XP_028513980.1, XP_028517092.1	XP_032229163.2, XP_032231780.2, XP_032237032.2, XP_048580126.1, XP_048582553.1, XP_048582612.1, XP_048582613.1, XP_048582614.1, XP_048582615.1, XP_048586937.1, XP_048587466.1
OG0000213			adi2mcaRNA19062_R1, adi2mcaRNA19062_R9, adi2mcaRNA24873_R4, adi2mcaRNA24873_R5, adi2mcaRNA24873_R7, adi2mcaRNA24873_R8, adi2mcaRNA24873_R9, adi2mcaRNA30821_R3, adi2mcaRNA32687_R9, augustus.g21924.t1, augustus.g25738.t1, augustus.g28929.t1, augustus.g30506.t1, augustus.g37706.t1, augustus.g48299.t1, augustus.g53030.t1	XP_015757103.1, XP_015761810.1, XP_015764053.1, XP_015764535.1, XP_015769836.1, XP_015771326.1, XP_015772689.1, XP_015776827.1, XP_015778623.1, XP_015780592.1	XP_029181121.2, XP_029190777.2, XP_029210348.2, XP_044164473.1, XP_044164758.1, XP_044165261.1, XP_044165943.1, XP_044168260.1, XP_044172079.1, XP_044174212.1, XP_044175458.1, XP_044176016.1, XP_044176726.1, XP_044178227.1, XP_044178246.1, XP_044178425.1, XP_044179399.1, XP_044180970.1, XP_044181998.1, XP_044183727.1, XP_044184187.1		XP_020912541.1, XP_020912587.1, XP_028517634.1, XP_028518272.1	XP_001631319.2, XP_032234254.2, XP_048578641.1, XP_048579021.1
OG0000214	transcript_HQ_E4_1_transcript13935/f2p0/1851|m.987, transcript_HQ_E4_1_transcript1803/f3p0/3029|m.784, transcript_HQ_E4_1_transcript4504/f5p0/2543|m.1001, transcript_HQ_E4_1_transcript8578/f2p0/2176|m.1135, transcript_HQ_E4_1_transcript8604/f3p0/2176|m.1236, transcript_HQ_E4_1_transcript9903/f2p0/2090|m.1258	transcript_HQ_E3_1_transcript1844/f2p0/2279|m.1073	augustus.g12725.t1, augustus.g28623.t1, augustus.g35370.t1, augustus.g35374.t1, augustus.g35383.t1, augustus.g38288.t1, augustus.g42469.t1, augustus.g44995.t1, augustus.g6078.t1, augustus.g70102.t1, augustus.g8530.t1	XP_015760038.1, XP_015762708.1, XP_015769646.1, XP_015769649.1, XP_015773082.1, XP_015774097.1	XP_029189961.2, XP_029189962.2, XP_044165833.1, XP_044167715.1, XP_044174798.1, XP_044174808.1, XP_044174812.1, XP_044179719.1, XP_044184008.1	XP_022778509.1, XP_022778954.1, XP_022780924.1, XP_022780936.1, XP_022781603.1, XP_022781622.1, XP_022792717.1, XP_022792736.1, XP_022799417.1, XP_022800873.1, XP_022806015.1, XP_022807311.1	XP_020902871.1, XP_020910854.2, XP_028515575.1, XP_028515576.1, XP_028515577.1, XP_028515578.1, XP_028517689.1	XP_032230878.2, XP_048590348.1, XP_048590349.1
OG0000215	transcript_HQ_E4_1_transcript24689/f8p0/1362|m.327, transcript_HQ_E4_1_transcript25147/f4p0/1332|m.150, transcript_HQ_E4_1_transcript26109/f2p0/1274|m.307, transcript_HQ_E4_1_transcript26649/f5p0/1259|m.308, transcript_HQ_E4_1_transcript9019/f2p0/2108|m.903	transcript_HQ_E3_1_transcript11780/f5p0/1256|m.306, transcript_HQ_E3_1_transcript12445/f2p0/1228|m.635, transcript_HQ_E3_1_transcript13337/f2p0/1174|m.524, transcript_HQ_E3_1_transcript14702/f4p0/1105|m.526, transcript_HQ_E3_1_transcript15346/f25p0/1020|m.954, transcript_HQ_E3_1_transcript2727/f3p0/2078|m.496, transcript_HQ_E3_1_transcript5932/f2p0/1682|m.410	adi2mcaRNA2015_R0, adi2mcaRNA2015_R1, adi2mcaRNA36848_R1, augustus.g16487.t1, augustus.g16488.t1, augustus.g242.t1, augustus.g40887.t1, augustus.g40892.t1, augustus.g40898.t1, augustus.g41130.t1, augustus.g41136.t1, augustus.g53577.t1	XP_015761906.1, XP_015765725.1, XP_015765733.1, XP_015765739.1, XP_015780006.1, XP_015780447.1, XP_015780449.1	XP_029206902.1, XP_029206903.1, XP_029209388.1, XP_044172948.1, XP_044172949.1, XP_044172950.1, XP_044172951.1, XP_044173023.1, XP_044173024.1, XP_044173025.1, XP_044173026.1	XP_022783102.1, XP_022783103.1, XP_022783104.1, XP_022783143.1, XP_022788825.1, XP_022788852.1, XP_022789422.1, XP_022801784.1	XP_020903584.1	XP_001634839.2, XP_001634840.2, XP_001637773.1, XP_048588753.1
OG0000216	transcript_HQ_E4_1_transcript12252/f2p0/1939|m.44		adi2mcaRNA27138_R3, adi2mcaRNA27138_R5, adi2mcaRNA32745_R2, augustus.g12749.t1, augustus.g1887.t1, augustus.g24654.t1, augustus.g27028.t1, augustus.g31284.t1, augustus.g38794.t1, augustus.g410.t1, augustus.g53743.t1	XP_015747366.1, XP_015759346.1, XP_015764267.1, XP_015764890.1, XP_015767807.1, XP_015771842.1, XP_015776883.1, XP_015776912.1	XP_029194940.2, XP_044164861.1, XP_044171417.1, XP_044172497.1, XP_044182171.1	XP_022803254.1	XP_020893213.2, XP_020893504.1, XP_020897005.1, XP_020900646.1, XP_020913220.1, XP_028512605.1, XP_028515930.1	XP_032218686.1, XP_032234629.2, XP_032235021.1, XP_048576987.1, XP_048579055.1, XP_048579113.1, XP_048579322.1, XP_048579365.1, XP_048579700.1, XP_048579701.1, XP_048579704.1, XP_048579706.1, XP_048579707.1, XP_048579709.1, XP_048581689.1, XP_048583971.1, XP_048584301.1, XP_048588346.1, XP_048589042.1, XP_048589043.1, XP_048589564.1
OG0000217	transcript_HQ_E4_1_transcript12934/f2p0/1902|m.662		adi2mcaRNA38530_R2, adi2mcaRNA38530_R3, adi2mcaRNA7643_R2, adi2mcaRNA7643_R3, augustus.g34577.t1, augustus.g7790.t1, augustus.g7799.t1	XP_015748065.1, XP_015750384.1, XP_015754112.1, XP_015754113.1	XP_029180564.2, XP_029180569.1, XP_029189127.2, XP_029189147.2, XP_044174486.1, XP_044174493.1, XP_044174494.1, XP_044174495.1, XP_044174496.1, XP_044174497.1, XP_044174498.1, XP_044174499.1, XP_044174500.1, XP_044174501.1, XP_044174502.1, XP_044174503.1, XP_044174504.1, XP_044174505.1, XP_044174506.1, XP_044174507.1, XP_044174508.1, XP_044174509.1, XP_044174514.1, XP_044174515.1, XP_044174516.1,…	XP_022792577.1, XP_022792578.1, XP_022792593.1, XP_022792601.1, XP_022792602.1, XP_022792603.1, XP_022792604.1	XP_020894451.1, XP_028513236.1, XP_028513250.1, XP_028513251.1	XP_001625276.3
OG0000218			adi2mcaRNA11097_R8, adi2mcaRNA22525_R4, adi2mcaRNA35599_R0, adi2mcaRNA35599_R1, adi2mcaRNA35599_R2, adi2mcaRNA35599_R3, adi2mcaRNA35599_R4, adi2mcaRNA35599_R5, adi2mcaRNA35599_R6, adi2mcaRNA35599_R8, adi2mcaRNA35599_R9, augustus.g28361.t1, augustus.g45064.t1, augustus.g49001.t1, augustus.g871.t1	XP_015748967.1, XP_015749945.1, XP_015757283.1, XP_015767670.1, XP_015775676.1, XP_015779364.1	XP_029179956.2, XP_029197608.2, XP_044163880.1, XP_044165671.1, XP_044165672.1, XP_044166509.1, XP_044167070.1, XP_044167071.1, XP_044172305.1, XP_044172344.1, XP_044174321.1, XP_044176059.1, XP_044178414.1, XP_044179625.1, XP_044180461.1, XP_044180472.1, XP_044183111.1, XP_044183112.1, XP_044183113.1	XP_022800928.1, XP_022802702.1	XP_020897340.1, XP_020913710.2, XP_028515178.1, XP_028517263.1, XP_028517701.1, XP_028517881.1, XP_028518044.1, XP_028519133.1	XP_048578998.1, XP_048584895.1, XP_048585314.1, XP_048587126.1
OG0000219	transcript_HQ_E4_1_transcript21391/f3p0/1520|m.1198, transcript_HQ_E4_1_transcript22463/f4p0/1458|m.291	transcript_HQ_E3_1_transcript5824/f3p0/1674|m.26	adi2mcaRNA24487_R6, augustus.g10601.t1, augustus.g10604.t1, augustus.g10605.t1, augustus.g66831.t1, augustus.g66832.t1, augustus.g67667.t1, augustus.g67675.t1, augustus.g68742.t1	XP_015751936.1, XP_015752331.1, XP_015761605.1, XP_015761608.1, XP_015761611.1, XP_015769473.1, XP_015769474.1, XP_015769480.1, XP_015769481.1, XP_015769482.1, XP_015773312.1, XP_015780932.1, XP_015780939.1, XP_015780940.1, XP_015780941.1	XP_044175483.1, XP_044182129.1, XP_044182294.1, XP_044182404.1, XP_044182635.1, XP_044182837.1, XP_044182838.1, XP_044182839.1, XP_044182840.1, XP_044182841.1, XP_044182842.1, XP_044182843.1, XP_044182844.1, XP_044182845.1, XP_044182847.1, XP_044182848.1, XP_044182849.1, XP_044182850.1, XP_044182851.1, XP_044182852.1, XP_044182853.1, XP_044182856.1, XP_044183091.1	XP_022793596.1	XP_020906290.1, XP_020906291.1	XP_032239894.2
OG0000220			adi2mcaRNA32648_R3, adi2mcaRNA34709_R2, adi2mcaRNA8269_R9, augustus.g12327.t1, augustus.g15046.t1, augustus.g15047.t1, augustus.g16518.t1, augustus.g20333.t1, augustus.g20417.t1, augustus.g24678.t1, augustus.g26188.t1, augustus.g28522.t1, augustus.g31529.t1, augustus.g338.t1, augustus.g42936.t1, augustus.g43130.t1, augustus.g44314.t1, augustus.g44987.t1, augustus.g49833.t1, augustus.g50366.t1, au…	XP_015756757.1, XP_015776785.1, XP_015778585.1	XP_029197617.2, XP_044165347.1, XP_044169404.1, XP_044179647.1, XP_044184747.1	XP_022783356.1, XP_022793027.1, XP_022806381.1, XP_022810537.1	XP_020910280.1	XP_001633544.2, XP_048581188.1
OG0000221	transcript_HQ_E4_1_transcript12664/f4p0/2019|m.5		augustus.g47382.t1, augustus.g47385.t1, augustus.g70315.t1, augustus.g70319.t1	XP_015763320.1, XP_015763321.1, XP_015763323.1, XP_015763324.1, XP_015763325.1, XP_015763326.1, XP_015763358.1	XP_029202353.2, XP_029202357.2, XP_029202358.2, XP_029202359.2, XP_029202360.2, XP_029202361.2, XP_029202362.2, XP_029202363.2, XP_029202364.2, XP_029202365.2, XP_029202367.2, XP_029202368.2, XP_029202369.2, XP_029202370.2, XP_029202371.2, XP_029202372.2	XP_022795172.1, XP_022795173.1, XP_022795174.1, XP_022795198.1, XP_022795199.1, XP_022795200.1, XP_022795201.1, XP_022795202.1, XP_022795204.1, XP_022795205.1, XP_022795213.1	XP_020897456.1, XP_020897458.1, XP_020916082.1, XP_020916111.1, XP_020916142.1	XP_001637627.2, XP_001638990.2, XP_032218692.2, XP_032219846.2, XP_048581252.1, XP_048581260.1, XP_048583770.1, XP_048584079.1, XP_048584080.1, XP_048584097.1
OG0000222	transcript_HQ_E4_1_transcript25500/f2p0/1309|m.182	transcript_HQ_E3_1_transcript23921/f2p0/633|m.927	adi2mcaRNA13982_R2, adi2mcaRNA40367_R5, adi2mcaRNA40367_R7, adi2mcaRNA7455_R3, augustus.g35049.t1, augustus.g35050.t1, augustus.g35051.t1, augustus.g35052.t1, augustus.g35053.t1, augustus.g35054.t1, augustus.g35055.t1, augustus.g35056.t1, augustus.g35059.t1, augustus.g35060.t1, augustus.g35066.t1, augustus.g35460.t1, augustus.g35463.t1, augustus.g35464.t1, augustus.g69816.t1, augustus.g69817.t1, …	XP_015747839.1, XP_015749625.1, XP_015749627.1, XP_015749629.1, XP_015753877.1, XP_015753918.1, XP_015753919.1, XP_015753921.1, XP_015753922.1, XP_015753923.1, XP_015759970.1	XP_029189410.2, XP_029198334.2, XP_029205297.2, XP_044176152.1, XP_044176153.1, XP_044176154.1, XP_044176155.1, XP_044177909.1	XP_022778072.1, XP_022784328.1, XP_022786795.1, XP_022786817.1, XP_022807805.1, XP_022807807.1, XP_022808614.1, XP_022808615.1, XP_022810165.1, XP_022810166.1
OG0000223	transcript_HQ_E4_1_transcript25890/f2p0/1286|m.1108, transcript_HQ_E4_1_transcript30345/f2p0/827|m.432	transcript_HQ_E3_1_transcript19627/f3p0/858|m.799	adi2mcaRNA32685_R0, adi2mcaRNA32685_R1, adi2mcaRNA32685_R5, adi2mcaRNA36231_R1, adi2mcaRNA39827_R2, adi2mcaRNA39828_R0, adi2mcaRNA39828_R1, adi2mcaRNA39828_R9, adi2mcaRNA8091_R4, adi2mcaRNA8092_R3, augustus.g22035.t1, augustus.g22036.t1, augustus.g275.t1, augustus.g31061.t1, augustus.g8388.t1	XP_015748013.1, XP_015749203.1, XP_015749204.1, XP_015754530.1, XP_015754531.1, XP_015770140.1, XP_015770181.1, XP_015776830.1, XP_015779937.1	XP_029197846.1, XP_029198625.2, XP_029207560.2, XP_029207561.2, XP_029210301.2, XP_044167563.1, XP_044168120.1, XP_044169981.1, XP_044170445.1, XP_044171968.1, XP_044173484.1, XP_044173876.1, XP_044173877.1, XP_044175814.1	XP_022777924.1, XP_022794724.1, XP_022796230.1, XP_022797840.1, XP_022808767.1	XP_020911113.2	XP_048581904.1, XP_048586617.1, XP_048586737.1, XP_048586883.1, XP_048589690.1, XP_048589691.1
OG0000224	transcript_HQ_E4_1_transcript4157/f2p0/2608|m.1082	transcript_HQ_E3_1_transcript6305/f2p0/1649|m.789	adi2mcaRNA29749_R5, adi2mcaRNA29749_R6, adi2mcaRNA38835_R0, adi2mcaRNA38837_R7, adi2mcaRNA38837_R8, adi2mcaRNA40014_R9, adi2mcaRNA7611_R0, adi2mcaRNA7611_R1, adi2mcaRNA7611_R2, adi2mcaRNA7611_R3, adi2mcaRNA7611_R4, adi2mcaRNA7611_R5, adi2mcaRNA7611_R7, adi2mcaRNA7611_R8, adi2mcaRNA7611_R9, augustus.g10258.t1, augustus.g10866.t1, augustus.g10868.t1, augustus.g20197.t1, augustus.g20199.t1, augustus…	XP_015748307.1, XP_015748314.1, XP_015754088.1, XP_015754089.1, XP_015754091.1, XP_015774147.1, XP_015774171.1, XP_015774172.1	XP_029192030.2, XP_029192031.2, XP_044173340.1, XP_044173341.1, XP_044173349.1	XP_022805869.1, XP_022805874.1
OG0000225	transcript_HQ_E4_1_transcript1831/f2p0/3039|m.525, transcript_HQ_E4_1_transcript22287/f4p0/1432|m.1171, transcript_HQ_E4_1_transcript27791/f7p0/1139|m.949, transcript_HQ_E4_1_transcript3805/f2p0/2639|m.258, transcript_HQ_E4_1_transcript4737/f3p0/2507|m.447	transcript_HQ_E3_1_transcript13862/f5p0/1158|m.762, transcript_HQ_E3_1_transcript1933/f8p0/2209|m.27, transcript_HQ_E3_1_transcript2033/f3p0/2214|m.651, transcript_HQ_E3_1_transcript3100/f7p0/2022|m.906, transcript_HQ_E3_1_transcript3542/f2p0/1953|m.609, transcript_HQ_E3_1_transcript5363/f2p0/1741|m.631	adi2mcaRNA35439_R0, adi2mcaRNA35439_R1, augustus.g18474.t1, augustus.g22268.t1, augustus.g48205.t1, augustus.g66627.t1	XP_015752278.1, XP_015752279.1, XP_015752280.1, XP_015752283.1, XP_015779233.1	XP_044175995.1, XP_044176093.1, XP_044176094.1, XP_044176098.1	XP_022777424.1, XP_022777973.1, XP_022782520.1, XP_022783330.1, XP_022783366.1, XP_022784312.1, XP_022784324.1, XP_022784364.1, XP_022784365.1, XP_022784367.1, XP_022802335.1, XP_022802337.1, XP_022802338.1, XP_022802341.1, XP_022802347.1, XP_022802348.1, XP_022802349.1, XP_022808130.1, XP_022808131.1, XP_022808133.1, XP_022808138.1, XP_022808139.1, XP_022810662.1	XP_020893503.1, XP_020900177.2, XP_028517925.1	XP_032221057.1
OG0000226	transcript_HQ_E4_1_transcript1480/f2p0/3132|m.876, transcript_HQ_E4_1_transcript3541/f2p0/2681|m.644	transcript_HQ_E3_1_transcript1793/f2p0/2307|m.807	adi2mcaRNA12121_R1, adi2mcaRNA18057_R7, adi2mcaRNA18058_R1, adi2mcaRNA24323_R7, adi2mcaRNA24323_R8, adi2mcaRNA24326_R2, adi2mcaRNA24326_R5, adi2mcaRNA24326_R6, adi2mcaRNA24326_R7, adi2mcaRNA34398_R0, adi2mcaRNA34398_R1, adi2mcaRNA34398_R2, adi2mcaRNA34398_R3, augustus.g17354.t1, augustus.g2808.t1, augustus.g49354.t1, augustus.g49388.t1, augustus.g61283.t1, augustus.g9911.t1	XP_015758224.1, XP_015758249.1, XP_015758250.1, XP_015769306.1, XP_015769309.1, XP_015769331.1	XP_044162795.1, XP_044162796.1, XP_044162797.1, XP_044162798.1, XP_044162799.1, XP_044162900.1, XP_044163158.1	XP_022800806.1, XP_022801333.1, XP_022801632.1, XP_022801633.1, XP_022803205.1, XP_022803207.1, XP_022803208.1, XP_022809823.1	XP_020892433.1, XP_020893670.2, XP_020902301.1, XP_020915241.1, XP_020915371.2, XP_028514098.1, XP_028517536.1, XP_028517538.1, XP_028518064.1, XP_028518950.1
OG0000227			adi2mcaRNA14655_R2, augustus.g24468.t1, augustus.g24469.t1, augustus.g24470.t1, augustus.g24474.t1, augustus.g24475.t1	XP_015759813.1, XP_015759814.1, XP_015760546.1, XP_015760557.1, XP_015760561.1, XP_015760563.1, XP_015760564.1, XP_015760565.1, XP_015760566.1, XP_015760567.1, XP_015760568.1, XP_015760569.1, XP_015760570.1, XP_015760572.1, XP_015760573.1, XP_015760574.1, XP_015760575.1, XP_015767472.1, XP_015767478.1	XP_029201449.1, XP_029201480.2, XP_029201484.2, XP_029201485.2, XP_029201486.2, XP_029201494.2, XP_029201495.2, XP_029201499.2, XP_029201500.2, XP_044181596.1, XP_044181667.1, XP_044181986.1, XP_044181987.1, XP_044181988.1, XP_044181989.1, XP_044182755.1, XP_044182757.1, XP_044182758.1, XP_044182759.1, XP_044182778.1, XP_044182797.1, XP_044182878.1, XP_044182906.1, XP_044182982.1, XP_044182985.1		XP_020913703.2, XP_028519138.1, XP_028519585.1
OG0000228			adi2mcaRNA17291_R7, adi2mcaRNA17291_R9, adi2mcaRNA18786_R9, adi2mcaRNA25762_R4, adi2mcaRNA25762_R8, augustus.g22179.t1, augustus.g26150.t1, augustus.g35654.t1, augustus.g46326.t1, augustus.g54545.t1, augustus.g58661.t1, augustus.g65655.t1, augustus.g67543.t1	XP_015762736.1, XP_015762896.1, XP_015764293.1, XP_015770599.1, XP_015774067.1, XP_015780407.1	XP_044165295.1, XP_044165296.1, XP_044165303.1, XP_044165418.1, XP_044166088.1, XP_044166346.1, XP_044169523.1, XP_044169996.1, XP_044171477.1, XP_044172915.1, XP_044179812.1, XP_044181434.1, XP_044183262.1, XP_044184177.1, XP_044184518.1	XP_022778786.1, XP_022791287.1, XP_022808037.1, XP_022808038.1, XP_022809223.1, XP_022809224.1	XP_020895331.1, XP_020897147.1, XP_020897210.1, XP_020898265.1, XP_020899644.1, XP_020904283.1, XP_020908704.2, XP_020908948.1, XP_020917211.1, XP_028515840.1, XP_028516698.1, XP_028517681.1, XP_028519766.1
OG0000229			adi2mcaRNA19000_R5, adi2mcaRNA19000_R6, augustus.g14802.t1, augustus.g15003.t1, augustus.g19702.t1, augustus.g19706.t1, augustus.g19707.t1, augustus.g20117.t1, augustus.g59506.t1, augustus.g59508.t1, augustus.g68024.t1, augustus.g7051.t1, augustus.g7055.t1	XP_015763203.1, XP_015763204.1, XP_015763205.1, XP_015763206.1, XP_015763233.1, XP_015764484.1, XP_015769661.1	XP_029200706.2, XP_029213668.1, XP_029213669.1, XP_029213671.1, XP_029213672.1, XP_029213673.1, XP_029213723.2	XP_022793717.1, XP_022793722.1, XP_022793723.1, XP_022793724.1, XP_022793729.1, XP_022803919.1, XP_022803931.1, XP_022803932.1, XP_022803933.1, XP_022803934.1, XP_022803935.1	XP_020897790.2, XP_020903100.1, XP_020903101.1, XP_020903102.1, XP_028514120.1, XP_028515626.1, XP_028519182.1	XP_048576992.1, XP_048577040.1, XP_048577041.1, XP_048577043.1, XP_048577102.1, XP_048577103.1, XP_048577141.1, XP_048577142.1
OG0000230			adi2mcaRNA30181_R2, adi2mcaRNA37498_R3, augustus.g32043.t1, augustus.g32044.t1, augustus.g54483.t1	XP_015747130.1, XP_015747133.1, XP_015747134.1, XP_015747135.1, XP_015747137.1, XP_015747138.1, XP_015747139.1, XP_015774503.1, XP_015774518.1, XP_015774519.1, XP_015774520.1, XP_015779957.1	XP_044182154.1, XP_044182155.1, XP_044182159.1, XP_044182549.1, XP_044182550.1, XP_044182551.1, XP_044182552.1, XP_044182553.1, XP_044182554.1, XP_044182555.1, XP_044182556.1, XP_044182557.1, XP_044182558.1, XP_044182559.1, XP_044182560.1, XP_044182562.1, XP_044182563.1, XP_044182565.1, XP_044182566.1, XP_044182567.1, XP_044182568.1, XP_044182569.1, XP_044182570.1, XP_044182612.1, XP_044182613.1	XP_022798700.1, XP_022801407.1	XP_020916710.2, XP_028519496.1, XP_028519497.1, XP_028519498.1	XP_001636611.1, XP_032220502.2, XP_032223654.2, XP_032242321.1
OG0000231		transcript_HQ_E3_1_transcript14214/f4p0/1123|m.661	adi2mcaRNA4856_R0, adi2mcaRNA4856_R1, augustus.g32488.t1, augustus.g39915.t1, augustus.g63333.t1, augustus.g63337.t1	XP_015747214.1, XP_015751499.1, XP_015751500.1, XP_015751501.1, XP_015751502.1, XP_015751503.1, XP_015751520.1, XP_015780804.1, XP_015780805.1	XP_029181717.2, XP_029181718.2, XP_029181719.2, XP_029181720.2, XP_029208468.2, XP_029208469.2, XP_029208470.2, XP_029208472.2, XP_029208473.2, XP_029208475.2, XP_044167005.1, XP_044176512.1, XP_044176513.1, XP_044176514.1, XP_044176515.1, XP_044176516.1, XP_044176517.1, XP_044176518.1, XP_044176519.1, XP_044176520.1, XP_044176521.1, XP_044176522.1, XP_044176524.1, XP_044176839.1, XP_044176840.1	XP_022797961.1, XP_022797962.1, XP_022797963.1, XP_022797964.1, XP_022797965.1, XP_022797966.1	XP_020895699.1, XP_020895921.2, XP_020898046.1, XP_020908532.1	XP_032229025.2
OG0000232	transcript_HQ_E4_1_transcript21820/f5p0/1543|m.1304, transcript_HQ_E4_1_transcript24182/f2p0/1384|m.44, transcript_HQ_E4_1_transcript24700/f2p0/1367|m.370	transcript_HQ_E3_1_transcript16409/f2p0/1044|m.276, transcript_HQ_E3_1_transcript8458/f7p0/1491|m.717	adi2mcaRNA37732_R8, augustus.g27939.t1, augustus.g29965.t1, augustus.g29969.t1, augustus.g29973.t1, augustus.g35387.t1, augustus.g35390.t1, augustus.g35392.t1, augustus.g35393.t1	XP_015747346.1, XP_015747347.1	XP_029200357.2, XP_029206646.2, XP_044170799.1, XP_044170800.1, XP_044176974.1, XP_044176975.1, XP_044176976.1, XP_044176977.1, XP_044176978.1, XP_044177009.1, XP_044177010.1, XP_044177011.1, XP_044177012.1, XP_044177013.1	XP_022781287.1, XP_022785998.1, XP_022785999.1, XP_022786000.1, XP_022786001.1, XP_022786002.1, XP_022786004.1, XP_022786005.1, XP_022786006.1, XP_022786008.1, XP_022786009.1, XP_022786010.1, XP_022795911.1, XP_022797121.1, XP_022800949.1, XP_022800950.1, XP_022809895.1, XP_022809896.1, XP_022810150.1		XP_048586065.1, XP_048586069.1, XP_048586074.1
OG0000233			adi2mcaRNA32647_R0, augustus.g1623.t1, augustus.g21582.t1, augustus.g22226.t1, augustus.g22227.t1, augustus.g33763.t1, augustus.g71322.t1	XP_015747602.1, XP_015751993.1, XP_015753863.1, XP_015758458.1, XP_015765690.1, XP_015770138.1, XP_015772532.1, XP_015776017.1, XP_015776018.1, XP_015776581.1, XP_015776796.1, XP_015777337.1	XP_029184009.2, XP_029184047.1, XP_029209505.2, XP_029210149.2, XP_044164209.1, XP_044165597.1, XP_044165848.1, XP_044166156.1, XP_044166167.1, XP_044167451.1, XP_044167665.1, XP_044172004.1, XP_044173188.1, XP_044177055.1, XP_044183630.1, XP_044183631.1	XP_022780998.1, XP_022783680.1, XP_022796096.1, XP_022797439.1, XP_022797972.1, XP_022798296.1, XP_022805760.1, XP_022808445.1, XP_022808639.1, XP_022809977.1, XP_022810599.1	XP_028516727.1, XP_028516931.1, XP_028518878.1	XP_048576860.1, XP_048585322.1, XP_048586134.1
OG0000234	transcript_HQ_E4_1_transcript23253/f2p0/1426|m.1351	transcript_HQ_E3_1_transcript6613/f2p0/1618|m.667	adi2mcaRNA25493_R1, adi2mcaRNA25493_R2, adi2mcaRNA38690_R4, adi2mcaRNA38690_R6, adi2mcaRNA38690_R7, adi2mcaRNA38690_R9, adi2mcaRNA447_R0, adi2mcaRNA447_R2, adi2mcaRNA447_R3, adi2mcaRNA5911_R0, augustus.g10559.t1, augustus.g12093.t1, augustus.g13483.t1, augustus.g22119.t1, augustus.g2349.t1, augustus.g2354.t1, augustus.g29291.t1, augustus.g31088.t1, augustus.g35309.t1, augustus.g37855.t1, augustus…	XP_015747640.1, XP_015752424.1, XP_015760813.1, XP_015765899.1, XP_015768134.1, XP_015780669.1	XP_044165661.1, XP_044170240.1, XP_044171545.1, XP_044183187.1	XP_022790602.1, XP_022795610.1, XP_022802801.1	XP_020900468.2, XP_020901902.1, XP_020904261.1, XP_028516481.1	XP_032223431.2, XP_048575386.1, XP_048577421.1, XP_048578416.1, XP_048578417.1, XP_048578418.1, XP_048582189.1
OG0000235				XP_015748773.1, XP_015754277.1, XP_015771366.1	XP_029208953.2, XP_044163342.1, XP_044163362.1, XP_044164131.1, XP_044164834.1, XP_044165117.1, XP_044165855.1, XP_044165856.1, XP_044166835.1, XP_044166858.1, XP_044167282.1, XP_044168357.1, XP_044168459.1, XP_044168468.1, XP_044169341.1, XP_044170076.1, XP_044170309.1, XP_044170315.1, XP_044170323.1, XP_044170607.1, XP_044170618.1, XP_044170674.1, XP_044170735.1, XP_044170751.1, XP_044170783.1,…	XP_022777810.1, XP_022777862.1, XP_022783346.1, XP_022793274.1, XP_022796234.1, XP_022801507.1, XP_022804339.1, XP_022806162.1, XP_022808933.1		XP_048590468.1
OG0000236	transcript_HQ_E4_1_transcript28338/f10p0/1114|m.91, transcript_HQ_E4_1_transcript28607/f9p0/1051|m.778, transcript_HQ_E4_1_transcript30384/f7p0/708|m.506	transcript_HQ_E3_1_transcript14030/f2p0/1138|m.79, transcript_HQ_E3_1_transcript15016/f7p0/1022|m.220, transcript_HQ_E3_1_transcript15771/f6p0/1042|m.896, transcript_HQ_E3_1_transcript17897/f8p0/935|m.729, transcript_HQ_E3_1_transcript22474/f11p0/703|m.562	augustus.g17965.t1, augustus.g24452.t1, augustus.g24455.t1, augustus.g37196.t1, augustus.g41908.t1, augustus.g50882.t1, augustus.g51279.t1, augustus.g67424.t1	XP_015748842.1, XP_015749462.1, XP_015749469.1, XP_015762288.1, XP_015762298.1, XP_015762308.1, XP_015773910.1, XP_015773911.1	XP_044180454.1, XP_044180455.1, XP_044180456.1, XP_044180473.1, XP_044180600.1, XP_044180670.1, XP_044180689.1, XP_044183337.1, XP_044183338.1, XP_044183339.1, XP_044183340.1, XP_044183645.1	XP_022777666.1, XP_022778137.1, XP_022796312.1, XP_022797529.1, XP_022797531.1, XP_022797532.1, XP_022797533.1, XP_022802201.1, XP_022802205.1, XP_022802206.1, XP_022802226.1, XP_022802232.1, XP_022802496.1, XP_022804111.1, XP_022807192.1		XP_001627889.2
OG0000237	transcript_HQ_E4_1_transcript28543/f5p0/1120|m.613, transcript_HQ_E4_1_transcript28637/f4p0/1101|m.840, transcript_HQ_E4_1_transcript29817/f11p0/885|m.1352, transcript_HQ_E4_1_transcript30264/f5p0/770|m.265	transcript_HQ_E3_1_transcript15107/f2p0/1073|m.418, transcript_HQ_E3_1_transcript16523/f2p0/1015|m.557, transcript_HQ_E3_1_transcript19694/f20p0/845|m.970, transcript_HQ_E3_1_transcript20062/f9p0/834|m.1003, transcript_HQ_E3_1_transcript21242/f3p0/781|m.825, transcript_HQ_E3_1_transcript23670/f3p0/662|m.447	adi2mcaRNA15015_R2, adi2mcaRNA15015_R3, augustus.g1472.t1, augustus.g1473.t1, augustus.g1475.t1, augustus.g20529.t1, augustus.g36513.t1, augustus.g37372.t1, augustus.g40026.t1, augustus.g40030.t1, augustus.g40031.t1, augustus.g46345.t1	XP_015751834.1, XP_015751841.1, XP_015751842.1, XP_015751843.1, XP_015756013.1, XP_015760870.1, XP_015771284.1	XP_029194867.1, XP_029194868.1, XP_029200290.2, XP_029200446.2, XP_029212836.2, XP_029212875.1, XP_044172761.1, XP_044172762.1, XP_044178793.1, XP_044178794.1, XP_044178795.1, XP_044182891.1, XP_044182896.1	XP_022784286.1, XP_022795998.1, XP_022795999.1, XP_022806782.1, XP_022808226.1, XP_022808236.1		XP_001633893.3, XP_001639027.3, XP_032219236.2, XP_032219341.1
OG0000238	transcript_HQ_E4_1_transcript5992/f4p0/2382|m.1209, transcript_HQ_E4_1_transcript6635/f2p0/2315|m.401	transcript_HQ_E3_1_transcript1484/f2p0/2386|m.888, transcript_HQ_E3_1_transcript3712/f2p0/1930|m.119, transcript_HQ_E3_1_transcript7140/f2p0/1576|m.734	adi2mcaRNA15058_R0, adi2mcaRNA15058_R2, adi2mcaRNA8449_R6, augustus.g16284.t1, augustus.g26169.t1, augustus.g32819.t1, augustus.g40719.t1, augustus.g40720.t1, augustus.g44690.t1, augustus.g49984.t1, augustus.g57869.t1, augustus.g61805.t1, augustus.g67530.t1	XP_015752460.1, XP_015754181.1, XP_015758788.1, XP_015760908.1, XP_015760909.1, XP_015760910.1, XP_015769863.1, XP_015774275.1, XP_015774285.1, XP_015774860.1	XP_029183526.2, XP_029183532.2, XP_029183540.2, XP_029183641.1, XP_029183647.1, XP_029183653.1, XP_029190559.2, XP_029203578.2, XP_044166496.1, XP_044179500.1	XP_022777504.1, XP_022789269.1, XP_022796095.1, XP_022799680.1, XP_022806151.1	XP_020903451.2, XP_020909061.1, XP_028513816.1, XP_028515684.1	XP_032224841.2, XP_032225312.2, XP_032238827.2, XP_048575717.1, XP_048587509.1
OG0000239				XP_015753433.1, XP_015753434.1, XP_015753436.1, XP_015753437.1, XP_015759564.1, XP_015780484.1, XP_015780876.1	XP_029183145.2, XP_029183146.2, XP_029183151.1, XP_029183160.2, XP_029209244.2, XP_029210026.2, XP_029210031.2, XP_029210393.2, XP_029211027.2, XP_029213912.2, XP_029213936.1, XP_029213937.2, XP_044168325.1, XP_044168328.1, XP_044168330.1, XP_044168331.1, XP_044168333.1, XP_044168334.1, XP_044169342.1, XP_044169344.1, XP_044169345.1, XP_044169359.1, XP_044169364.1, XP_044169365.1, XP_044169367.1,…
OG0000240	transcript_HQ_E4_1_transcript8510/f2p0/2160|m.935		adi2mcaRNA7230_R0, augustus.g45299.t1, augustus.g45300.t1, augustus.g45301.t1	XP_015753731.1, XP_015753732.1, XP_015753733.1, XP_015753734.1, XP_015753736.1, XP_015753737.1, XP_015753738.1, XP_015753739.1	XP_029205128.2, XP_029205129.2, XP_029205130.2, XP_029205131.1, XP_029205133.1, XP_029205135.1, XP_029205136.1, XP_029205137.2, XP_029205138.2	XP_022792415.1, XP_022792416.1, XP_022792417.1, XP_022792424.1, XP_022792431.1, XP_022792449.1, XP_022792450.1, XP_022792451.1, XP_022792452.1, XP_022792454.1, XP_022792455.1	XP_020908678.1, XP_028514220.1	XP_032243110.1, XP_032243111.1, XP_032243112.1, XP_032243113.1, XP_032243114.1, XP_032243115.1, XP_032243116.1, XP_032243117.1, XP_032243118.1, XP_032243119.1, XP_032243137.1, XP_032243138.1, XP_032243139.1, XP_032243140.1, XP_032243141.1, XP_048583205.1, XP_048583206.1
OG0000241	transcript_HQ_E4_1_transcript12256/f2p0/1937|m.66		augustus.g12287.t1, augustus.g62768.t1	XP_015756511.1, XP_015756512.1, XP_015756513.1, XP_015756514.1, XP_015756515.1, XP_015756516.1, XP_015756517.1, XP_015756518.1, XP_015756519.1, XP_015756520.1, XP_015756521.1	XP_044177705.1, XP_044177706.1, XP_044177707.1, XP_044177709.1, XP_044177710.1, XP_044177711.1, XP_044177712.1, XP_044177713.1, XP_044177714.1, XP_044177715.1, XP_044177716.1, XP_044177717.1, XP_044177718.1, XP_044177721.1, XP_044177722.1, XP_044177723.1, XP_044177724.1	XP_022782571.1, XP_022782573.1, XP_022782574.1, XP_022782575.1, XP_022782576.1, XP_022782577.1	XP_020913033.1, XP_020913034.1, XP_020913035.1, XP_020913036.1, XP_020913037.1, XP_020913038.1, XP_020913039.1	XP_032242565.1, XP_032242566.1, XP_032242567.1, XP_032242568.1, XP_032242569.1, XP_032242570.1, XP_032242571.1, XP_032242572.1
OG0000242			augustus.g19355.t1, augustus.g19356.t1, augustus.g19358.t1, augustus.g4910.t1, augustus.g4911.t1, augustus.g4916.t1, augustus.g4917.t1, augustus.g50716.t1, augustus.g9736.t1, augustus.g9737.t1, augustus.g9742.t1, augustus.g9743.t1, augustus.g9744.t1, augustus.g9745.t1, augustus.g9746.t1, augustus.g9747.t1, augustus.g9748.t1, augustus.g9749.t1	XP_015763254.1, XP_015763255.1, XP_015763256.1, XP_015765868.1, XP_015771591.1, XP_015771592.1, XP_015771593.1, XP_015771619.1, XP_015771620.1, XP_015771622.1	XP_029183705.2, XP_029185866.1, XP_029185868.2, XP_029185869.2, XP_029185883.2, XP_029185911.2, XP_029185913.2, XP_044182255.1, XP_044182426.1, XP_044182427.1, XP_044182428.1, XP_044182429.1, XP_044182430.1, XP_044182431.1, XP_044182432.1, XP_044182433.1, XP_044182437.1, XP_044182943.1, XP_044183078.1, XP_044183079.1, XP_044185000.1	XP_022799273.1, XP_022799277.1, XP_022804420.1
OG0000243			augustus.g10152.t1, augustus.g10253.t1, augustus.g10254.t1, augustus.g18068.t1, augustus.g18189.t1, augustus.g25556.t1, augustus.g26657.t1, augustus.g26805.t1, augustus.g30284.t1, augustus.g30285.t1, augustus.g31207.t1, augustus.g32550.t1, augustus.g37140.t1, augustus.g37302.t1, augustus.g37303.t1, augustus.g39060.t1, augustus.g40821.t1, augustus.g40822.t1, augustus.g41077.t1, augustus.g49010.t1,…	XP_015764365.1	XP_029183134.2, XP_029198216.2, XP_044163869.1, XP_044163907.1, XP_044164603.1, XP_044165353.1, XP_044165354.1, XP_044169396.1, XP_044171391.1, XP_044171399.1, XP_044171401.1	XP_022795395.1, XP_022798042.1, XP_022801566.1, XP_022803590.1, XP_022804151.1, XP_022805960.1, XP_022807035.1, XP_022809322.1, XP_022810111.1	XP_020901251.1, XP_020903531.1, XP_020910122.1	XP_048575424.1, XP_048578517.1, XP_048579717.1, XP_048585921.1, XP_048587207.1
OG0000244	transcript_HQ_E4_1_transcript28266/f2p0/1130|m.1297, transcript_HQ_E4_1_transcript28968/f71p0/1035|m.223, transcript_HQ_E4_1_transcript29805/f6p0/948|m.1324	transcript_HQ_E3_1_transcript17543/f7p0/958|m.959, transcript_HQ_E3_1_transcript17591/f2p0/958|m.45	adi2mcaRNA20687_R1, adi2mcaRNA20687_R2, augustus.g18991.t1, augustus.g21111.t1, augustus.g508.t1, augustus.g59327.t1, augustus.g59331.t1, augustus.g65035.t1, augustus.g65043.t1, augustus.g65044.t1	XP_015765976.1, XP_015766000.1, XP_015766001.1, XP_015766002.1, XP_015766003.1, XP_015766004.1, XP_015766005.1, XP_015766006.1, XP_015766007.1	XP_029195212.2, XP_029195213.2, XP_029195214.2, XP_029195215.2, XP_044165344.1, XP_044176735.1, XP_044177362.1, XP_044177363.1, XP_044177364.1, XP_044177366.1	XP_022777939.1, XP_022786664.1, XP_022786676.1, XP_022794593.1, XP_022794594.1, XP_022798567.1, XP_022805759.1, XP_022805767.1, XP_022809975.1, XP_022810634.1	XP_020895043.1, XP_020895044.1, XP_020895045.1, XP_020895046.1, XP_020903067.1	XP_032223198.1, XP_032223200.1, XP_032223201.1
OG0000245			adi2mcaRNA18560_R1, adi2mcaRNA18562_R0	XP_015747144.1, XP_015747310.1, XP_015750084.1, XP_015764057.1, XP_015764058.1, XP_015764059.1, XP_015764060.1, XP_015764061.1, XP_015764062.1, XP_015764063.1, XP_015764064.1, XP_015764065.1, XP_015768546.1, XP_015772577.1, XP_015777734.1	XP_029204168.2, XP_044165072.1, XP_044165073.1, XP_044165074.1, XP_044165075.1, XP_044166379.1, XP_044166394.1, XP_044166395.1, XP_044166396.1, XP_044166397.1, XP_044166423.1, XP_044166715.1, XP_044166716.1, XP_044166717.1, XP_044166718.1, XP_044166719.1, XP_044170452.1, XP_044170455.1, XP_044171254.1, XP_044171264.1, XP_044171268.1, XP_044175040.1, XP_044175043.1, XP_044175045.1, XP_044175046.1,…	XP_022777464.1
OG0000246			augustus.g13122.t1, augustus.g22524.t1	XP_015748085.1, XP_015748907.1, XP_015753351.1, XP_015759320.1, XP_015759430.1, XP_015759432.1, XP_015768067.1, XP_015769537.1, XP_015770227.1, XP_015774791.1, XP_015774792.1, XP_015775387.1, XP_015775406.1, XP_015779669.1, XP_015779670.1, XP_015780059.1, XP_015780060.1, XP_015780061.1, XP_015780062.1	XP_044162712.1, XP_044162713.1, XP_044162716.1, XP_044162717.1, XP_044162725.1, XP_044162957.1, XP_044162958.1, XP_044162962.1, XP_044162975.1, XP_044162984.1, XP_044162994.1, XP_044163287.1, XP_044163288.1, XP_044163294.1, XP_044163295.1, XP_044163496.1, XP_044163507.1, XP_044163508.1, XP_044163678.1, XP_044163679.1, XP_044163740.1, XP_044163741.1, XP_044163742.1, XP_044163743.1, XP_044163764.1,…	XP_022777486.1	XP_028517364.1	XP_048586458.1
OG0000247	transcript_HQ_E4_1_transcript18977/f2p0/1606|m.1052	transcript_HQ_E3_1_transcript12814/f2p0/1205|m.286, transcript_HQ_E3_1_transcript7977/f2p0/1509|m.1083, transcript_HQ_E3_1_transcript8454/f2p0/1474|m.710	adi2mcaRNA16839_R4, adi2mcaRNA40352_R0, adi2mcaRNA40352_R4, augustus.g1289.t1, augustus.g18490.t1, augustus.g43317.t1, augustus.g68974.t1, augustus.g68976.t1, augustus.g68977.t1, augustus.g68986.t1	XP_015749608.1, XP_015762497.1, XP_015762499.1, XP_015762529.1, XP_015775896.1, XP_015780752.1, XP_015780753.1, XP_015780754.1, XP_015780760.1	XP_044184432.1, XP_044184433.1, XP_044184434.1, XP_044184435.1, XP_044184436.1	XP_022780295.1, XP_022797830.1, XP_022797831.1, XP_022797832.1, XP_022797846.1, XP_022797847.1, XP_022797848.1, XP_022797854.1, XP_022797855.1, XP_022809791.1	XP_020895178.1	XP_048588773.1, XP_048588774.1, XP_048588775.1, XP_048588776.1, XP_048588777.1, XP_048588778.1, XP_048588779.1, XP_048588780.1, XP_048588781.1, XP_048588782.1, XP_048588783.1, XP_048588784.1
OG0000248	transcript_HQ_E4_1_transcript23651/f2p0/1412|m.100, transcript_HQ_E4_1_transcript27033/f3p0/1230|m.184	transcript_HQ_E3_1_transcript12018/f3p0/1253|m.588, transcript_HQ_E3_1_transcript8698/f2p0/1487|m.985	adi2mcaRNA1705_R0, adi2mcaRNA27946_R1, adi2mcaRNA33418_R7, augustus.g20097.t1, augustus.g24929.t1, augustus.g30774.t1, augustus.g34130.t1	XP_015749636.1, XP_015758226.1, XP_015762687.1, XP_015762694.1, XP_015762701.1, XP_015778804.1	XP_044162802.1, XP_044162805.1, XP_044165972.1, XP_044165973.1, XP_044183838.1, XP_044183842.1, XP_044183846.1, XP_044183851.1, XP_044183855.1	XP_022783127.1, XP_022786853.1, XP_022786855.1, XP_022786976.1, XP_022786985.1, XP_022794505.1, XP_022795117.1, XP_022795118.1, XP_022796952.1, XP_022796957.1, XP_022799919.1, XP_022799920.1, XP_022808985.1, XP_022808987.1	XP_020891874.2, XP_020896654.1, XP_020898563.2, XP_020899840.1, XP_020914400.2, XP_028512509.1, XP_028513822.1, XP_028514200.1, XP_028516040.1, XP_028518892.1	XP_048582634.1
OG0000249			adi2mcaRNA13923_R6, adi2mcaRNA37519_R1, adi2mcaRNA37519_R5, augustus.g1372.t1, augustus.g17524.t1, augustus.g18630.t1, augustus.g1870.t1, augustus.g19874.t1, augustus.g21170.t1, augustus.g24911.t1, augustus.g25587.t1, augustus.g25800.t1, augustus.g25801.t1, augustus.g26803.t1, augustus.g26891.t1, augustus.g30517.t1, augustus.g32709.t1, augustus.g33478.t1, augustus.g34423.t1, augustus.g34863.t1, a…	XP_015750114.1	XP_029210065.2, XP_044168417.1		XP_028517258.1
OG0000250	transcript_HQ_E4_1_transcript30652/f2p0/681|m.1130	transcript_HQ_E3_1_transcript22611/f4p0/701|m.879, transcript_HQ_E3_1_transcript22744/f6p0/693|m.393	adi2mcaRNA10569_R0, adi2mcaRNA10569_R2, adi2mcaRNA10572_R0, augustus.g1754.t1, augustus.g35919.t1, augustus.g67931.t1	XP_015750274.1, XP_015756801.1, XP_015756802.1, XP_015756803.1, XP_015756804.1, XP_015756806.1, XP_015756807.1, XP_015760739.1, XP_015760740.1	XP_029203775.2, XP_029204187.1, XP_029204188.1, XP_029204192.2, XP_029204206.2, XP_044165486.1	XP_022779173.1, XP_022779174.1, XP_022779847.1, XP_022779848.1, XP_022779849.1, XP_022779850.1, XP_022779852.1, XP_022779853.1, XP_022786571.1, XP_022786572.1, XP_022808625.1, XP_022808626.1, XP_022808628.1, XP_022810653.1	XP_020902707.1, XP_020902711.1, XP_020902712.1, XP_020902715.1, XP_020906562.1, XP_028515528.1	XP_001632805.2, XP_032237720.2, XP_048578353.1, XP_048578556.1, XP_048578858.1, XP_048578859.1, XP_048578987.1
OG0000251	transcript_HQ_E4_1_transcript18783/f3p0/1623|m.489, transcript_HQ_E4_1_transcript8523/f2p0/2163|m.967		adi2mcaRNA27193_R8, adi2mcaRNA27194_R8, adi2mcaRNA27195_R3, adi2mcaRNA27195_R4, adi2mcaRNA27196_R2, adi2mcaRNA30900_R0, adi2mcaRNA30900_R1, adi2mcaRNA30901_R2, adi2mcaRNA30901_R6	XP_015750794.1, XP_015756255.1, XP_015756302.1, XP_015771870.1, XP_015771872.1, XP_015771873.1, XP_015771874.1, XP_015775176.1, XP_015775196.1	XP_029182113.2, XP_029182114.2, XP_029182236.2, XP_029183024.2, XP_029183364.2, XP_029188986.1, XP_029188988.2, XP_029188989.2, XP_029188992.2, XP_029206186.2, XP_044180829.1, XP_044180830.1, XP_044180878.1, XP_044180879.1, XP_044181334.1, XP_044181478.1, XP_044181479.1, XP_044181480.1	XP_022796324.1, XP_022799339.1, XP_022807564.1, XP_022807567.1, XP_022807568.1, XP_022807569.1, XP_022809188.1, XP_022809189.1, XP_022809190.1, XP_022809191.1, XP_022809192.1		XP_032221041.2, XP_048585599.1
OG0000252		transcript_HQ_E3_1_transcript17868/f20p0/928|m.652	adi2mcaRNA17449_R7, adi2mcaRNA24860_R1, adi2mcaRNA24860_R7, adi2mcaRNA24860_R9, adi2mcaRNA27972_R1, adi2mcaRNA27972_R2, adi2mcaRNA5027_R4, augustus.g11212.t1, augustus.g12542.t1, augustus.g14651.t1, augustus.g15024.t1, augustus.g18083.t1, augustus.g18549.t1, augustus.g23568.t1, augustus.g26662.t1, augustus.g29016.t1, augustus.g30891.t1, augustus.g39513.t1, augustus.g40621.t1, augustus.g41721.t1, …	XP_015751699.1, XP_015760495.1, XP_015763029.1, XP_015769808.1	XP_029182485.2, XP_029209433.2, XP_029209434.2, XP_044163286.1, XP_044165548.1, XP_044180598.1, XP_044184174.1, XP_044184615.1, XP_044184616.1		XP_020901682.2	XP_001626220.1, XP_048577706.1, XP_048585266.1, XP_048588066.1
OG0000253			adi2mcaRNA22120_R1, adi2mcaRNA22120_R6, adi2mcaRNA22120_R7, adi2mcaRNA22120_R8, augustus.g55487.t1, augustus.g869.t1	XP_015751999.1, XP_015755263.1, XP_015757043.1, XP_015761279.1, XP_015767332.1, XP_015767737.1, XP_015768024.1, XP_015773647.1, XP_015775976.1, XP_015779926.1	XP_029180184.2, XP_029181738.2, XP_029183817.2, XP_029207327.2, XP_029210154.2, XP_044165346.1, XP_044166287.1, XP_044166607.1, XP_044167484.1, XP_044167493.1, XP_044170795.1, XP_044171598.1, XP_044171892.1, XP_044174183.1, XP_044174348.1, XP_044176606.1, XP_044178619.1, XP_044179609.1, XP_044182199.1	XP_022784024.1, XP_022796386.1, XP_022796387.1, XP_022801881.1	XP_020904396.1, XP_028512935.1, XP_028516279.1	XP_032219971.2, XP_048576431.1, XP_048580359.1, XP_048580427.1, XP_048580428.1, XP_048585523.1, XP_048585524.1, XP_048585525.1, XP_048590618.1
OG0000254			adi2mcaRNA19173_R8, adi2mcaRNA19173_R9, augustus.g11650.t1, augustus.g13611.t1, augustus.g13760.t1, augustus.g14357.t1, augustus.g1443.t1, augustus.g17491.t1, augustus.g19075.t1, augustus.g20905.t1, augustus.g29089.t1, augustus.g29099.t1, augustus.g29873.t1, augustus.g33471.t1, augustus.g3365.t1, augustus.g39290.t1, augustus.g40367.t1, augustus.g40855.t1, augustus.g43922.t1, augustus.g47431.t1, a…	XP_015752865.1	XP_029179593.2, XP_029184191.2, XP_044168301.1, XP_044169670.1, XP_044171231.1, XP_044171428.1, XP_044181788.1, XP_044182326.1		XP_020916323.1	XP_032233271.2, XP_032236652.1, XP_048576942.1, XP_048586939.1, XP_048586940.1
OG0000255			augustus.g35252.t1, augustus.g55276.t1	XP_015752963.1, XP_015752964.1, XP_015756764.1	XP_029191672.2	XP_022777916.1, XP_022777983.1, XP_022778046.1, XP_022778193.1, XP_022779373.1, XP_022780314.1, XP_022785143.1, XP_022785147.1, XP_022785151.1, XP_022785156.1, XP_022785157.1, XP_022785159.1, XP_022788047.1, XP_022789411.1, XP_022790555.1, XP_022790556.1, XP_022796266.1, XP_022804727.1, XP_022804728.1, XP_022804730.1, XP_022804731.1, XP_022804732.1, XP_022804733.1, XP_022804734.1, XP_022806342.1,…
OG0000256	transcript_HQ_E4_1_transcript16682/f96p0/1543|m.851, transcript_HQ_E4_1_transcript19193/f3p0/1609|m.583, transcript_HQ_E4_1_transcript22942/f4p0/1395|m.652, transcript_HQ_E4_1_transcript27821/f3p0/1133|m.1024, transcript_HQ_E4_1_transcript29275/f6p0/990|m.101, transcript_HQ_E4_1_transcript3603/f3p0/2666|m.891, transcript_HQ_E4_1_transcript4772/f4p0/2511|m.599, transcript_HQ_E4_1_transcript5536/f4…	transcript_HQ_E3_1_transcript10957/f4p0/1286|m.172, transcript_HQ_E3_1_transcript16509/f3p0/1006|m.504, transcript_HQ_E3_1_transcript16863/f2p0/995|m.233, transcript_HQ_E3_1_transcript7203/f37p0/1553|m.9, transcript_HQ_E3_1_transcript737/f3p0/2695|m.520, transcript_HQ_E3_1_transcript9581/f2p0/1424|m.943, transcript_HQ_E3_1_transcript9870/f2p0/1378|m.186	augustus.g26534.t1, augustus.g46625.t1, augustus.g46627.t1, augustus.g57645.t1, augustus.g57646.t1	XP_015755885.1, XP_015755888.1, XP_015755889.1, XP_015756567.1, XP_015756568.1, XP_015761774.1	XP_029188757.1, XP_029188758.1, XP_029188759.1, XP_029188791.1, XP_029190518.1, XP_029190519.2, XP_029200328.1	XP_022782563.1, XP_022782565.1, XP_022793419.1, XP_022793425.1, XP_022809234.1	XP_020903778.1, XP_020903848.2, XP_020903849.1, XP_020903856.1, XP_020903857.1, XP_020916667.1, XP_028515828.1	XP_001633435.2, XP_001634238.1, XP_032240188.1, XP_032240189.1, XP_048590282.1
OG0000257	transcript_HQ_E4_1_transcript9480/f2p0/2119|m.821		augustus.g20935.t1, augustus.g20936.t1, augustus.g42446.t1, augustus.g45818.t1	XP_015755913.1, XP_015755914.1, XP_015761397.1, XP_015761399.1, XP_015761400.1, XP_015777027.1	XP_044178941.1, XP_044178942.1, XP_044179314.1, XP_044179315.1, XP_044179703.1, XP_044179704.1	XP_022799698.1, XP_022803514.1, XP_022803522.1, XP_022803529.1, XP_022803538.1, XP_022806676.1, XP_022808086.1, XP_022808087.1, XP_022808088.1	XP_020893240.1, XP_020895898.1, XP_020896623.1, XP_020896851.1, XP_020897000.1, XP_020898693.1, XP_020902669.1, XP_020902670.1, XP_020907629.2, XP_020907633.2, XP_020907634.1, XP_020907635.1, XP_020907637.1, XP_020907640.1, XP_020914060.2, XP_028516846.1	XP_032220237.2, XP_032239484.1, XP_032240300.2, XP_032240301.2, XP_048576663.1, XP_048576664.1, XP_048577052.1, XP_048579851.1, XP_048579852.1
OG0000258			adi2mcaRNA28186_R6, adi2mcaRNA28186_R9, adi2mcaRNA35638_R2, adi2mcaRNA35638_R3, adi2mcaRNA35638_R4, adi2mcaRNA9645_R5, adi2mcaRNA9645_R7, augustus.g27021.t1, augustus.g27590.t1, augustus.g30282.t1, augustus.g31252.t1, augustus.g35571.t1, augustus.g36283.t1, augustus.g402.t1, augustus.g40763.t1, augustus.g4329.t1, augustus.g47339.t1, augustus.g47888.t1, augustus.g51920.t1, augustus.g52170.t1, augu…	XP_015755936.1, XP_015772751.1, XP_015779401.1	XP_044169829.1, XP_044170523.1, XP_044171711.1	XP_022778747.1, XP_022793682.1, XP_022801280.1, XP_022803004.1, XP_022803805.1, XP_022806409.1, XP_022806526.1	XP_020898284.2, XP_020900708.1, XP_020907081.1, XP_020907953.1, XP_020915448.1, XP_020915719.1, XP_028514294.1, XP_028514406.1	XP_048582196.1, XP_048584915.1
OG0000259			augustus.g58836.t1, augustus.g9783.t1	XP_015761646.1, XP_015761663.1, XP_015761664.1, XP_015761665.1, XP_015761666.1, XP_015761667.1, XP_015761668.1, XP_015761669.1, XP_015761670.1, XP_015761671.1, XP_015761672.1, XP_015761673.1, XP_015761674.1, XP_015761675.1, XP_015761676.1, XP_015761677.1, XP_015761678.1, XP_015761679.1, XP_015763369.1, XP_015770062.1, XP_015777276.1, XP_015777277.1	XP_029192528.1, XP_029192529.1, XP_029192530.1, XP_029202044.1, XP_029202049.1, XP_029202051.2, XP_044172147.1, XP_044172631.1, XP_044172632.1, XP_044172633.1, XP_044172634.1, XP_044172635.1, XP_044172636.1, XP_044172638.1, XP_044172639.1, XP_044172640.1, XP_044172641.1, XP_044172642.1, XP_044172643.1, XP_044172644.1, XP_044172646.1	XP_022783538.1, XP_022783539.1, XP_022783540.1	XP_020901464.1	XP_032242907.1, XP_048580929.1
OG0000260	transcript_HQ_E4_1_transcript2769/f2p0/2614|m.684, transcript_HQ_E4_1_transcript279/f2p0/4036|m.1228	transcript_HQ_E3_1_transcript79/f2p0/3633|m.844	adi2mcaRNA18251_R0, augustus.g70043.t1	XP_015763750.1, XP_015763751.1, XP_015763752.1, XP_015763753.1, XP_015763754.1, XP_015763755.1, XP_015763756.1, XP_015763757.1, XP_015763758.1, XP_015763759.1, XP_015763760.1, XP_015763761.1, XP_015763762.1, XP_015763763.1, XP_015763764.1, XP_015763765.1, XP_015763766.1, XP_015763767.1, XP_015763770.1, XP_015763772.1, XP_015763783.1, XP_015767393.1	XP_029198398.2, XP_029198399.2, XP_044165729.1, XP_044165730.1, XP_044165766.1, XP_044165767.1, XP_044165768.1, XP_044165769.1, XP_044165770.1, XP_044165771.1, XP_044165772.1, XP_044165773.1, XP_044165774.1	XP_022787084.1, XP_022787085.1, XP_022787094.1, XP_022787100.1, XP_022787101.1, XP_022787102.1, XP_022787110.1, XP_022787112.1, XP_022794138.1, XP_022794139.1, XP_022794140.1
OG0000261	transcript_HQ_E4_1_transcript14242/f10p0/1808|m.513, transcript_HQ_E4_1_transcript3126/f3p0/2746|m.1222, transcript_HQ_E4_1_transcript6395/f2p0/2351|m.1269, transcript_HQ_E4_1_transcript7431/f6p0/2245|m.335	transcript_HQ_E3_1_transcript3104/f2p0/2028|m.920, transcript_HQ_E3_1_transcript4712/f9p0/1790|m.541, transcript_HQ_E3_1_transcript947/f3p0/2601|m.816	augustus.g1382.t1, augustus.g1383.t1, augustus.g1384.t1, augustus.g1385.t1, augustus.g1386.t1, augustus.g1387.t1, augustus.g24228.t1, augustus.g24230.t1, augustus.g24235.t1, augustus.g29441.t1, augustus.g29443.t1, augustus.g29447.t1, augustus.g29449.t1, augustus.g41992.t1, augustus.g41993.t1, augustus.g51419.t1, augustus.g55389.t1, augustus.g55390.t1, augustus.g55391.t1, augustus.g55392.t1, augus…	XP_015764996.1, XP_015765007.1, XP_015765008.1, XP_015765009.1, XP_015765010.1, XP_015771529.1, XP_015771540.1, XP_015777940.1	XP_029190439.2, XP_029199396.2, XP_029199425.2, XP_029199426.2, XP_029199441.2, XP_029201935.2, XP_029201937.1, XP_044174784.1	XP_022784393.1	XP_020891905.1	XP_001632267.1
OG0000262	transcript_HQ_E4_1_transcript10958/f15p0/1967|m.171, transcript_HQ_E4_1_transcript11506/f60p0/1829|m.533, transcript_HQ_E4_1_transcript12312/f5p0/1930|m.257, transcript_HQ_E4_1_transcript12708/f2p0/1913|m.13, transcript_HQ_E4_1_transcript13361/f4p0/1877|m.558, transcript_HQ_E4_1_transcript24692/f2p0/1357|m.340, transcript_HQ_E4_1_transcript2740/f3p0/2821|m.1287, transcript_HQ_E4_1_transcript4995/…	transcript_HQ_E3_1_transcript3266/f2p0/1988|m.473, transcript_HQ_E3_1_transcript3639/f4p0/1946|m.959, transcript_HQ_E3_1_transcript3942/f3p0/1902|m.953, transcript_HQ_E3_1_transcript4247/f28p0/1841|m.30, transcript_HQ_E3_1_transcript71/f2p0/3688|m.603	adi2mcaRNA26108_R2, adi2mcaRNA26123_R4, adi2mcaRNA26123_R5, adi2mcaRNA26123_R6, adi2mcaRNA26127_R2, augustus.g32656.t1, augustus.g32706.t1, augustus.g44071.t1, augustus.g56863.t1, augustus.g56865.t1, augustus.g69713.t1	XP_015766191.1, XP_015766202.1, XP_015770899.1, XP_015770901.1, XP_015770902.1, XP_015770907.1	XP_029186318.2, XP_029186319.2, XP_029186320.2, XP_044165197.1, XP_044167761.1, XP_044181879.1, XP_044181883.1, XP_044181885.1, XP_044181888.1	XP_022777816.1, XP_022789110.1, XP_022789111.1, XP_022809165.1	XP_020916120.1, XP_020916123.1, XP_020916124.1	XP_032229850.1, XP_048584184.1, XP_048584185.1, XP_048584186.1
OG0000263			adi2mcaRNA39014_R3, augustus.g14282.t1, augustus.g37637.t1, augustus.g37659.t1, augustus.g4039.t1, augustus.g50807.t1, augustus.g61724.t1, augustus.g67591.t1			XP_022777531.1, XP_022777802.1, XP_022777823.1, XP_022777978.1, XP_022778040.1, XP_022781552.1, XP_022784659.1, XP_022784713.1, XP_022784718.1, XP_022785551.1, XP_022789259.1, XP_022794446.1, XP_022797029.1, XP_022798306.1, XP_022800741.1, XP_022803003.1, XP_022804767.1, XP_022806186.1, XP_022806302.1, XP_022807197.1, XP_022807410.1, XP_022807650.1, XP_022807860.1, XP_022807997.1, XP_022808188.1,…
OG0000264	transcript_HQ_E4_1_transcript5417/f5p0/2442|m.1026, transcript_HQ_E4_1_transcript6893/f3p0/2297|m.1321, transcript_HQ_E4_1_transcript7528/f4p0/2226|m.507		augustus.g24330.t1, augustus.g37875.t1, augustus.g42877.t1, augustus.g6041.t1, augustus.g6137.t1, augustus.g67333.t1, augustus.g67341.t1	XP_015747213.1, XP_015747217.1, XP_015749464.1, XP_015755249.1, XP_015755250.1, XP_015775807.1, XP_015776480.1, XP_015776491.1, XP_015776492.1, XP_015778222.1, XP_015778223.1, XP_015778224.1	XP_029195288.2, XP_029195289.2, XP_029195349.2, XP_029214477.2, XP_044163385.1, XP_044166371.1, XP_044166383.1, XP_044166414.1, XP_044166415.1, XP_044166416.1, XP_044166417.1, XP_044166418.1, XP_044166420.1, XP_044166421.1, XP_044166422.1, XP_044177873.1, XP_044177874.1, XP_044177875.1, XP_044177876.1, XP_044177877.1, XP_044177878.1, XP_044177879.1, XP_044177880.1, XP_044177881.1, XP_044177882.1,…
OG0000265	transcript_HQ_E4_1_transcript10008/f2p0/2056|m.53		adi2mcaRNA18895_R3, adi2mcaRNA23656_R0, adi2mcaRNA34799_R1, augustus.g11170.t1, augustus.g14794.t1, augustus.g32860.t1, augustus.g35846.t1, augustus.g44040.t1, augustus.g4474.t1, augustus.g7649.t1	XP_015747500.1, XP_015748177.1, XP_015750675.1, XP_015760390.1, XP_015764023.1, XP_015764371.1, XP_015767458.1, XP_015768042.1, XP_015768718.1, XP_015772054.1, XP_015773069.1, XP_015778408.1, XP_015778652.1	XP_029182414.2, XP_029209739.2, XP_044163410.1, XP_044166875.1, XP_044171633.1, XP_044172200.1, XP_044173886.1, XP_044182915.1	XP_022786150.1, XP_022787044.1, XP_022793604.1, XP_022793726.1, XP_022793846.1, XP_022797523.1, XP_022802534.1, XP_022808790.1, XP_022809152.1, XP_022810656.1	XP_020917563.1, XP_028518191.1	XP_032235420.2, XP_048582090.1, XP_048583322.1, XP_048583466.1, XP_048586227.1, XP_048589462.1
OG0000266			adi2mcaRNA30971_R3, adi2mcaRNA30971_R7, adi2mcaRNA30971_R8, adi2mcaRNA39082_R3, augustus.g1853.t1, augustus.g18599.t1, augustus.g23587.t1, augustus.g31150.t1, augustus.g39017.t1, augustus.g43858.t1, augustus.g53928.t1, augustus.g56613.t1	XP_015748529.1, XP_015749656.1, XP_015753301.1, XP_015766682.1, XP_015770833.1, XP_015771728.1, XP_015774283.1, XP_015775256.1, XP_015778588.1	XP_029181505.2, XP_029182125.2, XP_029212728.2, XP_044162724.1, XP_044163453.1, XP_044163927.1, XP_044165229.1, XP_044165256.1, XP_044166150.1, XP_044166485.1, XP_044167847.1, XP_044169374.1, XP_044173684.1, XP_044175148.1, XP_044175308.1, XP_044179688.1, XP_044180918.1, XP_044183237.1	XP_022778082.1, XP_022780164.1, XP_022784519.1, XP_022806778.1	XP_020896327.1, XP_020912010.1, XP_020912356.1, XP_028515362.1, XP_028517003.1	XP_048584711.1, XP_048590532.1
OG0000267			adi2mcaRNA6338_R2, adi2mcaRNA6338_R6, adi2mcaRNA6339_R1, augustus.g10136.t1, augustus.g20902.t1, augustus.g32703.t1, augustus.g3433.t1, augustus.g4507.t1, augustus.g4509.t1, augustus.g50178.t1, augustus.g50184.t1, augustus.g50189.t1, augustus.g69087.t1, augustus.g69090.t1, augustus.g69092.t1, augustus.g69094.t1, augustus.g69103.t1	XP_015748590.1, XP_015752909.1, XP_015752910.1, XP_015752911.1, XP_015752912.1, XP_015752914.1, XP_015752915.1, XP_015752916.1, XP_015752917.1, XP_015752918.1, XP_015752919.1, XP_015752920.1, XP_015752921.1, XP_015752922.1	XP_044165608.1, XP_044165609.1, XP_044165610.1, XP_044170175.1, XP_044170176.1, XP_044170177.1, XP_044170178.1	XP_022790276.1, XP_022800252.1, XP_022807421.1, XP_022807422.1, XP_022808823.1, XP_022808824.1, XP_022808825.1, XP_022808826.1, XP_022808828.1, XP_022809709.1, XP_022809710.1, XP_022809711.1
OG0000268	transcript_HQ_E4_1_transcript26658/f5p0/1242|m.383, transcript_HQ_E4_1_transcript27921/f2p0/1159|m.1291, transcript_HQ_E4_1_transcript29722/f2p0/972|m.1135	transcript_HQ_E3_1_transcript11500/f4p0/1281|m.548, transcript_HQ_E3_1_transcript18234/f6p0/963|m.609	adi2mcaRNA16044_R7, adi2mcaRNA36064_R3, augustus.g13960.t1, augustus.g13964.t1, augustus.g28503.t1, augustus.g44640.t1, augustus.g48528.t1, augustus.g490.t1, augustus.g49968.t1, augustus.g53100.t1, augustus.g69900.t1, augustus.g69909.t1	XP_015748952.1, XP_015748953.1, XP_015748954.1, XP_015748955.1, XP_015756898.1, XP_015756908.1, XP_015756918.1, XP_015756926.1, XP_015757825.1, XP_015757834.1, XP_015757841.1, XP_015757848.1, XP_015757856.1, XP_015757862.1, XP_015757867.1, XP_015757874.1	XP_029200356.2, XP_044181523.1, XP_044181524.1, XP_044181525.1, XP_044181526.1, XP_044181527.1, XP_044181528.1	XP_022799212.1, XP_022799213.1	XP_020895175.1, XP_020895383.2, XP_020902120.1, XP_020904998.1, XP_020907529.1, XP_028513381.1, XP_028513383.1	XP_032221892.2
[truncated: 27,545 more rows]

## Sheet: 3.4
Orthogroup	M.capricornis	M.foliosa	M.capitata	A.digitifera	A.millepora	S.pistillata	E.diaphana	N.vectensis	M.capricornis.nr.
[truncated: 225 more rows]

[truncated: 4 more sheets: 3.5, 3.6, 3.7, 3.8]
