# Supplementary material for: Comparative transcriptome analysis reveals deep molecular landscapes in stony coral Montipora clade
Source: Front Genet. 2023 Nov 7;14:1297483. doi: 10.3389/fgene.2023.1297483 (PMC10662330; doi:10.3389/fgene.2023.1297483)
Supplement: Supplementary file 3 [file Table4.XLSX]

## Sheet: Sheet1
Orthogroup	MC_id	MF_id	MF_1	MF_2	MF_3	MC_1	MC_2	MC_3	MF_mean	MC_mean	log2FoldChange	MF.nr.	MF.SwissProt.	MF.KEGG.	MF.KOG.	MF.GO.	MF.nt.	MF.pfam.	MC.nr.	MC.SwissProt.	MC.KEGG.	MC.KOG.	MC.GO.	MC.nt.	MC.pfam.	median_p_value	scbn_p_value	Sig
OG1	transcript_HQ_E4_1_transcript10022/f9p0/2033	transcript_HQ_E3_1_transcript15009/f2p0/1091	13.1037	14.6867	15.326	0	0	0	14.3721	0	Inf	{XP_015773023.1; PREDICTED: F-box/LRR-repeat protein 17-like [Acropora digitifera]}	{sp|Q9UF56|FXL17_HUMAN; F-box/LRR-repeat protein 17 OS=Homo sapiens GN=FBXL17 PE=2 SV=3}	{nve:NEMVE_v1g89162; K10283 FBXL17 F-box and leucine-rich repeat protein 17 - -}	{Hs22052495; KOG1947 Leucine rich repeat proteins, some proteins contain F-box R General function prediction only ;}	{GO:0005515; protein binding; molecular_function}	{NA}	{PF00560:Leucine Rich Repeat PF13516:Leucine Rich repeat}	{XP_015773023.1; PREDICTED: F-box/LRR-repeat protein 17-like [Acropora digitifera]}	{sp|Q9UF56|FXL17_HUMAN; F-box/LRR-repeat protein 17 OS=Homo sapiens GN=FBXL17 PE=2 SV=3}	{nve:NEMVE_v1g89162; K10283 FBXL17 F-box and leucine-rich repeat protein 17 - -}	{Hs22052495; KOG1947 Leucine rich repeat proteins, some proteins contain F-box R General function prediction only ;}	{GO:0005759; mitochondrial matrix; cellular_component GO:0003870; 5-aminolevulinate synthase activity; molecular_function GO:0030170; pyridoxal phosphate binding; molecular_function GO:0005515; protein binding; molecular_function GO:0006778; porphyrin metabolic process; biological_process}	{NA}	{PF00646:F-box domain PF12937:F-box-like PF00560:Leucine Rich Repeat PF13516:Leucine Rich repeat PF09029:5-aminolevulinate synthase presequence}	2.50399e-108	1.81062e-118	Up
OG2	transcript_HQ_E4_1_transcript10255/f35p0/2008	transcript_HQ_E3_1_transcript15009/f2p0/1091	13.1037	14.6867	15.326	0	0	0	14.3721	0	Inf	{XP_015773023.1; PREDICTED: F-box/LRR-repeat protein 17-like [Acropora digitifera]}	{sp|Q9UF56|FXL17_HUMAN; F-box/LRR-repeat protein 17 OS=Homo sapiens GN=FBXL17 PE=2 SV=3}	{nve:NEMVE_v1g89162; K10283 FBXL17 F-box and leucine-rich repeat protein 17 - -}	{Hs22052495; KOG1947 Leucine rich repeat proteins, some proteins contain F-box R General function prediction only ;}	{GO:0005515; protein binding; molecular_function}	{NA}	{PF00560:Leucine Rich Repeat PF13516:Leucine Rich repeat}	{XP_015773023.1; PREDICTED: F-box/LRR-repeat protein 17-like [Acropora digitifera]}	{sp|Q9UF56|FXL17_HUMAN; F-box/LRR-repeat protein 17 OS=Homo sapiens GN=FBXL17 PE=2 SV=3}	{nve:NEMVE_v1g89162; K10283 FBXL17 F-box and leucine-rich repeat protein 17 - -}	{Hs22052495; KOG1947 Leucine rich repeat proteins, some proteins contain F-box R General function prediction only ;}	{GO:0005515; protein binding; molecular_function GO:0006778; porphyrin metabolic process; biological_process GO:0030170; pyridoxal phosphate binding; molecular_function GO:0003870; 5-aminolevulinate synthase activity; molecular_function GO:0005759; mitochondrial matrix; cellular_component}	{NA}	{PF00560:Leucine Rich Repeat PF12937:F-box-like PF00646:F-box domain PF13516:Leucine Rich repeat PF09029:5-aminolevulinate synthase presequence}	1.85264e-107	1.49648e-117	Up
OG3	transcript_HQ_E4_1_transcript10408/f2p0/2046	transcript_HQ_E3_1_transcript2109/f4p0/2227	34.2911	36.0708	37.2492	0	0	0	35.8704	0	Inf	{XP_001635227.1; predicted protein [Nematostella vectensis]}	{sp|Q5RFI2|RAB28_PONAB; Ras-related protein Rab-28 OS=Pongo abelii GN=RAB28 PE=2 SV=1}	{sko:100366300; K07915 RAB28 Ras-related protein Rab-28 - -}	{Hs4758994; KOG0078 GTP-binding protein SEC4, small G protein superfamily, and related Ras family GTP-binding proteins TU Signal transduction mechanisms ; Intracellular trafficking, secretion, and vesicular transport ;}	{GO:0007186; G-protein coupled receptor protein signaling pathway; biological_process GO:0005524; ATP binding; molecular_function GO:0006576; cellular biogenic amine metabolic process; biological_process GO:0004871; signal transducer activity; molecular_function GO:0003924; GTPase activity; molecular_function GO:0031683; G-protein beta/gamma-subunit complex binding; molecular_function GO:0007264;…	{NA}	{PF00503:G-protein alpha subunit PF00071:Ras family PF00025:ADP-ribosylation factor family PF04670:Gtr1/RagA G protein conserved region PF08477:Ras of Complex, Roc, domain of DAPkinase PF10662:Ethanolamine utilisation - propanediol utilisation}	{XP_001635227.1; predicted protein [Nematostella vectensis]}	{sp|Q5RFI2|RAB28_PONAB; Ras-related protein Rab-28 OS=Pongo abelii GN=RAB28 PE=2 SV=1}	{sko:100366300; K07915 RAB28 Ras-related protein Rab-28 - -}	{Hs4758994; KOG0078 GTP-binding protein SEC4, small G protein superfamily, and related Ras family GTP-binding proteins TU Signal transduction mechanisms ; Intracellular trafficking, secretion, and vesicular transport ;}	{GO:0003924; GTPase activity; molecular_function GO:0019001; guanyl nucleotide binding; molecular_function GO:0007264; small GTPase mediated signal transduction; biological_process GO:0031683; G-protein beta/gamma-subunit complex binding; molecular_function GO:0004871; signal transducer activity; molecular_function GO:0007186; G-protein coupled receptor protein signaling pathway; biological_proce…	{NA}	{PF00071:Ras family PF04670:Gtr1/RagA G protein conserved region PF08477:Ras of Complex, Roc, domain of DAPkinase PF10662:Ethanolamine utilisation - propanediol utilisation PF00025:ADP-ribosylation factor family PF00503:G-protein alpha subunit}	0	0	Up
OG4	transcript_HQ_E4_1_transcript11208/f2p0/1991	transcript_HQ_E3_1_transcript2064/f15p0/2174	59.5817	56.1517	56.5526	0	0	0	57.4287	0	Inf	{XP_015760858.1; PREDICTED: neural cell adhesion molecule 2-like isoform X2 [Acropora digitifera]}	{NA}	{adf:107334294; - - - - -}	{CE18595; KOG4475 FOG: Immunoglobin and related proteins RP General function prediction only ; Inorganic ion transport and metabolism ;}	{GO:0005515; protein binding; molecular_function}	{NA}	{PF13895:Immunoglobulin domain}	{XP_015760858.1; PREDICTED: neural cell adhesion molecule 2-like isoform X2 [Acropora digitifera]}	{NA}	{adf:107334294; - - - - -}	{NA}	{NA}	{NA}	{NA}	0	0	Up
OG5	transcript_HQ_E4_1_transcript1128/f2p0/3264	transcript_HQ_E3_1_transcript15522/f2p0/1057	38.7562	36.1654	39.2165	0	0	0	38.046	0	Inf	{XP_001627716.1; predicted protein [Nematostella vectensis]}	{sp|P98194|AT2C1_HUMAN; Calcium-transporting ATPase type 2C member 1 OS=Homo sapiens GN=ATP2C1 PE=1 SV=3}	{sko:102805585; K01537 E3.6.3.8 Ca2+-transporting ATPase 3.6.3.8 -}	{Hs7656910; KOG0202 Ca2+ transporting ATPase P Inorganic ion transport and metabolism ;}	{NA}	{NA}	{NA}	{XP_001030432.2; sarco/endoplasmic reticulum calcium-translocating P-type ATPase [Tetrahymena thermophila SB210]}	{sp|Q42883|ECAP_SOLLC; Calcium-transporting ATPase, endoplasmic reticulum-type OS=Solanum lycopersicum GN=LCA1 PE=2 SV=1}	{pif:PITG_09282; K01537 E3.6.3.8 Ca2+-transporting ATPase 3.6.3.8 -}	{At1g07670; KOG0202 Ca2+ transporting ATPase P Inorganic ion transport and metabolism ;}	{NA}	{XM_004039998.1; Ichthyophthirius multifiliis hypothetical protein (IMG5_002750) mRNA, complete cds}	{NA}	0	0	Up
OG6	transcript_HQ_E4_1_transcript11492/f3p0/1986	transcript_HQ_E3_1_transcript2124/f2p0/2143	1.10353	1.22085	1.53555	0	0	0	1.28665	0	Inf	{XP_015765376.1; PREDICTED: dystrophin-like [Acropora digitifera]}	{sp|Q03001|DYST_HUMAN; Dystonin OS=Homo sapiens GN=DST PE=1 SV=4}	{spu:756550; K10382 DST dystonin - -}	{7303255; KOG0516 Dystonin, GAS (Growth-arrest-specific protein), and related proteins Z Cytoskeleton ;}	{GO:0005515; protein binding; molecular_function}	{XM_015909890.1; PREDICTED: Acropora digitifera dystrophin-like (LOC107344241), mRNA}	{PF00435:Spectrin repeat}	{XP_015765376.1; PREDICTED: dystrophin-like [Acropora digitifera]}	{sp|Q03001|DYST_HUMAN; Dystonin OS=Homo sapiens GN=DST PE=1 SV=4}	{nvi:100118464; K10382 DST dystonin - -}	{Hs20357498; KOG0516 Dystonin, GAS (Growth-arrest-specific protein), and related proteins Z Cytoskeleton ;}	{GO:0005515; protein binding; molecular_function}	{XM_015909890.1; PREDICTED: Acropora digitifera dystrophin-like (LOC107344241), mRNA}	{PF00435:Spectrin repeat}	5.18418e-14	2.26998e-15	Up
OG7	transcript_HQ_E4_1_transcript12307/f2p0/1959	transcript_HQ_E3_1_transcript14792/f2p0/1107	8.79476	12.6836	12.108	0	0	0	11.1955	0	Inf	{KXJ23858.1; Kalirin [Exaiptasia pallida]}	{sp|P97924|KALRN_RAT; Kalirin OS=Rattus norvegicus GN=Kalrn PE=1 SV=3}	{hmg:100200164; K08810 TRIO triple functional domain protein 2.7.11.1 -}	{Hs6005922_1; KOG4240 Multidomain protein, contains SPEC repeats, PH, SH3, and separate rac-specific and rho-specific guanine nucleotide exchange factor domains T Signal transduction mechanisms ;}	{GO:0005515; protein binding; molecular_function GO:0005681; spliceosomal complex; cellular_component GO:0000976; transcription regulatory region sequence-specific DNA binding; molecular_function GO:0000398; nuclear mRNA splicing, via spliceosome; biological_process GO:0032922; circadian regulation of gene expression; biological_process}	{NA}	{PF00018:SH3 domain PF15673:Domain of unknown function (DUF4664) PF04889:Cwf15/Cwc15 cell cycle control protein}	{KXJ23858.1; Kalirin [Exaiptasia pallida]}	{sp|P97924|KALRN_RAT; Kalirin OS=Rattus norvegicus GN=Kalrn PE=1 SV=3}	{nve:NEMVE_v1g96749; K15048 KALRN kalirin 2.7.11.1 -}	{Hs6005922_1; KOG4240 Multidomain protein, contains SPEC repeats, PH, SH3, and separate rac-specific and rho-specific guanine nucleotide exchange factor domains T Signal transduction mechanisms ;}	{GO:0032922; circadian regulation of gene expression; biological_process GO:0000976; transcription regulatory region sequence-specific DNA binding; molecular_function GO:0000398; nuclear mRNA splicing, via spliceosome; biological_process GO:0005515; protein binding; molecular_function GO:0005681; spliceosomal complex; cellular_component GO:0003887; DNA-directed DNA polymerase activity; molecular_…	{NA}	{PF04931:DNA polymerase phi PF00018:SH3 domain PF15673:Domain of unknown function (DUF4664) PF04889:Cwf15/Cwc15 cell cycle control protein PF00621:RhoGEF domain}	2.18058e-82	3.42313e-90	Up
OG8	transcript_HQ_E4_1_transcript15922/f2p0/1764	transcript_HQ_E3_1_transcript2717/f3p0/2078	20.5473	22.7169	20.5341	0	0	0	21.2661	0	Inf	{XP_015770040.1; PREDICTED: cytochrome P450 27C1-like [Acropora digitifera]}	{sp|A8WGA0|C27C1_DANRE; Cytochrome P450 27C1 OS=Danio rerio GN=cyp27c1 PE=1 SV=2}	{tad:TRIADDRAFT_25487; - - - - -}	{Hs22043571; KOG0159 Cytochrome P450 CYP11/CYP12/CYP24/CYP27 subfamilies Q Secondary metabolites biosynthesis, transport and catabolism ;}	{GO:0005506; iron ion binding; molecular_function GO:0020037; heme binding; molecular_function GO:0055114; oxidation-reduction process; biological_process GO:0016705; oxidoreductase activity, acting on paired donors, with incorporation or reduction of molecular oxygen; molecular_function}	{NA}	{PF00067:Cytochrome P450}	{XP_015770040.1; PREDICTED: cytochrome P450 27C1-like [Acropora digitifera]}	{sp|P0DOX0|C27C1_LITCT; Cytochrome P450 27C1 OS=Lithobates catesbeiana GN=cyp27c1 PE=1 SV=1}	{sko:100370591; - - - - -}	{Hs22043571; KOG0159 Cytochrome P450 CYP11/CYP12/CYP24/CYP27 subfamilies Q Secondary metabolites biosynthesis, transport and catabolism ;}	{GO:0055114; oxidation-reduction process; biological_process GO:0020037; heme binding; molecular_function GO:0016705; oxidoreductase activity, acting on paired donors, with incorporation or reduction of molecular oxygen; molecular_function GO:0005506; iron ion binding; molecular_function}	{NA}	{PF00067:Cytochrome P450}	3.40476e-204	1.82727e-227	Up
OG9	transcript_HQ_E4_1_transcript16722/f2p0/1689	transcript_HQ_E3_1_transcript2288/f2p0/2169	17.75	17.8729	19.1452	0	0	0	18.256	0	Inf	{XP_015761827.1; PREDICTED: cholesterol 24-hydroxylase-like [Acropora digitifera]}	{sp|Q9Y6A2|CP46A_HUMAN; Cholesterol 24-hydroxylase OS=Homo sapiens GN=CYP46A1 PE=1 SV=1}	{nve:NEMVE_v1g236002; K07440 CYP46A1 cholesterol 24-hydroxylase 1.14.14.25 ko00120; Metabolism; Lipid metabolism; Primary bile acid biosynthesis}	{Hs5729796; KOG0157 Cytochrome P450 CYP4/CYP19/CYP26 subfamilies QI Secondary metabolites biosynthesis, transport and catabolism ; Lipid transport and metabolism ;}	{GO:0016020; membrane; cellular_component GO:0016705; oxidoreductase activity, acting on paired donors, with incorporation or reduction of molecular oxygen; molecular_function GO:0006811; ion transport; biological_process GO:0055114; oxidation-reduction process; biological_process GO:0020037; heme binding; molecular_function GO:0005506; iron ion binding; molecular_function}	{XM_015906341.1; PREDICTED: Acropora digitifera cholesterol 24-hydroxylase-like (LOC107340945), mRNA}	{PF00067:Cytochrome P450 PF02932:Neurotransmitter-gated ion-channel transmembrane region}	{GAQ84494.1; cytochrome p450 [Klebsormidium flaccidum]}	{sp|Q05047|C72A1_CATRO; Secologanin synthase OS=Catharanthus roseus GN=CYP72A1 PE=2 SV=1}	{smo:SELMODRAFT_186869; K10717 CYP735A cytokinin trans-hydroxylase - ko00908; Metabolism; Metabolism of terpenoids and polyketides; Zeatin biosynthesis}	{At5g38450; KOG0157 Cytochrome P450 CYP4/CYP19/CYP26 subfamilies QI Secondary metabolites biosynthesis, transport and catabolism ; Lipid transport and metabolism ;}	{GO:0055114; oxidation-reduction process; biological_process GO:0020037; heme binding; molecular_function GO:0005506; iron ion binding; molecular_function GO:0016705; oxidoreductase activity, acting on paired donors, with incorporation or reduction of molecular oxygen; molecular_function}	{NA}	{PF00067:Cytochrome P450}	5.6235e-172	8.04167e-192	Up
OG10	transcript_HQ_E4_1_transcript17881/f2p0/1662	transcript_HQ_E3_1_transcript967/f2p0/2571	42.6361	44.8542	43.357	0	0	0	43.6158	0	Inf	{XP_015776009.1; PREDICTED: heterogeneous nuclear ribonucleoprotein H2-like isoform X5 [Acropora digitifera]}	{sp|P55795|HNRH2_HUMAN; Heterogeneous nuclear ribonucleoprotein H2 OS=Homo sapiens GN=HNRNPH2 PE=1 SV=1}	{adf:107354071; K12898 HNRNPF_H heterogeneous nuclear ribonucleoprotein F/H - -}	{Hs9624998; KOG4211 Splicing factor hnRNP-F and related RNA-binding proteins A RNA processing and modification ;}	{GO:0003676; nucleic acid binding; molecular_function GO:0005680; anaphase-promoting complex; cellular_component GO:0031145; anaphase-promoting complex-dependent proteasomal ubiquitin-dependent protein catabolic process; biological_process GO:0030071; regulation of mitotic metaphase/anaphase transition; biological_process}	{XM_015920523.1; PREDICTED: Acropora digitifera heterogeneous nuclear ribonucleoprotein H2-like (LOC107354071), transcript variant X6, mRNA}	{PF10471:Anaphase-promoting complex APC subunit CDC26 PF00076:RNA recognition motif. (a.k.a. RRM, RBD, or RNP domain)}	{XP_007257756.1; PREDICTED: G-rich sequence factor 1 isoform X2 [Astyanax mexicanus]}	{NA}	{xma:102222531; K12898 HNRNPF_H heterogeneous nuclear ribonucleoprotein F/H - -}	{7299517; KOG4211 Splicing factor hnRNP-F and related RNA-binding proteins A RNA processing and modification ;}	{GO:0003676; nucleic acid binding; molecular_function}	{NA}	{PF00076:RNA recognition motif. (a.k.a. RRM, RBD, or RNP domain)}	0	0	Up
OG11	transcript_HQ_E4_1_transcript19218/f2p0/1602	transcript_HQ_E3_1_transcript9516/f7p0/1408	7.63249	7.37841	8.36076	0	0	0	7.79055	0	Inf	{XP_001640804.1; predicted protein [Nematostella vectensis]}	{sp|F1NBT0|STK10_CHICK; Serine/threonine-protein kinase 10 OS=Gallus gallus GN=STK10 PE=3 SV=2}	{nve:NEMVE_v1g82599; K08837 STK10, LOK serine/threonine kinase 10 2.7.11.1 -}	{Hs5174701; KOG0579 Ste20-like serine/threonine protein kinase T Signal transduction mechanisms ;}	{GO:0006468; protein phosphorylation; biological_process GO:0004672; protein kinase activity; molecular_function GO:0005524; ATP binding; molecular_function}	{XM_015920236.1; PREDICTED: Acropora digitifera STE20-like serine/threonine-protein kinase (LOC107353848), mRNA}	{PF07714:Protein tyrosine kinase PF00069:Protein kinase domain}	{XP_001640804.1; predicted protein [Nematostella vectensis]}	{sp|F1NBT0|STK10_CHICK; Serine/threonine-protein kinase 10 OS=Gallus gallus GN=STK10 PE=3 SV=2}	{nve:NEMVE_v1g82599; K08837 STK10, LOK serine/threonine kinase 10 2.7.11.1 -}	{Hs5174701; KOG0579 Ste20-like serine/threonine protein kinase T Signal transduction mechanisms ;}	{GO:0004672; protein kinase activity; molecular_function GO:0006468; protein phosphorylation; biological_process GO:0005524; ATP binding; molecular_function}	{XM_015920236.1; PREDICTED: Acropora digitifera STE20-like serine/threonine-protein kinase (LOC107353848), mRNA}	{PF07714:Protein tyrosine kinase PF00069:Protein kinase domain}	1.02437e-58	6.27367e-65	Up
OG12	transcript_HQ_E4_1_transcript19334/f5p0/1697	transcript_HQ_E3_1_transcript710/f4p0/2705	41.7916	43.4549	43.7049	0	0	0	42.9838	0	Inf	{XP_015780658.1; PREDICTED: gamma-1-syntrophin-like [Acropora digitifera]}	{sp|Q9NY99|SNTG2_HUMAN; Gamma-2-syntrophin OS=Homo sapiens GN=SNTG2 PE=1 SV=2}	{tca:659142; - - - - -}	{Hs9507165; KOG3549 Syntrophins (type gamma) W Extracellular structures ;}	{GO:0005515; protein binding; molecular_function}	{XM_015925172.1; PREDICTED: Acropora digitifera gamma-1-syntrophin-like (LOC107358562), mRNA}	{PF13180:PDZ domain PF00595:PDZ domain (Also known as DHR or GLGF)}	{KXJ16737.1; Gamma-2-syntrophin [Exaiptasia pallida]}	{sp|Q9NSN8|SNTG1_HUMAN; Gamma-1-syntrophin OS=Homo sapiens GN=SNTG1 PE=1 SV=1}	{lco:104917740; - - - - -}	{Hs9507163; KOG3549 Syntrophins (type gamma) W Extracellular structures ;}	{NA}	{XM_015925172.1; PREDICTED: Acropora digitifera gamma-1-syntrophin-like (LOC107358562), mRNA}	{NA}	0	0	Up
OG13	transcript_HQ_E4_1_transcript19453/f4p0/1609	transcript_HQ_E3_1_transcript967/f2p0/2571	42.6361	44.8542	43.357	0	0	0	43.6158	0	Inf	{XP_015776009.1; PREDICTED: heterogeneous nuclear ribonucleoprotein H2-like isoform X5 [Acropora digitifera]}	{sp|P55795|HNRH2_HUMAN; Heterogeneous nuclear ribonucleoprotein H2 OS=Homo sapiens GN=HNRNPH2 PE=1 SV=1}	{adf:107354071; K12898 HNRNPF_H heterogeneous nuclear ribonucleoprotein F/H - -}	{Hs9624998; KOG4211 Splicing factor hnRNP-F and related RNA-binding proteins A RNA processing and modification ;}	{GO:0003676; nucleic acid binding; molecular_function GO:0005680; anaphase-promoting complex; cellular_component GO:0031145; anaphase-promoting complex-dependent proteasomal ubiquitin-dependent protein catabolic process; biological_process GO:0030071; regulation of mitotic metaphase/anaphase transition; biological_process}	{XM_015920523.1; PREDICTED: Acropora digitifera heterogeneous nuclear ribonucleoprotein H2-like (LOC107354071), transcript variant X6, mRNA}	{PF10471:Anaphase-promoting complex APC subunit CDC26 PF00076:RNA recognition motif. (a.k.a. RRM, RBD, or RNP domain)}	{XP_015776001.1; PREDICTED: heterogeneous nuclear ribonucleoprotein H2-like isoform X4 [Acropora digitifera]}	{sp|P31942|HNRH3_HUMAN; Heterogeneous nuclear ribonucleoprotein H3 OS=Homo sapiens GN=HNRNPH3 PE=1 SV=2}	{adf:107354071; K12898 HNRNPF_H heterogeneous nuclear ribonucleoprotein F/H - -}	{Hs14141159; KOG4211 Splicing factor hnRNP-F and related RNA-binding proteins A RNA processing and modification ;}	{GO:0003676; nucleic acid binding; molecular_function}	{XM_015920535.1; PREDICTED: Acropora digitifera heterogeneous nuclear ribonucleoprotein H2-like (LOC107354071), transcript variant X8, mRNA}	{PF00076:RNA recognition motif. (a.k.a. RRM, RBD, or RNP domain)}	0	0	Up
OG14	transcript_HQ_E4_1_transcript21591/f2p0/1497	transcript_HQ_E3_1_transcript4217/f37p0/1809	32.6366	36.4458	34.4954	0	0	0	34.5259	0	Inf	{XP_001641919.1; predicted protein [Nematostella vectensis]}	{sp|Q32KP2|LRC23_BOVIN; Leucine-rich repeat-containing protein 23 OS=Bos taurus GN=LRRC23 PE=2 SV=1}	{sko:100370216; - - - - -}	{Hs5901898; KOG0531 Protein phosphatase 1, regulatory subunit, and related proteins T Signal transduction mechanisms ;}	{GO:0005515; protein binding; molecular_function GO:0016820; hydrolase activity, acting on acid anhydrides, catalyzing transmembrane movement of substances; molecular_function}	{NA}	{PF13855:Leucine rich repeat PF13516:Leucine Rich repeat PF12558:ATP-binding cassette cobalt transporter PF00560:Leucine Rich Repeat}	{XP_001641919.1; predicted protein [Nematostella vectensis]}	{sp|Q32KP2|LRC23_BOVIN; Leucine-rich repeat-containing protein 23 OS=Bos taurus GN=LRRC23 PE=2 SV=1}	{sko:100370216; - - - - -}	{Hs5901898; KOG0531 Protein phosphatase 1, regulatory subunit, and related proteins T Signal transduction mechanisms ;}	{GO:0005515; protein binding; molecular_function GO:0016820; hydrolase activity, acting on acid anhydrides, catalyzing transmembrane movement of substances; molecular_function}	{NA}	{PF13516:Leucine Rich repeat PF13855:Leucine rich repeat PF12558:ATP-binding cassette cobalt transporter PF00560:Leucine Rich Repeat}	2.01513e-275	1.225e-306	Up
OG15	transcript_HQ_E4_1_transcript23000/f4p0/1432	transcript_HQ_E3_1_transcript8272/f6p0/1494	48.7495	46.4075	49.4112	0	0	0	48.1894	0	Inf	{XP_015749316.1; PREDICTED: ubiquitin-associated domain-containing protein 2-like, partial [Acropora digitifera]}	{sp|Q5ZJQ8|UBAC2_CHICK; Ubiquitin-associated domain-containing protein 2 OS=Gallus gallus GN=UBAC2 PE=2 SV=1}	{nve:NEMVE_v1g241531; - - - - -}	{At3g56740; KOG4463 Uncharacterized conserved protein S Function unknown ;}	{GO:0016021; integral to membrane; cellular_component GO:0004252; serine-type endopeptidase activity; molecular_function}	{XM_015893830.1; PREDICTED: Acropora digitifera ubiquitin-associated domain-containing protein 2-like (LOC107329102), partial mRNA}	{PF01694:Rhomboid family}	{XP_015749316.1; PREDICTED: ubiquitin-associated domain-containing protein 2-like, partial [Acropora digitifera]}	{sp|Q9LET3|RBL20_ARATH; Rhomboid-like protein 20 OS=Arabidopsis thaliana GN=RBL20 PE=2 SV=1}	{nve:NEMVE_v1g241531; - - - - -}	{At3g56740; KOG4463 Uncharacterized conserved protein S Function unknown ;}	{GO:0016021; integral to membrane; cellular_component GO:0004252; serine-type endopeptidase activity; molecular_function}	{XM_015893830.1; PREDICTED: Acropora digitifera ubiquitin-associated domain-containing protein 2-like (LOC107329102), partial mRNA}	{PF01694:Rhomboid family}	0	0	Up
OG16	transcript_HQ_E4_1_transcript23457/f3p0/1438	transcript_HQ_E3_1_transcript22684/f3p0/699	60.3075	65.7326	60.3816	0	0	0	62.1406	0	Inf	{XP_015757403.1; PREDICTED: uncharacterized protein LOC107336847 [Acropora digitifera]}	{NA}	{adf:107336847; - - - - -}	{NA}	{NA}	{NA}	{NA}	{XP_015757403.1; PREDICTED: uncharacterized protein LOC107336847 [Acropora digitifera]}	{NA}	{adf:107336847; - - - - -}	{NA}	{NA}	{NA}	{NA}	4.33567e-255	2.01353e-278	Up
OG17	transcript_HQ_E4_1_transcript23704/f2p0/1402	transcript_HQ_E3_1_transcript9457/f2p0/1403	0	0.139706	0.169128	0	0	0	0.102945	0	Inf	{XP_015751591.1; PREDICTED: LOW QUALITY PROTEIN: polyadenylate-binding protein 4-like [Acropora digitifera]}	{sp|Q9EPH8|PABP1_RAT; Polyadenylate-binding protein 1 OS=Rattus norvegicus GN=Pabpc1 PE=1 SV=1}	{adf:107331510; K13126 PABPC polyadenylate-binding protein - ko03013; Genetic Information Processing; Translation; RNA transport | ko03015; Genetic Information Processing; Translation; mRNA surveillance pathway | ko03018; Genetic Information Processing; Folding, sorting and degradation; RNA degradation}	{Hs4505575; KOG0123 Polyadenylate-binding protein (RRM superfamily) AJ RNA processing and modification ; Translation, ribosomal structure and biogenesis ;}	{GO:0003723; RNA binding; molecular_function GO:0003676; nucleic acid binding; molecular_function}	{XM_015896105.1; PREDICTED: Acropora digitifera polyadenylate-binding protein 4-like (LOC107331510), mRNA}	{PF00658:Poly-adenylate binding protein, unique domain PF00076:RNA recognition motif. (a.k.a. RRM, RBD, or RNP domain) PF16367:RNA recognition motif}	{XP_015751591.1; PREDICTED: LOW QUALITY PROTEIN: polyadenylate-binding protein 4-like [Acropora digitifera]}	{sp|Q9EPH8|PABP1_RAT; Polyadenylate-binding protein 1 OS=Rattus norvegicus GN=Pabpc1 PE=1 SV=1}	{adf:107331510; K13126 PABPC polyadenylate-binding protein - ko03013; Genetic Information Processing; Translation; RNA transport | ko03015; Genetic Information Processing; Translation; mRNA surveillance pathway | ko03018; Genetic Information Processing; Folding, sorting and degradation; RNA degradation}	{Hs4505575; KOG0123 Polyadenylate-binding protein (RRM superfamily) AJ RNA processing and modification ; Translation, ribosomal structure and biogenesis ;}	{GO:0003723; RNA binding; molecular_function GO:0003676; nucleic acid binding; molecular_function}	{XM_015896105.1; PREDICTED: Acropora digitifera polyadenylate-binding protein 4-like (LOC107331510), mRNA}	{PF00076:RNA recognition motif. (a.k.a. RRM, RBD, or RNP domain) PF16367:RNA recognition motif PF00658:Poly-adenylate binding protein, unique domain}	0.505757	0.500708	None
OG18	transcript_HQ_E4_1_transcript26815/f2p0/1234	transcript_HQ_E3_1_transcript12140/f12p0/1205	28.9511	31.5601	29.0988	0	0	0	29.87	0	Inf	{XP_015769969.1; PREDICTED: eukaryotic translation initiation factor 3 subunit M-like [Acropora digitifera]}	{sp|A7SPX9|EIF3M_NEMVE; Eukaryotic translation initiation factor 3 subunit M OS=Nematostella vectensis GN=v1g192238 PE=3 SV=1}	{nve:NEMVE_v1g192238; K15030 EIF3M translation initiation factor 3 subunit M - -}	{Hs14771338; KOG2753 Uncharacterized conserved protein, contains PCI domain R General function prediction only ;}	{GO:0005515; protein binding; molecular_function}	{XM_015914483.1; PREDICTED: Acropora digitifera eukaryotic translation initiation factor 3 subunit M-like (LOC107348443), mRNA}	{PF01399:PCI domain}	{XP_015769969.1; PREDICTED: eukaryotic translation initiation factor 3 subunit M-like [Acropora digitifera]}	{sp|A7SPX9|EIF3M_NEMVE; Eukaryotic translation initiation factor 3 subunit M OS=Nematostella vectensis GN=v1g192238 PE=3 SV=1}	{nve:NEMVE_v1g192238; K15030 EIF3M translation initiation factor 3 subunit M - -}	{Hs14771338; KOG2753 Uncharacterized conserved protein, contains PCI domain R General function prediction only ;}	{GO:0005515; protein binding; molecular_function}	{XM_015914483.1; PREDICTED: Acropora digitifera eukaryotic translation initiation factor 3 subunit M-like (LOC107348443), mRNA}	{PF01399:PCI domain}	1.772e-169	4.39769e-188	Up
OG19	transcript_HQ_E4_1_transcript26844/f5p0/1235	transcript_HQ_E3_1_transcript2398/f2p0/2147	27.2655	31.1028	28.2858	0	0	0	28.8847	0	Inf	{XP_015755181.1; PREDICTED: SURP and G-patch domain-containing protein 1-like [Acropora digitifera]}	{sp|Q8IWZ8|SUGP1_HUMAN; SURP and G-patch domain-containing protein 1 OS=Homo sapiens GN=SUGP1 PE=1 SV=2}	{adf:107334721; K13096 SF4 splicing factor 4 - -}	{7296740; KOG0965 Predicted RNA-binding protein, contains SWAP and G-patch domains R General function prediction only ;}	{GO:0016021; integral to membrane; cellular_component GO:0003676; nucleic acid binding; molecular_function GO:0005886; plasma membrane; cellular_component GO:0006396; RNA processing; biological_process GO:0003723; RNA binding; molecular_function}	{XM_015899695.1; PREDICTED: Acropora digitifera SURP and G-patch domain-containing protein 1-like (LOC107334721), mRNA}	{PF10099:Anti-sigma-K factor rskA PF01585:G-patch domain PF01805:Surp module}	{XP_015755181.1; PREDICTED: SURP and G-patch domain-containing protein 1-like [Acropora digitifera]}	{sp|Q8IWZ8|SUGP1_HUMAN; SURP and G-patch domain-containing protein 1 OS=Homo sapiens GN=SUGP1 PE=1 SV=2}	{adf:107334721; K13096 SF4 splicing factor 4 - -}	{7296740; KOG0965 Predicted RNA-binding protein, contains SWAP and G-patch domains R General function prediction only ;}	{GO:0003676; nucleic acid binding; molecular_function}	{NA}	{PF01585:G-patch domain}	2.04447e-210	6.89755e-236	Up
OG20	transcript_HQ_E4_1_transcript28261/f4p0/1121	transcript_HQ_E3_1_transcript5147/f2p0/1747	33.1174	29.9982	37.0265	0	0	0	33.3807	0	Inf	{KXJ28975.1; E3 ubiquitin-protein ligase RNF185 [Exaiptasia pallida]}	{sp|Q568Y3|RN185_RAT; E3 ubiquitin-protein ligase RNF185 OS=Rattus norvegicus GN=Rnf185 PE=2 SV=1}	{nve:NEMVE_v1g245009; K10666 RNF5 E3 ubiquitin-protein ligase RNF5 2.3.2.27 ko04141; Genetic Information Processing; Folding, sorting and degradation; Protein processing in endoplasmic reticulum}	{Hs14778307; KOG0823 Predicted E3 ubiquitin ligase O Posttranslational modification, protein turnover, chaperones ;}	{GO:0046872; metal ion binding; molecular_function GO:0005515; protein binding; molecular_function GO:0005680; anaphase-promoting complex; cellular_component GO:0004842; ubiquitin-protein ligase activity; molecular_function GO:0008270; zinc ion binding; molecular_function}	{XM_015913727.1; PREDICTED: Acropora digitifera E3 ubiquitin-protein ligase RNF185-like (LOC107347766), mRNA}	{PF12678:RING-H2 zinc finger domain PF00097:Zinc finger, C3HC4 type (RING finger) PF14634:zinc-RING finger domain PF12861:Anaphase-promoting complex subunit 11 RING-H2 finger PF17123:RING-like zinc finger PF13639:Ring finger domain}	{KXJ28975.1; E3 ubiquitin-protein ligase RNF185 [Exaiptasia pallida]}	{sp|Q568Y3|RN185_RAT; E3 ubiquitin-protein ligase RNF185 OS=Rattus norvegicus GN=Rnf185 PE=2 SV=1}	{nve:NEMVE_v1g245009; K10666 RNF5 E3 ubiquitin-protein ligase RNF5 2.3.2.27 ko04141; Genetic Information Processing; Folding, sorting and degradation; Protein processing in endoplasmic reticulum}	{Hs14778307; KOG0823 Predicted E3 ubiquitin ligase O Posttranslational modification, protein turnover, chaperones ;}	{GO:0046872; metal ion binding; molecular_function GO:0008270; zinc ion binding; molecular_function GO:0005515; protein binding; molecular_function GO:0004842; ubiquitin-protein ligase activity; molecular_function GO:0005680; anaphase-promoting complex; cellular_component}	{XM_015913727.1; PREDICTED: Acropora digitifera E3 ubiquitin-protein ligase RNF185-like (LOC107347766), mRNA}	{PF12678:RING-H2 zinc finger domain PF13639:Ring finger domain PF14634:zinc-RING finger domain PF12861:Anaphase-promoting complex subunit 11 RING-H2 finger PF17123:RING-like zinc finger PF00097:Zinc finger, C3HC4 type (RING finger)}	4.32036e-208	6.39101e-233	Up
OG21	transcript_HQ_E4_1_transcript28646/f5p0/1143	transcript_HQ_E3_1_transcript9918/f6p0/1388	78.0117	67.8337	75.1986	0	0	0	73.6813	0	Inf	{XP_015755840.1; PREDICTED: protein CREG1-like [Acropora digitifera]}	{sp|Q8IUH2|CREG2_HUMAN; Protein CREG2 OS=Homo sapiens GN=CREG2 PE=1 SV=1}	{adf:107335340; - - - - -}	{Hs4503037; KOG3374 Cellular repressor of transcription K Transcription ;}	{GO:0010181; FMN binding; molecular_function GO:0004733; pyridoxamine-phosphate oxidase activity; molecular_function GO:0055114; oxidation-reduction process; biological_process}	{NA}	{PF01243:Pyridoxamine 5'-phosphate oxidase}	{XP_015755840.1; PREDICTED: protein CREG1-like [Acropora digitifera]}	{sp|O75629|CREG1_HUMAN; Protein CREG1 OS=Homo sapiens GN=CREG1 PE=1 SV=1}	{adf:107335340; - - - - -}	{Hs4503037; KOG3374 Cellular repressor of transcription K Transcription ;}	{GO:0004733; pyridoxamine-phosphate oxidase activity; molecular_function GO:0055114; oxidation-reduction process; biological_process GO:0010181; FMN binding; molecular_function}	{XM_015900354.1; PREDICTED: Acropora digitifera protein CREG1-like (LOC107335340), mRNA}	{PF01243:Pyridoxamine 5'-phosphate oxidase}	0	0	Up
OG22	transcript_HQ_E4_1_transcript4160/f8p0/2590	transcript_HQ_E3_1_transcript8/f7p0/4655	82.6555	83.425	84.2479	0	0	0	83.4428	0	Inf	{XP_015759200.1; PREDICTED: LOW QUALITY PROTEIN: calsyntenin-1-like [Acropora digitifera]}	{sp|Q6Q0N0|CSTN1_RAT; Calsyntenin-1 OS=Rattus norvegicus GN=Clstn1 PE=1 SV=1}	{adf:107338479; - - - - -}	{Hs11545861; KOG1834 Calsyntenin W Extracellular structures ;}	{GO:0016020; membrane; cellular_component GO:0007156; homophilic cell adhesion; biological_process GO:0005509; calcium ion binding; molecular_function}	{XM_015903714.1; PREDICTED: Acropora digitifera calsyntenin-1-like (LOC107338479), mRNA}	{PF00028:Cadherin domain}	{XP_015759200.1; PREDICTED: LOW QUALITY PROTEIN: calsyntenin-1-like [Acropora digitifera]}	{sp|Q9EPL2|CSTN1_MOUSE; Calsyntenin-1 OS=Mus musculus GN=Clstn1 PE=1 SV=1}	{adf:107338479; - - - - -}	{Hs11545861; KOG1834 Calsyntenin W Extracellular structures ;}	{GO:0019028; viral capsid; cellular_component}	{XM_015903714.1; PREDICTED: Acropora digitifera calsyntenin-1-like (LOC107338479), mRNA}	{PF10389:Bacteriophage coat protein B }	0	0	Up
OG23	transcript_HQ_E4_1_transcript4765/f2p0/2501	transcript_HQ_E3_1_transcript329/f2p0/3046	16.5659	18.8826	17.4481	0	0	0	17.6322	0	Inf	{KXJ28216.1; Autophagy-related protein 9A [Exaiptasia pallida]}	{sp|Q5RCS0|ATG9A_PONAB; Autophagy-related protein 9A OS=Pongo abelii GN=ATG9A PE=2 SV=1}	{nve:NEMVE_v1g99635; K17907 ATG9 autophagy-related protein 9 - ko04140; Cellular Processes; Transport and catabolism; Autophagy - animal | ko04138; Cellular Processes; Transport and catabolism; Autophagy - yeast}	{Hs13129082; KOG2173 Integral membrane protein R General function prediction only ;}	{NA}	{XM_015896653.1; PREDICTED: Acropora digitifera autophagy-related protein 9A-like (LOC107331959), mRNA}	{NA}	{KXJ28216.1; Autophagy-related protein 9A [Exaiptasia pallida]}	{sp|Q5RCS0|ATG9A_PONAB; Autophagy-related protein 9A OS=Pongo abelii GN=ATG9A PE=2 SV=1}	{nve:NEMVE_v1g99635; K17907 ATG9 autophagy-related protein 9 - ko04140; Cellular Processes; Transport and catabolism; Autophagy - animal | ko04138; Cellular Processes; Transport and catabolism; Autophagy - yeast}	{Hs13129082; KOG2173 Integral membrane protein R General function prediction only ;}	{NA}	{XM_015896653.1; PREDICTED: Acropora digitifera autophagy-related protein 9A-like (LOC107331959), mRNA}	{NA}	1.53915e-253	1.39774e-282	Up
OG24	transcript_HQ_E4_1_transcript4916/f2p0/1995	transcript_HQ_E3_1_transcript2766/f3p0/2065	13.2485	12.2575	11.7363	0	0	0	12.4141	0	Inf	{XP_015767646.1; PREDICTED: neural cell adhesion molecule 2-like [Acropora digitifera]}	{sp|Q95LU3|FBCD1_MACFA; Fibrinogen C domain-containing protein 1 OS=Macaca fascicularis GN=FIBCD1 PE=2 SV=1}	{adf:107335972; - - - - -}	{Hs5730098_2; KOG2579 Ficolin and related extracellular proteins R General function prediction only ;}	{GO:0005201; extracellular matrix structural constituent; molecular_function GO:0005515; protein binding; molecular_function}	{XM_015912160.1; PREDICTED: Acropora digitifera neural cell adhesion molecule 2-like (LOC107346369), mRNA}	{PF01410:Fibrillar collagen C-terminal domain PF13895:Immunoglobulin domain}	{XP_015767646.1; PREDICTED: neural cell adhesion molecule 2-like [Acropora digitifera]}	{sp|Q95LU3|FBCD1_MACFA; Fibrinogen C domain-containing protein 1 OS=Macaca fascicularis GN=FIBCD1 PE=2 SV=1}	{adf:107336628; - - - - -}	{Hs5730098_2; KOG2579 Ficolin and related extracellular proteins R General function prediction only ;}	{GO:0005201; extracellular matrix structural constituent; molecular_function GO:0005515; protein binding; molecular_function}	{XM_015912149.1; PREDICTED: Acropora digitifera uncharacterized LOC107346357 (LOC107346357), mRNA}	{PF01410:Fibrillar collagen C-terminal domain PF13895:Immunoglobulin domain}	2.32149e-132	7.87843e-147	Up
OG25	transcript_HQ_E4_1_transcript5173/f2p0/2466	transcript_HQ_E3_1_transcript1265/f2p0/2452	40.5086	40.9122	44.7725	0	0	0	42.0644	0	Inf	{KXJ10692.1; hypothetical protein AC249_AIPGENE11684 [Exaiptasia pallida]}	{NA}	{NA}	{NA}	{NA}	{XR_001563723.1; PREDICTED: Acropora digitifera uncharacterized LOC107341385 (LOC107341385), ncRNA}	{NA}	{KXJ10692.1; hypothetical protein AC249_AIPGENE11684 [Exaiptasia pallida]}	{NA}	{NA}	{NA}	{NA}	{XR_001563723.1; PREDICTED: Acropora digitifera uncharacterized LOC107341385 (LOC107341385), ncRNA}	{NA}	0	0	Up
OG26	transcript_HQ_E4_1_transcript5249/f3p0/2489	transcript_HQ_E3_1_transcript2758/f2p0/2086	35.763	36.4349	32.6903	0	0	0	34.9627	0	Inf	{B3EWZ1.1; RecName: Full=Secreted acidic protein 1B, partial [Acropora millepora]}	{sp|B3EWZ1|SAP1B_ACRMI; Secreted acidic protein 1B (Fragment) OS=Acropora millepora PE=1 SV=1}	{NA}	{NA}	{NA}	{XM_015924188.1; PREDICTED: Acropora digitifera serine-rich adhesin for platelets-like (LOC107357549), mRNA}	{NA}	{B3EWZ1.1; RecName: Full=Secreted acidic protein 1B, partial [Acropora millepora]}	{sp|B3EWZ1|SAP1B_ACRMI; Secreted acidic protein 1B (Fragment) OS=Acropora millepora PE=1 SV=1}	{NA}	{NA}	{NA}	{NA}	{NA}	0	0	Up
OG27	transcript_HQ_E4_1_transcript6046/f3p0/2394	transcript_HQ_E3_1_transcript1503/f3p0/2388	4.9213	4.39146	4.30898	0	0	0	4.54058	0	Inf	{XP_001640696.1; predicted protein [Nematostella vectensis]}	{sp|Q9VT65|CANB_DROME; Calpain-B OS=Drosophila melanogaster GN=CalpB PE=1 SV=2}	{nve:NEMVE_v1g83057; - - - - -}	{7294858; KOG0045 Cytosolic Ca2+-dependent cysteine protease (calpain), large subunit (EF-Hand protein superfamily) OT Posttranslational modification, protein turnover, chaperones ; Signal transduction mechanisms ;}	{GO:0005622; intracellular; cellular_component GO:0006508; proteolysis; biological_process GO:0004198; calcium-dependent cysteine-type endopeptidase activity; molecular_function GO:0005509; calcium ion binding; molecular_function}	{XM_015893821.1; PREDICTED: Acropora digitifera calpain-B-like (LOC107329090), mRNA}	{PF13499:EF-hand domain pair PF13202:EF hand PF13405:EF-hand domain PF13833:EF-hand domain pair PF00036:EF hand PF00648:Calpain family cysteine protease}	{XP_001640696.1; predicted protein [Nematostella vectensis]}	{sp|Q9VT65|CANB_DROME; Calpain-B OS=Drosophila melanogaster GN=CalpB PE=1 SV=2}	{nve:NEMVE_v1g83057; - - - - -}	{7294858; KOG0045 Cytosolic Ca2+-dependent cysteine protease (calpain), large subunit (EF-Hand protein superfamily) OT Posttranslational modification, protein turnover, chaperones ; Signal transduction mechanisms ;}	{GO:0005622; intracellular; cellular_component GO:0005509; calcium ion binding; molecular_function GO:0004198; calcium-dependent cysteine-type endopeptidase activity; molecular_function GO:0006508; proteolysis; biological_process}	{XM_015893821.1; PREDICTED: Acropora digitifera calpain-B-like (LOC107329090), mRNA}	{PF13405:EF-hand domain PF13202:EF hand PF13833:EF-hand domain pair PF00648:Calpain family cysteine protease PF00036:EF hand PF13499:EF-hand domain pair}	2.88835e-59	8.7272e-66	Up
OG28	transcript_HQ_E4_1_transcript7152/f2p0/2277	transcript_HQ_E3_1_transcript1311/f19p0/2425	205.391	208.687	205.672	0	0	0	206.583	0	Inf	{XP_015772337.1; PREDICTED: melanotransferrin-like [Acropora digitifera]}	{sp|O97490|TRFM_RABIT; Melanotransferrin OS=Oryctolagus cuniculus GN=MELTF PE=2 SV=1}	{adf:107334690; K06569 MFI2, CD228 melanoma-associated antigen p97 - -}	{NA}	{NA}	{NA}	{NA}	{XP_016090917.1; PREDICTED: serotransferrin-1-like [Sinocyclocheilus grahami]}	{sp|P80426|TRFE1_SALSA; Serotransferrin-1 OS=Salmo salar GN=tf1 PE=1 SV=1}	{xma:102219966; K14736 TF transferrin - ko04066; Environmental Information Processing; Signal transduction; HIF-1 signaling pathway | ko04978; Organismal Systems; Digestive system; Mineral absorption}	{NA}	{GO:0003677; DNA binding; molecular_function GO:0000160; two-component signal transduction system (phosphorelay); biological_process GO:0005524; ATP binding; molecular_function GO:0000156; two-component response regulator activity; molecular_function}	{XM_016235431.1; PREDICTED: Sinocyclocheilus grahami serotransferrin-1-like (LOC107553258), mRNA}	{PF06506:Propionate catabolism activator}	0	0	Up
OG29	transcript_HQ_E4_1_transcript7466/f4p0/2289	transcript_HQ_E3_1_transcript718/f2p0/2694	26.9562	26.5882	26.2873	0	0	0	26.6105	0	Inf	{XP_015758372.1; PREDICTED: LOW QUALITY PROTEIN: ras-related protein Rab-38-like [Acropora digitifera]}	{sp|Q55E31|RB32B_DICDI; Ras-related protein Rab-32B OS=Dictyostelium discoideum GN=rab32B PE=3 SV=1}	{adf:107337674; K07918 RAB32 Ras-related protein Rab-32 - -}	{Hs11641237; KOG4423 GTP-binding protein-like, RAS superfamily T Signal transduction mechanisms ;}	{GO:0005525; GTP binding; molecular_function GO:0007264; small GTPase mediated signal transduction; biological_process GO:0003924; GTPase activity; molecular_function}	{XM_015902886.1; PREDICTED: Acropora digitifera ras-related protein Rab-38-like (LOC107337674), mRNA}	{PF00025:ADP-ribosylation factor family PF03193:Protein of unknown function, DUF258 PF04670:Gtr1/RagA G protein conserved region PF08477:Ras of Complex, Roc, domain of DAPkinase PF01926:50S ribosome-binding GTPase PF00071:Ras family}	{XP_015758372.1; PREDICTED: LOW QUALITY PROTEIN: ras-related protein Rab-38-like [Acropora digitifera]}	{sp|Q55E31|RB32B_DICDI; Ras-related protein Rab-32B OS=Dictyostelium discoideum GN=rab32B PE=3 SV=1}	{adf:107337674; K07918 RAB32 Ras-related protein Rab-32 - -}	{Hs11641237; KOG4423 GTP-binding protein-like, RAS superfamily T Signal transduction mechanisms ;}	{GO:0005525; GTP binding; molecular_function GO:0007264; small GTPase mediated signal transduction; biological_process}	{NA}	{PF08477:Ras of Complex, Roc, domain of DAPkinase PF00071:Ras family PF00025:ADP-ribosylation factor family}	0	0	Up
OG30	transcript_HQ_E4_1_transcript8070/f5p0/2242	transcript_HQ_E3_1_transcript1523/f2p0/2397	24.5726	27.8127	27.5887	0	0	0	26.658	0	Inf	{KXJ10692.1; hypothetical protein AC249_AIPGENE11684 [Exaiptasia pallida]}	{NA}	{NA}	{NA}	{NA}	{XR_001563723.1; PREDICTED: Acropora digitifera uncharacterized LOC107341385 (LOC107341385), ncRNA}	{NA}	{KXJ10692.1; hypothetical protein AC249_AIPGENE11684 [Exaiptasia pallida]}	{NA}	{NA}	{NA}	{NA}	{XR_001563723.1; PREDICTED: Acropora digitifera uncharacterized LOC107341385 (LOC107341385), ncRNA}	{NA}	1.23516411460312e-322	0	Up
OG31	transcript_LQ_E4_1_transcript22379/f2p0/1431	transcript_HQ_E3_1_transcript10020/f20p0/1363	7.27421	8.37578	7.47617	0	0	0	7.70872	0	Inf	{XP_015754239.1; PREDICTED: ankyrin repeat domain-containing protein 24-like [Acropora digitifera]}	{sp|Q9EP71|RAI14_MOUSE; Ankycorbin OS=Mus musculus GN=Rai14 PE=1 SV=1}	{adf:107333888; - - - - -}	{NA}	{GO:0006260; DNA replication; biological_process GO:0006355; regulation of transcription, DNA-dependent; biological_process GO:0003700; sequence-specific DNA binding transcription factor activity; molecular_function GO:0043565; sequence-specific DNA binding; molecular_function GO:0005515; protein binding; molecular_function GO:0006914; autophagy; biological_process}	{XM_015898753.1; PREDICTED: Acropora digitifera ankyrin repeat domain-containing protein 24-like (LOC107333888), mRNA}	{PF00023:Ankyrin repeat PF06156:Protein of unknown function (DUF972) PF07716:Basic region leucine zipper PF13606:Ankyrin repeat PF04111:Autophagy protein Apg6}	{XP_015754239.1; PREDICTED: ankyrin repeat domain-containing protein 24-like [Acropora digitifera]}	{sp|Q9EP71|RAI14_MOUSE; Ankycorbin OS=Mus musculus GN=Rai14 PE=1 SV=1}	{adf:107333888; - - - - -}	{NA}	{GO:0006914; autophagy; biological_process GO:0005515; protein binding; molecular_function GO:0006355; regulation of transcription, DNA-dependent; biological_process GO:0043565; sequence-specific DNA binding; molecular_function GO:0006260; DNA replication; biological_process GO:0003700; sequence-specific DNA binding transcription factor activity; molecular_function}	{XM_015898753.1; PREDICTED: Acropora digitifera ankyrin repeat domain-containing protein 24-like (LOC107333888), mRNA}	{PF06156:Protein of unknown function (DUF972) PF07716:Basic region leucine zipper PF04111:Autophagy protein Apg6 PF13606:Ankyrin repeat PF00023:Ankyrin repeat}	1.54713e-51	5.56864e-57	Up
OG32	transcript_HQ_E4_1_transcript18460/f2p0/1628	transcript_HQ_E3_1_transcript8033/f2p0/1506	17.2871	18.1347	15.8746	0.000400174	0	7.32418e-07	17.0988	0.000133635	16.9652	{XP_015762681.1; PREDICTED: frizzled-5-like isoform X2 [Acropora digitifera]}	{sp|O93274|FZD8_XENLA; Frizzled-8 OS=Xenopus laevis GN=fzd8 PE=1 SV=1}	{tru:105416636; - - - - -}	{Hs13994190; KOG3577 Smoothened and related G-protein-coupled receptors T Signal transduction mechanisms ;}	{GO:0005515; protein binding; molecular_function}	{XM_015912388.1; PREDICTED: Acropora digitifera cyclin-dependent kinase 2-interacting protein-like (LOC107346580), mRNA}	{PF01392:Fz domain}	{XP_015762681.1; PREDICTED: frizzled-5-like isoform X2 [Acropora digitifera]}	{sp|Q9I9M5|FZD1_XENLA; Frizzled-1 OS=Xenopus laevis GN=fzd1 PE=2 SV=1}	{tru:105416636; - - - - -}	{Hs4503825; KOG3577 Smoothened and related G-protein-coupled receptors T Signal transduction mechanisms ;}	{GO:0005515; protein binding; molecular_function}	{XM_015912388.1; PREDICTED: Acropora digitifera cyclin-dependent kinase 2-interacting protein-like (LOC107346580), mRNA}	{PF01392:Fz domain}	1.98515e-135	5.47433e-150	Up
OG33	transcript_HQ_E4_1_transcript14965/f3p0/1814	transcript_HQ_E3_1_transcript8791/f3p0/1447	13.7632	13.7909	14.6965	0	0.00208835	0	14.0835	0.000696117	14.3043	{XP_015749250.1; PREDICTED: serine/threonine-protein kinase hippo-like [Acropora digitifera]}	{sp|Q54L00|LIMKA_DICDI; Probable LIM domain-containing serine/threonine-protein kinase DDB_G0287001 OS=Dictyostelium discoideum GN=DDB_G0287001 PE=3 SV=1}	{adf:107338042; - - - - -}	{CE24994; KOG0192 Tyrosine kinase specific for activated (GTP-bound) p21cdc42Hs T Signal transduction mechanisms ;}	{GO:0016020; membrane; cellular_component GO:0006468; protein phosphorylation; biological_process GO:0016773; phosphotransferase activity, alcohol group as acceptor; molecular_function GO:0005524; ATP binding; molecular_function GO:0004672; protein kinase activity; molecular_function}	{NA}	{PF07714:Protein tyrosine kinase PF00069:Protein kinase domain PF06293:Lipopolysaccharide kinase (Kdo/WaaP) family}	{XP_015759848.1; PREDICTED: uncharacterized protein LOC107339111 isoform X2 [Acropora digitifera]}	{sp|Q9XTC6|MOM4_CAEEL; Mitogen-activated protein kinase kinase kinase mom-4 OS=Caenorhabditis elegans GN=mom-4 PE=1 SV=1}	{adf:107339111; K16288 RIPK5, DSTYK receptor-interacting serine/threonine-protein kinase 5 2.7.11.1 -}	{CE24994; KOG0192 Tyrosine kinase specific for activated (GTP-bound) p21cdc42Hs T Signal transduction mechanisms ;}	{GO:0016773; phosphotransferase activity, alcohol group as acceptor; molecular_function GO:0016020; membrane; cellular_component GO:0006468; protein phosphorylation; biological_process GO:0005524; ATP binding; molecular_function GO:0004672; protein kinase activity; molecular_function}	{NA}	{PF07714:Protein tyrosine kinase PF06293:Lipopolysaccharide kinase (Kdo/WaaP) family PF00069:Protein kinase domain}	2.86582e-117	1.98582e-129	Up
OG34	transcript_HQ_E4_1_transcript9716/f2p0/2091	transcript_HQ_E3_1_transcript5540/f69p0/1643	117.807	117.521	110.69	0	0	0.0231209	115.34	0.00770698	13.8694	{KXJ29678.1; NADH dehydrogenase [ubiquinone] iron-sulfur protein 2, mitochondrial [Exaiptasia pallida]}	{sp|Q641Y2|NDUS2_RAT; NADH dehydrogenase [ubiquinone] iron-sulfur protein 2, mitochondrial OS=Rattus norvegicus GN=Ndufs2 PE=1 SV=1}	{nve:NEMVE_v1g110807; K03935 NDUFS2 NADH dehydrogenase (ubiquinone) Fe-S protein 2 [EC:1.6.5.3 1.6.99.3] 1.6.5.3,1.6.99.3 ko00190; Metabolism; Energy metabolism; Oxidative phosphorylation | ko05010; Human Diseases; Neurodegenerative diseases; Alzheimer's disease | ko05012; Human Diseases; Neurodegenerative diseases; Parkinson's disease | ko05016; Human Diseases; Neurodegenerative diseases; Huntin…	{Hs4758786; KOG2870 NADH:ubiquinone oxidoreductase, NDUFS2/49 kDa subunit C Energy production and conversion ;}	{GO:0051287; NAD binding; molecular_function GO:0016651; oxidoreductase activity, acting on NADH or NADPH; molecular_function GO:0055114; oxidation-reduction process; biological_process GO:0016151; nickel ion binding; molecular_function GO:0048038; quinone binding; molecular_function}	{XM_017598711.1; PREDICTED: Rattus norvegicus NADH dehydrogenase (ubiquinone) Fe-S protein 2 (Ndufs2), transcript variant X2, mRNA}	{PF00346:Respiratory-chain NADH dehydrogenase, 49 Kd subunit PF00374:Nickel-dependent hydrogenase}	{YP_740816.1; NADH dehydrogenase subunit 7 [Tetrahymena pigmentosa]}	{sp|P15689|NDUS2_PARTE; NADH-ubiquinone oxidoreductase 49 kDa subunit OS=Paramecium tetraurelia GN=NAD7 PE=3 SV=1}	{cvr:OJ20_p08; K03935 NDUFS2 NADH dehydrogenase (ubiquinone) Fe-S protein 2 [EC:1.6.5.3 1.6.99.3] 1.6.5.3,1.6.99.3 ko00190; Metabolism; Energy metabolism; Oxidative phosphorylation | ko05010; Human Diseases; Neurodegenerative diseases; Alzheimer's disease | ko05012; Human Diseases; Neurodegenerative diseases; Parkinson's disease | ko05016; Human Diseases; Neurodegenerative diseases; Huntington's …	{Hs4758786; KOG2870 NADH:ubiquinone oxidoreductase, NDUFS2/49 kDa subunit C Energy production and conversion ;}	{GO:0051287; NAD binding; molecular_function GO:0048038; quinone binding; molecular_function GO:0009307; DNA restriction-modification system; biological_process GO:0016651; oxidoreductase activity, acting on NADH or NADPH; molecular_function GO:0009036; Type II site-specific deoxyribonuclease activity; molecular_function GO:0003677; DNA binding; molecular_function GO:0055114; oxidation-reduction …	{AF160864.1; Tetrahymena pyriformis mitochondrial DNA, complete genome}	{PF04556:DpnII restriction endonuclease PF00346:Respiratory-chain NADH dehydrogenase, 49 Kd subunit}	0	0	Up
OG35	transcript_HQ_E4_1_transcript19138/f2p0/1601	transcript_HQ_E3_1_transcript24822/f28p0/569	2817.75	2817.41	2877.85	0.311577	0.100664	0.338858	2837.67	0.250366	13.4684	{XP_001640566.1; predicted protein [Nematostella vectensis]}	{sp|P79781|RS27A_CHICK; Ubiquitin-40S ribosomal protein S27a OS=Gallus gallus GN=RPS27A PE=2 SV=3}	{isc:IscW_ISCW000125; K02977 RP-S27Ae, RPS27A small subunit ribosomal protein S27Ae - ko03010; Genetic Information Processing; Translation; Ribosome}	{Hs4506713; KOG0004 Ubiquitin/40S ribosomal protein S27a fusion J Translation, ribosomal structure and biogenesis ;}	{GO:0003735; structural constituent of ribosome; molecular_function GO:0005515; protein binding; molecular_function GO:0005840; ribosome; cellular_component GO:0006412; translation; biological_process}	{XM_019775440.1; PREDICTED: Branchiostoma belcheri ubiquitin-40S ribosomal protein S27a (LOC109474942), mRNA}	{PF14560:Ubiquitin-like domain PF01599:Ribosomal protein S27a PF00240:Ubiquitin family}	{ACH45553.1; putative ubiquitin C variant 2 [Taeniopygia guttata]}	{sp|Q63429|UBC_RAT; Polyubiquitin-C OS=Rattus norvegicus GN=Ubc PE=1 SV=1}	{adf:107332272; K08770 UBC ubiquitin C - ko03320; Organismal Systems; Endocrine system; PPAR signaling pathway}	{Hs16163829; KOG0001 Ubiquitin and ubiquitin-like proteins OR Posttranslational modification, protein turnover, chaperones ; General function prediction only ;}	{GO:0005515; protein binding; molecular_function}	{XM_015896999.1; PREDICTED: Acropora digitifera polyubiquitin-C-like (LOC107332272), mRNA}	{PF00240:Ubiquitin family PF14560:Ubiquitin-like domain}	0	0	Up
OG36	transcript_LQ_E4_1_transcript21509/f3p0/1546	transcript_HQ_E3_1_transcript7295/f3746p0/1332	2810.81	2841.8	2821.84	0.352575	0.200228	0.408238	2824.82	0.320347	13.1062	{XP_015751952.1; PREDICTED: actin-15B [Acropora digitifera]}	{sp|P69005|ACTD_STRPU; Actin, cytoskeletal 2B OS=Strongylocentrotus purpuratus GN=CYIIB PE=2 SV=1}	{adf:107331815; K05692 ACTB_G1 actin beta/gamma 1 - ko04015; Environmental Information Processing; Signal transduction; Rap1 signaling pathway | ko04390; Environmental Information Processing; Signal transduction; Hippo signaling pathway | ko04391; Environmental Information Processing; Signal transduction; Hippo signaling pathway - fly | ko04145; Cellular Processes; Transport and catabolism; Phago…	{CE13150; KOG0676 Actin and related proteins Z Cytoskeleton ;}	{NA}	{HM147127.1; Seriatopora hystrix cytoplasmic actin (actb) mRNA, complete cds}	{NA}	{XP_005621076.1; PREDICTED: actin, cytoplasmic 1 isoform X1 [Canis lupus familiaris]}	{sp|P12716|ACTC_PISOC; Actin, cytoplasmic OS=Pisaster ochraceus PE=3 SV=1}	{bfo:BRAFLDRAFT_126324; K12314 ACTC1 actin, alpha cardiac muscle - ko04260; Organismal Systems; Circulatory system; Cardiac muscle contraction | ko04261; Organismal Systems; Circulatory system; Adrenergic signaling in cardiomyocytes | ko05410; Human Diseases; Cardiovascular diseases; Hypertrophic cardiomyopathy (HCM) | ko05414; Human Diseases; Cardiovascular diseases; Dilated cardiomyopathy}	{7290649; KOG0676 Actin and related proteins Z Cytoskeleton ;}	{NA}	{HM147127.1; Seriatopora hystrix cytoplasmic actin (actb) mRNA, complete cds}	{NA}	0	0	Up
OG37	transcript_LQ_E4_1_transcript20440/f2p0/1620	transcript_HQ_E3_1_transcript6426/f812p0/1405	376.746	396.793	432.187	0	0.106283	0.0715418	401.909	0.0592748	12.7272	{AGG36337.1; actin-like protein, partial [Stylophora pistillata]}	{sp|P12716|ACTC_PISOC; Actin, cytoplasmic OS=Pisaster ochraceus PE=3 SV=1}	{adf:107331815; K05692 ACTB_G1 actin beta/gamma 1 - ko04015; Environmental Information Processing; Signal transduction; Rap1 signaling pathway | ko04390; Environmental Information Processing; Signal transduction; Hippo signaling pathway | ko04391; Environmental Information Processing; Signal transduction; Hippo signaling pathway - fly | ko04145; Cellular Processes; Transport and catabolism; Phago…	{7290649; KOG0676 Actin and related proteins Z Cytoskeleton ;}	{NA}	{XM_015912746.1; PREDICTED: Acropora digitifera uncharacterized LOC107346890 (LOC107346890), mRNA}	{NA}	{AII97886.1; BLTX520 [Nephila pilipes]}	{sp|P69004|ACT2_STRFN; Actin-15B OS=Strongylocentrotus franciscanus PE=2 SV=1}	{spu:752782; K05692 ACTB_G1 actin beta/gamma 1 - ko04015; Environmental Information Processing; Signal transduction; Rap1 signaling pathway | ko04390; Environmental Information Processing; Signal transduction; Hippo signaling pathway | ko04391; Environmental Information Processing; Signal transduction; Hippo signaling pathway - fly | ko04145; Cellular Processes; Transport and catabolism; Phagosom…	{7290649; KOG0676 Actin and related proteins Z Cytoskeleton ;}	{NA}	{AY360081.1; Stylophora pistillata actin (ACT) mRNA, complete cds}	{NA}	0	0	Up
OG38	transcript_HQ_E4_1_transcript30467/f5p0/751	transcript_HQ_E3_1_transcript18138/f167p0/869	1864.16	1848.78	1873.01	0	0.850163	0	1861.98	0.283388	12.6818	{KXJ19429.1; 60S ribosomal protein L7a [Exaiptasia pallida]}	{sp|O57592|RL7A_TAKRU; 60S ribosomal protein L7a OS=Takifugu rubripes GN=rpl7a PE=3 SV=3}	{hmg:100214352; K02936 RP-L7Ae, RPL7A large subunit ribosomal protein L7Ae - ko03010; Genetic Information Processing; Translation; Ribosome}	{Hs4506661; KOG3166 60S ribosomal protein L7A J Translation, ribosomal structure and biogenesis ;}	{NA}	{XM_015903112.1; PREDICTED: Acropora digitifera 60S ribosomal protein L7a-like (LOC107337876), mRNA}	{NA}	{KXJ19429.1; 60S ribosomal protein L7a [Exaiptasia pallida]}	{sp|O57592|RL7A_TAKRU; 60S ribosomal protein L7a OS=Takifugu rubripes GN=rpl7a PE=3 SV=3}	{hmg:100214352; K02936 RP-L7Ae, RPL7A large subunit ribosomal protein L7Ae - ko03010; Genetic Information Processing; Translation; Ribosome}	{Hs4506661; KOG3166 60S ribosomal protein L7A J Translation, ribosomal structure and biogenesis ;}	{NA}	{XM_015903112.1; PREDICTED: Acropora digitifera 60S ribosomal protein L7a-like (LOC107337876), mRNA}	{NA}	0	0	Up
OG39	transcript_HQ_E4_1_transcript25855/f2p0/1261	transcript_HQ_E3_1_transcript11205/f3p0/1293	1919.72	1967.06	1997.66	0.789028	0.318474	0.171335	1961.48	0.426279	12.1679	{XP_015773034.1; PREDICTED: 60S acidic ribosomal protein P0-like [Acropora digitifera]}	{sp|P47826|RLA0_CHICK; 60S acidic ribosomal protein P0 OS=Gallus gallus GN=RPLP0 PE=2 SV=1}	{adf:107333266; K02941 RP-LP0, RPLP0 large subunit ribosomal protein LP0 - ko03010; Genetic Information Processing; Translation; Ribosome}	{Hs4506667; KOG0815 60S acidic ribosomal protein P0 J Translation, ribosomal structure and biogenesis ;}	{GO:0042254; ribosome biogenesis; biological_process GO:0005622; intracellular; cellular_component}	{XM_015917548.1; PREDICTED: Acropora digitifera 60S acidic ribosomal protein P0-like (LOC107351250), mRNA}	{PF00466:Ribosomal protein L10}	{XP_013901230.1; 60S acidic ribosomal protein P0 [Monoraphidium neglectum]}	{sp|O24573|RLA0_MAIZE; 60S acidic ribosomal protein P0 OS=Zea mays GN=RP-P0 PE=1 SV=3}	{mis:MICPUN_92321; K02941 RP-LP0, RPLP0 large subunit ribosomal protein LP0 - ko03010; Genetic Information Processing; Translation; Ribosome}	{At3g09200; KOG0815 60S acidic ribosomal protein P0 J Translation, ribosomal structure and biogenesis ;}	{GO:0005622; intracellular; cellular_component GO:0042254; ribosome biogenesis; biological_process}	{NA}	{PF00466:Ribosomal protein L10}	0	0	Up
OG40	transcript_LQ_E4_1_transcript23326/f2p0/1433	transcript_HQ_E3_1_transcript7295/f3746p0/1332	2810.81	2841.8	2821.84	0.611441	0.68362	0.656826	2824.82	0.650629	12.084	{XP_015751952.1; PREDICTED: actin-15B [Acropora digitifera]}	{sp|P69005|ACTD_STRPU; Actin, cytoskeletal 2B OS=Strongylocentrotus purpuratus GN=CYIIB PE=2 SV=1}	{adf:107331815; K05692 ACTB_G1 actin beta/gamma 1 - ko04015; Environmental Information Processing; Signal transduction; Rap1 signaling pathway | ko04390; Environmental Information Processing; Signal transduction; Hippo signaling pathway | ko04391; Environmental Information Processing; Signal transduction; Hippo signaling pathway - fly | ko04145; Cellular Processes; Transport and catabolism; Phago…	{CE13150; KOG0676 Actin and related proteins Z Cytoskeleton ;}	{NA}	{HM147127.1; Seriatopora hystrix cytoplasmic actin (actb) mRNA, complete cds}	{NA}	{XP_015751952.1; PREDICTED: actin-15B [Acropora digitifera]}	{sp|P69004|ACT2_STRFN; Actin-15B OS=Strongylocentrotus franciscanus PE=2 SV=1}	{adf:107331815; K05692 ACTB_G1 actin beta/gamma 1 - ko04015; Environmental Information Processing; Signal transduction; Rap1 signaling pathway | ko04390; Environmental Information Processing; Signal transduction; Hippo signaling pathway | ko04391; Environmental Information Processing; Signal transduction; Hippo signaling pathway - fly | ko04145; Cellular Processes; Transport and catabolism; Phago…	{CE13150; KOG0676 Actin and related proteins Z Cytoskeleton ;}	{NA}	{HM147127.1; Seriatopora hystrix cytoplasmic actin (actb) mRNA, complete cds}	{NA}	0	0	Up
OG41	transcript_HQ_E4_1_transcript2152/f2p0/2939	transcript_HQ_E3_1_transcript7498/f48p0/1498	181.97	179.109	188.269	0.0411565	0.11645	0.0157203	183.116	0.0577757	11.63	{XP_015760986.1; PREDICTED: ras-like GTP-binding protein RHO [Acropora digitifera]}	{sp|P01122|RHO_APLCA; Ras-like GTP-binding protein RHO OS=Aplysia californica GN=RHO PE=2 SV=1}	{tad:TRIADDRAFT_20369; K04513 RHOA Ras homolog gene family, member A - ko04014; Environmental Information Processing; Signal transduction; Ras signaling pathway | ko04015; Environmental Information Processing; Signal transduction; Rap1 signaling pathway | ko04011; Environmental Information Processing; Signal transduction; MAPK signaling pathway - yeast | ko04310; Environmental Information Process…	{7302996; KOG0393 Ras-related small GTPase, Rho type R General function prediction only ;}	{GO:0016051; carbohydrate biosynthetic process; biological_process GO:0005525; GTP binding; molecular_function GO:0007264; small GTPase mediated signal transduction; biological_process GO:0016840; carbon-nitrogen lyase activity; molecular_function}	{XM_015905500.1; PREDICTED: Acropora digitifera ras-like GTP-binding protein RHO (LOC107340142), mRNA}	{PF00071:Ras family PF00025:ADP-ribosylation factor family PF08714:Formaldehyde-activating enzyme (Fae) PF08477:Ras of Complex, Roc, domain of DAPkinase PF04670:Gtr1/RagA G protein conserved region}	{OAE24411.1; hypothetical protein AXG93_4530s1130 [Marchantia polymorpha subsp. polymorpha]}	{sp|Q8RXF8|MIRO1_ARATH; Mitochondrial Rho GTPase 1 OS=Arabidopsis thaliana GN=MIRO1 PE=1 SV=1}	{pda:103705090; K07870 RHOT1, ARHT1 Ras homolog gene family, member T1 3.6.5.- ko04214; Cellular Processes; Cell growth and death; Apoptosis - fly}	{At5g27540; KOG1707 Predicted Ras related/Rac-GTP binding protein V Defense mechanisms ;}	{GO:0003677; DNA binding; molecular_function GO:0005525; GTP binding; molecular_function GO:0006260; DNA replication; biological_process GO:0016887; ATPase activity; molecular_function GO:0005524; ATP binding; molecular_function GO:0005509; calcium ion binding; molecular_function GO:0003924; GTPase activity; molecular_function GO:0007264; small GTPase mediated signal transduction; biological_proc…	{NA}	{PF02421:Ferrous iron transport protein B PF13405:EF-hand domain PF01926:50S ribosome-binding GTPase PF13499:EF-hand domain pair PF00493:MCM2/3/5 family PF03193:Protein of unknown function, DUF258 PF08477:Ras of Complex, Roc, domain of DAPkinase PF00071:Ras family PF00004:ATPase family associated with various cellular activities (AAA) PF01637:ATPase domain predominantly from Archaea PF00005:ABC t…	0	0	Up
OG42	transcript_HQ_E4_1_transcript7455/f2p0/2245	transcript_HQ_E3_1_transcript192/f3p0/3183	106.296	108.029	110.727	0.111646	0	0	108.351	0.0372153	11.5075	{KXJ26577.1; Myosin-10 [Exaiptasia pallida]}	{sp|Q27991|MYH10_BOVIN; Myosin-10 OS=Bos taurus GN=MYH10 PE=2 SV=2}	{phu:Phum_PHUM344210; K10352 MYH myosin heavy chain - ko04530; Cellular Processes; Cellular community - eukaryotes; Tight junction}	{Hs15313972; KOG0161 Myosin class II heavy chain Z Cytoskeleton ;}	{GO:0042803; protein homodimerization activity; molecular_function GO:0031514; motile cilium; cellular_component GO:0008134; transcription factor binding; molecular_function GO:0006355; regulation of transcription, DNA-dependent; biological_process GO:0003700; sequence-specific DNA binding transcription factor activity; molecular_function GO:0048870; cell motility; biological_process GO:0003774; …	{XM_015897369.1; PREDICTED: Acropora digitifera myosin-10-like (LOC107332635), mRNA}	{PF00170:bZIP transcription factor PF10473:Leucine-rich repeats of kinetochore protein Cenp-F/LEK1 PF01576:Myosin tail PF06156:Protein of unknown function (DUF972) PF13851:Growth-arrest specific micro-tubule binding}	{EFA84750.1; myosin II heavy chain [Polysphondylium pallidum PN500]}	{sp|P08799|MYS2_DICDI; Myosin-2 heavy chain OS=Dictyostelium discoideum GN=mhcA PE=1 SV=3}	{dpp:DICPUDRAFT_48616; K10352 MYH myosin heavy chain - ko04530; Cellular Processes; Cellular community - eukaryotes; Tight junction}	{Hs13124875; KOG0161 Myosin class II heavy chain Z Cytoskeleton ;}	{GO:0005940; septin ring; cellular_component GO:0070840; dynein complex binding; molecular_function GO:0031514; motile cilium; cellular_component GO:0030674; protein binding, bridging; molecular_function GO:0016459; myosin complex; cellular_component GO:0016021; integral to membrane; cellular_component GO:0003774; motor activity; molecular_function GO:0007155; cell adhesion; biological_process GO…	{NA}	{PF00769:Ezrin/radixin/moesin family PF10473:Leucine-rich repeats of kinetochore protein Cenp-F/LEK1 PF08702:Fibrinogen alpha/beta chain family PF06160:Septation ring formation regulator, EzrA PF06009:Laminin Domain II PF01576:Myosin tail PF00038:Intermediate filament protein PF13851:Growth-arrest specific micro-tubule binding PF07926:TPR/MLP1/MLP2-like protein}	0	0	Up
OG43	transcript_HQ_E4_1_transcript3446/f2p0/2684	transcript_HQ_E3_1_transcript4385/f9p0/1834	29.9598	30.4889	29.5828	0	0	0.0347892	30.0105	0.0115964	11.3376	{XP_015753621.1; PREDICTED: neuronal acetylcholine receptor subunit alpha-10-like isoform X2 [Acropora digitifera]}	{sp|Q9I8C7|ACH10_CHICK; Neuronal acetylcholine receptor subunit alpha-10 OS=Gallus gallus GN=CHRNA10 PE=3 SV=1}	{adf:107333325; - - - - -}	{7293578; KOG3646 Acetylcholine receptor U Intracellular trafficking, secretion, and vesicular transport ;}	{GO:0006810; transport; biological_process GO:0006811; ion transport; biological_process GO:0016020; membrane; cellular_component GO:0005230; extracellular ligand-gated ion channel activity; molecular_function}	{XM_015898137.1; PREDICTED: Acropora digitifera neuronal acetylcholine receptor subunit alpha-10-like (LOC107333325), transcript variant X7, mRNA}	{PF02932:Neurotransmitter-gated ion-channel transmembrane region PF02931:Neurotransmitter-gated ion-channel ligand binding domain}	{ELT92219.1; hypothetical protein CAPTEDRAFT_52928, partial [Capitella teleta]}	{sp|P25162|ACH4_DROME; Acetylcholine receptor subunit beta-like 2 OS=Drosophila melanogaster GN=nAChRbeta2 PE=2 SV=3}	{obi:106873461; - - - - -}	{7301172; KOG3645 Acetylcholine receptor T Signal transduction mechanisms ;}	{GO:0005230; extracellular ligand-gated ion channel activity; molecular_function GO:0016020; membrane; cellular_component GO:0006811; ion transport; biological_process GO:0006810; transport; biological_process}	{NA}	{PF02932:Neurotransmitter-gated ion-channel transmembrane region PF02931:Neurotransmitter-gated ion-channel ligand binding domain}	0	0	Up
OG44	transcript_HQ_E4_1_transcript8978/f2p0/2123	transcript_HQ_E3_1_transcript1439/f6p0/2396	762.642	779.859	764.066	0.153281	0.344745	0.401654	768.855	0.299893	11.324	{XP_015751591.1; PREDICTED: LOW QUALITY PROTEIN: polyadenylate-binding protein 4-like [Acropora digitifera]}	{sp|P29341|PABP1_MOUSE; Polyadenylate-binding protein 1 OS=Mus musculus GN=Pabpc1 PE=1 SV=2}	{adf:107331510; K13126 PABPC polyadenylate-binding protein - ko03013; Genetic Information Processing; Translation; RNA transport | ko03015; Genetic Information Processing; Translation; mRNA surveillance pathway | ko03018; Genetic Information Processing; Folding, sorting and degradation; RNA degradation}	{Hs4504715; KOG0123 Polyadenylate-binding protein (RRM superfamily) AJ RNA processing and modification ; Translation, ribosomal structure and biogenesis ;}	{GO:0003676; nucleic acid binding; molecular_function GO:0003723; RNA binding; molecular_function}	{XM_015896105.1; PREDICTED: Acropora digitifera polyadenylate-binding protein 4-like (LOC107331510), mRNA}	{PF16367:RNA recognition motif PF00076:RNA recognition motif. (a.k.a. RRM, RBD, or RNP domain) PF00658:Poly-adenylate binding protein, unique domain}	{XP_015751591.1; PREDICTED: LOW QUALITY PROTEIN: polyadenylate-binding protein 4-like [Acropora digitifera]}	{sp|Q6IP09|PABPB_XENLA; Polyadenylate-binding protein 1-B OS=Xenopus laevis GN=pabpc1-b PE=2 SV=1}	{adf:107331510; K13126 PABPC polyadenylate-binding protein - ko03013; Genetic Information Processing; Translation; RNA transport | ko03015; Genetic Information Processing; Translation; mRNA surveillance pathway | ko03018; Genetic Information Processing; Folding, sorting and degradation; RNA degradation}	{Hs4505575; KOG0123 Polyadenylate-binding protein (RRM superfamily) AJ RNA processing and modification ; Translation, ribosomal structure and biogenesis ;}	{GO:0003676; nucleic acid binding; molecular_function GO:0003723; RNA binding; molecular_function}	{XM_015896105.1; PREDICTED: Acropora digitifera polyadenylate-binding protein 4-like (LOC107331510), mRNA}	{PF00658:Poly-adenylate binding protein, unique domain PF00076:RNA recognition motif. (a.k.a. RRM, RBD, or RNP domain)}	0	0	Up
OG45	transcript_HQ_E4_1_transcript30788/f6p0/593	transcript_HQ_E3_1_transcript19582/f11p0/828	2429.69	2404.4	2495.58	0.427396	1.55593	0.970575	2443.22	0.984633	11.2769	{P18320.2; RecName: Full=Profilin}	{sp|P18320|PROF_HELCR; Profilin OS=Heliocidaris crassispina PE=1 SV=2}	{aqu:100633966; K05759 PFN profilin - ko04015; Environmental Information Processing; Signal transduction; Rap1 signaling pathway | ko04013; Environmental Information Processing; Signal transduction; MAPK signaling pathway - fly | ko04810; Cellular Processes; Cell motility; Regulation of actin cytoskeleton | ko05132; Human Diseases; Infectious diseases: Bacterial; Salmonella infection | ko05131; H…	{NA}	{NA}	{NA}	{NA}	{XP_001626263.1; predicted protein [Nematostella vectensis]}	{sp|P18320|PROF_HELCR; Profilin OS=Heliocidaris crassispina PE=1 SV=2}	{aqu:100633966; K05759 PFN profilin - ko04015; Environmental Information Processing; Signal transduction; Rap1 signaling pathway | ko04013; Environmental Information Processing; Signal transduction; MAPK signaling pathway - fly | ko04810; Cellular Processes; Cell motility; Regulation of actin cytoskeleton | ko05132; Human Diseases; Infectious diseases: Bacterial; Salmonella infection | ko05131; H…	{NA}	{NA}	{NA}	{NA}	0	0	Up
OG46	transcript_HQ_E4_1_transcript13211/f4p0/1887	transcript_HQ_E3_1_transcript1439/f6p0/2396	762.642	779.859	764.066	0.693707	0.0825605	0.170454	768.855	0.315574	11.2505	{XP_015751591.1; PREDICTED: LOW QUALITY PROTEIN: polyadenylate-binding protein 4-like [Acropora digitifera]}	{sp|P29341|PABP1_MOUSE; Polyadenylate-binding protein 1 OS=Mus musculus GN=Pabpc1 PE=1 SV=2}	{adf:107331510; K13126 PABPC polyadenylate-binding protein - ko03013; Genetic Information Processing; Translation; RNA transport | ko03015; Genetic Information Processing; Translation; mRNA surveillance pathway | ko03018; Genetic Information Processing; Folding, sorting and degradation; RNA degradation}	{Hs4504715; KOG0123 Polyadenylate-binding protein (RRM superfamily) AJ RNA processing and modification ; Translation, ribosomal structure and biogenesis ;}	{GO:0003676; nucleic acid binding; molecular_function GO:0003723; RNA binding; molecular_function}	{XM_015896105.1; PREDICTED: Acropora digitifera polyadenylate-binding protein 4-like (LOC107331510), mRNA}	{PF16367:RNA recognition motif PF00076:RNA recognition motif. (a.k.a. RRM, RBD, or RNP domain) PF00658:Poly-adenylate binding protein, unique domain}	{XP_015751591.1; PREDICTED: LOW QUALITY PROTEIN: polyadenylate-binding protein 4-like [Acropora digitifera]}	{sp|P29341|PABP1_MOUSE; Polyadenylate-binding protein 1 OS=Mus musculus GN=Pabpc1 PE=1 SV=2}	{adf:107331510; K13126 PABPC polyadenylate-binding protein - ko03013; Genetic Information Processing; Translation; RNA transport | ko03015; Genetic Information Processing; Translation; mRNA surveillance pathway | ko03018; Genetic Information Processing; Folding, sorting and degradation; RNA degradation}	{Hs4505575; KOG0123 Polyadenylate-binding protein (RRM superfamily) AJ RNA processing and modification ; Translation, ribosomal structure and biogenesis ;}	{GO:0003723; RNA binding; molecular_function GO:0003676; nucleic acid binding; molecular_function}	{XM_015896105.1; PREDICTED: Acropora digitifera polyadenylate-binding protein 4-like (LOC107331510), mRNA}	{PF00076:RNA recognition motif. (a.k.a. RRM, RBD, or RNP domain) PF16367:RNA recognition motif PF08777:RNA binding motif}	0	0	Up
OG47	transcript_HQ_E4_1_transcript10215/f32p0/1994	transcript_HQ_E3_1_transcript3105/f37p0/1994	153.804	158.864	167.127	0.199466	0	0	159.932	0.0664887	11.2321	{XP_015771376.1; PREDICTED: carbonic anhydrase 12-like [Acropora digitifera]}	{sp|P48284|CAH4_RAT; Carbonic anhydrase 4 OS=Rattus norvegicus GN=Ca4 PE=1 SV=1}	{adf:107349406; K01672 CA carbonic anhydrase 4.2.1.1 ko00910; Metabolism; Energy metabolism; Nitrogen metabolism}	{Hs4502515; KOG0382 Carbonic anhydrase R General function prediction only ;}	{NA}	{NA}	{NA}	{XP_015771376.1; PREDICTED: carbonic anhydrase 12-like [Acropora digitifera]}	{sp|P48284|CAH4_RAT; Carbonic anhydrase 4 OS=Rattus norvegicus GN=Ca4 PE=1 SV=1}	{adf:107349406; K01672 CA carbonic anhydrase 4.2.1.1 ko00910; Metabolism; Energy metabolism; Nitrogen metabolism}	{Hs4502515; KOG0382 Carbonic anhydrase R General function prediction only ;}	{NA}	{NA}	{NA}	0	0	Up
OG48	transcript_HQ_E4_1_transcript19361/f4p0/1608	transcript_HQ_E3_1_transcript16558/f2p0/1021	10703.9	10578.5	10799.3	5.64112	4.73747	3.53829	10693.9	4.63896	11.1707	{XP_015758216.1; PREDICTED: protein fosB-like [Acropora digitifera]}	{sp|P56261|CEBPE_RAT; CCAAT/enhancer-binding protein epsilon OS=Rattus norvegicus GN=Cebpe PE=1 SV=2}	{adf:107337530; - - - - -}	{Hs4502769; KOG3119 Basic region leucine zipper transcription factor K Transcription ;}	{GO:0043093; cytokinesis by binary fission; biological_process GO:0031505; fungal-type cell wall organization; biological_process GO:0003700; sequence-specific DNA binding transcription factor activity; molecular_function GO:0006355; regulation of transcription, DNA-dependent; biological_process GO:0005737; cytoplasm; cellular_component GO:0090529; NA GO:0007094; mitotic cell cycle spindle assemb…	{XM_015902730.1; PREDICTED: Acropora digitifera protein fosB-like (LOC107337530), mRNA}	{PF04977:Septum formation initiator PF05557:Mitotic checkpoint protein PF07716:Basic region leucine zipper PF03131:bZIP Maf transcription factor PF17076:SBE2, cell-qall formation PF06005:Protein of unknown function (DUF904) PF02183:Homeobox associated leucine zipper PF00170:bZIP transcription factor}	{XP_013391038.1; PREDICTED: uncharacterized protein LOC106159324, partial [Lingula anatina]}	{sp|O02755|CEBPB_BOVIN; CCAAT/enhancer-binding protein beta OS=Bos taurus GN=CEBPB PE=3 SV=1}	{adf:107337530; - - - - -}	{Hs4885129; KOG3119 Basic region leucine zipper transcription factor K Transcription ;}	{GO:0004674; protein serine/threonine kinase activity; molecular_function GO:0005524; ATP binding; molecular_function GO:0007049; cell cycle; biological_process GO:0006468; protein phosphorylation; biological_process GO:0003700; sequence-specific DNA binding transcription factor activity; molecular_function GO:0043565; sequence-specific DNA binding; molecular_function GO:0006355; regulation of tr…	{NA}	{PF00170:bZIP transcription factor PF01166:TSC-22/dip/bun family PF07716:Basic region leucine zipper PF04977:Septum formation initiator PF08826:DMPK coiled coil domain like}	0	0	Up
OG49	transcript_HQ_E4_1_transcript3090/f2p0/2795	transcript_HQ_E3_1_transcript6268/f15p0/1649	127.009	137.157	135.492	0	0.0738953	0.0997437	133.219	0.0578797	11.1685	{XP_015751270.1; PREDICTED: eukaryotic initiation factor 4A-III [Acropora digitifera]}	{sp|B5DG42|IF4A3_SALSA; Eukaryotic initiation factor 4A-III OS=Salmo salar GN=eif4a3 PE=2 SV=1}	{adf:107331231; K13025 EIF4A3, FAL1 ATP-dependent RNA helicase 3.6.4.13 ko03040; Genetic Information Processing; Transcription; Spliceosome | ko03013; Genetic Information Processing; Translation; RNA transport | ko03015; Genetic Information Processing; Translation; mRNA surveillance pathway}	{Hs7661920; KOG0328 Predicted ATP-dependent RNA helicase FAL1, involved in rRNA maturation, DEAD-box superfamily J Translation, ribosomal structure and biogenesis ;}	{GO:0003676; nucleic acid binding; molecular_function GO:0003677; DNA binding; molecular_function GO:0016787; hydrolase activity; molecular_function GO:0005524; ATP binding; molecular_function}	{XM_015895784.1; PREDICTED: Acropora digitifera eukaryotic initiation factor 4A-III (LOC107331231), mRNA}	{PF04851:Type III restriction enzyme, res subunit PF00270:DEAD/DEAH box helicase}	{XP_012468464.1; PREDICTED: mRNA-capping enzyme isoform X3 [Gossypium raimondii]}	{sp|Q6NY98|MCE1_DANRE; mRNA-capping enzyme OS=Danio rerio GN=rngtt PE=2 SV=1}	{fve:101294032; K13917 RNGTT mRNA-capping enzyme [EC:2.7.7.50 3.6.1.-] 2.7.7.50,3.6.1.- ko03015; Genetic Information Processing; Translation; mRNA surveillance pathway}	{At5g28210; KOG2386 mRNA capping enzyme, guanylyltransferase (alpha) subunit A RNA processing and modification ;}	{GO:0008270; zinc ion binding; molecular_function GO:0005524; ATP binding; molecular_function GO:0003676; nucleic acid binding; molecular_function}	{XM_009023728.1; Helobdella robusta hypothetical protein partial mRNA}	{PF02148:Zn-finger in ubiquitin-hydrolases and other protein PF00270:DEAD/DEAH box helicase}	0	0	Up
OG50	transcript_HQ_E4_1_transcript15705/f7p0/1756	transcript_HQ_E3_1_transcript1439/f6p0/2396	762.642	779.859	764.066	0.143382	0.343046	0.606974	768.855	0.364467	11.0427	{XP_015751591.1; PREDICTED: LOW QUALITY PROTEIN: polyadenylate-binding protein 4-like [Acropora digitifera]}	{sp|P29341|PABP1_MOUSE; Polyadenylate-binding protein 1 OS=Mus musculus GN=Pabpc1 PE=1 SV=2}	{adf:107331510; K13126 PABPC polyadenylate-binding protein - ko03013; Genetic Information Processing; Translation; RNA transport | ko03015; Genetic Information Processing; Translation; mRNA surveillance pathway | ko03018; Genetic Information Processing; Folding, sorting and degradation; RNA degradation}	{Hs4504715; KOG0123 Polyadenylate-binding protein (RRM superfamily) AJ RNA processing and modification ; Translation, ribosomal structure and biogenesis ;}	{GO:0003676; nucleic acid binding; molecular_function GO:0003723; RNA binding; molecular_function}	{XM_015896105.1; PREDICTED: Acropora digitifera polyadenylate-binding protein 4-like (LOC107331510), mRNA}	{PF16367:RNA recognition motif PF00076:RNA recognition motif. (a.k.a. RRM, RBD, or RNP domain) PF00658:Poly-adenylate binding protein, unique domain}	{XP_015751591.1; PREDICTED: LOW QUALITY PROTEIN: polyadenylate-binding protein 4-like [Acropora digitifera]}	{sp|Q9EPH8|PABP1_RAT; Polyadenylate-binding protein 1 OS=Rattus norvegicus GN=Pabpc1 PE=1 SV=1}	{adf:107331510; K13126 PABPC polyadenylate-binding protein - ko03013; Genetic Information Processing; Translation; RNA transport | ko03015; Genetic Information Processing; Translation; mRNA surveillance pathway | ko03018; Genetic Information Processing; Folding, sorting and degradation; RNA degradation}	{Hs4505575; KOG0123 Polyadenylate-binding protein (RRM superfamily) AJ RNA processing and modification ; Translation, ribosomal structure and biogenesis ;}	{GO:0003676; nucleic acid binding; molecular_function}	{XM_015896105.1; PREDICTED: Acropora digitifera polyadenylate-binding protein 4-like (LOC107331510), mRNA}	{PF16367:RNA recognition motif PF00076:RNA recognition motif. (a.k.a. RRM, RBD, or RNP domain)}	0	0	Up
OG51	transcript_HQ_E4_1_transcript257/f2p0/4085	transcript_HQ_E3_1_transcript240/f2p0/3159	46.1804	48.5694	45.8837	0.0750733	0	0	46.8778	0.0250244	10.8714	{XP_015774550.1; PREDICTED: myosin heavy chain, striated muscle-like [Acropora digitifera]}	{sp|P05661|MYSA_DROME; Myosin heavy chain, muscle OS=Drosophila melanogaster GN=Mhc PE=1 SV=4}	{hst:105191850; K17751 MYH6_7 myosin heavy chain 6/7 - ko04260; Organismal Systems; Circulatory system; Cardiac muscle contraction | ko04261; Organismal Systems; Circulatory system; Adrenergic signaling in cardiomyocytes | ko05416; Human Diseases; Cardiovascular diseases; Viral myocarditis}	{CE09349; KOG0161 Myosin class II heavy chain Z Cytoskeleton ;}	{GO:0008092; cytoskeletal protein binding; molecular_function GO:0016459; myosin complex; cellular_component GO:0070840; dynein complex binding; molecular_function GO:0005882; intermediate filament; cellular_component GO:0019898; extrinsic to membrane; cellular_component GO:0019069; viral capsid assembly; biological_process GO:0003774; motor activity; molecular_function GO:0005737; cytoplasm; cel…	{XM_015919078.1; PREDICTED: Acropora digitifera myosin heavy chain-like (LOC107352767), transcript variant X2, mRNA}	{PF10473:Leucine-rich repeats of kinetochore protein Cenp-F/LEK1 PF00769:Ezrin/radixin/moesin family PF00038:Intermediate filament protein PF01576:Myosin tail PF06160:Septation ring formation regulator, EzrA PF06810:Phage minor structural protein GP20}	{KXJ26569.1; Myosin heavy chain, striated muscle [Exaiptasia pallida]}	{sp|Q076A5|MYH4_CANLF; Myosin-4 OS=Canis lupus familiaris GN=MYH4 PE=3 SV=1}	{bmor:100188972; K17751 MYH6_7 myosin heavy chain 6/7 - ko04260; Organismal Systems; Circulatory system; Cardiac muscle contraction | ko04261; Organismal Systems; Circulatory system; Adrenergic signaling in cardiomyocytes | ko05416; Human Diseases; Cardiovascular diseases; Viral myocarditis; bmor:100188972; K17751 MYH6_7 myosin heavy chain 6/7 - ko04260; Organismal Systems; Circulatory system; Ca…	{CE09349; KOG0161 Myosin class II heavy chain Z Cytoskeleton ;}	{GO:0005940; septin ring; cellular_component GO:0003774; motor activity; molecular_function GO:0005515; protein binding; molecular_function GO:0000921; septin ring assembly; biological_process GO:0019898; extrinsic to membrane; cellular_component GO:0005882; intermediate filament; cellular_component GO:0016459; myosin complex; cellular_component GO:0046806; viral scaffold; cellular_component GO:0…	{XM_015919079.1; PREDICTED: Acropora digitifera myosin heavy chain-like (LOC107352767), transcript variant X3, mRNA}	{PF00038:Intermediate filament protein PF01576:Myosin tail PF00769:Ezrin/radixin/moesin family PF06160:Septation ring formation regulator, EzrA PF00612:IQ calmodulin-binding motif PF06810:Phage minor structural protein GP20}	0	0	Up
OG52	transcript_HQ_E4_1_transcript10212/f3p0/2054	transcript_HQ_E3_1_transcript8938/f2p0/1432	58.3028	63.0704	63.9466	0.0309466	0	0.0708175	61.7733	0.0339214	10.8306	{XP_015771349.1; PREDICTED: inhibitor of growth protein 5-like [Acropora digitifera]}	{sp|Q9UNL4|ING4_HUMAN; Inhibitor of growth protein 4 OS=Homo sapiens GN=ING4 PE=1 SV=1}	{crg:105332030; K11345 ING5 inhibitor of growth protein 5 - -}	{Hs22061442; KOG1973 Chromatin remodeling protein, contains PHD Zn-finger B Chromatin structure and dynamics ;}	{GO:0033179; proton-transporting V-type ATPase, V0 domain; cellular_component GO:0000446; nucleoplasmic THO complex; cellular_component GO:0015078; hydrogen ion transmembrane transporter activity; molecular_function GO:0015991; ATP hydrolysis coupled proton transport; biological_process GO:0006368; transcription elongation from RNA polymerase II promoter; biological_process GO:0006914; autophagy;…	{XM_015915863.1; PREDICTED: Acropora digitifera inhibitor of growth protein 5-like (LOC107349684), mRNA}	{PF09432:Tho complex subunit THP2 PF00628:PHD-finger PF04111:Autophagy protein Apg6 PF01496:V-type ATPase 116kDa subunit family }	{XP_011450905.1; PREDICTED: uncharacterized protein LOC105344736 [Crassostrea gigas]}	{sp|Q4R6I1|GIN1_MACFA; Gypsy retrotransposon integrase-like protein 1 OS=Macaca fascicularis GN=GIN1 PE=2 SV=1}	{spu:100889000; - - - - -}	{At1g42375; KOG0017 FOG: Transposon-encoded proteins with TYA, reverse transcriptase, integrase domains in various combinations R General function prediction only ;}	{GO:0015074; DNA integration; biological_process GO:0005515; protein binding; molecular_function GO:0006508; proteolysis; biological_process GO:0008234; cysteine-type peptidase activity; molecular_function}	{NA}	{PF02902:Ulp1 protease family, C-terminal catalytic domain PF13683:Integrase core domain PF00665:Integrase core domain PF00628:PHD-finger}	0	0	Up
OG53	transcript_LQ_E4_1_transcript24071/f2p0/1382	transcript_HQ_E3_1_transcript6426/f812p0/1405	376.746	396.793	432.187	0.272586	0.123258	0.290085	401.909	0.228643	10.7796	{AGG36337.1; actin-like protein, partial [Stylophora pistillata]}	{sp|P12716|ACTC_PISOC; Actin, cytoplasmic OS=Pisaster ochraceus PE=3 SV=1}	{adf:107331815; K05692 ACTB_G1 actin beta/gamma 1 - ko04015; Environmental Information Processing; Signal transduction; Rap1 signaling pathway | ko04390; Environmental Information Processing; Signal transduction; Hippo signaling pathway | ko04391; Environmental Information Processing; Signal transduction; Hippo signaling pathway - fly | ko04145; Cellular Processes; Transport and catabolism; Phago…	{7290649; KOG0676 Actin and related proteins Z Cytoskeleton ;}	{NA}	{XM_015912746.1; PREDICTED: Acropora digitifera uncharacterized LOC107346890 (LOC107346890), mRNA}	{NA}	{AII97886.1; BLTX520 [Nephila pilipes]}	{sp|P12716|ACTC_PISOC; Actin, cytoplasmic OS=Pisaster ochraceus PE=3 SV=1}	{adf:107331815; K05692 ACTB_G1 actin beta/gamma 1 - ko04015; Environmental Information Processing; Signal transduction; Rap1 signaling pathway | ko04390; Environmental Information Processing; Signal transduction; Hippo signaling pathway | ko04391; Environmental Information Processing; Signal transduction; Hippo signaling pathway - fly | ko04145; Cellular Processes; Transport and catabolism; Phago…	{7290649; KOG0676 Actin and related proteins Z Cytoskeleton ;}	{NA}	{JQ968408.1; Euphyllia ancora beta-actin mRNA, complete cds}	{NA}	0	0	Up
OG54	transcript_HQ_E4_1_transcript16729/f3p0/1568	transcript_HQ_E3_1_transcript17477/f49p0/931	357.223	356.92	385.688	0.0946594	0.23335	0.32417	366.61	0.217393	10.7197	{XP_015750998.1; PREDICTED: uncharacterized protein LOC107330978 [Acropora digitifera]}	{NA}	{adf:107330978; - - - - -}	{NA}	{GO:0016020; membrane; cellular_component GO:0004675; transmembrane receptor protein serine/threonine kinase activity; molecular_function}	{NA}	{PF01064:Activin types I and II receptor domain}	{NA}	{NA}	{NA}	{NA}	{NA}	{NA}	{NA}	0	0	Up
OG55	transcript_LQ_E4_1_transcript24155/f2p0/1335	transcript_HQ_E3_1_transcript11143/f12p0/1289	1630.59	1642.81	1642.47	0.909252	1.06316	1.13637	1638.62	1.03626	10.6269	{KXJ27725.1; Cathepsin B [Exaiptasia pallida]}	{sp|Q5R6D1|CATB_PONAB; Cathepsin B OS=Pongo abelii GN=CTSB PE=2 SV=1}	{tad:TRIADDRAFT_63119; K01363 CTSB cathepsin B 3.4.22.1 ko04142; Cellular Processes; Transport and catabolism; Lysosome | ko04140; Cellular Processes; Transport and catabolism; Autophagy - animal | ko04210; Cellular Processes; Cell growth and death; Apoptosis | ko04621; Organismal Systems; Immune system; NOD-like receptor signaling pathway | ko04612; Organismal Systems; Immune system; Antigen pro…	{Hs4503139; KOG1543 Cysteine proteinase Cathepsin L O Posttranslational modification, protein turnover, chaperones ;}	{GO:0004197; cysteine-type endopeptidase activity; molecular_function GO:0008234; cysteine-type peptidase activity; molecular_function GO:0050790; regulation of catalytic activity; biological_process GO:0006508; proteolysis; biological_process}	{XM_015916361.1; PREDICTED: Acropora digitifera cathepsin B-like (LOC107350137), mRNA}	{PF08127:Peptidase family C1 propeptide PF03051:Peptidase C1-like family PF00112:Papain family cysteine protease}	{KXJ27725.1; Cathepsin B [Exaiptasia pallida]}	{sp|P07858|CATB_HUMAN; Cathepsin B OS=Homo sapiens GN=CTSB PE=1 SV=3}	{tad:TRIADDRAFT_63119; K01363 CTSB cathepsin B 3.4.22.1 ko04142; Cellular Processes; Transport and catabolism; Lysosome | ko04140; Cellular Processes; Transport and catabolism; Autophagy - animal | ko04210; Cellular Processes; Cell growth and death; Apoptosis | ko04621; Organismal Systems; Immune system; NOD-like receptor signaling pathway | ko04612; Organismal Systems; Immune system; Antigen pro…	{Hs4503139; KOG1543 Cysteine proteinase Cathepsin L O Posttranslational modification, protein turnover, chaperones ;}	{GO:0008234; cysteine-type peptidase activity; molecular_function GO:0006508; proteolysis; biological_process GO:0004197; cysteine-type endopeptidase activity; molecular_function}	{XM_015916361.1; PREDICTED: Acropora digitifera cathepsin B-like (LOC107350137), mRNA}	{PF03051:Peptidase C1-like family PF00112:Papain family cysteine protease}	0	0	Up
OG56	transcript_HQ_E4_1_transcript27039/f2p0/1220	transcript_HQ_E3_1_transcript11143/f12p0/1289	1630.59	1642.81	1642.47	0.532057	1.60331	0.988075	1638.62	1.04115	10.6201	{KXJ27725.1; Cathepsin B [Exaiptasia pallida]}	{sp|Q5R6D1|CATB_PONAB; Cathepsin B OS=Pongo abelii GN=CTSB PE=2 SV=1}	{tad:TRIADDRAFT_63119; K01363 CTSB cathepsin B 3.4.22.1 ko04142; Cellular Processes; Transport and catabolism; Lysosome | ko04140; Cellular Processes; Transport and catabolism; Autophagy - animal | ko04210; Cellular Processes; Cell growth and death; Apoptosis | ko04621; Organismal Systems; Immune system; NOD-like receptor signaling pathway | ko04612; Organismal Systems; Immune system; Antigen pro…	{Hs4503139; KOG1543 Cysteine proteinase Cathepsin L O Posttranslational modification, protein turnover, chaperones ;}	{GO:0004197; cysteine-type endopeptidase activity; molecular_function GO:0008234; cysteine-type peptidase activity; molecular_function GO:0050790; regulation of catalytic activity; biological_process GO:0006508; proteolysis; biological_process}	{XM_015916361.1; PREDICTED: Acropora digitifera cathepsin B-like (LOC107350137), mRNA}	{PF08127:Peptidase family C1 propeptide PF03051:Peptidase C1-like family PF00112:Papain family cysteine protease}	{XP_015993744.1; PREDICTED: cathepsin B [Rousettus aegyptiacus]}	{sp|P10605|CATB_MOUSE; Cathepsin B OS=Mus musculus GN=Ctsb PE=1 SV=2}	{hai:109379548; - - - - -}	{Hs4503139; KOG1543 Cysteine proteinase Cathepsin L O Posttranslational modification, protein turnover, chaperones ;}	{GO:0004197; cysteine-type endopeptidase activity; molecular_function GO:0006508; proteolysis; biological_process GO:0050790; regulation of catalytic activity; biological_process GO:0008234; cysteine-type peptidase activity; molecular_function}	{NA}	{PF08127:Peptidase family C1 propeptide PF03051:Peptidase C1-like family PF00112:Papain family cysteine protease}	0	0	Up
OG57	transcript_HQ_E4_1_transcript18423/f3p0/1640	transcript_HQ_E3_1_transcript5973/f2p0/1678	397.858	377.579	397.89	0	0	0.761085	391.109	0.253695	10.5903	{NA}	{NA}	{NA}	{NA}	{NA}	{NA}	{NA}	{NA}	{NA}	{NA}	{NA}	{NA}	{NA}	{NA}	0	0	Up
OG58	transcript_LQ_E4_1_transcript16768/f2p0/1775	transcript_HQ_E3_1_transcript5590/f3p0/1712	205.454	218.827	216.505	0.160842	0.123121	0.169293	213.596	0.151085	10.4653	{XP_015768194.1; PREDICTED: syntenin-1-like isoform X1 [Acropora digitifera]}	{sp|O00560|SDCB1_HUMAN; Syntenin-1 OS=Homo sapiens GN=SDCBP PE=1 SV=1}	{adf:107346828; K17254 SDCBP syntenin-1 - -}	{NA}	{GO:0005634; nucleus; cellular_component GO:0005515; protein binding; molecular_function}	{XM_015912708.1; PREDICTED: Acropora digitifera syntenin-1-like (LOC107346828), transcript variant X1, mRNA}	{PF00595:PDZ domain (Also known as DHR or GLGF) PF13180:PDZ domain PF05965:F/Y rich C-terminus}	{XP_015768194.1; PREDICTED: syntenin-1-like isoform X1 [Acropora digitifera]}	{sp|O00560|SDCB1_HUMAN; Syntenin-1 OS=Homo sapiens GN=SDCBP PE=1 SV=1}	{adf:107346828; K17254 SDCBP syntenin-1 - -}	{NA}	{GO:0005515; protein binding; molecular_function GO:0005515; protein binding; molecular_function}	{XM_015912708.1; PREDICTED: Acropora digitifera syntenin-1-like (LOC107346828), transcript variant X1, mRNA}	{PF13180:PDZ domain PF00595:PDZ domain (Also known as DHR or GLGF) PF13180:PDZ domain PF00595:PDZ domain (Also known as DHR or GLGF)}	0	0	Up
OG59	transcript_HQ_E4_1_transcript1082/f2p0/3274	transcript_HQ_E3_1_transcript915/f15p0/2585	107.019	109.926	111.665	0.141623	0.0524627	0.0534629	109.537	0.0825162	10.3745	{XP_015772015.1; PREDICTED: alpha-adducin-like [Acropora digitifera]}	{sp|Q63028|ADDA_RAT; Alpha-adducin OS=Rattus norvegicus GN=Add1 PE=1 SV=2}	{nve:NEMVE_v1g99928; K18622 ADD adducin - -}	{Hs7710115; KOG3699 Cytoskeletal protein Adducin TZ Signal transduction mechanisms ; Cytoskeleton ;}	{NA}	{XM_015916529.1; PREDICTED: Acropora digitifera alpha-adducin-like (LOC107350295), mRNA}	{NA}	{XP_015771362.1; PREDICTED: alpha-adducin-like [Acropora digitifera]}	{sp|Q63028|ADDA_RAT; Alpha-adducin OS=Rattus norvegicus GN=Add1 PE=1 SV=2}	{nve:NEMVE_v1g99928; K18622 ADD adducin - -}	{Hs7710115; KOG3699 Cytoskeletal protein Adducin TZ Signal transduction mechanisms ; Cytoskeleton ;}	{NA}	{XM_015916529.1; PREDICTED: Acropora digitifera alpha-adducin-like (LOC107350295), mRNA}	{NA}	0	0	Up
OG60	transcript_HQ_E4_1_transcript19043/f2p0/1613	transcript_HQ_E3_1_transcript3727/f93p0/1866	158.728	152.895	153.701	0	0	0.367156	155.108	0.122385	10.3076	{XP_015753616.1; PREDICTED: uncharacterized protein LOC107333324 isoform X2 [Acropora digitifera]}	{sp|O17389|TYB_CAEEL; Thymosin beta OS=Caenorhabditis elegans GN=tth-1 PE=1 SV=2}	{adf:107333324; - - - - -}	{7290465; KOG4794 Thymosin beta N Cell motility ;}	{GO:0003785; actin monomer binding; molecular_function GO:0006810; transport; biological_process GO:0003779; actin binding; molecular_function GO:0007015; actin filament organization; biological_process}	{XM_015898130.1; PREDICTED: Acropora digitifera uncharacterized LOC107333324 (LOC107333324), transcript variant X2, mRNA}	{PF01290:Thymosin beta-4 family PF02205:WH2 motif PF13103:TonB C terminal}	{XP_015753616.1; PREDICTED: uncharacterized protein LOC107333324 isoform X2 [Acropora digitifera]}	{sp|O17389|TYB_CAEEL; Thymosin beta OS=Caenorhabditis elegans GN=tth-1 PE=1 SV=2}	{adf:107333324; - - - - -}	{7290465; KOG4794 Thymosin beta N Cell motility ;}	{GO:0003785; actin monomer binding; molecular_function GO:0007015; actin filament organization; biological_process}	{XM_015898130.1; PREDICTED: Acropora digitifera uncharacterized LOC107333324 (LOC107333324), transcript variant X2, mRNA}	{PF01290:Thymosin beta-4 family}	0	0	Up
OG61	transcript_HQ_E4_1_transcript9350/f5p0/2109	transcript_HQ_E3_1_transcript1439/f6p0/2396	762.642	779.859	764.066	1.85207	0.0144001	1.50646e-05	768.855	0.622162	10.2712	{XP_015751591.1; PREDICTED: LOW QUALITY PROTEIN: polyadenylate-binding protein 4-like [Acropora digitifera]}	{sp|P29341|PABP1_MOUSE; Polyadenylate-binding protein 1 OS=Mus musculus GN=Pabpc1 PE=1 SV=2}	{adf:107331510; K13126 PABPC polyadenylate-binding protein - ko03013; Genetic Information Processing; Translation; RNA transport | ko03015; Genetic Information Processing; Translation; mRNA surveillance pathway | ko03018; Genetic Information Processing; Folding, sorting and degradation; RNA degradation}	{Hs4504715; KOG0123 Polyadenylate-binding protein (RRM superfamily) AJ RNA processing and modification ; Translation, ribosomal structure and biogenesis ;}	{GO:0003676; nucleic acid binding; molecular_function GO:0003723; RNA binding; molecular_function}	{XM_015896105.1; PREDICTED: Acropora digitifera polyadenylate-binding protein 4-like (LOC107331510), mRNA}	{PF16367:RNA recognition motif PF00076:RNA recognition motif. (a.k.a. RRM, RBD, or RNP domain) PF00658:Poly-adenylate binding protein, unique domain}	{XP_015751591.1; PREDICTED: LOW QUALITY PROTEIN: polyadenylate-binding protein 4-like [Acropora digitifera]}	{sp|Q9EPH8|PABP1_RAT; Polyadenylate-binding protein 1 OS=Rattus norvegicus GN=Pabpc1 PE=1 SV=1}	{adf:107331510; K13126 PABPC polyadenylate-binding protein - ko03013; Genetic Information Processing; Translation; RNA transport | ko03015; Genetic Information Processing; Translation; mRNA surveillance pathway | ko03018; Genetic Information Processing; Folding, sorting and degradation; RNA degradation}	{Hs4505575; KOG0123 Polyadenylate-binding protein (RRM superfamily) AJ RNA processing and modification ; Translation, ribosomal structure and biogenesis ;}	{GO:0003676; nucleic acid binding; molecular_function}	{XM_015896105.1; PREDICTED: Acropora digitifera polyadenylate-binding protein 4-like (LOC107331510), mRNA}	{PF00076:RNA recognition motif. (a.k.a. RRM, RBD, or RNP domain) PF16367:RNA recognition motif}	0	0	Up
OG62	transcript_HQ_E4_1_transcript14766/f2p0/1773	transcript_HQ_E3_1_transcript5973/f2p0/1678	397.858	377.579	397.89	0.413396	0.236885	0.309853	391.109	0.320045	10.2551	{NA}	{NA}	{NA}	{NA}	{NA}	{NA}	{NA}	{NA}	{NA}	{NA}	{NA}	{NA}	{NA}	{NA}	0	0	Up
OG63	transcript_HQ_E4_1_transcript21304/f2p0/1514	transcript_HQ_E3_1_transcript5715/f178p0/1626	522.713	507.922	530.884	0.291229	0.586977	0.448996	520.506	0.442401	10.2003	{XP_015757906.1; PREDICTED: syndecan-2-B-like [Acropora digitifera]}	{NA}	{adf:107337289; K16336 SDC2, CD362 syndecan 2 - ko04514; Environmental Information Processing; Signaling molecules and interaction; Cell adhesion molecules (CAMs) | ko05205; Human Diseases; Cancers: Overview; Proteoglycans in cancer | ko05418; Human Diseases; Cardiovascular diseases; Fluid shear stress and atherosclerosis | ko05144; Human Diseases; Infectious diseases: Parasitic; Malaria}	{NA}	{GO:0016020; membrane; cellular_component GO:0043395; heparan sulfate proteoglycan binding; molecular_function GO:0005578; proteinaceous extracellular matrix; cellular_component}	{XM_015902420.1; PREDICTED: Acropora digitifera syndecan-2-B-like (LOC107337289), mRNA}	{PF01153:Glypican}	{NA}	{NA}	{NA}	{NA}	{GO:0016020; membrane; cellular_component GO:0005578; proteinaceous extracellular matrix; cellular_component GO:0043395; heparan sulfate proteoglycan binding; molecular_function}	{NA}	{PF01153:Glypican}	0	0	Up
OG64	transcript_LQ_E4_1_transcript15641/f2p0/1719	transcript_HQ_E3_1_transcript9610/f4p0/1400	107.482	110.054	109.135	0.13992	0	0.141986	108.89	0.0939687	10.1784	{BAE29648.1; unnamed protein product [Mus musculus]}	{sp|Q964E3|ACTC_BIOAL; Actin, cytoplasmic OS=Biomphalaria alexandrina PE=3 SV=1}	{nve:NEMVE_v1g234494; K05692 ACTB_G1 actin beta/gamma 1 - ko04015; Environmental Information Processing; Signal transduction; Rap1 signaling pathway | ko04390; Environmental Information Processing; Signal transduction; Hippo signaling pathway | ko04391; Environmental Information Processing; Signal transduction; Hippo signaling pathway - fly | ko04145; Cellular Processes; Transport and catabolism;…	{CE13148A; KOG0676 Actin and related proteins Z Cytoskeleton ;}	{NA}	{JQ968408.1; Euphyllia ancora beta-actin mRNA, complete cds}	{NA}	{BAE29648.1; unnamed protein product [Mus musculus]}	{sp|Q964E3|ACTC_BIOAL; Actin, cytoplasmic OS=Biomphalaria alexandrina PE=3 SV=1}	{adf:107333483; K05692 ACTB_G1 actin beta/gamma 1 - ko04015; Environmental Information Processing; Signal transduction; Rap1 signaling pathway | ko04390; Environmental Information Processing; Signal transduction; Hippo signaling pathway | ko04391; Environmental Information Processing; Signal transduction; Hippo signaling pathway - fly | ko04145; Cellular Processes; Transport and catabolism; Phago…	{Hs4501885; KOG0676 Actin and related proteins Z Cytoskeleton ;}	{NA}	{XM_015898305.1; PREDICTED: Acropora digitifera actin, cytoplasmic (LOC107333483), mRNA}	{NA}	0	0	Up
OG65	transcript_HQ_E4_1_transcript15297/f2p0/1782	transcript_HQ_E3_1_transcript537/f11p0/2844	83.6164	85.4125	85.0022	0.120455	0	0.101595	84.677	0.0740167	10.1599	{XP_002739493.1; PREDICTED: rab GDP dissociation inhibitor beta-like [Saccoglossus kowalevskii]}	{sp|P50398|GDIA_RAT; Rab GDP dissociation inhibitor alpha OS=Rattus norvegicus GN=Gdi1 PE=1 SV=1}	{tca:656679; K17255 GDI1_2 Rab GDP dissociation inhibitor - -}	{7297522; KOG1439 RAB proteins geranylgeranyltransferase component A (RAB escort protein) O Posttranslational modification, protein turnover, chaperones ;}	{GO:0005092; GDP-dissociation inhibitor activity; molecular_function GO:0055114; oxidation-reduction process; biological_process GO:0016491; oxidoreductase activity; molecular_function GO:0007264; small GTPase mediated signal transduction; biological_process}	{XM_015924655.1; PREDICTED: Acropora digitifera rab GDP dissociation inhibitor alpha-like (LOC107358029), mRNA}	{PF01593:Flavin containing amine oxidoreductase PF00996:GDP dissociation inhibitor}	{XP_002739493.1; PREDICTED: rab GDP dissociation inhibitor beta-like [Saccoglossus kowalevskii]}	{sp|P21856|GDIA_BOVIN; Rab GDP dissociation inhibitor alpha OS=Bos taurus GN=GDI1 PE=1 SV=1}	{bmor:101738804; K17255 GDI1_2 Rab GDP dissociation inhibitor - -; bmor:101738804; K17255 GDI1_2 Rab GDP dissociation inhibitor - -}	{7297522; KOG1439 RAB proteins geranylgeranyltransferase component A (RAB escort protein) O Posttranslational modification, protein turnover, chaperones ;}	{GO:0005092; GDP-dissociation inhibitor activity; molecular_function GO:0007264; small GTPase mediated signal transduction; biological_process}	{NA}	{PF00996:GDP dissociation inhibitor}	0	0	Up
OG66	transcript_HQ_E4_1_transcript17488/f2p0/1679	transcript_HQ_E3_1_transcript4107/f3p0/1880	590.576	593.404	603.637	0.322858	0.393195	1.0171	595.872	0.577717	10.0104	{XP_015755655.1; PREDICTED: calreticulin-like isoform X1 [Acropora digitifera]}	{sp|P14211|CALR_MOUSE; Calreticulin OS=Mus musculus GN=Calr PE=1 SV=1}	{adf:107335183; K08057 CALR calreticulin - ko04141; Genetic Information Processing; Folding, sorting and degradation; Protein processing in endoplasmic reticulum | ko04145; Cellular Processes; Transport and catabolism; Phagosome | ko04612; Organismal Systems; Immune system; Antigen processing and presentation | ko05166; Human Diseases; Infectious diseases: Viral; HTLV-I infection | ko05142; Human…	{Hs4757900; KOG0674 Calreticulin O Posttranslational modification, protein turnover, chaperones ;}	{GO:0046872; metal ion binding; molecular_function GO:0005783; endoplasmic reticulum; cellular_component GO:0051082; unfolded protein binding; molecular_function GO:0006457; protein folding; biological_process GO:0016020; membrane; cellular_component GO:0006811; ion transport; biological_process GO:0005509; calcium ion binding; molecular_function}	{XM_015900170.1; PREDICTED: Acropora digitifera calreticulin-like (LOC107335183), transcript variant X2, mRNA}	{PF00262:Calreticulin family PF02932:Neurotransmitter-gated ion-channel transmembrane region PF02862:DDHD domain}	{XP_015755655.1; PREDICTED: calreticulin-like isoform X1 [Acropora digitifera]}	{sp|P14211|CALR_MOUSE; Calreticulin OS=Mus musculus GN=Calr PE=1 SV=1}	{adf:107335183; K08057 CALR calreticulin - ko04141; Genetic Information Processing; Folding, sorting and degradation; Protein processing in endoplasmic reticulum | ko04145; Cellular Processes; Transport and catabolism; Phagosome | ko04612; Organismal Systems; Immune system; Antigen processing and presentation | ko05166; Human Diseases; Infectious diseases: Viral; HTLV-I infection | ko05142; Human…	{Hs4757900; KOG0674 Calreticulin O Posttranslational modification, protein turnover, chaperones ;}	{GO:0051082; unfolded protein binding; molecular_function GO:0005783; endoplasmic reticulum; cellular_component GO:0006457; protein folding; biological_process GO:0005509; calcium ion binding; molecular_function}	{XM_015900170.1; PREDICTED: Acropora digitifera calreticulin-like (LOC107335183), transcript variant X2, mRNA}	{PF00262:Calreticulin family}	0	0	Up
OG67	transcript_HQ_E4_1_transcript12106/f2p0/1876	transcript_HQ_E3_1_transcript5101/f2p0/1762	489.315	493.851	491.148	0.310124	0.624547	0.499152	491.438	0.477941	10.006	{XP_001639319.1; predicted protein [Nematostella vectensis]}	{sp|P51893|SAHHA_XENLA; Adenosylhomocysteinase A OS=Xenopus laevis GN=ahcy-a PE=2 SV=1}	{soc:105204797; K01251 E3.3.1.1, ahcY adenosylhomocysteinase 3.3.1.1 ko00270; Metabolism; Amino acid metabolism; Cysteine and methionine metabolism}	{7293068; KOG1370 S-adenosylhomocysteine hydrolase H Coenzyme transport and metabolism ;}	{GO:0006813; potassium ion transport; biological_process GO:0006779; porphyrin biosynthetic process; biological_process GO:0019354; siroheme biosynthetic process; biological_process GO:0043115; precorrin-2 dehydrogenase activity; molecular_function GO:0051287; NAD binding; molecular_function GO:0016491; oxidoreductase activity; molecular_function GO:0055114; oxidation-reduction process; biologica…	{XM_015924813.1; PREDICTED: Acropora digitifera adenosylhomocysteinase A-like (LOC107358184), partial mRNA}	{PF02254:TrkA-N domain PF00208:Glutamate/Leucine/Phenylalanine/Valine dehydrogenase PF02826:D-isomer specific 2-hydroxyacid dehydrogenase, NAD binding domain PF13241:Putative NAD(P)-binding}	{XP_005843353.1; S-adenosyl-L-homocysteine hydrolase [Chlorella variabilis]}	{sp|P93253|SAHH_MESCR; Adenosylhomocysteinase OS=Mesembryanthemum crystallinum GN=SAHH PE=2 SV=1}	{cvr:CHLNCDRAFT_37522; K01251 E3.3.1.1, ahcY adenosylhomocysteinase 3.3.1.1 ko00270; Metabolism; Amino acid metabolism; Cysteine and methionine metabolism}	{At4g13940; KOG1370 S-adenosylhomocysteine hydrolase H Coenzyme transport and metabolism ;}	{GO:0006520; cellular amino acid metabolic process; biological_process GO:0006813; potassium ion transport; biological_process GO:0004488; methylenetetrahydrofolate dehydrogenase (NADP+) activity; molecular_function GO:0055114; oxidation-reduction process; biological_process GO:0016491; oxidoreductase activity; molecular_function GO:0043115; precorrin-2 dehydrogenase activity; molecular_function …	{XM_001693287.1; Chlamydomonas reinhardtii S-Adenosyl homocysteine hydrolase (SAH1) mRNA, complete cds}	{PF02882:Tetrahydrofolate dehydrogenase/cyclohydrolase, NAD(P)-binding domain PF13241:Putative NAD(P)-binding PF02254:TrkA-N domain PF00208:Glutamate/Leucine/Phenylalanine/Valine dehydrogenase PF02826:D-isomer specific 2-hydroxyacid dehydrogenase, NAD binding domain}	0	0	Up
OG68	transcript_HQ_E4_1_transcript23930/f2p0/1390	transcript_HQ_E3_1_transcript5101/f2p0/1762	489.315	493.851	491.148	0.398047	0.73121	0.454212	491.438	0.527823	9.86274	{XP_001639319.1; predicted protein [Nematostella vectensis]}	{sp|P51893|SAHHA_XENLA; Adenosylhomocysteinase A OS=Xenopus laevis GN=ahcy-a PE=2 SV=1}	{soc:105204797; K01251 E3.3.1.1, ahcY adenosylhomocysteinase 3.3.1.1 ko00270; Metabolism; Amino acid metabolism; Cysteine and methionine metabolism}	{7293068; KOG1370 S-adenosylhomocysteine hydrolase H Coenzyme transport and metabolism ;}	{GO:0006813; potassium ion transport; biological_process GO:0006779; porphyrin biosynthetic process; biological_process GO:0019354; siroheme biosynthetic process; biological_process GO:0043115; precorrin-2 dehydrogenase activity; molecular_function GO:0051287; NAD binding; molecular_function GO:0016491; oxidoreductase activity; molecular_function GO:0055114; oxidation-reduction process; biologica…	{XM_015924813.1; PREDICTED: Acropora digitifera adenosylhomocysteinase A-like (LOC107358184), partial mRNA}	{PF02254:TrkA-N domain PF00208:Glutamate/Leucine/Phenylalanine/Valine dehydrogenase PF02826:D-isomer specific 2-hydroxyacid dehydrogenase, NAD binding domain PF13241:Putative NAD(P)-binding}	{CRK90708.1; CLUMA_CG004401, isoform A [Clunio marinus]}	{sp|O76757|SAHH_ANOGA; Adenosylhomocysteinase OS=Anopheles gambiae GN=Ahcy13 PE=2 SV=2}	{mde:101893702; K01251 E3.3.1.1, ahcY adenosylhomocysteinase 3.3.1.1 ko00270; Metabolism; Amino acid metabolism; Cysteine and methionine metabolism}	{7293068; KOG1370 S-adenosylhomocysteine hydrolase H Coenzyme transport and metabolism ;}	{GO:0003857; 3-hydroxyacyl-CoA dehydrogenase activity; molecular_function GO:0006813; potassium ion transport; biological_process GO:0006631; fatty acid metabolic process; biological_process GO:0016491; oxidoreductase activity; molecular_function GO:0055114; oxidation-reduction process; biological_process GO:0051287; NAD binding; molecular_function GO:0006520; cellular amino acid metabolic proces…	{XM_017915582.1; PREDICTED: Nicrophorus vespilloides adenosylhomocysteinase (LOC108558613), mRNA}	{PF02826:D-isomer specific 2-hydroxyacid dehydrogenase, NAD binding domain PF02737:3-hydroxyacyl-CoA dehydrogenase, NAD binding domain PF07992:Pyridine nucleotide-disulphide oxidoreductase PF00208:Glutamate/Leucine/Phenylalanine/Valine dehydrogenase PF02254:TrkA-N domain}	0	0	Up
OG69	transcript_HQ_E4_1_transcript24270/f2p0/1372	transcript_HQ_E3_1_transcript9407/f2p0/1342	474.508	476.744	467.709	0.737678	0.209999	0.583211	472.987	0.510296	9.85625	{XP_015768173.1; PREDICTED: Y-box-binding protein 2-B-like [Acropora digitifera]}	{sp|P21573|YBOX1_XENLA; Nuclease-sensitive element-binding protein 1 OS=Xenopus laevis GN=ybx1 PE=2 SV=1}	{nve:NEMVE_v1g104083; - - - - -}	{Hs18549192; KOG3070 Predicted RNA-binding protein containing PIN domain and invovled in translation or RNA processing J Translation, ribosomal structure and biogenesis ;}	{GO:0003677; DNA binding; molecular_function GO:0006355; regulation of transcription, DNA-dependent; biological_process}	{XM_015912687.1; PREDICTED: Acropora digitifera Y-box-binding protein 2-B-like (LOC107346842), mRNA}	{PF00313:'Cold-shock' DNA-binding domain}	{XP_015768173.1; PREDICTED: Y-box-binding protein 2-B-like [Acropora digitifera]}	{sp|P21573|YBOX1_XENLA; Nuclease-sensitive element-binding protein 1 OS=Xenopus laevis GN=ybx1 PE=2 SV=1}	{nve:NEMVE_v1g104083; - - - - -}	{Hs18549192; KOG3070 Predicted RNA-binding protein containing PIN domain and invovled in translation or RNA processing J Translation, ribosomal structure and biogenesis ;}	{GO:0003677; DNA binding; molecular_function GO:0006355; regulation of transcription, DNA-dependent; biological_process}	{XM_015912687.1; PREDICTED: Acropora digitifera Y-box-binding protein 2-B-like (LOC107346842), mRNA}	{PF00313:'Cold-shock' DNA-binding domain}	0	0	Up
OG70	transcript_HQ_E4_1_transcript27406/f2p0/1652	transcript_HQ_E3_1_transcript12382/f2p0/1230	24.2152	28.0737	23.5484	0	0.0819309	0	25.2791	0.0273103	9.85428	{NA}	{NA}	{NA}	{NA}	{GO:0003723; RNA binding; molecular_function}	{NA}	{PF05634:APO RNA-binding}	{NA}	{NA}	{NA}	{NA}	{GO:0003723; RNA binding; molecular_function}	{NA}	{PF05634:APO RNA-binding}	1.56454e-177	6.8039e-196	Up
OG71	transcript_HQ_E4_1_transcript18720/f4p0/1633	transcript_HQ_E3_1_transcript6247/f2p0/1615	514.273	535.286	528.987	0.652704	0.507457	0.559321	526.182	0.573161	9.84241	{XP_015747763.1; PREDICTED: glutamine synthetase-like [Acropora digitifera]}	{sp|P16580|GLNA_CHICK; Glutamine synthetase OS=Gallus gallus GN=GLUL PE=1 SV=1}	{hmg:100209458; K01915 glnA, GLUL glutamine synthetase 6.3.1.2 ko01230; Metabolism; Global and overview maps; Biosynthesis of amino acids | ko00630; Metabolism; Carbohydrate metabolism; Glyoxylate and dicarboxylate metabolism | ko00910; Metabolism; Energy metabolism; Nitrogen metabolism | ko00250; Metabolism; Amino acid metabolism; Alanine, aspartate and glutamate metabolism | ko00220; Metabolism…	{Hs19923206; KOG0683 Glutamine synthetase E Amino acid transport and metabolism ;}	{GO:0004356; glutamate-ammonia ligase activity; molecular_function GO:0006542; glutamine biosynthetic process; biological_process GO:0006807; nitrogen compound metabolic process; biological_process}	{AY360451.1; Glomus mosseae glutamine synthetase (Gln1) mRNA, complete cds}	{PF00120:Glutamine synthetase, catalytic domain PF03951:Glutamine synthetase, beta-Grasp domain}	{XP_002956198.1; hypothetical protein VOLCADRAFT_77041 [Volvox carteri f. nagariensis]}	{sp|Q42688|GLNA1_CHLRE; Glutamine synthetase cytosolic isozyme OS=Chlamydomonas reinhardtii GN=GLN1 PE=2 SV=1}	{vcn:VOLCADRAFT_77041; K01915 glnA, GLUL glutamine synthetase 6.3.1.2 ko01230; Metabolism; Global and overview maps; Biosynthesis of amino acids | ko00630; Metabolism; Carbohydrate metabolism; Glyoxylate and dicarboxylate metabolism | ko00910; Metabolism; Energy metabolism; Nitrogen metabolism | ko00250; Metabolism; Amino acid metabolism; Alanine, aspartate and glutamate metabolism | ko00220; Met…	{At3g17820; KOG0683 Glutamine synthetase E Amino acid transport and metabolism ;}	{GO:0006807; nitrogen compound metabolic process; biological_process GO:0004356; glutamate-ammonia ligase activity; molecular_function}	{NA}	{PF00120:Glutamine synthetase, catalytic domain}	0	0	Up
OG72	transcript_HQ_E4_1_transcript28105/f2p0/1135	transcript_LQ_E3_1_transcript21491/f10p0/772	2780.16	2833.68	2858.05	3.05057	4.25307	2.95615	2823.96	3.41993	9.68954	{XP_015767720.1; PREDICTED: soma ferritin-like [Acropora digitifera]}	{sp|P42577|FRIS_LYMST; Soma ferritin OS=Lymnaea stagnalis PE=2 SV=2}	{tad:TRIADDRAFT_37648; K00522 FTH1 ferritin heavy chain 1.16.3.2 ko04978; Organismal Systems; Digestive system; Mineral absorption}	{CE20622; KOG2332 Ferritin P Inorganic ion transport and metabolism ;}	{GO:0006879; cellular iron ion homeostasis; biological_process GO:0016491; oxidoreductase activity; molecular_function GO:0046872; metal ion binding; molecular_function GO:0055114; oxidation-reduction process; biological_process GO:0008199; ferric iron binding; molecular_function}	{EU022129.1; Montipora capitata ferritin mRNA, partial cds}	{PF00210:Ferritin-like domain PF02915:Rubrerythrin}	{AEN71564.1; ferritin 3 [Argopecten irradians]}	{sp|P42577|FRIS_LYMST; Soma ferritin OS=Lymnaea stagnalis PE=2 SV=2}	{crg:105332180; K00522 FTH1 ferritin heavy chain 1.16.3.2 ko04978; Organismal Systems; Digestive system; Mineral absorption}	{Hs22062367; KOG2332 Ferritin P Inorganic ion transport and metabolism ;}	{GO:0016491; oxidoreductase activity; molecular_function GO:0006879; cellular iron ion homeostasis; biological_process GO:0055114; oxidation-reduction process; biological_process GO:0008199; ferric iron binding; molecular_function GO:0046872; metal ion binding; molecular_function GO:0006744; ubiquinone biosynthetic process; biological_process}	{NA}	{PF03232:Ubiquinone biosynthesis protein COQ7 PF00210:Ferritin-like domain PF02915:Rubrerythrin}	0	0	Up
OG73	transcript_HQ_E4_1_transcript17785/f3p0/1520	transcript_HQ_E3_1_transcript17477/f49p0/931	357.223	356.92	385.688	0.383073	0.413535	0.692257	366.61	0.496288	9.52885	{XP_015750998.1; PREDICTED: uncharacterized protein LOC107330978 [Acropora digitifera]}	{NA}	{adf:107330978; - - - - -}	{NA}	{GO:0016020; membrane; cellular_component GO:0004675; transmembrane receptor protein serine/threonine kinase activity; molecular_function}	{NA}	{PF01064:Activin types I and II receptor domain}	{XP_015750998.1; PREDICTED: uncharacterized protein LOC107330978 [Acropora digitifera]}	{NA}	{adf:107330978; - - - - -}	{NA}	{NA}	{NA}	{NA}	0	0	Up
OG74	transcript_HQ_E4_1_transcript22744/f2p0/1450	transcript_HQ_E3_1_transcript5637/f77p0/1647	834.197	853.184	835.884	0.565985	1.70638	1.1486	841.088	1.14032	9.52668	{KXJ27908.1; Fructose-bisphosphate aldolase C [Exaiptasia pallida]}	{sp|P53448|ALDOC_CARAU; Fructose-bisphosphate aldolase C OS=Carassius auratus GN=aldoc PE=2 SV=2}	{acs:100557186; K01623 ALDO fructose-bisphosphate aldolase, class I 4.1.2.13 ko01200; Metabolism; Global and overview maps; Carbon metabolism | ko01230; Metabolism; Global and overview maps; Biosynthesis of amino acids | ko00010; Metabolism; Carbohydrate metabolism; Glycolysis / Gluconeogenesis | ko00030; Metabolism; Carbohydrate metabolism; Pentose phosphate pathway | ko00051; Metabolism; Carboh…	{Hs4557305; KOG1557 Fructose-biphosphate aldolase G Carbohydrate transport and metabolism ;}	{GO:0004332; fructose-bisphosphate aldolase activity; molecular_function GO:0006096; glycolysis; biological_process}	{XM_015893410.1; PREDICTED: Acropora digitifera fructose-bisphosphate aldolase C-like (LOC107328687), partial mRNA}	{PF00274:Fructose-bisphosphate aldolase class-I}	{KXZ51402.1; hypothetical protein GPECTOR_12g364 [Gonium pectorale]}	{sp|Q42690|ALFC_CHLRE; Fructose-bisphosphate aldolase 1, chloroplastic OS=Chlamydomonas reinhardtii GN=ALDCHL PE=2 SV=2}	{cvr:CHLNCDRAFT_37179; K01623 ALDO fructose-bisphosphate aldolase, class I 4.1.2.13 ko01200; Metabolism; Global and overview maps; Carbon metabolism | ko01230; Metabolism; Global and overview maps; Biosynthesis of amino acids | ko00010; Metabolism; Carbohydrate metabolism; Glycolysis / Gluconeogenesis | ko00030; Metabolism; Carbohydrate metabolism; Pentose phosphate pathway | ko00051; Metabolism;…	{At2g01140; KOG1557 Fructose-biphosphate aldolase G Carbohydrate transport and metabolism ;}	{GO:0006096; glycolysis; biological_process GO:0004332; fructose-bisphosphate aldolase activity; molecular_function}	{AB859223.1; Chlamydomonas sp. W80 mRNA for fructose-bisphosphate aldolase, class I, complete cds}	{PF00274:Fructose-bisphosphate aldolase class-I}	0	0	Up
OG75	transcript_HQ_E4_1_transcript19455/f2p0/1595	transcript_HQ_E3_1_transcript7295/f3746p0/1332	2810.81	2841.8	2821.84	3.09919	4.35662	4.58439	2824.82	4.0134	9.45912	{XP_015751952.1; PREDICTED: actin-15B [Acropora digitifera]}	{sp|P69005|ACTD_STRPU; Actin, cytoskeletal 2B OS=Strongylocentrotus purpuratus GN=CYIIB PE=2 SV=1}	{adf:107331815; K05692 ACTB_G1 actin beta/gamma 1 - ko04015; Environmental Information Processing; Signal transduction; Rap1 signaling pathway | ko04390; Environmental Information Processing; Signal transduction; Hippo signaling pathway | ko04391; Environmental Information Processing; Signal transduction; Hippo signaling pathway - fly | ko04145; Cellular Processes; Transport and catabolism; Phago…	{CE13150; KOG0676 Actin and related proteins Z Cytoskeleton ;}	{NA}	{HM147127.1; Seriatopora hystrix cytoplasmic actin (actb) mRNA, complete cds}	{NA}	{XP_015751952.1; PREDICTED: actin-15B [Acropora digitifera]}	{sp|P69004|ACT2_STRFN; Actin-15B OS=Strongylocentrotus franciscanus PE=2 SV=1}	{adf:107331815; K05692 ACTB_G1 actin beta/gamma 1 - ko04015; Environmental Information Processing; Signal transduction; Rap1 signaling pathway | ko04390; Environmental Information Processing; Signal transduction; Hippo signaling pathway | ko04391; Environmental Information Processing; Signal transduction; Hippo signaling pathway - fly | ko04145; Cellular Processes; Transport and catabolism; Phago…	{CE13150; KOG0676 Actin and related proteins Z Cytoskeleton ;}	{NA}	{HM147127.1; Seriatopora hystrix cytoplasmic actin (actb) mRNA, complete cds}	{NA}	0	0	Up
OG76	transcript_HQ_E4_1_transcript17609/f2p0/1667	transcript_HQ_E3_1_transcript8936/f2p0/1437	9.28744	10.2763	11.3236	0	0.0448881	0	10.2958	0.0149627	9.42647	{XP_015778982.1; PREDICTED: L-asparaginase-like [Acropora digitifera]}	{sp|Q9U518|ASPG_DIRIM; L-asparaginase OS=Dirofilaria immitis PE=1 SV=1}	{hmg:100215832; K13278 ASPG 60kDa lysophospholipase [EC:3.1.1.5 3.1.1.47 3.5.1.1] 3.1.1.5,3.1.1.47,3.5.1.1 -}	{7290456; KOG0503 Asparaginase E Amino acid transport and metabolism ;}	{GO:0005515; protein binding; molecular_function}	{XM_015923496.1; PREDICTED: Acropora digitifera L-asparaginase-like (LOC107356867), mRNA}	{PF13606:Ankyrin repeat PF00023:Ankyrin repeat}	{GAQ84088.1; K+-channel ERG and related proteins [Klebsormidium flaccidum]}	{sp|Q94A76|GORK_ARATH; Potassium channel GORK OS=Arabidopsis thaliana GN=GORK PE=1 SV=2}	{crb:CARUB_v100041251m; - - - - -}	{At5g37500; KOG0498 K+-channel ERG and related proteins, contain PAS/PAC sensor domain PT Inorganic ion transport and metabolism ; Signal transduction mechanisms ;}	{GO:0005515; protein binding; molecular_function}	{NA}	{PF00023:Ankyrin repeat PF13606:Ankyrin repeat}	6.9351e-80	2.54799e-88	Up
OG77	transcript_HQ_E4_1_transcript20879/f2p0/1531	transcript_HQ_E3_1_transcript5415/f32p0/1668	754.915	776.74	776.329	1.23391	1.29554	1.0401	769.328	1.18985	9.33667	{XP_005101905.1; PREDICTED: tubulin beta-4B chain [Aplysia californica]}	{sp|P68372|TBB4B_MOUSE; Tubulin beta-4B chain OS=Mus musculus GN=Tubb4b PE=1 SV=1}	{adf:107327202; K07375 TUBB tubulin beta - ko04145; Cellular Processes; Transport and catabolism; Phagosome | ko04540; Cellular Processes; Cellular community - eukaryotes; Gap junction | ko05130; Human Diseases; Infectious diseases: Bacterial; Pathogenic Escherichia coli infection}	{Hs5174735; KOG1375 Beta tubulin Z Cytoskeleton ;}	{GO:0003924; GTPase activity; molecular_function}	{XM_015891981.1; PREDICTED: Acropora digitifera tubulin beta-4B chain (LOC107327202), transcript variant X5, mRNA}	{PF00091:Tubulin/FtsZ family, GTPase domain}	{Q94571.1; RecName: Full=Tubulin beta-2 chain; AltName: Full=Beta-II tubulin}	{sp|Q94571|TBB2_HOMAM; Tubulin beta-2 chain OS=Homarus americanus PE=2 SV=1}	{dpx:DAPPUDRAFT_302845; K07375 TUBB tubulin beta - ko04145; Cellular Processes; Transport and catabolism; Phagosome | ko04540; Cellular Processes; Cellular community - eukaryotes; Gap junction | ko05130; Human Diseases; Infectious diseases: Bacterial; Pathogenic Escherichia coli infection}	{Hs5174735; KOG1375 Beta tubulin Z Cytoskeleton ;}	{GO:0003924; GTPase activity; molecular_function}	{U66319.1; Homarus americanus beta-II tubulin mRNA, complete cds}	{PF00091:Tubulin/FtsZ family, GTPase domain}	0	0	Up
OG78	transcript_HQ_E4_1_transcript16564/f4p0/1728	transcript_HQ_E3_1_transcript1439/f6p0/2396	762.642	779.859	764.066	1.35145	1.34423	0.8941	768.855	1.19659	9.32764	{XP_015751591.1; PREDICTED: LOW QUALITY PROTEIN: polyadenylate-binding protein 4-like [Acropora digitifera]}	{sp|P29341|PABP1_MOUSE; Polyadenylate-binding protein 1 OS=Mus musculus GN=Pabpc1 PE=1 SV=2}	{adf:107331510; K13126 PABPC polyadenylate-binding protein - ko03013; Genetic Information Processing; Translation; RNA transport | ko03015; Genetic Information Processing; Translation; mRNA surveillance pathway | ko03018; Genetic Information Processing; Folding, sorting and degradation; RNA degradation}	{Hs4504715; KOG0123 Polyadenylate-binding protein (RRM superfamily) AJ RNA processing and modification ; Translation, ribosomal structure and biogenesis ;}	{GO:0003676; nucleic acid binding; molecular_function GO:0003723; RNA binding; molecular_function}	{XM_015896105.1; PREDICTED: Acropora digitifera polyadenylate-binding protein 4-like (LOC107331510), mRNA}	{PF16367:RNA recognition motif PF00076:RNA recognition motif. (a.k.a. RRM, RBD, or RNP domain) PF00658:Poly-adenylate binding protein, unique domain}	{XP_015751591.1; PREDICTED: LOW QUALITY PROTEIN: polyadenylate-binding protein 4-like [Acropora digitifera]}	{sp|Q13310|PABP4_HUMAN; Polyadenylate-binding protein 4 OS=Homo sapiens GN=PABPC4 PE=1 SV=1}	{adf:107331510; K13126 PABPC polyadenylate-binding protein - ko03013; Genetic Information Processing; Translation; RNA transport | ko03015; Genetic Information Processing; Translation; mRNA surveillance pathway | ko03018; Genetic Information Processing; Folding, sorting and degradation; RNA degradation}	{Hs4504715; KOG0123 Polyadenylate-binding protein (RRM superfamily) AJ RNA processing and modification ; Translation, ribosomal structure and biogenesis ;}	{GO:0003676; nucleic acid binding; molecular_function GO:0003723; RNA binding; molecular_function}	{XM_015896105.1; PREDICTED: Acropora digitifera polyadenylate-binding protein 4-like (LOC107331510), mRNA}	{PF00658:Poly-adenylate binding protein, unique domain PF00076:RNA recognition motif. (a.k.a. RRM, RBD, or RNP domain)}	0	0	Up
OG79	transcript_HQ_E4_1_transcript25415/f2p0/1301	transcript_HQ_E3_1_transcript8491/f3p0/1443	2172.24	2208.31	2170.81	3.4366	3.14435	3.69607	2183.78	3.42567	9.31623	{XP_015753791.1; PREDICTED: actin, cytoplasmic [Acropora digitifera]}	{sp|Q964E3|ACTC_BIOAL; Actin, cytoplasmic OS=Biomphalaria alexandrina PE=3 SV=1}	{adf:107333483; K05692 ACTB_G1 actin beta/gamma 1 - ko04015; Environmental Information Processing; Signal transduction; Rap1 signaling pathway | ko04390; Environmental Information Processing; Signal transduction; Hippo signaling pathway | ko04391; Environmental Information Processing; Signal transduction; Hippo signaling pathway - fly | ko04145; Cellular Processes; Transport and catabolism; Phago…	{7290649; KOG0676 Actin and related proteins Z Cytoskeleton ;}	{NA}	{AB086826.1; Galaxea fascicularis LGfact mRNA for actin, complete cds}	{NA}	{EFA80799.1; actin [Polysphondylium pallidum PN500]}	{sp|P02576|ACTA_PHYPO; Actin, plasmodial isoform OS=Physarum polycephalum GN=ARDA PE=1 SV=2}	{ddi:DDB_G0274133; K10355 ACTF actin, other eukaryote - -}	{7290649; KOG0676 Actin and related proteins Z Cytoskeleton ;}	{NA}	{AF508263.1; Pyrocystis lunula actin mRNA, complete cds}	{NA}	0	0	Up
OG80	transcript_LQ_E4_1_transcript20655/f2p0/1592	transcript_HQ_E3_1_transcript9610/f4p0/1400	107.482	110.054	109.135	0.0917558	0.259346	0.174619	108.89	0.17524	9.27933	{BAE29648.1; unnamed protein product [Mus musculus]}	{sp|Q964E3|ACTC_BIOAL; Actin, cytoplasmic OS=Biomphalaria alexandrina PE=3 SV=1}	{nve:NEMVE_v1g234494; K05692 ACTB_G1 actin beta/gamma 1 - ko04015; Environmental Information Processing; Signal transduction; Rap1 signaling pathway | ko04390; Environmental Information Processing; Signal transduction; Hippo signaling pathway | ko04391; Environmental Information Processing; Signal transduction; Hippo signaling pathway - fly | ko04145; Cellular Processes; Transport and catabolism;…	{CE13148A; KOG0676 Actin and related proteins Z Cytoskeleton ;}	{NA}	{JQ968408.1; Euphyllia ancora beta-actin mRNA, complete cds}	{NA}	{XP_015753791.1; PREDICTED: actin, cytoplasmic [Acropora digitifera]}	{sp|P12716|ACTC_PISOC; Actin, cytoplasmic OS=Pisaster ochraceus PE=3 SV=1}	{adf:107333483; K05692 ACTB_G1 actin beta/gamma 1 - ko04015; Environmental Information Processing; Signal transduction; Rap1 signaling pathway | ko04390; Environmental Information Processing; Signal transduction; Hippo signaling pathway | ko04391; Environmental Information Processing; Signal transduction; Hippo signaling pathway - fly | ko04145; Cellular Processes; Transport and catabolism; Phago…	{CE13148A; KOG0676 Actin and related proteins Z Cytoskeleton ;}	{NA}	{AB086826.1; Galaxea fascicularis LGfact mRNA for actin, complete cds}	{NA}	0	0	Up
OG81	transcript_HQ_E4_1_transcript460/f4p0/3758	transcript_HQ_E3_1_transcript240/f2p0/3159	46.1804	48.5694	45.8837	0.200489	0	0.0384414	46.8778	0.0796435	9.20113	{XP_015774550.1; PREDICTED: myosin heavy chain, striated muscle-like [Acropora digitifera]}	{sp|P05661|MYSA_DROME; Myosin heavy chain, muscle OS=Drosophila melanogaster GN=Mhc PE=1 SV=4}	{hst:105191850; K17751 MYH6_7 myosin heavy chain 6/7 - ko04260; Organismal Systems; Circulatory system; Cardiac muscle contraction | ko04261; Organismal Systems; Circulatory system; Adrenergic signaling in cardiomyocytes | ko05416; Human Diseases; Cardiovascular diseases; Viral myocarditis}	{CE09349; KOG0161 Myosin class II heavy chain Z Cytoskeleton ;}	{GO:0008092; cytoskeletal protein binding; molecular_function GO:0016459; myosin complex; cellular_component GO:0070840; dynein complex binding; molecular_function GO:0005882; intermediate filament; cellular_component GO:0019898; extrinsic to membrane; cellular_component GO:0019069; viral capsid assembly; biological_process GO:0003774; motor activity; molecular_function GO:0005737; cytoplasm; cel…	{XM_015919078.1; PREDICTED: Acropora digitifera myosin heavy chain-like (LOC107352767), transcript variant X2, mRNA}	{PF10473:Leucine-rich repeats of kinetochore protein Cenp-F/LEK1 PF00769:Ezrin/radixin/moesin family PF00038:Intermediate filament protein PF01576:Myosin tail PF06160:Septation ring formation regulator, EzrA PF06810:Phage minor structural protein GP20}	{XP_015774550.1; PREDICTED: myosin heavy chain, striated muscle-like [Acropora digitifera]}	{sp|P02566|MYO4_CAEEL; Myosin-4 OS=Caenorhabditis elegans GN=unc-54 PE=1 SV=2}	{aec:105144318; K17751 MYH6_7 myosin heavy chain 6/7 - ko04260; Organismal Systems; Circulatory system; Cardiac muscle contraction | ko04261; Organismal Systems; Circulatory system; Adrenergic signaling in cardiomyocytes | ko05416; Human Diseases; Cardiovascular diseases; Viral myocarditis}	{CE09349; KOG0161 Myosin class II heavy chain Z Cytoskeleton ;}	{GO:0019069; viral capsid assembly; biological_process GO:0016021; integral to membrane; cellular_component GO:0005737; cytoplasm; cellular_component GO:0005198; NA GO:0008092; cytoskeletal protein binding; molecular_function GO:0016459; myosin complex; cellular_component GO:0046806; viral scaffold; cellular_component GO:0000921; septin ring assembly; biological_process GO:0005882; intermediate f…	{XM_015919078.1; PREDICTED: Acropora digitifera myosin heavy chain-like (LOC107352767), transcript variant X2, mRNA}	{PF00769:Ezrin/radixin/moesin family PF00038:Intermediate filament protein PF01576:Myosin tail PF06160:Septation ring formation regulator, EzrA PF06810:Phage minor structural protein GP20}	0	0	Up
OG82	transcript_HQ_E4_1_transcript10625/f2p0/2044	transcript_HQ_E3_1_transcript3727/f93p0/1866	158.728	152.895	153.701	0.311631	0.317456	0.237691	155.108	0.288926	9.06835	{XP_015753616.1; PREDICTED: uncharacterized protein LOC107333324 isoform X2 [Acropora digitifera]}	{sp|O17389|TYB_CAEEL; Thymosin beta OS=Caenorhabditis elegans GN=tth-1 PE=1 SV=2}	{adf:107333324; - - - - -}	{7290465; KOG4794 Thymosin beta N Cell motility ;}	{GO:0003785; actin monomer binding; molecular_function GO:0006810; transport; biological_process GO:0003779; actin binding; molecular_function GO:0007015; actin filament organization; biological_process}	{XM_015898130.1; PREDICTED: Acropora digitifera uncharacterized LOC107333324 (LOC107333324), transcript variant X2, mRNA}	{PF01290:Thymosin beta-4 family PF02205:WH2 motif PF13103:TonB C terminal}	{XP_015753615.1; PREDICTED: uncharacterized protein LOC107333324 isoform X1 [Acropora digitifera]}	{NA}	{adf:107333324; - - - - -}	{NA}	{GO:0003785; actin monomer binding; molecular_function GO:0007015; actin filament organization; biological_process}	{NA}	{PF01290:Thymosin beta-4 family}	0	0	Up
OG83	transcript_HQ_E4_1_transcript25635/f3p0/1303	transcript_HQ_E3_1_transcript9407/f2p0/1342	474.508	476.744	467.709	0.970968	1.4684	0.256195	472.987	0.898521	9.04003	{XP_015768173.1; PREDICTED: Y-box-binding protein 2-B-like [Acropora digitifera]}	{sp|P21573|YBOX1_XENLA; Nuclease-sensitive element-binding protein 1 OS=Xenopus laevis GN=ybx1 PE=2 SV=1}	{nve:NEMVE_v1g104083; - - - - -}	{Hs18549192; KOG3070 Predicted RNA-binding protein containing PIN domain and invovled in translation or RNA processing J Translation, ribosomal structure and biogenesis ;}	{GO:0003677; DNA binding; molecular_function GO:0006355; regulation of transcription, DNA-dependent; biological_process}	{XM_015912687.1; PREDICTED: Acropora digitifera Y-box-binding protein 2-B-like (LOC107346842), mRNA}	{PF00313:'Cold-shock' DNA-binding domain}	{XP_015768173.1; PREDICTED: Y-box-binding protein 2-B-like [Acropora digitifera]}	{sp|P21573|YBOX1_XENLA; Nuclease-sensitive element-binding protein 1 OS=Xenopus laevis GN=ybx1 PE=2 SV=1}	{nve:NEMVE_v1g104083; - - - - -}	{Hs18549192; KOG3070 Predicted RNA-binding protein containing PIN domain and invovled in translation or RNA processing J Translation, ribosomal structure and biogenesis ;}	{GO:0003677; DNA binding; molecular_function GO:0006355; regulation of transcription, DNA-dependent; biological_process}	{XM_015912687.1; PREDICTED: Acropora digitifera Y-box-binding protein 2-B-like (LOC107346842), mRNA}	{PF00313:'Cold-shock' DNA-binding domain}	0	0	Up
OG84	transcript_HQ_E4_1_transcript10785/f2p0/2026	transcript_HQ_E3_1_transcript13287/f3p0/1124	620.135	622.772	605.652	1.13475	1.31939	1.10593	616.186	1.18669	9.02028	{XP_015779582.1; PREDICTED: voltage-dependent anion-selective channel protein 2-like [Acropora digitifera]}	{sp|P81004|VDAC2_XENLA; Voltage-dependent anion-selective channel protein 2 OS=Xenopus laevis GN=vdac2 PE=1 SV=1}	{adf:107357455; K15040 VDAC2 voltage-dependent anion channel protein 2 - ko04020; Environmental Information Processing; Signal transduction; Calcium signaling pathway | ko04022; Environmental Information Processing; Signal transduction; cGMP-PKG signaling pathway | ko04621; Organismal Systems; Immune system; NOD-like receptor signaling pathway | ko05012; Human Diseases; Neurodegenerative diseases…	{Hs4507881; KOG3126 Porin/voltage-dependent anion-selective channel protein P Inorganic ion transport and metabolism ;}	{GO:0055085; transmembrane transport; biological_process GO:0005741; mitochondrial outer membrane; cellular_component}	{XM_015924096.1; PREDICTED: Acropora digitifera voltage-dependent anion-selective channel protein 2-like (LOC107357455), mRNA}	{PF01459:Eukaryotic porin}	{ELU15616.1; hypothetical protein CAPTEDRAFT_148920 [Capitella teleta]}	{sp|P81004|VDAC2_XENLA; Voltage-dependent anion-selective channel protein 2 OS=Xenopus laevis GN=vdac2 PE=1 SV=1}	{fch:102057472; K15040 VDAC2 voltage-dependent anion channel protein 2 - ko04020; Environmental Information Processing; Signal transduction; Calcium signaling pathway | ko04022; Environmental Information Processing; Signal transduction; cGMP-PKG signaling pathway | ko04621; Organismal Systems; Immune system; NOD-like receptor signaling pathway | ko05012; Human Diseases; Neurodegenerative diseases…	{Hs4507881; KOG3126 Porin/voltage-dependent anion-selective channel protein P Inorganic ion transport and metabolism ;}	{GO:0005741; mitochondrial outer membrane; cellular_component GO:0055085; transmembrane transport; biological_process}	{XM_018239422.1; PREDICTED: Xenopus laevis voltage-dependent anion channel 2 L homeolog (vdac2.L), transcript variant X1, mRNA}	{PF01459:Eukaryotic porin}	0	0	Up
OG85	transcript_HQ_E4_1_transcript15559/f2p0/1767	transcript_HQ_E3_1_transcript3516/f3p0/1964	94.9297	99.3075	97.5281	0	0.581226	0	97.2551	0.193742	8.97149	{XP_015763715.1; PREDICTED: X-box-binding protein 1-like [Acropora digitifera]}	{sp|Q3SZZ2|XBP1_BOVIN; X-box-binding protein 1 OS=Bos taurus GN=XBP1 PE=2 SV=1}	{hmg:100198653; K09027 XBP1 X box-binding protein 1 - ko04141; Genetic Information Processing; Folding, sorting and degradation; Protein processing in endoplasmic reticulum | ko04932; Human Diseases; Endocrine and metabolic diseases; Non-alcoholic fatty liver disease (NAFLD) | ko05166; Human Diseases; Infectious diseases: Viral; HTLV-I infection}	{Hs14110395; KOG4005 Transcription factor XBP-1 K Transcription ;}	{GO:0006914; autophagy; biological_process GO:0003700; sequence-specific DNA binding transcription factor activity; molecular_function GO:0048870; cell motility; biological_process GO:0006355; regulation of transcription, DNA-dependent; biological_process GO:0006891; intra-Golgi vesicle-mediated transport; biological_process GO:0031514; motile cilium; cellular_component GO:0030173; integral to Go…	{XM_015908229.1; PREDICTED: Acropora digitifera X-box-binding protein 1-like (LOC107342737), mRNA}	{PF06156:Protein of unknown function (DUF972) PF13851:Growth-arrest specific micro-tubule binding PF04977:Septum formation initiator PF08172:CASP C terminal PF04111:Autophagy protein Apg6 PF07716:Basic region leucine zipper PF03131:bZIP Maf transcription factor PF01166:TSC-22/dip/bun family PF00170:bZIP transcription factor}	{XP_015763715.1; PREDICTED: X-box-binding protein 1-like [Acropora digitifera]}	{sp|Q3SZZ2|XBP1_BOVIN; X-box-binding protein 1 OS=Bos taurus GN=XBP1 PE=2 SV=1}	{hmg:100198653; K09027 XBP1 X box-binding protein 1 - ko04141; Genetic Information Processing; Folding, sorting and degradation; Protein processing in endoplasmic reticulum | ko04932; Human Diseases; Endocrine and metabolic diseases; Non-alcoholic fatty liver disease (NAFLD) | ko05166; Human Diseases; Infectious diseases: Viral; HTLV-I infection}	{Hs14110395; KOG4005 Transcription factor XBP-1 K Transcription ;}	{GO:0006260; DNA replication; biological_process GO:0003677; DNA binding; molecular_function GO:0043565; sequence-specific DNA binding; molecular_function GO:0005634; nucleus; cellular_component GO:0003700; sequence-specific DNA binding transcription factor activity; molecular_function GO:0006891; intra-Golgi vesicle-mediated transport; biological_process GO:0030173; integral to Golgi membrane; c…	{XM_015908229.1; PREDICTED: Acropora digitifera X-box-binding protein 1-like (LOC107342737), mRNA}	{PF13851:Growth-arrest specific micro-tubule binding PF03131:bZIP Maf transcription factor PF04111:Autophagy protein Apg6 PF06156:Protein of unknown function (DUF972) PF04977:Septum formation initiator PF07716:Basic region leucine zipper PF08172:CASP C terminal PF01166:TSC-22/dip/bun family PF00170:bZIP transcription factor}	0	0	Up
OG86	transcript_HQ_E4_1_transcript10816/f2p0/2013	transcript_HQ_E3_1_transcript5779/f2p0/1706	101.562	99.3244	98.5267	0.190118	0.143383	0.265842	99.8045	0.199781	8.96454	{XP_015773650.1; PREDICTED: alpha-endosulfine-like [Acropora digitifera]}	{sp|Q6NVR1|ENSA_XENTR; Alpha-endosulfine OS=Xenopus tropicalis GN=ensa PE=2 SV=1}	{adf:107351853; - - - - -}	{Hs4758272; KOG4076 Regulator of ATP-sensitive K+ channels Alpha-endosulfine/ARPP-19 and related cAMP-regulated phosphoproteins TU Signal transduction mechanisms ; Intracellular trafficking, secretion, and vesicular transport ;}	{NA}	{XM_015918164.1; PREDICTED: Acropora digitifera alpha-endosulfine-like (LOC107351853), mRNA}	{NA}	{XP_018009976.1; PREDICTED: cAMP-regulated phosphoprotein 19-like [Hyalella azteca]}	{sp|Q6GQG3|AR19B_XENLA; cAMP-regulated phosphoprotein 19-B OS=Xenopus laevis GN=arpp19-b PE=3 SV=1}	{soc:105200065; - - - - -}	{7294425; KOG4076 Regulator of ATP-sensitive K+ channels Alpha-endosulfine/ARPP-19 and related cAMP-regulated phosphoproteins TU Signal transduction mechanisms ; Intracellular trafficking, secretion, and vesicular transport ;}	{NA}	{XM_014370639.1; PREDICTED: Trichogramma pretiosum alpha-endosulfine (LOC106651934), mRNA}	{NA}	0	0	Up
OG87	transcript_HQ_E4_1_transcript18236/f2p0/1642	transcript_HQ_E3_1_transcript6247/f2p0/1615	514.273	535.286	528.987	1.29665	1.28306	0.617322	526.182	1.06568	8.94765	{XP_015747763.1; PREDICTED: glutamine synthetase-like [Acropora digitifera]}	{sp|P16580|GLNA_CHICK; Glutamine synthetase OS=Gallus gallus GN=GLUL PE=1 SV=1}	{hmg:100209458; K01915 glnA, GLUL glutamine synthetase 6.3.1.2 ko01230; Metabolism; Global and overview maps; Biosynthesis of amino acids | ko00630; Metabolism; Carbohydrate metabolism; Glyoxylate and dicarboxylate metabolism | ko00910; Metabolism; Energy metabolism; Nitrogen metabolism | ko00250; Metabolism; Amino acid metabolism; Alanine, aspartate and glutamate metabolism | ko00220; Metabolism…	{Hs19923206; KOG0683 Glutamine synthetase E Amino acid transport and metabolism ;}	{GO:0004356; glutamate-ammonia ligase activity; molecular_function GO:0006542; glutamine biosynthetic process; biological_process GO:0006807; nitrogen compound metabolic process; biological_process}	{AY360451.1; Glomus mosseae glutamine synthetase (Gln1) mRNA, complete cds}	{PF00120:Glutamine synthetase, catalytic domain PF03951:Glutamine synthetase, beta-Grasp domain}	{XP_002956198.1; hypothetical protein VOLCADRAFT_77041 [Volvox carteri f. nagariensis]}	{sp|Q42688|GLNA1_CHLRE; Glutamine synthetase cytosolic isozyme OS=Chlamydomonas reinhardtii GN=GLN1 PE=2 SV=1}	{vcn:VOLCADRAFT_77041; K01915 glnA, GLUL glutamine synthetase 6.3.1.2 ko01230; Metabolism; Global and overview maps; Biosynthesis of amino acids | ko00630; Metabolism; Carbohydrate metabolism; Glyoxylate and dicarboxylate metabolism | ko00910; Metabolism; Energy metabolism; Nitrogen metabolism | ko00250; Metabolism; Amino acid metabolism; Alanine, aspartate and glutamate metabolism | ko00220; Met…	{At3g17820; KOG0683 Glutamine synthetase E Amino acid transport and metabolism ;}	{GO:0004356; glutamate-ammonia ligase activity; molecular_function GO:0006807; nitrogen compound metabolic process; biological_process}	{NA}	{PF00120:Glutamine synthetase, catalytic domain}	0	0	Up
OG88	transcript_HQ_E4_1_transcript28816/f5p0/1084	transcript_HQ_E3_1_transcript1439/f6p0/2396	762.642	779.859	764.066	1.0533	1.73627	1.89381	768.855	1.56113	8.94398	{XP_015751591.1; PREDICTED: LOW QUALITY PROTEIN: polyadenylate-binding protein 4-like [Acropora digitifera]}	{sp|P29341|PABP1_MOUSE; Polyadenylate-binding protein 1 OS=Mus musculus GN=Pabpc1 PE=1 SV=2}	{adf:107331510; K13126 PABPC polyadenylate-binding protein - ko03013; Genetic Information Processing; Translation; RNA transport | ko03015; Genetic Information Processing; Translation; mRNA surveillance pathway | ko03018; Genetic Information Processing; Folding, sorting and degradation; RNA degradation}	{Hs4504715; KOG0123 Polyadenylate-binding protein (RRM superfamily) AJ RNA processing and modification ; Translation, ribosomal structure and biogenesis ;}	{GO:0003676; nucleic acid binding; molecular_function GO:0003723; RNA binding; molecular_function}	{XM_015896105.1; PREDICTED: Acropora digitifera polyadenylate-binding protein 4-like (LOC107331510), mRNA}	{PF16367:RNA recognition motif PF00076:RNA recognition motif. (a.k.a. RRM, RBD, or RNP domain) PF00658:Poly-adenylate binding protein, unique domain}	{XP_015751591.1; PREDICTED: LOW QUALITY PROTEIN: polyadenylate-binding protein 4-like [Acropora digitifera]}	{sp|Q13310|PABP4_HUMAN; Polyadenylate-binding protein 4 OS=Homo sapiens GN=PABPC4 PE=1 SV=1}	{adf:107331510; K13126 PABPC polyadenylate-binding protein - ko03013; Genetic Information Processing; Translation; RNA transport | ko03015; Genetic Information Processing; Translation; mRNA surveillance pathway | ko03018; Genetic Information Processing; Folding, sorting and degradation; RNA degradation}	{Hs4504715; KOG0123 Polyadenylate-binding protein (RRM superfamily) AJ RNA processing and modification ; Translation, ribosomal structure and biogenesis ;}	{GO:0003723; RNA binding; molecular_function}	{XM_015896054.1; PREDICTED: Acropora digitifera polyadenylate-binding protein 1-like (LOC107331465), partial mRNA}	{PF00658:Poly-adenylate binding protein, unique domain}	0	0	Up
OG89	transcript_LQ_E4_1_transcript24071/f2p0/1382	transcript_HQ_E3_1_transcript9610/f4p0/1400	107.482	110.054	109.135	0.272586	0.123258	0.290085	108.89	0.228643	8.89556	{BAE29648.1; unnamed protein product [Mus musculus]}	{sp|Q964E3|ACTC_BIOAL; Actin, cytoplasmic OS=Biomphalaria alexandrina PE=3 SV=1}	{nve:NEMVE_v1g234494; K05692 ACTB_G1 actin beta/gamma 1 - ko04015; Environmental Information Processing; Signal transduction; Rap1 signaling pathway | ko04390; Environmental Information Processing; Signal transduction; Hippo signaling pathway | ko04391; Environmental Information Processing; Signal transduction; Hippo signaling pathway - fly | ko04145; Cellular Processes; Transport and catabolism;…	{CE13148A; KOG0676 Actin and related proteins Z Cytoskeleton ;}	{NA}	{JQ968408.1; Euphyllia ancora beta-actin mRNA, complete cds}	{NA}	{AII97886.1; BLTX520 [Nephila pilipes]}	{sp|P12716|ACTC_PISOC; Actin, cytoplasmic OS=Pisaster ochraceus PE=3 SV=1}	{adf:107331815; K05692 ACTB_G1 actin beta/gamma 1 - ko04015; Environmental Information Processing; Signal transduction; Rap1 signaling pathway | ko04390; Environmental Information Processing; Signal transduction; Hippo signaling pathway | ko04391; Environmental Information Processing; Signal transduction; Hippo signaling pathway - fly | ko04145; Cellular Processes; Transport and catabolism; Phago…	{7290649; KOG0676 Actin and related proteins Z Cytoskeleton ;}	{NA}	{JQ968408.1; Euphyllia ancora beta-actin mRNA, complete cds}	{NA}	0	0	Up
OG90	transcript_HQ_E4_1_transcript18596/f2p0/1642	transcript_HQ_E3_1_transcript7813/f29p0/1477	167.45	179.107	165.261	0.444398	0.319812	0.338524	170.606	0.367578	8.8584	{KXJ09141.1; Alpha-enolase [Exaiptasia pallida]}	{sp|Q9PVK2|ENOA_ALLMI; Alpha-enolase OS=Alligator mississippiensis PE=2 SV=3}	{aqu:100633963; K01689 ENO, eno enolase 4.2.1.11 ko01200; Metabolism; Global and overview maps; Carbon metabolism | ko01230; Metabolism; Global and overview maps; Biosynthesis of amino acids | ko00010; Metabolism; Carbohydrate metabolism; Glycolysis / Gluconeogenesis | ko00680; Metabolism; Energy metabolism; Methane metabolism | ko03018; Genetic Information Processing; Folding, sorting and degrad…	{Hs4503571; KOG2670 Enolase G Carbohydrate transport and metabolism ;}	{NA}	{XM_015895175.1; PREDICTED: Acropora digitifera beta-enolase-like (LOC107330595), partial mRNA}	{NA}	{ALL27930.1; phosphopyruvate hydratase [Marsupenaeus japonicus]}	{sp|P56252|ENO_HOMGA; Enolase OS=Homarus gammarus PE=1 SV=1}	{pxy:105387497; K01689 ENO, eno enolase 4.2.1.11 ko01200; Metabolism; Global and overview maps; Carbon metabolism | ko01230; Metabolism; Global and overview maps; Biosynthesis of amino acids | ko00010; Metabolism; Carbohydrate metabolism; Glycolysis / Gluconeogenesis | ko00680; Metabolism; Energy metabolism; Methane metabolism | ko03018; Genetic Information Processing; Folding, sorting and degrad…	{7296048; KOG2670 Enolase G Carbohydrate transport and metabolism ;}	{NA}	{AK341721.1; Acyrthosiphon pisum ACYPI005806 mRNA, clone: 6I19, complete cds, full-insert cDNA sequence based on the ESTs (5'-EST:EX611354, 3'-EST:EX611893)}	{NA}	0	0	Up
OG91	transcript_HQ_E4_1_transcript19686/f2p0/1582	transcript_HQ_E3_1_transcript3334/f11p0/1998	92.7528	93.4376	92.1937	0.212585	0.240389	0.161889	92.7947	0.204954	8.8226	{XP_015757446.1; PREDICTED: isocitrate lyase-like [Acropora digitifera]}	{sp|Q9K9H0|ACEA_BACHD; Isocitrate lyase OS=Bacillus halodurans (strain ATCC BAA-125 / DSM 18197 / FERM 7344 / JCM 9153 / C-125) GN=aceA PE=3 SV=1}	{adf:107336881; - - - - -}	{CE23521_1; KOG1260 Isocitrate lyase C Energy production and conversion ;}	{GO:0019752; carboxylic acid metabolic process; biological_process GO:0004451; isocitrate lyase activity; molecular_function}	{XM_015901960.1; PREDICTED: Acropora digitifera isocitrate lyase-like (LOC107336881), mRNA}	{PF00463:Isocitrate lyase family}	{XP_001693371.1; predicted protein [Chlamydomonas reinhardtii]}	{sp|O49290|CPPM_ARATH; Carboxyvinyl-carboxyphosphonate phosphorylmutase, chloroplastic OS=Arabidopsis thaliana GN=At1g77060 PE=1 SV=2}	{cre:CHLREDRAFT_183959; - - - - -}	{At1g77060; KOG1260 Isocitrate lyase C Energy production and conversion ;}	{GO:0019752; carboxylic acid metabolic process; biological_process GO:0004451; isocitrate lyase activity; molecular_function GO:0015940; pantothenate biosynthetic process; biological_process GO:0003864; 3-methyl-2-oxobutanoate hydroxymethyltransferase activity; molecular_function}	{NA}	{PF00463:Isocitrate lyase family PF02548:Ketopantoate hydroxymethyltransferase}	0	0	Up
OG92	transcript_HQ_E4_1_transcript21822/f2p0/1502	transcript_HQ_E3_1_transcript14215/f6p0/1125	196.259	189.974	195.46	0.246567	0.632737	0.417688	193.898	0.432331	8.80894	{XP_002606864.1; hypothetical protein BRAFLDRAFT_91633 [Branchiostoma floridae]}	{sp|Q8WWF8|CAPSL_HUMAN; Calcyphosin-like protein OS=Homo sapiens GN=CAPSL PE=2 SV=4}	{bfo:BRAFLDRAFT_91633; - - - - -}	{Hs21389521; KOG0032 Ca2+/calmodulin-dependent protein kinase, EF-Hand protein superfamily T Signal transduction mechanisms ;}	{GO:0005515; protein binding; molecular_function GO:0005509; calcium ion binding; molecular_function}	{NA}	{PF12763:Cytoskeletal-regulatory complex EF hand PF13202:EF hand PF13499:EF-hand domain pair PF13405:EF-hand domain PF13833:EF-hand domain pair PF00036:EF hand}	{XP_002606864.1; hypothetical protein BRAFLDRAFT_91633 [Branchiostoma floridae]}	{sp|Q8WWF8|CAPSL_HUMAN; Calcyphosin-like protein OS=Homo sapiens GN=CAPSL PE=2 SV=4}	{bfo:BRAFLDRAFT_91633; - - - - -}	{Hs21389521; KOG0032 Ca2+/calmodulin-dependent protein kinase, EF-Hand protein superfamily T Signal transduction mechanisms ;}	{GO:0005509; calcium ion binding; molecular_function GO:0005515; protein binding; molecular_function}	{NA}	{PF13833:EF-hand domain pair PF13202:EF hand PF13499:EF-hand domain pair PF00036:EF hand PF13405:EF-hand domain PF12763:Cytoskeletal-regulatory complex EF hand}	0	0	Up
OG93	transcript_HQ_E4_1_transcript24992/f2p0/1357	transcript_HQ_E3_1_transcript4629/f4p0/1808	37.045	36.7567	36.9598	0.0511126	0.0577775	0.155503	36.9205	0.0881309	8.71056	{XP_015754117.1; PREDICTED: growth hormone-regulated TBC protein 1-A-like [Acropora digitifera]}	{sp|Q6PBU5|GRT1A_DANRE; Growth hormone-regulated TBC protein 1-A OS=Danio rerio GN=grtp1a PE=2 SV=1}	{adf:107333770; K19953 GRTP1, TBC1D6, MSB3_4 TBC1 domain family member 6 - -}	{7300111; KOG2058 Ypt/Rab GTPase activating protein U Intracellular trafficking, secretion, and vesicular transport ;}	{NA}	{XM_015898631.1; PREDICTED: Acropora digitifera growth hormone-regulated TBC protein 1-A-like (LOC107333770), mRNA}	{NA}	{ETO17178.1; ankyrin repeat-containing protein [Reticulomyxa filosa]}	{NA}	{NA}	{NA}	{NA}	{NA}	{NA}	3.37025e-269	6.51329e-301	Up
OG94	transcript_HQ_E4_1_transcript26688/f2p0/1240	transcript_HQ_E3_1_transcript12672/f64p0/1079	862.096	901.615	855.698	2.48001	1.95535	1.8845	873.137	2.10662	8.69513	{XP_001623105.1; predicted protein [Nematostella vectensis]}	{sp|P02385|RL4B_XENLA; 60S ribosomal protein L4-B OS=Xenopus laevis GN=rpl4-b PE=2 SV=2}	{hmg:100208996; K02930 RP-L4e, RPL4 large subunit ribosomal protein L4e - ko03010; Genetic Information Processing; Translation; Ribosome}	{Hs16579885; KOG1475 Ribosomal protein RPL1/RPL2/RL4L4 A RNA processing and modification ;}	{GO:0006412; translation; biological_process GO:0005840; ribosome; cellular_component GO:0003735; structural constituent of ribosome; molecular_function}	{XM_015904238.1; PREDICTED: Acropora digitifera 60S ribosomal protein L4-A-like (LOC107338995), mRNA}	{PF00573:Ribosomal protein L4/L1 family}	{JAU96188.1; 60S ribosomal protein L4-1, partial [Noccaea caerulescens]}	{sp|Q9XF97|RL4_PRUAR; 60S ribosomal protein L4 OS=Prunus armeniaca GN=RPL4 PE=2 SV=1}	{vcn:VOLCADRAFT_103563; K02930 RP-L4e, RPL4 large subunit ribosomal protein L4e - ko03010; Genetic Information Processing; Translation; Ribosome}	{At5g02870; KOG1475 Ribosomal protein RPL1/RPL2/RL4L4 A RNA processing and modification ;}	{GO:0005840; ribosome; cellular_component GO:0006412; translation; biological_process GO:0003735; structural constituent of ribosome; molecular_function}	{XM_010476505.2; PREDICTED: Camelina sativa 60S ribosomal protein L4-1-like (LOC104754317), mRNA}	{PF00573:Ribosomal protein L4/L1 family}	0	0	Up
OG95	transcript_HQ_E4_1_transcript16567/f3p0/1701	transcript_HQ_E3_1_transcript7581/f32p0/1498	625.259	626.865	632.657	1.1176	2.31002	1.17458	628.261	1.53407	8.67786	{XP_015773623.1; PREDICTED: ADP,ATP carrier protein 3, mitochondrial-like [Acropora digitifera]}	{sp|O49447|ADT3_ARATH; ADP,ATP carrier protein 3, mitochondrial OS=Arabidopsis thaliana GN=AAC3 PE=1 SV=1}	{obi:106870577; K05863 SLC25A4S, ANT solute carrier family 25 (mitochondrial adenine nucleotide translocator), member 4/5/6/31 - ko04020; Environmental Information Processing; Signal transduction; Calcium signaling pathway | ko04022; Environmental Information Processing; Signal transduction; cGMP-PKG signaling pathway | ko05012; Human Diseases; Neurodegenerative diseases; Parkinson's disease | ko…	{At4g28390; KOG0749 Mitochondrial ADP/ATP carrier proteins C Energy production and conversion ;}	{NA}	{XM_015918138.1; PREDICTED: Acropora digitifera ADP,ATP carrier protein 3, mitochondrial-like (LOC107351832), transcript variant X2, mRNA}	{NA}	{BAR13237.1; adenine nucleotide translocase insect2 [Stenotus rubrovittatus]}	{sp|Q7PQV7|ADT2_ANOGA; ADP,ATP carrier protein 2 OS=Anopheles gambiae GN=AGAP002358 PE=3 SV=2}	{nvi:100117058; K05863 SLC25A4S, ANT solute carrier family 25 (mitochondrial adenine nucleotide translocator), member 4/5/6/31 - ko04020; Environmental Information Processing; Signal transduction; Calcium signaling pathway | ko04022; Environmental Information Processing; Signal transduction; cGMP-PKG signaling pathway | ko05012; Human Diseases; Neurodegenerative diseases; Parkinson's disease | ko…	{7292557; KOG0749 Mitochondrial ADP/ATP carrier proteins C Energy production and conversion ;}	{NA}	{XM_004867311.2; PREDICTED: Heterocephalus glaber solute carrier family 25 (mitochondrial carrier; adenine nucleotide translocator), member 6 (Slc25a6), mRNA}	{NA}	0	0	Up
OG96	transcript_HQ_E4_1_transcript16328/f3p0/1734	transcript_HQ_E3_1_transcript6845/f56p0/1584	145.034	147.99	149.31	0	0	1.12932	147.445	0.37644	8.61354	{XP_015758626.1; PREDICTED: spliceosome RNA helicase Ddx39b [Acropora digitifera]}	{sp|Q63413|DX39B_RAT; Spliceosome RNA helicase Ddx39b OS=Rattus norvegicus GN=Ddx39b PE=2 SV=3}	{adf:107337901; K12812 UAP56, BAT1, SUB2 ATP-dependent RNA helicase UAP56/SUB2 3.6.4.13 ko03040; Genetic Information Processing; Transcription; Spliceosome | ko03013; Genetic Information Processing; Translation; RNA transport | ko03015; Genetic Information Processing; Translation; mRNA surveillance pathway | ko05164; Human Diseases; Infectious diseases: Viral; Influenza A}	{Hs4758112; KOG0329 ATP-dependent RNA helicase A RNA processing and modification ;}	{GO:0003677; DNA binding; molecular_function GO:0003676; nucleic acid binding; molecular_function GO:0016787; hydrolase activity; molecular_function GO:0005524; ATP binding; molecular_function}	{XM_015903140.1; PREDICTED: Acropora digitifera spliceosome RNA helicase Ddx39b (LOC107337901), mRNA}	{PF04851:Type III restriction enzyme, res subunit PF00270:DEAD/DEAH box helicase}	{XP_015758626.1; PREDICTED: spliceosome RNA helicase Ddx39b [Acropora digitifera]}	{sp|Q63413|DX39B_RAT; Spliceosome RNA helicase Ddx39b OS=Rattus norvegicus GN=Ddx39b PE=2 SV=3}	{adf:107337901; K12812 UAP56, BAT1, SUB2 ATP-dependent RNA helicase UAP56/SUB2 3.6.4.13 ko03040; Genetic Information Processing; Transcription; Spliceosome | ko03013; Genetic Information Processing; Translation; RNA transport | ko03015; Genetic Information Processing; Translation; mRNA surveillance pathway | ko05164; Human Diseases; Infectious diseases: Viral; Influenza A}	{Hs4758112; KOG0329 ATP-dependent RNA helicase A RNA processing and modification ;}	{GO:0016787; hydrolase activity; molecular_function GO:0005524; ATP binding; molecular_function GO:0003676; nucleic acid binding; molecular_function GO:0003677; DNA binding; molecular_function}	{XM_015903140.1; PREDICTED: Acropora digitifera spliceosome RNA helicase Ddx39b (LOC107337901), mRNA}	{PF04851:Type III restriction enzyme, res subunit PF00270:DEAD/DEAH box helicase}	0	0	Up
OG97	transcript_HQ_E4_1_transcript5690/f2p0/2404	transcript_HQ_E3_1_transcript482/f22p0/2847	82.3837	82.8293	79.7205	0.258415	0.175445	0.197261	81.6445	0.210374	8.60026	{XP_001641128.1; predicted protein [Nematostella vectensis]}	{sp|P15690|NDUS1_BOVIN; NADH-ubiquinone oxidoreductase 75 kDa subunit, mitochondrial OS=Bos taurus GN=NDUFS1 PE=1 SV=1}	{spu:582178; K03934 NDUFS1 NADH dehydrogenase (ubiquinone) Fe-S protein 1 [EC:1.6.5.3 1.6.99.3] 1.6.5.3,1.6.99.3 ko00190; Metabolism; Energy metabolism; Oxidative phosphorylation | ko05010; Human Diseases; Neurodegenerative diseases; Alzheimer's disease | ko05012; Human Diseases; Neurodegenerative diseases; Parkinson's disease | ko05016; Human Diseases; Neurodegenerative diseases; Huntington's di…	{Hs13637608; KOG2282 NADH-ubiquinone oxidoreductase, NDUFS1/75 kDa subunit C Energy production and conversion ;}	{GO:0030976; thiamine pyrophosphate binding; molecular_function GO:0016651; oxidoreductase activity, acting on NADH or NADPH; molecular_function GO:0055114; oxidation-reduction process; biological_process GO:0051536; iron-sulfur cluster binding; molecular_function GO:0009055; NA GO:0016491; oxidoreductase activity; molecular_function GO:0000287; magnesium ion binding; molecular_function}	{XM_015895180.1; PREDICTED: Acropora digitifera NADH-ubiquinone oxidoreductase 75 kDa subunit, mitochondrial-like (LOC107330603), partial mRNA}	{PF00205:Thiamine pyrophosphate enzyme, central domain PF10588:NADH-ubiquinone oxidoreductase-G iron-sulfur binding region PF00384:Molybdopterin oxidoreductase PF00111:2Fe-2S iron-sulfur cluster binding domain PF09326:NADH-ubiquinone oxidoreductase subunit G, C-terminal}	{XP_002953296.1; NADH:ubiquinone oxidoreductase 76 kDa subunit [Volvox carteri f. nagariensis]}	{sp|P0CB68|NDUS1_PONPY; NADH-ubiquinone oxidoreductase 75 kDa subunit, mitochondrial OS=Pongo pygmaeus GN=NDUFS1 PE=2 SV=1}	{vcn:VOLCADRAFT_75683; K03934 NDUFS1 NADH dehydrogenase (ubiquinone) Fe-S protein 1 [EC:1.6.5.3 1.6.99.3] 1.6.5.3,1.6.99.3 ko00190; Metabolism; Energy metabolism; Oxidative phosphorylation | ko05010; Human Diseases; Neurodegenerative diseases; Alzheimer's disease | ko05012; Human Diseases; Neurodegenerative diseases; Parkinson's disease | ko05016; Human Diseases; Neurodegenerative diseases; Hunti…	{Hs13637608; KOG2282 NADH-ubiquinone oxidoreductase, NDUFS1/75 kDa subunit C Energy production and conversion ;}	{GO:0051536; iron-sulfur cluster binding; molecular_function GO:0016651; oxidoreductase activity, acting on NADH or NADPH; molecular_function GO:0055114; oxidation-reduction process; biological_process GO:0016491; oxidoreductase activity; molecular_function}	{XM_001692833.1; Chlamydomonas reinhardtii NADH:ubiquinone oxidoreductase 76 kDa subunit (NUOS1) mRNA, complete cds}	{PF10588:NADH-ubiquinone oxidoreductase-G iron-sulfur binding region PF00384:Molybdopterin oxidoreductase PF09326:NADH-ubiquinone oxidoreductase subunit G, C-terminal}	0	0	Up
OG98	transcript_HQ_E4_1_transcript5979/f2p0/2380	transcript_HQ_E3_1_transcript191/f4p0/3249	213.65	215.056	221.728	0.652866	0.472792	0.598016	216.811	0.574558	8.55977	{XP_015753982.1; PREDICTED: probable sodium/potassium-transporting ATPase subunit beta-3 [Acropora digitifera]}	{sp|P21188|AT1B3_XENLA; Sodium/potassium-transporting ATPase subunit beta-3 OS=Xenopus laevis GN=atp1b3 PE=2 SV=1}	{adf:107333663; K01540 ATP1B, CD298 sodium/potassium-transporting ATPase subunit beta - ko04024; Environmental Information Processing; Signal transduction; cAMP signaling pathway | ko04022; Environmental Information Processing; Signal transduction; cGMP-PKG signaling pathway | ko04911; Organismal Systems; Endocrine system; Insulin secretion | ko04918; Organismal Systems; Endocrine system; Thyroid…	{7297173; KOG3927 Na+/K+ ATPase, beta subunit P Inorganic ion transport and metabolism ;}	{GO:0006814; sodium ion transport; biological_process GO:0006813; potassium ion transport; biological_process GO:0005890; sodium:potassium-exchanging ATPase complex; cellular_component}	{XM_015898496.1; PREDICTED: Acropora digitifera probable sodium/potassium-transporting ATPase subunit beta-3 (LOC107333663), mRNA}	{PF00287:Sodium / potassium ATPase beta chain}	{AJO70001.1; sodium-potassium ATPase beta [Cherax destructor]}	{sp|Q24046|ATPB1_DROME; Sodium/potassium-transporting ATPase subunit beta-1 OS=Drosophila melanogaster GN=nrv1 PE=1 SV=2}	{dpe:Dper_GL26665; K01540 ATP1B, CD298 sodium/potassium-transporting ATPase subunit beta - ko04024; Environmental Information Processing; Signal transduction; cAMP signaling pathway | ko04022; Environmental Information Processing; Signal transduction; cGMP-PKG signaling pathway | ko04911; Organismal Systems; Endocrine system; Insulin secretion | ko04918; Organismal Systems; Endocrine system; Thyr…	{7298785; KOG3927 Na+/K+ ATPase, beta subunit P Inorganic ion transport and metabolism ;}	{GO:0006813; potassium ion transport; biological_process GO:0006814; sodium ion transport; biological_process GO:0005890; sodium:potassium-exchanging ATPase complex; cellular_component}	{NA}	{PF00287:Sodium / potassium ATPase beta chain}	0	0	Up
OG99	transcript_LQ_E4_1_transcript26133/f2p0/1282	transcript_HQ_E3_1_transcript19658/f45p0/807	1949.73	1945.31	1959.57	5.25573	6.47304	4.97992	1951.54	5.56956	8.45283	{NP_001191465.1; 40S ribosomal protein S6 [Aplysia californica]}	{sp|Q9BMX5|RS6_APLCA; 40S ribosomal protein S6 OS=Aplysia californica GN=RPS6 PE=2 SV=1}	{pbi:103060134; K02991 RP-S6e, RPS6 small subunit ribosomal protein S6e - ko03010; Genetic Information Processing; Translation; Ribosome | ko04371; Environmental Information Processing; Signal transduction; Apelin signaling pathway | ko04066; Environmental Information Processing; Signal transduction; HIF-1 signaling pathway | ko04151; Environmental Information Processing; Signal transduction; PI3…	{Hs17158044; KOG1646 40S ribosomal protein S6 J Translation, ribosomal structure and biogenesis ;}	{GO:0003735; structural constituent of ribosome; molecular_function GO:0005622; intracellular; cellular_component GO:0006412; translation; biological_process GO:0005840; ribosome; cellular_component}	{XM_015898503.1; PREDICTED: Acropora digitifera 40S ribosomal protein S6-like (LOC107333675), mRNA}	{PF01092:Ribosomal protein S6e}	{APD16995.1; ribosomal protein S6, partial [Macrobrachium olfersii]}	{sp|Q90YR8|RS6_ICTPU; 40S ribosomal protein S6 OS=Ictalurus punctatus GN=rps6 PE=2 SV=1}	{ola:101162903; K02991 RP-S6e, RPS6 small subunit ribosomal protein S6e - ko03010; Genetic Information Processing; Translation; Ribosome | ko04371; Environmental Information Processing; Signal transduction; Apelin signaling pathway | ko04066; Environmental Information Processing; Signal transduction; HIF-1 signaling pathway | ko04151; Environmental Information Processing; Signal transduction; PI3…	{Hs17158044; KOG1646 40S ribosomal protein S6 J Translation, ribosomal structure and biogenesis ;}	{GO:0005840; ribosome; cellular_component GO:0006412; translation; biological_process GO:0005622; intracellular; cellular_component GO:0003735; structural constituent of ribosome; molecular_function}	{EU139173.1; Flustra foliacea putative 40S ribosomal protein RPS6 mRNA, partial cds}	{PF01092:Ribosomal protein S6e}	0	0	Up
OG100	transcript_HQ_E4_1_transcript9706/f2p0/2110	transcript_HQ_E3_1_transcript4107/f3p0/1880	590.576	593.404	603.637	2.09933	1.45898	1.60158	595.872	1.71996	8.43648	{XP_015755655.1; PREDICTED: calreticulin-like isoform X1 [Acropora digitifera]}	{sp|P14211|CALR_MOUSE; Calreticulin OS=Mus musculus GN=Calr PE=1 SV=1}	{adf:107335183; K08057 CALR calreticulin - ko04141; Genetic Information Processing; Folding, sorting and degradation; Protein processing in endoplasmic reticulum | ko04145; Cellular Processes; Transport and catabolism; Phagosome | ko04612; Organismal Systems; Immune system; Antigen processing and presentation | ko05166; Human Diseases; Infectious diseases: Viral; HTLV-I infection | ko05142; Human…	{Hs4757900; KOG0674 Calreticulin O Posttranslational modification, protein turnover, chaperones ;}	{GO:0046872; metal ion binding; molecular_function GO:0005783; endoplasmic reticulum; cellular_component GO:0051082; unfolded protein binding; molecular_function GO:0006457; protein folding; biological_process GO:0016020; membrane; cellular_component GO:0006811; ion transport; biological_process GO:0005509; calcium ion binding; molecular_function}	{XM_015900170.1; PREDICTED: Acropora digitifera calreticulin-like (LOC107335183), transcript variant X2, mRNA}	{PF00262:Calreticulin family PF02932:Neurotransmitter-gated ion-channel transmembrane region PF02862:DDHD domain}	{ABC50166.1; calreticulin precursor [Fenneropenaeus chinensis]}	{sp|Q7Z1E6|CALR_BOMMO; Calreticulin OS=Bombyx mori GN=crt PE=1 SV=1}	{bim:100746007; K08057 CALR calreticulin - ko04141; Genetic Information Processing; Folding, sorting and degradation; Protein processing in endoplasmic reticulum | ko04145; Cellular Processes; Transport and catabolism; Phagosome | ko04612; Organismal Systems; Immune system; Antigen processing and presentation | ko05166; Human Diseases; Infectious diseases: Viral; HTLV-I infection | ko05142; Human…	{7299219; KOG0674 Calreticulin O Posttranslational modification, protein turnover, chaperones ;}	{GO:0005509; calcium ion binding; molecular_function GO:0006457; protein folding; biological_process GO:0005783; endoplasmic reticulum; cellular_component GO:0051082; unfolded protein binding; molecular_function}	{XM_006559506.2; PREDICTED: Apis mellifera calreticulin (LOC409165), mRNA}	{PF00262:Calreticulin family}	0	0	Up
OG101	transcript_HQ_E4_1_transcript25420/f2p0/1330	transcript_HQ_E3_1_transcript557/f2p0/2846	23.4429	25.1833	22.7919	0.0526473	0.119017	0.0400341	23.8061	0.0705661	8.39814	{XP_012561328.1; PREDICTED: choline transporter-like protein 4 [Hydra vulgaris]}	{sp|Q6GN42|CTL4_XENLA; Choline transporter-like protein 4 OS=Xenopus laevis GN=slc44a4 PE=2 SV=1}	{amj:102574990; K15377 SLC44A2_4_5 solute carrier family 44 (choline transporter-like protein), member 2/4/5 - ko05231; Human Diseases; Cancers: Overview; Choline metabolism in cancer}	{Hs14249468; KOG1362 Choline transporter-like protein I Lipid transport and metabolism ;}	{NA}	{XM_015924172.1; PREDICTED: Acropora digitifera choline transporter-like protein 4 (LOC107357531), mRNA}	{NA}	{XP_009516634.1; hypothetical protein PHYSODRAFT_309744 [Phytophthora sojae]}	{sp|Q6GN42|CTL4_XENLA; Choline transporter-like protein 4 OS=Xenopus laevis GN=slc44a4 PE=2 SV=1}	{psoj:PHYSODRAFT_309744; K15377 SLC44A2_4_5 solute carrier family 44 (choline transporter-like protein), member 2/4/5 - ko05231; Human Diseases; Cancers: Overview; Choline metabolism in cancer}	{Hs22044836; KOG1362 Choline transporter-like protein I Lipid transport and metabolism ;}	{GO:0003333; amino acid transmembrane transport; biological_process}	{NA}	{PF03222:Tryptophan/tyrosine permease family}	1.73003e-198	1.22546e-223	Up
OG102	transcript_HQ_E4_1_transcript10686/f7p0/2025	transcript_HQ_E3_1_transcript1439/f6p0/2396	762.642	779.859	764.066	3.83e-07	3.1778	3.74818	768.855	2.30866	8.37951	{XP_015751591.1; PREDICTED: LOW QUALITY PROTEIN: polyadenylate-binding protein 4-like [Acropora digitifera]}	{sp|P29341|PABP1_MOUSE; Polyadenylate-binding protein 1 OS=Mus musculus GN=Pabpc1 PE=1 SV=2}	{adf:107331510; K13126 PABPC polyadenylate-binding protein - ko03013; Genetic Information Processing; Translation; RNA transport | ko03015; Genetic Information Processing; Translation; mRNA surveillance pathway | ko03018; Genetic Information Processing; Folding, sorting and degradation; RNA degradation}	{Hs4504715; KOG0123 Polyadenylate-binding protein (RRM superfamily) AJ RNA processing and modification ; Translation, ribosomal structure and biogenesis ;}	{GO:0003676; nucleic acid binding; molecular_function GO:0003723; RNA binding; molecular_function}	{XM_015896105.1; PREDICTED: Acropora digitifera polyadenylate-binding protein 4-like (LOC107331510), mRNA}	{PF16367:RNA recognition motif PF00076:RNA recognition motif. (a.k.a. RRM, RBD, or RNP domain) PF00658:Poly-adenylate binding protein, unique domain}	{XP_015751591.1; PREDICTED: LOW QUALITY PROTEIN: polyadenylate-binding protein 4-like [Acropora digitifera]}	{sp|Q9EPH8|PABP1_RAT; Polyadenylate-binding protein 1 OS=Rattus norvegicus GN=Pabpc1 PE=1 SV=1}	{adf:107331510; K13126 PABPC polyadenylate-binding protein - ko03013; Genetic Information Processing; Translation; RNA transport | ko03015; Genetic Information Processing; Translation; mRNA surveillance pathway | ko03018; Genetic Information Processing; Folding, sorting and degradation; RNA degradation}	{Hs4504715; KOG0123 Polyadenylate-binding protein (RRM superfamily) AJ RNA processing and modification ; Translation, ribosomal structure and biogenesis ;}	{GO:0003723; RNA binding; molecular_function GO:0055114; oxidation-reduction process; biological_process GO:0050661; NADP binding; molecular_function GO:0016491; oxidoreductase activity; molecular_function GO:0003676; nucleic acid binding; molecular_function}	{XM_015896105.1; PREDICTED: Acropora digitifera polyadenylate-binding protein 4-like (LOC107331510), mRNA}	{PF00658:Poly-adenylate binding protein, unique domain PF08546:Ketopantoate reductase PanE/ApbA C terminal PF00076:RNA recognition motif. (a.k.a. RRM, RBD, or RNP domain) PF16367:RNA recognition motif}	0	0	Up
OG103	transcript_LQ_E4_1_transcript20922/f2p0/1417	transcript_HQ_E3_1_transcript1646/f4p0/2323	26.5336	28.0856	25.2694	0.103503	0.058507	0.0787187	26.6295	0.0802429	8.37444	{AGG36337.1; actin-like protein, partial [Stylophora pistillata]}	{sp|P69002|ACT1_HELER; Actin CyI, cytoplasmic OS=Heliocidaris erythrogramma PE=3 SV=1}	{spu:373297; K05692 ACTB_G1 actin beta/gamma 1 - ko04015; Environmental Information Processing; Signal transduction; Rap1 signaling pathway | ko04390; Environmental Information Processing; Signal transduction; Hippo signaling pathway | ko04391; Environmental Information Processing; Signal transduction; Hippo signaling pathway - fly | ko04145; Cellular Processes; Transport and catabolism; Phagosom…	{CE13148A; KOG0676 Actin and related proteins Z Cytoskeleton ;}	{NA}	{XM_015912746.1; PREDICTED: Acropora digitifera uncharacterized LOC107346890 (LOC107346890), mRNA}	{NA}	{KOX71963.1; Actin, indirect flight muscle [Melipona quadrifasciata]}	{sp|P69004|ACT2_STRFN; Actin-15B OS=Strongylocentrotus franciscanus PE=2 SV=1}	{spu:373297; K05692 ACTB_G1 actin beta/gamma 1 - ko04015; Environmental Information Processing; Signal transduction; Rap1 signaling pathway | ko04390; Environmental Information Processing; Signal transduction; Hippo signaling pathway | ko04391; Environmental Information Processing; Signal transduction; Hippo signaling pathway - fly | ko04145; Cellular Processes; Transport and catabolism; Phagosom…	{CE13148B; KOG0676 Actin and related proteins Z Cytoskeleton ;}	{NA}	{HM147127.1; Seriatopora hystrix cytoplasmic actin (actb) mRNA, complete cds}	{NA}	7.62115e-210	4.2426e-236	Up
OG104	transcript_HQ_E4_1_transcript8/f2p0/5488	transcript_HQ_E3_1_transcript50/f3p0/3931	105.301	108.7	111.189	0.303701	0.260861	0.416617	108.397	0.32706	8.37255	{XP_001632743.1; predicted protein [Nematostella vectensis]}	{sp|P13637|AT1A3_HUMAN; Sodium/potassium-transporting ATPase subunit alpha-3 OS=Homo sapiens GN=ATP1A3 PE=1 SV=3}	{nve:NEMVE_v1g186331; K01539 ATP1A sodium/potassium-transporting ATPase subunit alpha 3.6.3.9 ko04024; Environmental Information Processing; Signal transduction; cAMP signaling pathway | ko04022; Environmental Information Processing; Signal transduction; cGMP-PKG signaling pathway | ko04911; Organismal Systems; Endocrine system; Insulin secretion | ko04918; Organismal Systems; Endocrine system; T…	{Hs14756299; KOG0203 Na+/K+ ATPase, alpha subunit P Inorganic ion transport and metabolism ;}	{GO:0000166; nucleotide binding; molecular_function GO:0046872; metal ion binding; molecular_function}	{XM_015909062.1; PREDICTED: Acropora digitifera sodium/potassium-transporting ATPase subunit alpha-1-like (LOC107343492), mRNA}	{PF00122:E1-E2 ATPase}	{ELU12040.1; hypothetical protein CAPTEDRAFT_168025 [Capitella teleta]}	{sp|P13607|ATNA_DROME; Sodium/potassium-transporting ATPase subunit alpha OS=Drosophila melanogaster GN=Atpalpha PE=1 SV=3}	{phu:Phum_PHUM336910; K01539 ATP1A sodium/potassium-transporting ATPase subunit alpha 3.6.3.9 ko04024; Environmental Information Processing; Signal transduction; cAMP signaling pathway | ko04022; Environmental Information Processing; Signal transduction; cGMP-PKG signaling pathway | ko04911; Organismal Systems; Endocrine system; Insulin secretion | ko04918; Organismal Systems; Endocrine system; T…	{7300678; KOG0203 Na+/K+ ATPase, alpha subunit P Inorganic ion transport and metabolism ;}	{GO:0046872; metal ion binding; molecular_function GO:0000166; nucleotide binding; molecular_function}	{KF171224.1; Tegillarca granosa clone Tg_isotig05736 microsatellite sequence}	{PF00122:E1-E2 ATPase}	0	0	Up
OG105	transcript_HQ_E4_1_transcript14380/f2p0/1828	transcript_HQ_E3_1_transcript4163/f249p0/1766	224.471	231.786	228.355	0.713124	0.604959	0.815396	228.204	0.71116	8.32593	{KXJ18065.1; Catalase [Exaiptasia pallida]}	{sp|P17336|CATA_DROME; Catalase OS=Drosophila melanogaster GN=Cat PE=1 SV=2}	{mde:101897799; K03781 katE, CAT, catB, srpA catalase 1.11.1.6 ko01200; Metabolism; Global and overview maps; Carbon metabolism | ko00630; Metabolism; Carbohydrate metabolism; Glyoxylate and dicarboxylate metabolism | ko00380; Metabolism; Amino acid metabolism; Tryptophan metabolism | ko04016; Environmental Information Processing; Signal transduction; MAPK signaling pathway - plant | ko04011; Env…	{7293863; KOG0047 Catalase P Inorganic ion transport and metabolism ;}	{GO:0055114; oxidation-reduction process; biological_process GO:0020037; heme binding; molecular_function GO:0004096; catalase activity; molecular_function}	{XM_015908973.1; PREDICTED: Acropora digitifera catalase-like (LOC107343403), mRNA}	{PF00199:Catalase}	{XP_009413057.1; PREDICTED: catalase isozyme 2-like [Musa acuminata subsp. malaccensis]}	{sp|P30567|CATA2_GOSHI; Catalase isozyme 2 OS=Gossypium hirsutum GN=CAT2 PE=2 SV=1}	{csl:COCSUDRAFT_25301; K03781 katE, CAT, catB, srpA catalase 1.11.1.6 ko01200; Metabolism; Global and overview maps; Carbon metabolism | ko00630; Metabolism; Carbohydrate metabolism; Glyoxylate and dicarboxylate metabolism | ko00380; Metabolism; Amino acid metabolism; Tryptophan metabolism | ko04016; Environmental Information Processing; Signal transduction; MAPK signaling pathway - plant | ko040…	{At4g35090; KOG0047 Catalase P Inorganic ion transport and metabolism ;}	{GO:0020037; heme binding; molecular_function GO:0055114; oxidation-reduction process; biological_process GO:0004096; catalase activity; molecular_function}	{XM_011036570.1; PREDICTED: Populus euphratica catalase isozyme 1-like (LOC105132848), mRNA}	{PF00199:Catalase}	0	0	Up
OG106	transcript_HQ_E4_1_transcript16678/f2p0/1722	transcript_HQ_E3_1_transcript11113/f4p0/1308	18.9633	20.3614	21.3363	0.0763186	0.0863151	0.0290775	20.2203	0.0639037	8.30569	{XP_001627544.1; predicted protein [Nematostella vectensis]}	{sp|Q16698|DECR_HUMAN; 2,4-dienoyl-CoA reductase, mitochondrial OS=Homo sapiens GN=DECR1 PE=1 SV=1}	{mze:101484990; K13236 DECR1 2,4-dienoyl-CoA reductase, mitochondrial 1.3.1.34 -}	{Hs4503301; KOG0725 Reductases with broad range of substrate specificities R General function prediction only ;}	{GO:0003857; 3-hydroxyacyl-CoA dehydrogenase activity; molecular_function GO:0006631; fatty acid metabolic process; biological_process GO:0055114; oxidation-reduction process; biological_process GO:0016491; oxidoreductase activity; molecular_function}	{XM_015918546.1; PREDICTED: Acropora digitifera 2,4-dienoyl-CoA reductase, mitochondrial-like (LOC107352209), mRNA}	{PF02737:3-hydroxyacyl-CoA dehydrogenase, NAD binding domain}	{XP_018018296.1; PREDICTED: 2,4-dienoyl-CoA reductase, mitochondrial-like [Hyalella azteca]}	{sp|Q16698|DECR_HUMAN; 2,4-dienoyl-CoA reductase, mitochondrial OS=Homo sapiens GN=DECR1 PE=1 SV=1}	{obi:106873880; K13236 DECR1 2,4-dienoyl-CoA reductase, mitochondrial 1.3.1.34 -}	{Hs4503301; KOG0725 Reductases with broad range of substrate specificities R General function prediction only ;}	{GO:0003824; NA GO:0055114; oxidation-reduction process; biological_process GO:0004488; methylenetetrahydrofolate dehydrogenase (NADP+) activity; molecular_function GO:0016491; oxidoreductase activity; molecular_function GO:0009396; folic acid-containing compound biosynthetic process; biological_process}	{NA}	{PF02882:Tetrahydrofolate dehydrogenase/cyclohydrolase, NAD(P)-binding domain PF07992:Pyridine nucleotide-disulphide oxidoreductase PF00070:Pyridine nucleotide-disulphide oxidoreductase}	2.33429e-148	5.49286e-164	Up
OG107	transcript_HQ_E4_1_transcript18079/f2p0/1654	transcript_HQ_E3_1_transcript12196/f3p0/1214	15.9733	14.8414	15.4858	0.150667	0	0	15.4335	0.0502223	8.26352	{XP_015756729.1; PREDICTED: glutaredoxin domain-containing cysteine-rich protein 1-like [Acropora digitifera]}	{sp|Q50H32|GRCR1_MOUSE; Glutaredoxin domain-containing cysteine-rich protein 1 OS=Mus musculus GN=Grxcr1 PE=1 SV=1}	{adf:107336182; K17479 GRXCR1 glutaredoxin domain-containing cysteine-rich protein 1 - -}	{At2g41330; KOG2824 Glutaredoxin-related protein O Posttranslational modification, protein turnover, chaperones ;}	{GO:0015035; protein disulfide oxidoreductase activity; molecular_function GO:0009055; NA GO:0045454; cell redox homeostasis; biological_process}	{NA}	{PF00462:Glutaredoxin}	{XP_015756729.1; PREDICTED: glutaredoxin domain-containing cysteine-rich protein 1-like [Acropora digitifera]}	{sp|Q9VNL4|GRCR1_DROME; Glutaredoxin domain-containing cysteine-rich protein CG31559 OS=Drosophila melanogaster GN=CG31559 PE=2 SV=2}	{adf:107336182; K17479 GRXCR1 glutaredoxin domain-containing cysteine-rich protein 1 - -}	{At2g41330; KOG2824 Glutaredoxin-related protein O Posttranslational modification, protein turnover, chaperones ;}	{GO:0009055; NA GO:0045454; cell redox homeostasis; biological_process GO:0015035; protein disulfide oxidoreductase activity; molecular_function}	{NA}	{PF00462:Glutaredoxin}	2.49919e-107	1.9801e-118	Up
OG108	transcript_HQ_E4_1_transcript25865/f4p0/1287	transcript_HQ_E3_1_transcript11143/f12p0/1289	1630.59	1642.81	1642.47	5.21884	5.0913	5.7629	1638.62	5.35768	8.25666	{KXJ27725.1; Cathepsin B [Exaiptasia pallida]}	{sp|Q5R6D1|CATB_PONAB; Cathepsin B OS=Pongo abelii GN=CTSB PE=2 SV=1}	{tad:TRIADDRAFT_63119; K01363 CTSB cathepsin B 3.4.22.1 ko04142; Cellular Processes; Transport and catabolism; Lysosome | ko04140; Cellular Processes; Transport and catabolism; Autophagy - animal | ko04210; Cellular Processes; Cell growth and death; Apoptosis | ko04621; Organismal Systems; Immune system; NOD-like receptor signaling pathway | ko04612; Organismal Systems; Immune system; Antigen pro…	{Hs4503139; KOG1543 Cysteine proteinase Cathepsin L O Posttranslational modification, protein turnover, chaperones ;}	{GO:0004197; cysteine-type endopeptidase activity; molecular_function GO:0008234; cysteine-type peptidase activity; molecular_function GO:0050790; regulation of catalytic activity; biological_process GO:0006508; proteolysis; biological_process}	{XM_015916361.1; PREDICTED: Acropora digitifera cathepsin B-like (LOC107350137), mRNA}	{PF08127:Peptidase family C1 propeptide PF03051:Peptidase C1-like family PF00112:Papain family cysteine protease}	{XP_005107685.1; PREDICTED: cathepsin B [Aplysia californica]}	{sp|P43157|CYSP_SCHJA; Cathepsin B-like cysteine proteinase OS=Schistosoma japonicum GN=CATB PE=2 SV=1}	{crg:105328916; K01363 CTSB cathepsin B 3.4.22.1 ko04142; Cellular Processes; Transport and catabolism; Lysosome | ko04140; Cellular Processes; Transport and catabolism; Autophagy - animal | ko04210; Cellular Processes; Cell growth and death; Apoptosis | ko04621; Organismal Systems; Immune system; NOD-like receptor signaling pathway | ko04612; Organismal Systems; Immune system; Antigen processing…	{Hs4503139; KOG1543 Cysteine proteinase Cathepsin L O Posttranslational modification, protein turnover, chaperones ;}	{GO:0004197; cysteine-type endopeptidase activity; molecular_function GO:0006508; proteolysis; biological_process GO:0050790; regulation of catalytic activity; biological_process GO:0008234; cysteine-type peptidase activity; molecular_function}	{NA}	{PF08127:Peptidase family C1 propeptide PF00112:Papain family cysteine protease PF03051:Peptidase C1-like family}	0	0	Up
OG109	transcript_HQ_E4_1_transcript23825/f3p0/1376	transcript_HQ_E3_1_transcript8491/f3p0/1443	2172.24	2208.31	2170.81	6.71841	7.86263	7.18204	2183.78	7.25436	8.23377	{XP_015753791.1; PREDICTED: actin, cytoplasmic [Acropora digitifera]}	{sp|Q964E3|ACTC_BIOAL; Actin, cytoplasmic OS=Biomphalaria alexandrina PE=3 SV=1}	{adf:107333483; K05692 ACTB_G1 actin beta/gamma 1 - ko04015; Environmental Information Processing; Signal transduction; Rap1 signaling pathway | ko04390; Environmental Information Processing; Signal transduction; Hippo signaling pathway | ko04391; Environmental Information Processing; Signal transduction; Hippo signaling pathway - fly | ko04145; Cellular Processes; Transport and catabolism; Phago…	{7290649; KOG0676 Actin and related proteins Z Cytoskeleton ;}	{NA}	{AB086826.1; Galaxea fascicularis LGfact mRNA for actin, complete cds}	{NA}	{BAK00999.1; predicted protein [Hordeum vulgare subsp. vulgare]}	{sp|P02576|ACTA_PHYPO; Actin, plasmodial isoform OS=Physarum polycephalum GN=ARDA PE=1 SV=2}	{dpp:DICPUDRAFT_72679; K10355 ACTF actin, other eukaryote - -}	{Hs4501887; KOG0676 Actin and related proteins Z Cytoskeleton ;}	{NA}	{XM_004336600.1; Acanthamoeba castellanii str. Neff Actin1 (ACA1_066760) mRNA, complete cds}	{NA}	0	0	Up
OG110	transcript_HQ_E4_1_transcript24349/f2p0/1374	transcript_HQ_E3_1_transcript11108/f137p0/1059	1283.55	1333.46	1342.9	5.75647	3.82444	3.72573	1319.97	4.43555	8.21718	{XP_015776027.1; PREDICTED: 60S ribosomal protein L3-like [Acropora digitifera]}	{sp|P27659|RL3_MOUSE; 60S ribosomal protein L3 OS=Mus musculus GN=Rpl3 PE=1 SV=3}	{nve:NEMVE_v1g237519; K02925 RP-L3e, RPL3 large subunit ribosomal protein L3e - ko03010; Genetic Information Processing; Translation; Ribosome}	{Hs4506649; KOG0746 60S ribosomal protein L3 and related proteins J Translation, ribosomal structure and biogenesis ;}	{GO:0005840; ribosome; cellular_component GO:0006412; translation; biological_process GO:0005622; intracellular; cellular_component GO:0003735; structural constituent of ribosome; molecular_function}	{XM_015920541.1; PREDICTED: Acropora digitifera 60S ribosomal protein L3-like (LOC107354118), mRNA}	{PF00297:Ribosomal protein L3}	{XP_019490698.1; PREDICTED: 60S ribosomal protein L3-like, partial [Hipposideros armiger]}	{sp|P21531|RL3_RAT; 60S ribosomal protein L3 OS=Rattus norvegicus GN=Rpl3 PE=1 SV=3}	{hst:105184450; K02925 RP-L3e, RPL3 large subunit ribosomal protein L3e - ko03010; Genetic Information Processing; Translation; Ribosome}	{Hs4506649; KOG0746 60S ribosomal protein L3 and related proteins J Translation, ribosomal structure and biogenesis ;}	{GO:0005622; intracellular; cellular_component GO:0005840; ribosome; cellular_component GO:0006412; translation; biological_process GO:0003735; structural constituent of ribosome; molecular_function}	{AY961520.1; Lysiphlebus testaceipes ribosomal protein L3 variant 1 (RpL3) mRNA, complete cds}	{PF00297:Ribosomal protein L3}	0	0	Up
OG111	transcript_HQ_E4_1_transcript24834/f2p0/1395	transcript_HQ_E3_1_transcript8849/f18p0/1441	143.338	151.284	144.511	0.44492	0.690711	0.346361	146.378	0.493997	8.21098	{XP_015750302.1; PREDICTED: LOW QUALITY PROTEIN: argininosuccinate synthase-like [Acropora digitifera]}	{sp|Q66I24|ASSY_DANRE; Argininosuccinate synthase OS=Danio rerio GN=ass1 PE=2 SV=1}	{mze:101465299; K01940 argG, ASS1 argininosuccinate synthase 6.3.4.5 ko01230; Metabolism; Global and overview maps; Biosynthesis of amino acids | ko00250; Metabolism; Amino acid metabolism; Alanine, aspartate and glutamate metabolism | ko00220; Metabolism; Amino acid metabolism; Arginine biosynthesis | ko05418; Human Diseases; Cardiovascular diseases; Fluid shear stress and atherosclerosis}	{Hs16950633; KOG1706 Argininosuccinate synthase E Amino acid transport and metabolism ;}	{GO:0004055; argininosuccinate synthase activity; molecular_function GO:0006529; asparagine biosynthetic process; biological_process GO:0004066; asparagine synthase (glutamine-hydrolyzing) activity; molecular_function GO:0006526; arginine biosynthetic process; biological_process GO:0005524; ATP binding; molecular_function}	{XM_015894816.1; PREDICTED: Acropora digitifera argininosuccinate synthase-like (LOC107330173), mRNA}	{PF00764:Arginosuccinate synthase PF00733:Asparagine synthase}	{XP_015753159.1; PREDICTED: argininosuccinate synthase-like, partial [Acropora digitifera]}	{sp|Q66I24|ASSY_DANRE; Argininosuccinate synthase OS=Danio rerio GN=ass1 PE=2 SV=1}	{adf:107332923; K01940 argG, ASS1 argininosuccinate synthase 6.3.4.5 ko01230; Metabolism; Global and overview maps; Biosynthesis of amino acids | ko00250; Metabolism; Amino acid metabolism; Alanine, aspartate and glutamate metabolism | ko00220; Metabolism; Amino acid metabolism; Arginine biosynthesis | ko05418; Human Diseases; Cardiovascular diseases; Fluid shear stress and atherosclerosis}	{Hs16950633; KOG1706 Argininosuccinate synthase E Amino acid transport and metabolism ;}	{GO:0004055; argininosuccinate synthase activity; molecular_function GO:0006526; arginine biosynthetic process; biological_process GO:0005524; ATP binding; molecular_function}	{XM_015894816.1; PREDICTED: Acropora digitifera argininosuccinate synthase-like (LOC107330173), mRNA}	{PF00764:Arginosuccinate synthase}	0	0	Up
OG112	transcript_HQ_E4_1_transcript919/f2p0/3397	transcript_HQ_E3_1_transcript3370/f3p0/1977	56.0583	51.7744	54.1214	0.227914	0.158757	0.160787	53.9847	0.182486	8.20862	{XP_015762391.1; PREDICTED: probable ATP-dependent RNA helicase DDX5 isoform X2 [Acropora digitifera]}	{sp|Q92841|DDX17_HUMAN; Probable ATP-dependent RNA helicase DDX17 OS=Homo sapiens GN=DDX17 PE=1 SV=2}	{nve:NEMVE_v1g114611; K12823 DDX5, DBP2 ATP-dependent RNA helicase DDX5/DBP2 3.6.4.13 ko03040; Genetic Information Processing; Transcription; Spliceosome | ko05202; Human Diseases; Cancers: Overview; Transcriptional misregulation in cancer | ko05205; Human Diseases; Cancers: Overview; Proteoglycans in cancer}	{Hs4758138; KOG0331 ATP-dependent RNA helicase A RNA processing and modification ;}	{GO:0043547; positive regulation of GTPase activity; biological_process GO:0005524; ATP binding; molecular_function GO:0016787; hydrolase activity; molecular_function GO:0005096; GTPase activator activity; molecular_function GO:0003677; DNA binding; molecular_function GO:0003676; nucleic acid binding; molecular_function}	{XM_015906904.1; PREDICTED: Acropora digitifera probable ATP-dependent RNA helicase DDX5 (LOC107341476), transcript variant X1, mRNA}	{PF04851:Type III restriction enzyme, res subunit PF03542:Tuberin PF00270:DEAD/DEAH box helicase}	{ELT93774.1; hypothetical protein CAPTEDRAFT_221337 [Capitella teleta]}	{sp|Q5R4I9|DDX5_PONAB; Probable ATP-dependent RNA helicase DDX5 OS=Pongo abelii GN=DDX5 PE=2 SV=1}	{bfo:BRAFLDRAFT_64339; K13178 DDX17 ATP-dependent RNA helicase DDX17 3.6.4.13 -}	{Hs4758138; KOG0331 ATP-dependent RNA helicase A RNA processing and modification ;}	{NA}	{AK257798.1; Gryllus bimaculatus mRNA, GBcontig04659}	{NA}	0	0	Up
OG113	transcript_HQ_E4_1_transcript16123/f2p0/1742	transcript_HQ_E3_1_transcript5101/f2p0/1762	489.315	493.851	491.148	1.31708	2.00036	1.80665	491.438	1.70803	8.16853	{XP_001639319.1; predicted protein [Nematostella vectensis]}	{sp|P51893|SAHHA_XENLA; Adenosylhomocysteinase A OS=Xenopus laevis GN=ahcy-a PE=2 SV=1}	{soc:105204797; K01251 E3.3.1.1, ahcY adenosylhomocysteinase 3.3.1.1 ko00270; Metabolism; Amino acid metabolism; Cysteine and methionine metabolism}	{7293068; KOG1370 S-adenosylhomocysteine hydrolase H Coenzyme transport and metabolism ;}	{GO:0006813; potassium ion transport; biological_process GO:0006779; porphyrin biosynthetic process; biological_process GO:0019354; siroheme biosynthetic process; biological_process GO:0043115; precorrin-2 dehydrogenase activity; molecular_function GO:0051287; NAD binding; molecular_function GO:0016491; oxidoreductase activity; molecular_function GO:0055114; oxidation-reduction process; biologica…	{XM_015924813.1; PREDICTED: Acropora digitifera adenosylhomocysteinase A-like (LOC107358184), partial mRNA}	{PF02254:TrkA-N domain PF00208:Glutamate/Leucine/Phenylalanine/Valine dehydrogenase PF02826:D-isomer specific 2-hydroxyacid dehydrogenase, NAD binding domain PF13241:Putative NAD(P)-binding}	{XP_005103514.1; PREDICTED: adenosylhomocysteinase A-like [Aplysia californica]}	{sp|Q27580|SAHH_DROME; Adenosylhomocysteinase OS=Drosophila melanogaster GN=Ahcy13 PE=2 SV=2}	{hro:HELRODRAFT_185575; K01251 E3.3.1.1, ahcY adenosylhomocysteinase 3.3.1.1 ko00270; Metabolism; Amino acid metabolism; Cysteine and methionine metabolism}	{7293068; KOG1370 S-adenosylhomocysteine hydrolase H Coenzyme transport and metabolism ;}	{GO:0019354; siroheme biosynthetic process; biological_process GO:0006779; porphyrin biosynthetic process; biological_process GO:0051287; NAD binding; molecular_function GO:0006813; potassium ion transport; biological_process GO:0055114; oxidation-reduction process; biological_process GO:0016491; oxidoreductase activity; molecular_function GO:0043115; precorrin-2 dehydrogenase activity; molecular…	{XM_011413703.2; PREDICTED: Crassostrea gigas adenosylhomocysteinase A (LOC105317162), mRNA}	{PF00148:Nitrogenase component 1 type Oxidoreductase PF13241:Putative NAD(P)-binding PF02826:D-isomer specific 2-hydroxyacid dehydrogenase, NAD binding domain PF02254:TrkA-N domain PF00208:Glutamate/Leucine/Phenylalanine/Valine dehydrogenase}	0	0	Up
OG114	transcript_HQ_E4_1_transcript13152/f4p0/1912	transcript_HQ_E3_1_transcript4362/f44p0/1737	437.245	449.636	440.554	1.65386	1.87081	1.26104	442.479	1.59524	8.11569	{KXJ16989.1; ATP synthase subunit beta, mitochondrial [Exaiptasia pallida]}	{sp|Q5ZLC5|ATPB_CHICK; ATP synthase subunit beta, mitochondrial OS=Gallus gallus GN=ATP5B PE=1 SV=1}	{bter:100646360; K02133 ATPeF1B, ATP5B, ATP2 F-type H+-transporting ATPase subunit beta 3.6.3.14 ko00190; Metabolism; Energy metabolism; Oxidative phosphorylation | ko05010; Human Diseases; Neurodegenerative diseases; Alzheimer's disease | ko05012; Human Diseases; Neurodegenerative diseases; Parkinson's disease | ko05016; Human Diseases; Neurodegenerative diseases; Huntington's disease; bter:1006…	{7304361; KOG1350 F0F1-type ATP synthase, beta subunit C Energy production and conversion ;}	{GO:0003924; GTPase activity; molecular_function GO:0005524; ATP binding; molecular_function GO:0005525; GTP binding; molecular_function GO:0046034; ATP metabolic process; biological_process GO:0043531; ADP binding; molecular_function GO:0015992; proton transport; biological_process}	{XM_003440860.4; PREDICTED: Oreochromis niloticus ATP synthase subunit beta, mitochondrial (LOC100693141), mRNA}	{PF00931:NB-ARC domain PF00004:ATPase family associated with various cellular activities (AAA) PF03193:Protein of unknown function, DUF258 PF00006:ATP synthase alpha/beta family, nucleotide-binding domain PF01637:ATPase domain predominantly from Archaea PF02874:ATP synthase alpha/beta family, beta-barrel domain}	{XP_001691632.1; beta subunit of mitochondrial ATP synthase [Chlamydomonas reinhardtii]}	{sp|P38482|ATPBM_CHLRE; ATP synthase subunit beta, mitochondrial OS=Chlamydomonas reinhardtii GN=ATP2 PE=1 SV=1}	{cre:CHLREDRAFT_78348; K02133 ATPeF1B, ATP5B, ATP2 F-type H+-transporting ATPase subunit beta 3.6.3.14 ko00190; Metabolism; Energy metabolism; Oxidative phosphorylation | ko05010; Human Diseases; Neurodegenerative diseases; Alzheimer's disease | ko05012; Human Diseases; Neurodegenerative diseases; Parkinson's disease | ko05016; Human Diseases; Neurodegenerative diseases; Huntington's disease}	{7304361; KOG1350 F0F1-type ATP synthase, beta subunit C Energy production and conversion ;}	{GO:0005524; ATP binding; molecular_function}	{XM_014658717.1; PREDICTED: Vigna radiata var. radiata ATP synthase subunit beta, mitochondrial (LOC106772349), mRNA}	{PF00006:ATP synthase alpha/beta family, nucleotide-binding domain}	0	0	Up
OG115	transcript_HQ_E4_1_transcript10142/f2p0/2067	transcript_HQ_E3_1_transcript1087/f18p0/2516	61.2488	58.2446	61.1488	0.245754	0.243273	0.164032	60.2141	0.217686	8.11171	{XP_015774511.1; PREDICTED: ornithine decarboxylase-like [Acropora digitifera]}	{sp|P09057|DCOR_RAT; Ornithine decarboxylase OS=Rattus norvegicus GN=Odc1 PE=1 SV=1}	{tad:TRIADDRAFT_27475; K01581 E4.1.1.17, ODC1, speC, speF ornithine decarboxylase 4.1.1.17 ko00330; Metabolism; Amino acid metabolism; Arginine and proline metabolism | ko00480; Metabolism; Metabolism of other amino acids; Glutathione metabolism}	{Hs4505489; KOG0622 Ornithine decarboxylase E Amino acid transport and metabolism ;}	{GO:0003824; NA}	{XM_015919025.1; PREDICTED: Acropora digitifera ornithine decarboxylase-like (LOC107352719), transcript variant X1, mRNA}	{PF02784:Pyridoxal-dependent decarboxylase, pyridoxal binding domain PF00278:Pyridoxal-dependent decarboxylase, C-terminal sheet domain}	{EFX63336.1; hypothetical protein DAPPUDRAFT_204767 [Daphnia pulex]}	{sp|P00860|DCOR_MOUSE; Ornithine decarboxylase OS=Mus musculus GN=Odc1 PE=1 SV=2}	{nvi:100120787; K01581 E4.1.1.17, ODC1, speC, speF ornithine decarboxylase 4.1.1.17 ko00330; Metabolism; Amino acid metabolism; Arginine and proline metabolism | ko00480; Metabolism; Metabolism of other amino acids; Glutathione metabolism}	{Hs4505489; KOG0622 Ornithine decarboxylase E Amino acid transport and metabolism ;}	{GO:0003824; NA}	{NA}	{PF00278:Pyridoxal-dependent decarboxylase, C-terminal sheet domain PF02784:Pyridoxal-dependent decarboxylase, pyridoxal binding domain}	0	0	Up
OG116	transcript_HQ_E4_1_transcript29769/f2p0/957	transcript_HQ_E3_1_transcript25637/f13p0/489	1735.91	1746.39	1680.73	7.4179	6.60657	5.30475	1721.01	6.44307	8.06129	{XP_015765350.1; PREDICTED: 60S ribosomal protein L14-like, partial [Acropora digitifera]}	{sp|O46160|RL14_LUMRU; 60S ribosomal protein L14 OS=Lumbricus rubellus GN=RPL14 PE=3 SV=1}	{tad:TRIADDRAFT_37572; K02875 RP-L14e, RPL14 large subunit ribosomal protein L14e - ko03010; Genetic Information Processing; Translation; Ribosome}	{Hs16753225; KOG3421 60S ribosomal protein L14 J Translation, ribosomal structure and biogenesis ;}	{GO:0005840; ribosome; cellular_component GO:0006412; translation; biological_process GO:0003735; structural constituent of ribosome; molecular_function GO:0005622; intracellular; cellular_component}	{NA}	{PF01929:Ribosomal protein L14}	{KDR14254.1; 60S ribosomal protein L14 [Zootermopsis nevadensis]}	{sp|O46160|RL14_LUMRU; 60S ribosomal protein L14 OS=Lumbricus rubellus GN=RPL14 PE=3 SV=1}	{dwi:Dwil_GK13073; K02875 RP-L14e, RPL14 large subunit ribosomal protein L14e - ko03010; Genetic Information Processing; Translation; Ribosome}	{7295067; KOG3421 60S ribosomal protein L14 J Translation, ribosomal structure and biogenesis ;}	{GO:0005622; intracellular; cellular_component GO:0005840; ribosome; cellular_component GO:0006412; translation; biological_process GO:0003735; structural constituent of ribosome; molecular_function}	{NA}	{PF01929:Ribosomal protein L14}	0	0	Up
OG117	transcript_HQ_E4_1_transcript20031/f2p0/1583	transcript_HQ_E3_1_transcript6416/f3p0/1637	18.7018	20.1435	19.6737	0.134158	0.0851768	0	19.5063	0.0731116	8.05963	{XP_015750507.1; PREDICTED: uncharacterized protein LOC107330401 [Acropora digitifera]}	{NA}	{bfo:BRAFLDRAFT_77206; - - - - -}	{NA}	{GO:0005524; ATP binding; molecular_function}	{NA}	{PF04326:Putative DNA-binding domain}	{XP_015766969.1; PREDICTED: uncharacterized protein LOC107345749 [Acropora digitifera]}	{NA}	{bfo:BRAFLDRAFT_77206; - - - - -}	{NA}	{NA}	{NA}	{NA}	2.94904e-151	2.28272e-168	Up
OG118	transcript_HQ_E4_1_transcript7352/f2p0/2241	transcript_HQ_E3_1_transcript2556/f2p0/2115	103.534	98.4051	102.757	0.391969	0.348457	0.405945	101.565	0.382124	8.05415	{XP_014613282.1; PREDICTED: calmodulin isoform X1 [Polistes canadensis]}	{sp|Q95NR9|CALM_METSE; Calmodulin OS=Metridium senile PE=1 SV=3}	{nve:NEMVE_v1g239788; K02183 CALM calmodulin - ko04014; Environmental Information Processing; Signal transduction; Ras signaling pathway | ko04015; Environmental Information Processing; Signal transduction; Rap1 signaling pathway | ko04016; Environmental Information Processing; Signal transduction; MAPK signaling pathway - plant | ko04371; Environmental Information Processing; Signal transduction…	{7303485; KOG0027 Calmodulin and related proteins (EF-Hand superfamily) T Signal transduction mechanisms ;}	{GO:0006351; transcription, DNA-dependent; biological_process GO:0016020; membrane; cellular_component GO:0005578; proteinaceous extracellular matrix; cellular_component GO:0015159; polysaccharide transmembrane transporter activity; molecular_function GO:0015774; polysaccharide transport; biological_process GO:0005509; calcium ion binding; molecular_function GO:0005515; protein binding; molecular…	{GQ403698.1; Chlamys farreri calmodulin-1 (cam) mRNA, complete cds}	{PF00036:EF hand PF13202:EF hand PF13405:EF-hand domain PF03874:RNA polymerase Rpb4 PF02563:Polysaccharide biosynthesis/export protein PF10591:Secreted protein acidic and rich in cysteine Ca binding region PF13833:EF-hand domain pair PF12763:Cytoskeletal-regulatory complex EF hand PF13499:EF-hand domain pair}	{JAV15022.1; putative calmodulin isoform x3, partial [Haematobia irritans]}	{sp|P62148|CALM1_BRALA; Calmodulin-1 OS=Branchiostoma lanceolatum PE=2 SV=2}	{bter:100649704; K02183 CALM calmodulin - ko04014; Environmental Information Processing; Signal transduction; Ras signaling pathway | ko04015; Environmental Information Processing; Signal transduction; Rap1 signaling pathway | ko04016; Environmental Information Processing; Signal transduction; MAPK signaling pathway - plant | ko04371; Environmental Information Processing; Signal transduction; Ape…	{7303485; KOG0027 Calmodulin and related proteins (EF-Hand superfamily) T Signal transduction mechanisms ;}	{GO:0016020; membrane; cellular_component GO:0005515; protein binding; molecular_function GO:0007165; signal transduction; biological_process GO:0003899; DNA-directed RNA polymerase activity; molecular_function GO:0005578; proteinaceous extracellular matrix; cellular_component GO:0015159; polysaccharide transmembrane transporter activity; molecular_function GO:0005509; calcium ion binding; molecu…	{XM_008548367.1; PREDICTED: Microplitis demolitor calmodulin (LOC103570581), mRNA}	{PF13499:EF-hand domain pair PF13833:EF-hand domain pair PF13202:EF hand PF02563:Polysaccharide biosynthesis/export protein PF10591:Secreted protein acidic and rich in cysteine Ca binding region PF13405:EF-hand domain PF00036:EF hand PF03874:RNA polymerase Rpb4 PF12763:Cytoskeletal-regulatory complex EF hand}	0	0	Up
OG119	transcript_HQ_E4_1_transcript26008/f2p0/1279	transcript_HQ_E3_1_transcript537/f11p0/2844	83.6164	85.4125	85.0022	0.332298	0.187782	0.463077	84.677	0.327719	8.01337	{XP_002739493.1; PREDICTED: rab GDP dissociation inhibitor beta-like [Saccoglossus kowalevskii]}	{sp|P50398|GDIA_RAT; Rab GDP dissociation inhibitor alpha OS=Rattus norvegicus GN=Gdi1 PE=1 SV=1}	{tca:656679; K17255 GDI1_2 Rab GDP dissociation inhibitor - -}	{7297522; KOG1439 RAB proteins geranylgeranyltransferase component A (RAB escort protein) O Posttranslational modification, protein turnover, chaperones ;}	{GO:0005092; GDP-dissociation inhibitor activity; molecular_function GO:0055114; oxidation-reduction process; biological_process GO:0016491; oxidoreductase activity; molecular_function GO:0007264; small GTPase mediated signal transduction; biological_process}	{XM_015924655.1; PREDICTED: Acropora digitifera rab GDP dissociation inhibitor alpha-like (LOC107358029), mRNA}	{PF01593:Flavin containing amine oxidoreductase PF00996:GDP dissociation inhibitor}	{XP_005847470.1; hypothetical protein CHLNCDRAFT_35621 [Chlorella variabilis]}	{sp|Q9LXC0|GDI_ARATH; Guanosine nucleotide diphosphate dissociation inhibitor At5g09550 OS=Arabidopsis thaliana GN=At5g09550 PE=3 SV=1}	{cvr:CHLNCDRAFT_35621; K17255 GDI1_2 Rab GDP dissociation inhibitor - -}	{At3g59920; KOG1439 RAB proteins geranylgeranyltransferase component A (RAB escort protein) O Posttranslational modification, protein turnover, chaperones ;}	{GO:0005092; GDP-dissociation inhibitor activity; molecular_function GO:0007264; small GTPase mediated signal transduction; biological_process}	{NA}	{PF00996:GDP dissociation inhibitor}	0	0	Up
OG120	transcript_HQ_E4_1_transcript13112/f2p0/1889	transcript_HQ_E3_1_transcript5787/f22p0/1682	110.432	112.833	110.51	0.512971	0.232102	0.625772	111.259	0.456948	7.92767	{XP_015763870.1; PREDICTED: zinc finger protein 36, C3H1 type-like 1 [Acropora digitifera]}	{sp|P23950|TISB_MOUSE; mRNA decay activator protein ZFP36L1 OS=Mus musculus GN=Zfp36l1 PE=1 SV=1}	{phd:102336888; K18753 ZFP36L butyrate response factor 1 - -}	{Hs15812180; KOG1677 CCCH-type Zn-finger protein R General function prediction only ;}	{GO:0046872; metal ion binding; molecular_function GO:0000166; nucleotide binding; molecular_function GO:0015833; peptide transport; biological_process GO:0005524; ATP binding; molecular_function}	{XM_015908384.1; PREDICTED: Acropora digitifera zinc finger protein 36, C3H1 type-like 1 (LOC107342870), mRNA}	{PF00642:Zinc finger C-x8-C-x5-C-x3-H type (and similar) PF08352:Oligopeptide/dipeptide transporter, C-terminal region}	{XP_001703693.1; RNA binding protein [Chlamydomonas reinhardtii]}	{NA}	{csl:COCSUDRAFT_54465; - - - - -}	{NA}	{GO:0005515; protein binding; molecular_function GO:0046872; metal ion binding; molecular_function}	{NA}	{PF00397:WW domain PF00642:Zinc finger C-x8-C-x5-C-x3-H type (and similar)}	0	0	Up
OG121	transcript_HQ_E4_1_transcript15692/f2p0/1737	transcript_HQ_E3_1_transcript1763/f6p0/2327	41.4485	40.7541	40.8887	0.264332	0.170834	0.0863284	41.0304	0.173832	7.88286	{XP_001629102.1; predicted protein [Nematostella vectensis]}	{sp|P08059|G6PI_PIG; Glucose-6-phosphate isomerase OS=Sus scrofa GN=GPI PE=1 SV=3}	{cpic:101934317; K01810 GPI, pgi glucose-6-phosphate isomerase 5.3.1.9 ko01200; Metabolism; Global and overview maps; Carbon metabolism | ko00010; Metabolism; Carbohydrate metabolism; Glycolysis / Gluconeogenesis | ko00030; Metabolism; Carbohydrate metabolism; Pentose phosphate pathway | ko00500; Metabolism; Carbohydrate metabolism; Starch and sucrose metabolism | ko00520; Metabolism; Carbohydrat…	{Hs18201905; KOG2446 Glucose-6-phosphate isomerase G Carbohydrate transport and metabolism ;}	{GO:0006096; glycolysis; biological_process GO:0006094; gluconeogenesis; biological_process GO:0004347; glucose-6-phosphate isomerase activity; molecular_function}	{XM_015922327.1; PREDICTED: Acropora digitifera glucose-6-phosphate isomerase-like (LOC107355739), mRNA}	{PF00342:Phosphoglucose isomerase}	{WP_016481560.1; glucose-6-phosphate isomerase [Chthonomonas calidirosea]}	{sp|Q7MZB4|G6PI_PHOLL; Glucose-6-phosphate isomerase OS=Photorhabdus luminescens subsp. laumondii (strain DSM 15139 / CIP 105565 / TT01) GN=pgi PE=3 SV=1}	{ccz:CCALI_00158; K01810 GPI, pgi glucose-6-phosphate isomerase 5.3.1.9 ko01200; Metabolism; Global and overview maps; Carbon metabolism | ko00010; Metabolism; Carbohydrate metabolism; Glycolysis / Gluconeogenesis | ko00030; Metabolism; Carbohydrate metabolism; Pentose phosphate pathway | ko00500; Metabolism; Carbohydrate metabolism; Starch and sucrose metabolism | ko00520; Metabolism; Carbohydra…	{Hs18201905; KOG2446 Glucose-6-phosphate isomerase G Carbohydrate transport and metabolism ;}	{GO:0004347; glucose-6-phosphate isomerase activity; molecular_function GO:0006096; glycolysis; biological_process GO:0006094; gluconeogenesis; biological_process}	{JN191714.1; Hyphantria cunea clone b-4 phosphoglucose isomerase (pgi) mRNA, complete cds}	{PF00342:Phosphoglucose isomerase}	0	0	Up
OG122	transcript_HQ_E4_1_transcript12201/f2p0/1941	transcript_HQ_E3_1_transcript3720/f3p0/1938	31.5367	32.259	29.2711	0.0330744	0.336729	0.0252212	31.0223	0.131675	7.88018	{XP_001630626.1; predicted protein [Nematostella vectensis]}	{sp|Q5ZHN3|WIPI2_CHICK; WD repeat domain phosphoinositide-interacting protein 2 OS=Gallus gallus GN=WIPI2 PE=2 SV=1}	{bfo:BRAFLDRAFT_275183; K17908 WIPI, ATG18 autophagy-related protein 18 - ko04140; Cellular Processes; Transport and catabolism; Autophagy - animal | ko04138; Cellular Processes; Transport and catabolism; Autophagy - yeast}	{Hs7661580; KOG2110 Uncharacterized conserved protein, contains WD40 repeats S Function unknown ;}	{GO:0005515; protein binding; molecular_function}	{XM_015921503.1; PREDICTED: Acropora digitifera WD repeat domain phosphoinositide-interacting protein 2-like (LOC107354996), mRNA}	{PF00400:WD domain, G-beta repeat}	{XP_002955876.1; hypothetical protein VOLCADRAFT_42684 [Volvox carteri f. nagariensis]}	{sp|Q93VB2|AT18A_ARATH; Autophagy-related protein 18a OS=Arabidopsis thaliana GN=ATG18A PE=1 SV=1}	{vcn:VOLCADRAFT_42684; - - - - -}	{At3g62770; KOG2111 Uncharacterized conserved protein, contains WD40 repeats S Function unknown ;}	{GO:0005515; protein binding; molecular_function}	{XM_003521504.3; PREDICTED: Glycine max autophagy-related protein 18a-like (LOC100781692), mRNA}	{PF00400:WD domain, G-beta repeat}	7.85558e-304	0	Up
OG123	transcript_HQ_E4_1_transcript9715/f4p0/2091	transcript_HQ_E3_1_transcript5415/f32p0/1668	754.915	776.74	776.329	2.72485	3.78354	3.39653	769.328	3.30164	7.86427	{XP_005101905.1; PREDICTED: tubulin beta-4B chain [Aplysia californica]}	{sp|P68372|TBB4B_MOUSE; Tubulin beta-4B chain OS=Mus musculus GN=Tubb4b PE=1 SV=1}	{adf:107327202; K07375 TUBB tubulin beta - ko04145; Cellular Processes; Transport and catabolism; Phagosome | ko04540; Cellular Processes; Cellular community - eukaryotes; Gap junction | ko05130; Human Diseases; Infectious diseases: Bacterial; Pathogenic Escherichia coli infection}	{Hs5174735; KOG1375 Beta tubulin Z Cytoskeleton ;}	{GO:0003924; GTPase activity; molecular_function}	{XM_015891981.1; PREDICTED: Acropora digitifera tubulin beta-4B chain (LOC107327202), transcript variant X5, mRNA}	{PF00091:Tubulin/FtsZ family, GTPase domain}	{XP_015757384.1; PREDICTED: tubulin epsilon chain-like [Acropora digitifera]}	{sp|Q9UJT0|TBE_HUMAN; Tubulin epsilon chain OS=Homo sapiens GN=TUBE1 PE=2 SV=1}	{adf:107336831; K10391 TUBE tubulin epsilon - -}	{Hs7705915; KOG1375 Beta tubulin Z Cytoskeleton ;}	{GO:0003924; GTPase activity; molecular_function}	{XM_015901899.1; PREDICTED: Acropora digitifera tubulin epsilon chain-like (LOC107336831), transcript variant X3, mRNA}	{PF00091:Tubulin/FtsZ family, GTPase domain}	0	0	Up
OG124	transcript_HQ_E4_1_transcript26019/f2p0/1225	transcript_HQ_E3_1_transcript4717/f4p0/1787	34.8577	32.5358	36.7994	0.117723	0	0.357757	34.7309	0.158493	7.77566	{XP_015771991.1; PREDICTED: ubiquitin fusion degradation protein 1 homolog isoform X1 [Acropora digitifera]}	{sp|Q9VTF9|UFD1_DROME; Ubiquitin fusion degradation protein 1 homolog OS=Drosophila melanogaster GN=Ufd1-like PE=2 SV=1}	{adf:107350247; K14016 UFD1 ubiquitin fusion degradation protein 1 - ko04141; Genetic Information Processing; Folding, sorting and degradation; Protein processing in endoplasmic reticulum}	{7294755; KOG1816 Ubiquitin fusion-degradation protein O Posttranslational modification, protein turnover, chaperones ;}	{GO:0006511; ubiquitin-dependent protein catabolic process; biological_process}	{XM_015916505.1; PREDICTED: Acropora digitifera ubiquitin fusion degradation protein 1 homolog (LOC107350247), transcript variant X1, mRNA}	{PF03152:Ubiquitin fusion degradation protein UFD1}	{ACM48192.1; ubiquitin fusion degradation 1 protein [Triticum aestivum]}	{sp|Q55BK0|UFD1_DICDI; Ubiquitin fusion degradation protein 1 homolog OS=Dictyostelium discoideum GN=ufd1 PE=3 SV=1}	{ats:F775_09027; K14016 UFD1 ubiquitin fusion degradation protein 1 - ko04141; Genetic Information Processing; Folding, sorting and degradation; Protein processing in endoplasmic reticulum}	{At2g21270; KOG1816 Ubiquitin fusion-degradation protein O Posttranslational modification, protein turnover, chaperones ;}	{GO:0006511; ubiquitin-dependent protein catabolic process; biological_process}	{NA}	{PF03152:Ubiquitin fusion degradation protein UFD1}	1.88178e-227	2.69151e-255	Up
OG125	transcript_HQ_E4_1_transcript16344/f4p0/1730	transcript_HQ_E3_1_transcript4206/f4p0/1870	461.42	463.665	462.979	2.80802	1.50209	2.34219	462.688	2.21744	7.705	{XP_015747571.1; PREDICTED: legumain-like [Acropora digitifera]}	{sp|Q9R0J8|LGMN_RAT; Legumain OS=Rattus norvegicus GN=Lgmn PE=1 SV=1}	{bfo:BRAFLDRAFT_280591; K01369 LGMN legumain 3.4.22.34 ko04142; Cellular Processes; Transport and catabolism; Lysosome | ko04612; Organismal Systems; Immune system; Antigen processing and presentation}	{Hs21914881; KOG1348 Asparaginyl peptidases O Posttranslational modification, protein turnover, chaperones ;}	{GO:0006508; proteolysis; biological_process GO:0008233; peptidase activity; molecular_function}	{XM_015892085.1; PREDICTED: Acropora digitifera legumain-like (LOC107327341), mRNA}	{PF01650:Peptidase C13 family}	{EJY80671.1; Hemoglobinase-type cysteine proteinase [Oxytricha trifallax]}	{sp|Q39119|VPEG_ARATH; Vacuolar-processing enzyme gamma-isozyme OS=Arabidopsis thaliana GN=At4g32940 PE=2 SV=2}	{spar:SPRG_06015; K01369 LGMN legumain 3.4.22.34 ko04142; Cellular Processes; Transport and catabolism; Lysosome | ko04612; Organismal Systems; Immune system; Antigen processing and presentation; spar:SPRG_06015; K01369 LGMN legumain 3.4.22.34 ko04142; Cellular Processes; Transport and catabolism; Lysosome | ko04612; Organismal Systems; Immune system; Antigen processing and presentation}	{At4g32940; KOG1348 Asparaginyl peptidases O Posttranslational modification, protein turnover, chaperones ;}	{GO:0006508; proteolysis; biological_process GO:0008233; peptidase activity; molecular_function}	{XM_014393912.1; PREDICTED: Cimex lectularius legumain-like (LOC106666612), transcript variant X2, mRNA}	{PF01650:Peptidase C13 family}	0	0	Up
OG126	transcript_HQ_E4_1_transcript27698/f2p0/1176	transcript_HQ_E3_1_transcript19056/f3p0/892	663.052	665.818	654.8	3.21392	3.98063	3.05091	661.223	3.41515	7.59704	{XP_015756550.1; PREDICTED: ATP synthase lipid-binding protein, mitochondrial-like [Acropora digitifera]}	{sp|Q06055|AT5G2_HUMAN; ATP synthase F(0) complex subunit C2, mitochondrial OS=Homo sapiens GN=ATP5G2 PE=2 SV=1}	{adf:107336008; K02128 ATPeF0C, ATP5G, ATP9 F-type H+-transporting ATPase subunit c - ko00190; Metabolism; Energy metabolism; Oxidative phosphorylation | ko05010; Human Diseases; Neurodegenerative diseases; Alzheimer's disease | ko05012; Human Diseases; Neurodegenerative diseases; Parkinson's disease | ko05016; Human Diseases; Neurodegenerative diseases; Huntington's disease}	{Hs4885083; KOG3025 Mitochondrial F1F0-ATP synthase, subunit c/ATP9/proteolipid C Energy production and conversion ;}	{GO:0015078; hydrogen ion transmembrane transporter activity; molecular_function GO:0033177; proton-transporting two-sector ATPase complex, proton-transporting domain; cellular_component GO:0015991; ATP hydrolysis coupled proton transport; biological_process}	{XM_015901064.1; PREDICTED: Acropora digitifera ATP synthase lipid-binding protein, mitochondrial-like (LOC107336008), mRNA}	{PF00137:ATP synthase subunit C}	{JAN91425.1; ATP synthase lipid-binding protein, mitochondrial [Daphnia magna]}	{sp|Q9U505|AT5G_MANSE; ATP synthase lipid-binding protein, mitochondrial OS=Manduca sexta PE=2 SV=1}	{aag:AaeL_AAEL012740; K02128 ATPeF0C, ATP5G, ATP9 F-type H+-transporting ATPase subunit c - ko00190; Metabolism; Energy metabolism; Oxidative phosphorylation | ko05010; Human Diseases; Neurodegenerative diseases; Alzheimer's disease | ko05012; Human Diseases; Neurodegenerative diseases; Parkinson's disease | ko05016; Human Diseases; Neurodegenerative diseases; Huntington's disease}	{7302028; KOG3025 Mitochondrial F1F0-ATP synthase, subunit c/ATP9/proteolipid C Energy production and conversion ;}	{GO:0033177; proton-transporting two-sector ATPase complex, proton-transporting domain; cellular_component GO:0015078; hydrogen ion transmembrane transporter activity; molecular_function GO:0015991; ATP hydrolysis coupled proton transport; biological_process}	{XM_013244540.1; PREDICTED: Stomoxys calcitrans ATP synthase lipid-binding protein, mitochondrial (LOC106082178), transcript variant X3, mRNA}	{PF00137:ATP synthase subunit C}	0	0	Up
OG127	transcript_HQ_E4_1_transcript11478/f2p0/1973	transcript_HQ_E3_1_transcript518/f2p0/2931	16.3632	16.2959	16.4737	0.253897	0	0	16.3776	0.0846323	7.5963	{AFS65343.1; IkB kinase [Branchiostoma belcheri]}	{sp|Q28DZ1|IKKA_XENTR; Inhibitor of nuclear factor kappa-B kinase subunit alpha OS=Xenopus tropicalis GN=chuk PE=2 SV=1}	{lgi:LOTGIDRAFT_110348; - - - - -}	{Hs19923134; KOG4250 TANK binding protein kinase TBK1 T Signal transduction mechanisms ;}	{GO:0005524; ATP binding; molecular_function GO:0004672; protein kinase activity; molecular_function GO:0016773; phosphotransferase activity, alcohol group as acceptor; molecular_function GO:0005515; protein binding; molecular_function GO:0016020; membrane; cellular_component GO:0006468; protein phosphorylation; biological_process GO:0003677; DNA binding; molecular_function}	{XM_015912368.1; PREDICTED: Acropora digitifera inhibitor of nuclear factor kappa-B kinase subunit alpha-like (LOC107346562), mRNA}	{PF00240:Ubiquitin family PF06293:Lipopolysaccharide kinase (Kdo/WaaP) family PF14560:Ubiquitin-like domain PF07714:Protein tyrosine kinase PF00069:Protein kinase domain PF09905:Uncharacterized conserved protein (DUF2132)}	{XP_015767853.1; PREDICTED: inhibitor of nuclear factor kappa-B kinase subunit alpha-like [Acropora digitifera]}	{sp|Q28DZ1|IKKA_XENTR; Inhibitor of nuclear factor kappa-B kinase subunit alpha OS=Xenopus tropicalis GN=chuk PE=2 SV=1}	{cjo:107315625; K04467 IKBKA, IKKA, CHUK inhibitor of nuclear factor kappa-B kinase subunit alpha 2.7.11.10 ko04014; Environmental Information Processing; Signal transduction; Ras signaling pathway | ko04010; Environmental Information Processing; Signal transduction; MAPK signaling pathway | ko04064; Environmental Information Processing; Signal transduction; NF-kappa B signaling pathway | ko04668…	{Hs19923134; KOG4250 TANK binding protein kinase TBK1 T Signal transduction mechanisms ;}	{GO:0003677; DNA binding; molecular_function GO:0005515; protein binding; molecular_function}	{XM_015912367.1; PREDICTED: Acropora digitifera inhibitor of nuclear factor kappa-B kinase subunit alpha-like (LOC107346561), mRNA}	{PF14560:Ubiquitin-like domain PF09905:Uncharacterized conserved protein (DUF2132) PF00240:Ubiquitin family}	1.54012e-186	3.04692e-209	Up
OG128	transcript_HQ_E4_1_transcript2931/f2p0/2778	transcript_HQ_E3_1_transcript11143/f12p0/1289	1630.59	1642.81	1642.47	7.74621	10.6684	7.32333	1638.62	8.5793	7.57741	{KXJ27725.1; Cathepsin B [Exaiptasia pallida]}	{sp|Q5R6D1|CATB_PONAB; Cathepsin B OS=Pongo abelii GN=CTSB PE=2 SV=1}	{tad:TRIADDRAFT_63119; K01363 CTSB cathepsin B 3.4.22.1 ko04142; Cellular Processes; Transport and catabolism; Lysosome | ko04140; Cellular Processes; Transport and catabolism; Autophagy - animal | ko04210; Cellular Processes; Cell growth and death; Apoptosis | ko04621; Organismal Systems; Immune system; NOD-like receptor signaling pathway | ko04612; Organismal Systems; Immune system; Antigen pro…	{Hs4503139; KOG1543 Cysteine proteinase Cathepsin L O Posttranslational modification, protein turnover, chaperones ;}	{GO:0004197; cysteine-type endopeptidase activity; molecular_function GO:0008234; cysteine-type peptidase activity; molecular_function GO:0050790; regulation of catalytic activity; biological_process GO:0006508; proteolysis; biological_process}	{XM_015916361.1; PREDICTED: Acropora digitifera cathepsin B-like (LOC107350137), mRNA}	{PF08127:Peptidase family C1 propeptide PF03051:Peptidase C1-like family PF00112:Papain family cysteine protease}	{KXJ27725.1; Cathepsin B [Exaiptasia pallida]}	{sp|Q5R6D1|CATB_PONAB; Cathepsin B OS=Pongo abelii GN=CTSB PE=2 SV=1}	{tad:TRIADDRAFT_63119; K01363 CTSB cathepsin B 3.4.22.1 ko04142; Cellular Processes; Transport and catabolism; Lysosome | ko04140; Cellular Processes; Transport and catabolism; Autophagy - animal | ko04210; Cellular Processes; Cell growth and death; Apoptosis | ko04621; Organismal Systems; Immune system; NOD-like receptor signaling pathway | ko04612; Organismal Systems; Immune system; Antigen pro…	{Hs4503139; KOG1543 Cysteine proteinase Cathepsin L O Posttranslational modification, protein turnover, chaperones ;}	{GO:0008234; cysteine-type peptidase activity; molecular_function GO:0050790; regulation of catalytic activity; biological_process GO:0006508; proteolysis; biological_process GO:0004197; cysteine-type endopeptidase activity; molecular_function}	{XM_015916361.1; PREDICTED: Acropora digitifera cathepsin B-like (LOC107350137), mRNA}	{PF08127:Peptidase family C1 propeptide PF03051:Peptidase C1-like family PF00112:Papain family cysteine protease}	0	0	Up
OG129	transcript_HQ_E4_1_transcript27624/f6p0/1178	transcript_HQ_E3_1_transcript11247/f81p0/1248	424.369	414.929	416.606	2.88109	3.13152	0.670832	418.635	2.22781	7.55392	{NA}	{NA}	{NA}	{NA}	{GO:0006810; transport; biological_process GO:0005886; plasma membrane; cellular_component GO:0000469; cleavage involved in rRNA processing; biological_process}	{NA}	{PF04632:Fusaric acid resistance protein family PF06102:Domain of unknown function (DUF947)}	{NA}	{NA}	{NA}	{NA}	{GO:0006364; rRNA processing; biological_process GO:0005634; nucleus; cellular_component GO:0006260; DNA replication; biological_process GO:0003677; DNA binding; molecular_function GO:0003688; DNA replication origin binding; molecular_function}	{NA}	{PF10153:Uncharacterised conserved protein (DUF2361) PF03791:KNOX2 domain PF02217:Origin of replication binding protein}	0	0	Up
OG130	transcript_HQ_E4_1_transcript27625/f2p0/1165	transcript_HQ_E3_1_transcript9569/f28p0/1321	516.706	526.12	504.98	3.36778	2.58383	2.36585	515.936	2.77249	7.53987	{XP_015770947.1; PREDICTED: uncharacterized protein LOC107349327 isoform X1 [Acropora digitifera]}	{sp|P86982|IMSP1_RUDPH; Insoluble matrix shell protein 1 (Fragment) OS=Ruditapes philippinarum PE=1 SV=1}	{adf:107336492; - - - - -}	{NA}	{NA}	{XM_015915461.1; PREDICTED: Acropora digitifera uncharacterized LOC107349327 (LOC107349327), transcript variant X1, mRNA}	{NA}	{XP_015770947.1; PREDICTED: uncharacterized protein LOC107349327 isoform X1 [Acropora digitifera]}	{sp|P86982|IMSP1_RUDPH; Insoluble matrix shell protein 1 (Fragment) OS=Ruditapes philippinarum PE=1 SV=1}	{adf:107338610; - - - - -}	{NA}	{NA}	{XM_015915461.1; PREDICTED: Acropora digitifera uncharacterized LOC107349327 (LOC107349327), transcript variant X1, mRNA}	{NA}	0	0	Up
OG131	transcript_HQ_E4_1_transcript25299/f3p0/1329	transcript_HQ_E3_1_transcript8491/f3p0/1443	2172.24	2208.31	2170.81	12.7441	13.1004	10.8722	2183.78	12.2389	7.47921	{XP_015753791.1; PREDICTED: actin, cytoplasmic [Acropora digitifera]}	{sp|Q964E3|ACTC_BIOAL; Actin, cytoplasmic OS=Biomphalaria alexandrina PE=3 SV=1}	{adf:107333483; K05692 ACTB_G1 actin beta/gamma 1 - ko04015; Environmental Information Processing; Signal transduction; Rap1 signaling pathway | ko04390; Environmental Information Processing; Signal transduction; Hippo signaling pathway | ko04391; Environmental Information Processing; Signal transduction; Hippo signaling pathway - fly | ko04145; Cellular Processes; Transport and catabolism; Phago…	{7290649; KOG0676 Actin and related proteins Z Cytoskeleton ;}	{NA}	{AB086826.1; Galaxea fascicularis LGfact mRNA for actin, complete cds}	{NA}	{AAX09593.1; actin type 1, partial [Trochammina sp. isolate 4057]}	{sp|A2XLF2|ACT1_ORYSI; Actin-1 OS=Oryza sativa subsp. indica GN=ACT1 PE=2 SV=1}	{dosa:Os01t0964133-01; K10355 ACTF actin, other eukaryote - -}	{At3g12110; KOG0676 Actin and related proteins Z Cytoskeleton ;}	{NA}	{AY764018.1; Sorites sp. isolate X-1646 clone SoA618_4 actin type 1 gene, partial cds}	{NA}	0	0	Up
OG132	transcript_HQ_E4_1_transcript25375/f3p0/1318	transcript_HQ_E3_1_transcript15755/f16p0/1036	164.359	160.763	164.588	1.1175	1.02252	0.606929	163.237	0.915651	7.47795	{XP_015757280.1; PREDICTED: uncharacterized protein LOC107336727 [Acropora digitifera]}	{NA}	{adf:107336727; - - - - -}	{NA}	{GO:0008289; lipid binding; molecular_function}	{NA}	{PF01852:START domain}	{XP_019851792.1; PREDICTED: leucine-rich repeat serine/threonine-protein kinase 1-like [Amphimedon queenslandica]}	{NA}	{aqu:100638341; K08843 LRRK1 leucine-rich repeat kinase 1 2.7.11.1 -}	{NA}	{GO:0008289; lipid binding; molecular_function}	{NA}	{PF01852:START domain}	0	0	Up
OG133	transcript_HQ_E4_1_transcript6463/f2p0/2345	transcript_HQ_E3_1_transcript945/f8p0/2584	304.327	300.619	310.419	1.48671	1.77234	1.90478	305.122	1.72128	7.46976	{XP_015763591.1; PREDICTED: heat shock protein HSP 90-alpha-like [Acropora digitifera]}	{sp|Q9BLC5|HSP83_BOMMO; Heat shock protein 83 OS=Bombyx mori GN=Hsp83 PE=1 SV=1}	{dpl:KGM_10917; K04079 HSP90A, htpG molecular chaperone HtpG - ko04141; Genetic Information Processing; Folding, sorting and degradation; Protein processing in endoplasmic reticulum | ko04151; Environmental Information Processing; Signal transduction; PI3K-Akt signaling pathway | ko04621; Organismal Systems; Immune system; NOD-like receptor signaling pathway | ko04612; Organismal Systems; Immune …	{Hs13129150; KOG0019 Molecular chaperone (HSP90 family) O Posttranslational modification, protein turnover, chaperones ;}	{GO:0051082; unfolded protein binding; molecular_function GO:0006457; protein folding; biological_process GO:0005524; ATP binding; molecular_function GO:0016485; protein processing; biological_process GO:0005789; endoplasmic reticulum membrane; cellular_component GO:0005515; protein binding; molecular_function GO:0008080; N-acetyltransferase activity; molecular_function GO:0006270; DNA-dependent …	{XM_015908105.1; PREDICTED: Acropora digitifera heat shock protein HSP 90-alpha-like (LOC107342603), mRNA}	{PF01080:Presenilin PF03896:Translocon-associated protein (TRAP), alpha subunit PF00183:Hsp90 protein PF02724:CDC45-like protein PF13718:GNAT acetyltransferase 2 PF00856:SET domain}	{KNA17790.1; hypothetical protein SOVF_076870 [Spinacia oleracea]}	{sp|P36182|HSP82_TOBAC; Heat shock protein 82 (Fragment) OS=Nicotiana tabacum GN=HSP82 PE=2 SV=1}	{vcn:VOLCADRAFT_73112; K04079 HSP90A, htpG molecular chaperone HtpG - ko04141; Genetic Information Processing; Folding, sorting and degradation; Protein processing in endoplasmic reticulum | ko04151; Environmental Information Processing; Signal transduction; PI3K-Akt signaling pathway | ko04621; Organismal Systems; Immune system; NOD-like receptor signaling pathway | ko04612; Organismal Systems; …	{At5g56010; KOG0019 Molecular chaperone (HSP90 family) O Posttranslational modification, protein turnover, chaperones ;}	{GO:0005524; ATP binding; molecular_function GO:0006457; protein folding; biological_process GO:0006950; response to stress; biological_process GO:0051082; unfolded protein binding; molecular_function}	{AK110411.1; Oryza sativa Japonica Group cDNA clone:002-165-H01, full insert sequence}	{PF00183:Hsp90 protein}	0	0	Up
OG134	transcript_HQ_E4_1_transcript22725/f2p0/1363	transcript_HQ_E3_1_transcript12672/f64p0/1079	862.096	901.615	855.698	4.79557	5.13257	5.12202	873.137	5.01672	7.44332	{XP_001623105.1; predicted protein [Nematostella vectensis]}	{sp|P02385|RL4B_XENLA; 60S ribosomal protein L4-B OS=Xenopus laevis GN=rpl4-b PE=2 SV=2}	{hmg:100208996; K02930 RP-L4e, RPL4 large subunit ribosomal protein L4e - ko03010; Genetic Information Processing; Translation; Ribosome}	{Hs16579885; KOG1475 Ribosomal protein RPL1/RPL2/RL4L4 A RNA processing and modification ;}	{GO:0006412; translation; biological_process GO:0005840; ribosome; cellular_component GO:0003735; structural constituent of ribosome; molecular_function}	{XM_015904238.1; PREDICTED: Acropora digitifera 60S ribosomal protein L4-A-like (LOC107338995), mRNA}	{PF00573:Ribosomal protein L4/L1 family}	{XP_002402322.1; ribosomal protein L4, putative [Ixodes scapularis]}	{sp|P49165|RL4_URECA; 60S ribosomal protein L4 OS=Urechis caupo GN=RPL4 PE=2 SV=1}	{isc:IscW_ISCW007478; K02930 RP-L4e, RPL4 large subunit ribosomal protein L4e - ko03010; Genetic Information Processing; Translation; Ribosome}	{Hs16579885; KOG1475 Ribosomal protein RPL1/RPL2/RL4L4 A RNA processing and modification ;}	{GO:0005840; ribosome; cellular_component GO:0006412; translation; biological_process GO:0003735; structural constituent of ribosome; molecular_function}	{KP698944.1; Haliotis discus hannai ribosomal protein L4 (RPL4) mRNA, partial cds}	{PF00573:Ribosomal protein L4/L1 family}	0	0	Up
OG135	transcript_HQ_E4_1_transcript1301/f2p0/3196	transcript_HQ_E3_1_transcript10014/f58p0/1326	214.869	205.566	211.572	1.12755	1.4464	1.12007	210.669	1.23134	7.4186	{KXJ27515.1; Palmitoyl-protein thioesterase 1 [Exaiptasia pallida]}	{sp|Q8HXW6|PPT1_MACFA; Palmitoyl-protein thioesterase 1 OS=Macaca fascicularis GN=PPT1 PE=2 SV=1}	{nve:NEMVE_v1g187212; K01074 PPT palmitoyl-protein thioesterase 3.1.2.22 ko01212; Metabolism; Global and overview maps; Fatty acid metabolism | ko00062; Metabolism; Lipid metabolism; Fatty acid elongation | ko04142; Cellular Processes; Transport and catabolism; Lysosome}	{Hs4506031; KOG2541 Palmitoyl protein thioesterase IO Lipid transport and metabolism ; Posttranslational modification, protein turnover, chaperones ;}	{GO:0098599; NA GO:0016787; hydrolase activity; molecular_function}	{XM_015921178.1; PREDICTED: Acropora digitifera palmitoyl-protein thioesterase 1-like (LOC107354666), mRNA}	{PF01674:Lipase (class 2) PF02089:Palmitoyl protein thioesterase}	{XP_005098447.1; PREDICTED: palmitoyl-protein thioesterase 1-like [Aplysia californica]}	{sp|Q8HXW6|PPT1_MACFA; Palmitoyl-protein thioesterase 1 OS=Macaca fascicularis GN=PPT1 PE=2 SV=1}	{nve:NEMVE_v1g187212; K01074 PPT palmitoyl-protein thioesterase 3.1.2.22 ko01212; Metabolism; Global and overview maps; Fatty acid metabolism | ko00062; Metabolism; Lipid metabolism; Fatty acid elongation | ko04142; Cellular Processes; Transport and catabolism; Lysosome}	{Hs4506031; KOG2541 Palmitoyl protein thioesterase IO Lipid transport and metabolism ; Posttranslational modification, protein turnover, chaperones ;}	{GO:0098599; NA}	{XM_008469742.2; PREDICTED: Diaphorina citri palmitoyl-protein thioesterase 1 (LOC103505412), mRNA}	{PF02089:Palmitoyl protein thioesterase}	0	0	Up
OG136	transcript_HQ_E4_1_transcript14790/f8p0/1803	transcript_HQ_E3_1_transcript5415/f32p0/1668	754.915	776.74	776.329	4.26053	4.77814	4.8162	769.328	4.61829	7.3801	{XP_005101905.1; PREDICTED: tubulin beta-4B chain [Aplysia californica]}	{sp|P68372|TBB4B_MOUSE; Tubulin beta-4B chain OS=Mus musculus GN=Tubb4b PE=1 SV=1}	{adf:107327202; K07375 TUBB tubulin beta - ko04145; Cellular Processes; Transport and catabolism; Phagosome | ko04540; Cellular Processes; Cellular community - eukaryotes; Gap junction | ko05130; Human Diseases; Infectious diseases: Bacterial; Pathogenic Escherichia coli infection}	{Hs5174735; KOG1375 Beta tubulin Z Cytoskeleton ;}	{GO:0003924; GTPase activity; molecular_function}	{XM_015891981.1; PREDICTED: Acropora digitifera tubulin beta-4B chain (LOC107327202), transcript variant X5, mRNA}	{PF00091:Tubulin/FtsZ family, GTPase domain}	{XP_018024155.1; PREDICTED: tubulin beta chain-like isoform X1 [Hyalella azteca]}	{sp|Q25009|TBB1_HOMAM; Tubulin beta-1 chain OS=Homarus americanus PE=2 SV=1}	{dpx:DAPPUDRAFT_302845; K07375 TUBB tubulin beta - ko04145; Cellular Processes; Transport and catabolism; Phagosome | ko04540; Cellular Processes; Cellular community - eukaryotes; Gap junction | ko05130; Human Diseases; Infectious diseases: Bacterial; Pathogenic Escherichia coli infection}	{Hs5174735; KOG1375 Beta tubulin Z Cytoskeleton ;}	{GO:0003924; GTPase activity; molecular_function}	{XM_018168666.1; PREDICTED: Hyalella azteca tubulin beta chain-like (LOC108679924), transcript variant X1, mRNA}	{PF00091:Tubulin/FtsZ family, GTPase domain}	0	0	Up
OG137	transcript_LQ_E4_1_transcript1669/f2p0/3057	transcript_HQ_E3_1_transcript700/f14p0/2660	37.3065	39.2972	35.7045	0.36481	0.108629	0.201997	37.4361	0.225145	7.37743	{XP_015773622.1; PREDICTED: RNA-binding protein MEX3B-like [Acropora digitifera]}	{sp|A1L3F4|MEX3B_XENLA; RNA-binding protein MEX3B OS=Xenopus laevis GN=mex3b PE=2 SV=1}	{adf:107351828; K15686 MEX3, RKHD RNA-binding protein MEX3 2.3.2.27 -}	{Hs18591458; KOG2113 Predicted RNA binding protein, contains KH domain R General function prediction only ;}	{GO:0003723; RNA binding; molecular_function GO:0005515; protein binding; molecular_function GO:0008270; zinc ion binding; molecular_function}	{XM_015918136.1; PREDICTED: Acropora digitifera RNA-binding protein MEX3B-like (LOC107351828), mRNA}	{PF14634:zinc-RING finger domain PF12678:RING-H2 zinc finger domain PF00013:KH domain PF03854:P-11 zinc finger PF13639:Ring finger domain PF07650:KH domain}	{XP_015773622.1; PREDICTED: RNA-binding protein MEX3B-like [Acropora digitifera]}	{sp|A1L3F4|MEX3B_XENLA; RNA-binding protein MEX3B OS=Xenopus laevis GN=mex3b PE=2 SV=1}	{adf:107351828; K15686 MEX3, RKHD RNA-binding protein MEX3 2.3.2.27 -}	{Hs7706166; KOG2113 Predicted RNA binding protein, contains KH domain R General function prediction only ;}	{GO:0003723; RNA binding; molecular_function GO:0005515; protein binding; molecular_function GO:0008270; zinc ion binding; molecular_function}	{XM_015918136.1; PREDICTED: Acropora digitifera RNA-binding protein MEX3B-like (LOC107351828), mRNA}	{PF12678:RING-H2 zinc finger domain PF14634:zinc-RING finger domain PF13639:Ring finger domain PF03854:P-11 zinc finger}	0	0	Up
OG138	transcript_HQ_E4_1_transcript15661/f12p0/1758	transcript_HQ_E3_1_transcript5791/f202p0/1583	2177.38	2203.53	2216.9	13.101	12.9232	13.7568	2199.27	13.2603	7.37377	{XP_015755078.1; PREDICTED: elongation factor 1-alpha isoform X1 [Acropora digitifera]}	{sp|Q92005|EF1A_DANRE; Elongation factor 1-alpha OS=Danio rerio GN=eef1a PE=2 SV=1}	{adf:107334639; K03231 EEF1A elongation factor 1-alpha - ko03013; Genetic Information Processing; Translation; RNA transport | ko05134; Human Diseases; Infectious diseases: Bacterial; Legionellosis}	{Hs4503471; KOG0052 Translation elongation factor EF-1 alpha/Tu J Translation, ribosomal structure and biogenesis ;}	{GO:0005525; GTP binding; molecular_function}	{XM_016509834.1; PREDICTED: Sinocyclocheilus rhinocerous elongation factor 1-alpha (LOC107706208), mRNA}	{PF03144:Elongation factor Tu domain 2 PF01926:50S ribosome-binding GTPase}	{BAH28836.1; elongation factor 1-alpha [Marsupenaeus japonicus]}	{sp|P10126|EF1A1_MOUSE; Elongation factor 1-alpha 1 OS=Mus musculus GN=Eef1a1 PE=1 SV=3}	{cpic:101933532; K03231 EEF1A elongation factor 1-alpha - ko03013; Genetic Information Processing; Translation; RNA transport | ko05134; Human Diseases; Infectious diseases: Bacterial; Legionellosis; cpic:101933532; K03231 EEF1A elongation factor 1-alpha - ko03013; Genetic Information Processing; Translation; RNA transport | ko05134; Human Diseases; Infectious diseases: Bacterial; Legionellosis}	{Hs4503471; KOG0052 Translation elongation factor EF-1 alpha/Tu J Translation, ribosomal structure and biogenesis ;}	{GO:0005525; GTP binding; molecular_function}	{U90046.1; Armadillidium vulgare elongation factor-1 alpha mRNA, partial cds}	{PF01926:50S ribosome-binding GTPase PF03144:Elongation factor Tu domain 2 PF04670:Gtr1/RagA G protein conserved region}	0	0	Up
OG139	transcript_HQ_E4_1_transcript17817/f3p0/1666	transcript_HQ_E3_1_transcript4359/f15p0/1837	26.3611	26.2153	24.8421	0.470154	0	0	25.8062	0.156718	7.3634	{XP_015765866.1; PREDICTED: vacuolar protein sorting-associated protein VTA1 homolog isoform X1 [Acropora digitifera]}	{sp|Q9CR26|VTA1_MOUSE; Vacuolar protein sorting-associated protein VTA1 homolog OS=Mus musculus GN=Vta1 PE=1 SV=1}	{adf:107344685; K12199 VTA1, LIP5 vacuolar protein sorting-associated protein VTA1 - ko04144; Cellular Processes; Transport and catabolism; Endocytosis}	{Hs21361741; KOG0917 Uncharacterized conserved protein S Function unknown ;}	{NA}	{XM_015910380.1; PREDICTED: Acropora digitifera vacuolar protein sorting-associated protein VTA1 homolog (LOC107344685), transcript variant X1, mRNA}	{NA}	{XP_015765866.1; PREDICTED: vacuolar protein sorting-associated protein VTA1 homolog isoform X1 [Acropora digitifera]}	{sp|Q9CR26|VTA1_MOUSE; Vacuolar protein sorting-associated protein VTA1 homolog OS=Mus musculus GN=Vta1 PE=1 SV=1}	{adf:107344685; K12199 VTA1, LIP5 vacuolar protein sorting-associated protein VTA1 - ko04144; Cellular Processes; Transport and catabolism; Endocytosis}	{Hs21361741; KOG0917 Uncharacterized conserved protein S Function unknown ;}	{NA}	{XM_015910387.1; PREDICTED: Acropora digitifera vacuolar protein sorting-associated protein VTA1 homolog (LOC107344685), transcript variant X2, mRNA}	{NA}	9.65148e-218	3.6819e-243	Up
OG140	transcript_HQ_E4_1_transcript21384/f2p0/1518	transcript_HQ_E3_1_transcript6247/f2p0/1615	514.273	535.286	528.987	2.58954	3.53376	3.73887	526.182	3.28739	7.32247	{XP_015747763.1; PREDICTED: glutamine synthetase-like [Acropora digitifera]}	{sp|P16580|GLNA_CHICK; Glutamine synthetase OS=Gallus gallus GN=GLUL PE=1 SV=1}	{hmg:100209458; K01915 glnA, GLUL glutamine synthetase 6.3.1.2 ko01230; Metabolism; Global and overview maps; Biosynthesis of amino acids | ko00630; Metabolism; Carbohydrate metabolism; Glyoxylate and dicarboxylate metabolism | ko00910; Metabolism; Energy metabolism; Nitrogen metabolism | ko00250; Metabolism; Amino acid metabolism; Alanine, aspartate and glutamate metabolism | ko00220; Metabolism…	{Hs19923206; KOG0683 Glutamine synthetase E Amino acid transport and metabolism ;}	{GO:0004356; glutamate-ammonia ligase activity; molecular_function GO:0006542; glutamine biosynthetic process; biological_process GO:0006807; nitrogen compound metabolic process; biological_process}	{AY360451.1; Glomus mosseae glutamine synthetase (Gln1) mRNA, complete cds}	{PF00120:Glutamine synthetase, catalytic domain PF03951:Glutamine synthetase, beta-Grasp domain}	{XP_017244393.1; PREDICTED: glutamine synthetase cytosolic isozyme 1 [Daucus carota subsp. sativus]}	{sp|P08282|GLNA1_PEA; Glutamine synthetase nodule isozyme OS=Pisum sativum GN=GS1 PE=2 SV=2}	{ini:109177843; K01915 glnA, GLUL glutamine synthetase 6.3.1.2 ko01230; Metabolism; Global and overview maps; Biosynthesis of amino acids | ko00630; Metabolism; Carbohydrate metabolism; Glyoxylate and dicarboxylate metabolism | ko00910; Metabolism; Energy metabolism; Nitrogen metabolism | ko00250; Metabolism; Amino acid metabolism; Alanine, aspartate and glutamate metabolism | ko00220; Metabolism…	{At5g35630; KOG0683 Glutamine synthetase E Amino acid transport and metabolism ;}	{GO:0004356; glutamate-ammonia ligase activity; molecular_function GO:0006807; nitrogen compound metabolic process; biological_process GO:0006542; glutamine biosynthetic process; biological_process}	{XM_019184688.1; Wickerhamomyces anomalus NRRL Y-366-8 hypothetical protein partial mRNA}	{PF03951:Glutamine synthetase, beta-Grasp domain PF00120:Glutamine synthetase, catalytic domain}	0	0	Up
OG141	transcript_HQ_E4_1_transcript13930/f2p0/1851	transcript_HQ_E3_1_transcript10726/f2p0/1334	730.648	711.228	742.628	4.4836	4.75502	4.88776	728.168	4.70879	7.27277	{XP_015750998.1; PREDICTED: uncharacterized protein LOC107330978 [Acropora digitifera]}	{NA}	{adf:107330978; - - - - -}	{NA}	{GO:0004675; transmembrane receptor protein serine/threonine kinase activity; molecular_function GO:0016020; membrane; cellular_component}	{NA}	{PF01064:Activin types I and II receptor domain}	{NA}	{NA}	{NA}	{NA}	{NA}	{NA}	{NA}	0	0	Up
OG142	transcript_HQ_E4_1_transcript6051/f2p0/2344	transcript_HQ_E3_1_transcript9574/f5p0/1383	5.35041	6.9431	8.40478	0.134107	0	0	6.89943	0.0447023	7.26998	{XP_015758479.1; PREDICTED: low choriolytic enzyme-like [Acropora digitifera]}	{sp|Q16820|MEP1B_HUMAN; Meprin A subunit beta OS=Homo sapiens GN=MEP1B PE=1 SV=3}	{adf:107337762; K08606 MEP1B meprin B 3.4.24.63 ko04974; Organismal Systems; Digestive system; Protein digestion and absorption}	{Hs5174551; KOG3714 Meprin A metalloprotease O Posttranslational modification, protein turnover, chaperones ;}	{GO:0016020; membrane; cellular_component GO:0008270; zinc ion binding; molecular_function GO:0031012; extracellular matrix; cellular_component GO:0004222; metalloendopeptidase activity; molecular_function GO:0006508; proteolysis; biological_process}	{NA}	{PF00629:MAM domain, meprin/A5/mu PF00413:Matrixin PF01400:Astacin (Peptidase family M12A)}	{CCA61951.1; bone morphogenetic protein 1 [Suberites domuncula]}	{sp|Q9DER7|TLL1_CHICK; Tolloid-like protein 1 OS=Gallus gallus GN=TLL1 PE=2 SV=1}	{hmg:100199496; K08606 MEP1B meprin B 3.4.24.63 ko04974; Organismal Systems; Digestive system; Protein digestion and absorption}	{HsM6912722; KOG3714 Meprin A metalloprotease O Posttranslational modification, protein turnover, chaperones ;}	{GO:0005515; protein binding; molecular_function GO:0004222; metalloendopeptidase activity; molecular_function GO:0006508; proteolysis; biological_process}	{NA}	{PF01400:Astacin (Peptidase family M12A) PF00168:C2 domain PF00008:EGF-like domain}	3.74627e-62	2.1173e-68	Up
OG143	transcript_HQ_E4_1_transcript15831/f2p0/1761	transcript_LQ_E3_1_transcript3755/f2p0/2032	360.319	371.077	364.317	2.07997	2.35251	2.68914	365.238	2.37388	7.26545	{KXJ16138.1; ATP synthase subunit alpha, mitochondrial [Exaiptasia pallida]}	{sp|P80021|ATPA_PIG; ATP synthase subunit alpha, mitochondrial OS=Sus scrofa GN=ATP5A1 PE=1 SV=2}	{cpic:101935307; - - - - -; cpic:101935307; K02132 ATPeF1A, ATP5A1, ATP1 F-type H+-transporting ATPase subunit alpha - ko00190; Metabolism; Energy metabolism; Oxidative phosphorylation | ko05010; Human Diseases; Neurodegenerative diseases; Alzheimer's disease | ko05012; Human Diseases; Neurodegenerative diseases; Parkinson's disease | ko05016; Human Diseases; Neurodegenerative diseases; Huntingto…	{Hs4757810; KOG1353 F0F1-type ATP synthase, alpha subunit C Energy production and conversion ;}	{GO:0015986; ATP synthesis coupled proton transport; biological_process GO:0015992; proton transport; biological_process GO:0046034; ATP metabolic process; biological_process GO:0005524; ATP binding; molecular_function}	{XM_015910299.1; PREDICTED: Acropora digitifera ATP synthase subunit alpha, mitochondrial-like (LOC107344607), mRNA}	{PF00006:ATP synthase alpha/beta family, nucleotide-binding domain PF02874:ATP synthase alpha/beta family, beta-barrel domain PF00306:ATP synthase alpha/beta chain, C terminal domain}	{ADC55251.1; mitochondrial ATP synthase subunit alpha precursor [Litopenaeus vannamei]}	{sp|P35381|ATPA_DROME; ATP synthase subunit alpha, mitochondrial OS=Drosophila melanogaster GN=blw PE=1 SV=2}	{tca:655823; K02132 ATPeF1A, ATP5A1, ATP1 F-type H+-transporting ATPase subunit alpha - ko00190; Metabolism; Energy metabolism; Oxidative phosphorylation | ko05010; Human Diseases; Neurodegenerative diseases; Alzheimer's disease | ko05012; Human Diseases; Neurodegenerative diseases; Parkinson's disease | ko05016; Human Diseases; Neurodegenerative diseases; Huntington's disease}	{7291477; KOG1353 F0F1-type ATP synthase, alpha subunit C Energy production and conversion ;}	{GO:0015986; ATP synthesis coupled proton transport; biological_process GO:0015992; proton transport; biological_process GO:0046034; ATP metabolic process; biological_process GO:0005524; ATP binding; molecular_function}	{XM_014404138.1; PREDICTED: Cimex lectularius ATP synthase subunit alpha, mitochondrial (LOC106672593), mRNA}	{PF00306:ATP synthase alpha/beta chain, C terminal domain PF02874:ATP synthase alpha/beta family, beta-barrel domain PF00006:ATP synthase alpha/beta family, nucleotide-binding domain}	0	0	Up
OG144	transcript_HQ_E4_1_transcript23629/f3p0/1418	transcript_HQ_E3_1_transcript3555/f5p0/1966	128.224	124.015	126.462	0.561939	1.04221	0.862103	126.234	0.822084	7.26259	{XP_015747387.1; PREDICTED: uncharacterized protein YxeI-like isoform X1 [Acropora digitifera]}	{sp|P12256|PAC_LYSSH; Penicillin acylase OS=Lysinibacillus sphaericus PE=1 SV=1}	{adf:107334272; - - - - -}	{NA}	{GO:0004356; glutamate-ammonia ligase activity; molecular_function}	{NA}	{PF12437:Glutamine synthetase type III N terminal }	{XP_015747387.1; PREDICTED: uncharacterized protein YxeI-like isoform X1 [Acropora digitifera]}	{NA}	{adf:107334272; - - - - -}	{NA}	{NA}	{NA}	{NA}	0	0	Up
OG145	transcript_HQ_E4_1_transcript18189/f2p0/1639	transcript_HQ_E3_1_transcript4362/f44p0/1737	437.245	449.636	440.554	3.16058	3.29929	2.1915	442.479	2.88379	7.2615	{KXJ16989.1; ATP synthase subunit beta, mitochondrial [Exaiptasia pallida]}	{sp|Q5ZLC5|ATPB_CHICK; ATP synthase subunit beta, mitochondrial OS=Gallus gallus GN=ATP5B PE=1 SV=1}	{bter:100646360; K02133 ATPeF1B, ATP5B, ATP2 F-type H+-transporting ATPase subunit beta 3.6.3.14 ko00190; Metabolism; Energy metabolism; Oxidative phosphorylation | ko05010; Human Diseases; Neurodegenerative diseases; Alzheimer's disease | ko05012; Human Diseases; Neurodegenerative diseases; Parkinson's disease | ko05016; Human Diseases; Neurodegenerative diseases; Huntington's disease; bter:1006…	{7304361; KOG1350 F0F1-type ATP synthase, beta subunit C Energy production and conversion ;}	{GO:0003924; GTPase activity; molecular_function GO:0005524; ATP binding; molecular_function GO:0005525; GTP binding; molecular_function GO:0046034; ATP metabolic process; biological_process GO:0043531; ADP binding; molecular_function GO:0015992; proton transport; biological_process}	{XM_003440860.4; PREDICTED: Oreochromis niloticus ATP synthase subunit beta, mitochondrial (LOC100693141), mRNA}	{PF00931:NB-ARC domain PF00004:ATPase family associated with various cellular activities (AAA) PF03193:Protein of unknown function, DUF258 PF00006:ATP synthase alpha/beta family, nucleotide-binding domain PF01637:ATPase domain predominantly from Archaea PF02874:ATP synthase alpha/beta family, beta-barrel domain}	{AEB92164.1; ATP synthase beta subunit [Penaeus monodon]}	{sp|Q9PTY0|ATPB_CYPCA; ATP synthase subunit beta, mitochondrial OS=Cyprinus carpio GN=atp5b PE=2 SV=1}	{bter:100646360; K02133 ATPeF1B, ATP5B, ATP2 F-type H+-transporting ATPase subunit beta 3.6.3.14 ko00190; Metabolism; Energy metabolism; Oxidative phosphorylation | ko05010; Human Diseases; Neurodegenerative diseases; Alzheimer's disease | ko05012; Human Diseases; Neurodegenerative diseases; Parkinson's disease | ko05016; Human Diseases; Neurodegenerative diseases; Huntington's disease; bter:1006…	{Hs4502295; KOG1350 F0F1-type ATP synthase, beta subunit C Energy production and conversion ;}	{GO:0046034; ATP metabolic process; biological_process GO:0043531; ADP binding; molecular_function GO:0015992; proton transport; biological_process GO:0003924; GTPase activity; molecular_function GO:0005525; GTP binding; molecular_function GO:0005524; ATP binding; molecular_function GO:0016887; ATPase activity; molecular_function}	{XM_012488131.1; PREDICTED: Apis florea ATP synthase subunit beta, mitochondrial (LOC100864016), mRNA}	{PF00004:ATPase family associated with various cellular activities (AAA) PF02874:ATP synthase alpha/beta family, beta-barrel domain PF03193:Protein of unknown function, DUF258 PF00005:ABC transporter PF01637:ATPase domain predominantly from Archaea PF00006:ATP synthase alpha/beta family, nucleotide-binding domain PF00931:NB-ARC domain}	0	0	Up
OG146	transcript_HQ_E4_1_transcript18488/f10p0/1636	transcript_HQ_E3_1_transcript9871/f3p0/1373	51.0656	51.9121	46.1602	0.25569	0	0.723657	49.7126	0.326449	7.25061	{XP_015748783.1; PREDICTED: uncharacterized protein LOC107328578 [Acropora digitifera]}	{NA}	{nve:NEMVE_v1g238047; - - - - -}	{NA}	{NA}	{NA}	{NA}	{XP_015748783.1; PREDICTED: uncharacterized protein LOC107328578 [Acropora digitifera]}	{NA}	{nve:NEMVE_v1g238047; - - - - -}	{NA}	{NA}	{NA}	{NA}	0	0	Up
OG147	transcript_HQ_E4_1_transcript8156/f2p0/2189	transcript_HQ_E3_1_transcript25823/f2p0/471	415.661	413.049	393.88	2.59375	2.51026	2.95663	407.53	2.68688	7.24483	{NA}	{NA}	{NA}	{NA}	{NA}	{NA}	{NA}	{NA}	{NA}	{NA}	{NA}	{NA}	{NA}	{NA}	0	0	Up
OG148	transcript_HQ_E4_1_transcript6245/f2p0/2373	transcript_HQ_E3_1_transcript3027/f2p0/2034	153.533	151.627	149.808	1.23272	1.12775	0.680684	151.656	1.01372	7.225	{XP_015759896.1; PREDICTED: LOW QUALITY PROTEIN: prostamide/prostaglandin F synthase-like [Acropora digitifera]}	{sp|Q28IJ3|PGFS_XENTR; Prostamide/prostaglandin F synthase OS=Xenopus tropicalis GN=fam213b PE=2 SV=1}	{lcm:102361632; K15717 K15717 prostamide/prostaglandin F2alpha synthase 1.11.1.20 ko00590; Metabolism; Lipid metabolism; Arachidonic acid metabolism}	{Hs20535797; KOG4498 Uncharacterized conserved protein S Function unknown ;}	{NA}	{NA}	{NA}	{XP_012935966.1; PREDICTED: LOW QUALITY PROTEIN: prostamide/prostaglandin F synthase-like [Aplysia californica]}	{sp|B5X9L9|PGFS_SALSA; Prostamide/prostaglandin F synthase OS=Salmo salar GN=fam213b PE=2 SV=1}	{lcm:102361632; K15717 K15717 prostamide/prostaglandin F2alpha synthase 1.11.1.20 ko00590; Metabolism; Lipid metabolism; Arachidonic acid metabolism}	{Hs20535797; KOG4498 Uncharacterized conserved protein S Function unknown ;}	{NA}	{NA}	{NA}	0	0	Up
OG149	transcript_HQ_E4_1_transcript14179/f2p0/1848	transcript_HQ_E3_1_transcript547/f9p0/2826	490.056	491.121	500.452	3.18825	3.88371	2.99144	493.876	3.35447	7.20192	{XP_015759296.1; PREDICTED: elongation factor 2-like [Acropora digitifera]}	{sp|Q90705|EF2_CHICK; Elongation factor 2 OS=Gallus gallus GN=EEF2 PE=1 SV=3}	{adf:107338572; K03234 EEF2 elongation factor 2 - ko04152; Environmental Information Processing; Signal transduction; AMPK signaling pathway | ko04921; Organismal Systems; Endocrine system; Oxytocin signaling pathway}	{Hs4503483; KOG0469 Elongation factor 2 J Translation, ribosomal structure and biogenesis ;}	{GO:0005525; GTP binding; molecular_function}	{XM_015903810.1; PREDICTED: Acropora digitifera elongation factor 2-like (LOC107338572), mRNA}	{PF01926:50S ribosome-binding GTPase PF03144:Elongation factor Tu domain 2 PF03764:Elongation factor G, domain IV}	{BAK02186.1; predicted protein [Hordeum vulgare subsp. vulgare]}	{sp|P05197|EF2_RAT; Elongation factor 2 OS=Rattus norvegicus GN=Eef2 PE=1 SV=4}	{xla:100505433; K03234 EEF2 elongation factor 2 - ko04152; Environmental Information Processing; Signal transduction; AMPK signaling pathway | ko04921; Organismal Systems; Endocrine system; Oxytocin signaling pathway}	{CE15900; KOG0469 Elongation factor 2 J Translation, ribosomal structure and biogenesis ;}	{GO:0005525; GTP binding; molecular_function}	{AY305526.1; Streptocephalus seali voucher ufs elongation factor-2 mRNA, partial cds}	{PF03764:Elongation factor G, domain IV PF03144:Elongation factor Tu domain 2}	0	0	Up
OG150	transcript_HQ_E4_1_transcript24186/f2p0/1383	transcript_HQ_E3_1_transcript2765/f12p0/2018	53.3647	53.6552	52.5686	0	0	1.08474	53.1962	0.361581	7.20086	{XP_015757075.1; PREDICTED: plasminogen activator inhibitor 1 RNA-binding protein-like isoform X2 [Acropora digitifera]}	{NA}	{adf:107336516; K13199 SERBP1 plasminogen activator inhibitor 1 RNA-binding protein - -}	{NA}	{NA}	{NA}	{NA}	{XP_015757074.1; PREDICTED: plasminogen activator inhibitor 1 RNA-binding protein-like isoform X1 [Acropora digitifera]}	{NA}	{adf:107336516; K13199 SERBP1 plasminogen activator inhibitor 1 RNA-binding protein - -}	{NA}	{GO:0055085; transmembrane transport; biological_process GO:0005852; eukaryotic translation initiation factor 3 complex; cellular_component GO:0005737; cytoplasm; cellular_component GO:0016021; integral to membrane; cellular_component GO:0003743; translation initiation factor activity; molecular_function GO:0016485; protein processing; biological_process GO:0016020; membrane; cellular_component G…	{NA}	{PF08597:Translation initiation factor eIF3 subunit PF02535:ZIP Zinc transporter PF02724:CDC45-like protein PF01080:Presenilin}	0	0	Up
OG151	transcript_HQ_E4_1_transcript18104/f2p0/1642	transcript_HQ_E3_1_transcript19725/f41p0/848	320.849	319.344	338.227	2.02149	2.24035	2.40221	326.14	2.22135	7.19791	{XP_015780030.1; PREDICTED: glutathione S-transferase Mu 3-like [Acropora digitifera]}	{sp|Q9N0V4|GSTM1_BOVIN; Glutathione S-transferase Mu 1 OS=Bos taurus GN=GSTM1 PE=1 SV=3}	{xma:102235400; K00799 GST, gst glutathione S-transferase 2.5.1.18 ko00480; Metabolism; Metabolism of other amino acids; Glutathione metabolism | ko00980; Metabolism; Xenobiotics biodegradation and metabolism; Metabolism of xenobiotics by cytochrome P450 | ko00982; Metabolism; Xenobiotics biodegradation and metabolism; Drug metabolism - cytochrome P450 | ko05204; Human Diseases; Cancers: Overview…	{Hs4504179; KOG1695 Glutathione S-transferase O Posttranslational modification, protein turnover, chaperones ;}	{GO:0005515; protein binding; molecular_function}	{NA}	{PF02798:Glutathione S-transferase, N-terminal domain}	{XP_012944248.1; PREDICTED: glutathione S-transferase Mu 3-like [Aplysia californica]}	{sp|P08010|GSTM2_RAT; Glutathione S-transferase Mu 2 OS=Rattus norvegicus GN=Gstm2 PE=1 SV=2}	{ola:101157367; K00799 GST, gst glutathione S-transferase 2.5.1.18 ko00480; Metabolism; Metabolism of other amino acids; Glutathione metabolism | ko00980; Metabolism; Xenobiotics biodegradation and metabolism; Metabolism of xenobiotics by cytochrome P450 | ko00982; Metabolism; Xenobiotics biodegradation and metabolism; Drug metabolism - cytochrome P450 | ko05204; Human Diseases; Cancers: Overview…	{Hs10835127; KOG1695 Glutathione S-transferase O Posttranslational modification, protein turnover, chaperones ;}	{GO:0005515; protein binding; molecular_function}	{NA}	{PF02798:Glutathione S-transferase, N-terminal domain}	0	0	Up
OG152	transcript_HQ_E4_1_transcript19338/f2p0/1576	transcript_HQ_E3_1_transcript6801/f10p0/1573	199.584	197.734	197.731	1.22533	1.05851	1.80816	198.35	1.364	7.18406	{XP_015778316.1; PREDICTED: secreted acidic protein 2-like, partial [Acropora digitifera]}	{sp|B3EWZ4|SAP2_ACRMI; Secreted acidic protein 2 (Fragment) OS=Acropora millepora PE=1 SV=1}	{NA}	{NA}	{NA}	{NA}	{NA}	{XP_015778316.1; PREDICTED: secreted acidic protein 2-like, partial [Acropora digitifera]}	{sp|B3EWZ4|SAP2_ACRMI; Secreted acidic protein 2 (Fragment) OS=Acropora millepora PE=1 SV=1}	{NA}	{NA}	{NA}	{NA}	{NA}	0	0	Up
OG153	transcript_HQ_E4_1_transcript23258/f2p0/1426	transcript_HQ_E3_1_transcript4039/f2p0/1885	24.1811	26.9839	25.2748	0.144506	0.163368	0.219911	25.4799	0.175928	7.17823	{XP_015766362.1; PREDICTED: BTB/POZ domain-containing protein 6-like [Acropora digitifera]}	{sp|Q8K2J9|BTBD6_MOUSE; BTB/POZ domain-containing protein 6 OS=Mus musculus GN=Btbd6 PE=2 SV=2}	{adf:107338472; K10478 BTBD3_6 BTB/POZ domain-containing protein 3/6 - -}	{Hs20127580; KOG2075 Topoisomerase TOP1-interacting protein BTBD1 S Function unknown ;}	{GO:0005515; protein binding; molecular_function}	{XM_015893218.1; PREDICTED: Acropora digitifera BTB/POZ domain-containing protein 6-like (LOC107328495), mRNA}	{PF00651:BTB/POZ domain}	{XP_018408262.1; PREDICTED: speckle-type POZ protein [Nanorana parkeri]}	{sp|Q0IHH9|SPOPB_XENLA; Speckle-type POZ protein B OS=Xenopus laevis GN=spop-b PE=2 SV=1}	{cmk:103183823; K10523 SPOP speckle-type POZ protein - ko04340; Environmental Information Processing; Signal transduction; Hedgehog signaling pathway | ko04341; Environmental Information Processing; Signal transduction; Hedgehog signaling pathway - fly}	{Hs4507183; KOG1987 Speckle-type POZ protein SPOP and related proteins with TRAF, MATH and BTB/POZ domains DR Cell cycle control, cell division, chromosome partitioning ; General function prediction only ;}	{GO:0005515; protein binding; molecular_function}	{NA}	{PF00651:BTB/POZ domain}	3.23422e-190	5.88776e-213	Up
OG154	transcript_HQ_E4_1_transcript19498/f2p0/1587	transcript_HQ_E3_1_transcript6426/f812p0/1405	376.746	396.793	432.187	2.57736	2.49447	3.27732	401.909	2.78305	7.17406	{AGG36337.1; actin-like protein, partial [Stylophora pistillata]}	{sp|P12716|ACTC_PISOC; Actin, cytoplasmic OS=Pisaster ochraceus PE=3 SV=1}	{adf:107331815; K05692 ACTB_G1 actin beta/gamma 1 - ko04015; Environmental Information Processing; Signal transduction; Rap1 signaling pathway | ko04390; Environmental Information Processing; Signal transduction; Hippo signaling pathway | ko04391; Environmental Information Processing; Signal transduction; Hippo signaling pathway - fly | ko04145; Cellular Processes; Transport and catabolism; Phago…	{7290649; KOG0676 Actin and related proteins Z Cytoskeleton ;}	{NA}	{XM_015912746.1; PREDICTED: Acropora digitifera uncharacterized LOC107346890 (LOC107346890), mRNA}	{NA}	{JAV16402.1; putative actin-related protein, partial [Haematobia irritans]}	{sp|P12716|ACTC_PISOC; Actin, cytoplasmic OS=Pisaster ochraceus PE=3 SV=1}	{obi:106870394; K05692 ACTB_G1 actin beta/gamma 1 - ko04015; Environmental Information Processing; Signal transduction; Rap1 signaling pathway | ko04390; Environmental Information Processing; Signal transduction; Hippo signaling pathway | ko04391; Environmental Information Processing; Signal transduction; Hippo signaling pathway - fly | ko04145; Cellular Processes; Transport and catabolism; Phago…	{7290649; KOG0676 Actin and related proteins Z Cytoskeleton ;}	{NA}	{GU592178.1; Urechis unicinctus beta-actin mRNA, complete cds}	{NA}	0	0	Up
OG155	transcript_HQ_E4_1_transcript3435/f3p0/2691	transcript_HQ_E3_1_transcript5415/f32p0/1668	754.915	776.74	776.329	5.29227	5.52264	5.44991	769.328	5.42161	7.14873	{XP_005101905.1; PREDICTED: tubulin beta-4B chain [Aplysia californica]}	{sp|P68372|TBB4B_MOUSE; Tubulin beta-4B chain OS=Mus musculus GN=Tubb4b PE=1 SV=1}	{adf:107327202; K07375 TUBB tubulin beta - ko04145; Cellular Processes; Transport and catabolism; Phagosome | ko04540; Cellular Processes; Cellular community - eukaryotes; Gap junction | ko05130; Human Diseases; Infectious diseases: Bacterial; Pathogenic Escherichia coli infection}	{Hs5174735; KOG1375 Beta tubulin Z Cytoskeleton ;}	{GO:0003924; GTPase activity; molecular_function}	{XM_015891981.1; PREDICTED: Acropora digitifera tubulin beta-4B chain (LOC107327202), transcript variant X5, mRNA}	{PF00091:Tubulin/FtsZ family, GTPase domain}	{XP_015757384.1; PREDICTED: tubulin epsilon chain-like [Acropora digitifera]}	{sp|Q9UJT0|TBE_HUMAN; Tubulin epsilon chain OS=Homo sapiens GN=TUBE1 PE=2 SV=1}	{adf:107336831; K10391 TUBE tubulin epsilon - -}	{Hs7705915; KOG1375 Beta tubulin Z Cytoskeleton ;}	{GO:0003924; GTPase activity; molecular_function}	{XM_015901899.1; PREDICTED: Acropora digitifera tubulin epsilon chain-like (LOC107336831), transcript variant X3, mRNA}	{PF00091:Tubulin/FtsZ family, GTPase domain}	0	0	Up
OG156	transcript_HQ_E4_1_transcript23266/f2p0/1413	transcript_HQ_E3_1_transcript4103/f4p0/1877	27.5168	25.4726	24.5753	0.266977	0.171698	0.108181	25.8549	0.182285	7.1481	{XP_015753819.1; PREDICTED: glucose-induced degradation protein 4 homolog [Acropora digitifera]}	{sp|Q8IVV7|GID4_HUMAN; Glucose-induced degradation protein 4 homolog OS=Homo sapiens GN=GID4 PE=2 SV=1}	{adf:107333508; - - - - -}	{HsM13129020; KOG4635 Vacuolar import and degradation protein U Intracellular trafficking, secretion, and vesicular transport ;}	{NA}	{XM_015898333.1; PREDICTED: Acropora digitifera glucose-induced degradation protein 4 homolog (LOC107333508), mRNA}	{NA}	{XP_015753819.1; PREDICTED: glucose-induced degradation protein 4 homolog [Acropora digitifera]}	{sp|Q8IVV7|GID4_HUMAN; Glucose-induced degradation protein 4 homolog OS=Homo sapiens GN=GID4 PE=2 SV=1}	{adf:107333508; - - - - -}	{HsM13129020; KOG4635 Vacuolar import and degradation protein U Intracellular trafficking, secretion, and vesicular transport ;}	{NA}	{XM_015898333.1; PREDICTED: Acropora digitifera glucose-induced degradation protein 4 homolog (LOC107333508), mRNA}	{NA}	3.52881e-193	1.50279e-216	Up
OG157	transcript_HQ_E4_1_transcript21715/f2p0/1496	transcript_HQ_E3_1_transcript1094/f4p0/2525	165.82	165.688	164.256	0.572621	0.892298	2.07833	165.255	1.18108	7.12844	{XP_015779916.1; PREDICTED: phosphatidylserine decarboxylase proenzyme-like [Acropora digitifera]}	{sp|O14111|PSD3_SCHPO; Phosphatidylserine decarboxylase proenzyme 3 OS=Schizosaccharomyces pombe (strain 972 / ATCC 24843) GN=psd3 PE=3 SV=2}	{aqu:100636251; K01613 psd, PISD phosphatidylserine decarboxylase 4.1.1.65 ko00564; Metabolism; Lipid metabolism; Glycerophospholipid metabolism}	{SPAC31G5.15; KOG2419 Phosphatidylserine decarboxylase I Lipid transport and metabolism ;}	{GO:0004609; phosphatidylserine decarboxylase activity; molecular_function GO:0008654; phospholipid biosynthetic process; biological_process}	{XM_015924435.1; PREDICTED: Acropora digitifera phosphatidylserine decarboxylase proenzyme 3-like (LOC107357791), mRNA}	{PF02666:Phosphatidylserine decarboxylase}	{XP_015779921.1; PREDICTED: phosphatidylserine decarboxylase proenzyme 3-like [Acropora digitifera]}	{sp|O14111|PSD3_SCHPO; Phosphatidylserine decarboxylase proenzyme 3 OS=Schizosaccharomyces pombe (strain 972 / ATCC 24843) GN=psd3 PE=3 SV=2}	{dsa:Desal_1102; K01613 psd, PISD phosphatidylserine decarboxylase 4.1.1.65 ko00564; Metabolism; Lipid metabolism; Glycerophospholipid metabolism}	{SPAC31G5.15; KOG2419 Phosphatidylserine decarboxylase I Lipid transport and metabolism ;}	{GO:0004609; phosphatidylserine decarboxylase activity; molecular_function GO:0009401; phosphoenolpyruvate-dependent sugar phosphotransferase system; biological_process GO:0008654; phospholipid biosynthetic process; biological_process}	{XM_015892111.1; PREDICTED: Acropora digitifera phosphatidylserine decarboxylase proenzyme-like (LOC107327369), mRNA}	{PF00358:phosphoenolpyruvate-dependent sugar phosphotransferase system, EIIA 1 PF02666:Phosphatidylserine decarboxylase}	0	0	Up
OG158	transcript_HQ_E4_1_transcript23341/f2p0/1433	transcript_HQ_E3_1_transcript4695/f23p0/1702	68.1711	70.4297	70.6175	0.718074	0.324725	0.473557	69.7394	0.505452	7.10826	{XP_015751331.1; PREDICTED: syntaxin-5-like [Acropora digitifera]}	{sp|Q08DB5|STX5_BOVIN; Syntaxin-5 OS=Bos taurus GN=STX5 PE=2 SV=1}	{adf:107331277; K08490 STX5 syntaxin 5 - ko04130; Genetic Information Processing; Folding, sorting and degradation; SNARE interactions in vesicular transport}	{Hs4507293; KOG0812 SNARE protein SED5/Syntaxin 5 U Intracellular trafficking, secretion, and vesicular transport ;}	{GO:0006869; lipid transport; biological_process GO:0005576; NA GO:0019064; viral envelope fusion with host membrane; biological_process GO:0007059; chromosome segregation; biological_process GO:0042157; lipoprotein metabolic process; biological_process GO:0019028; viral capsid; cellular_component GO:0007165; signal transduction; biological_process GO:0008017; microtubule binding; molecular_funct…	{XM_015895845.1; PREDICTED: Acropora digitifera syntaxin-5-like (LOC107331277), mRNA}	{PF09177:Syntaxin 6, N-terminal PF01442:Apolipoprotein A1/A4/E domain PF02346:Chordopoxvirus multifunctional envelope protein A27 PF06009:Laminin Domain II PF00435:Spectrin repeat PF07160:Protein of unknown function (DUF1395) PF03832:WSK motif PF05531:Nucleopolyhedrovirus P10 protein PF00804:Syntaxin PF05739:SNARE domain}	{ELT98046.1; hypothetical protein CAPTEDRAFT_21294 [Capitella teleta]}	{sp|Q08DB5|STX5_BOVIN; Syntaxin-5 OS=Bos taurus GN=STX5 PE=2 SV=1}	{sko:100372966; K08490 STX5 syntaxin 5 - ko04130; Genetic Information Processing; Folding, sorting and degradation; SNARE interactions in vesicular transport}	{Hs4507293; KOG0812 SNARE protein SED5/Syntaxin 5 U Intracellular trafficking, secretion, and vesicular transport ;}	{GO:0016021; integral to membrane; cellular_component GO:0009405; pathogenesis; biological_process GO:0019031; viral envelope; cellular_component GO:0006914; autophagy; biological_process GO:0005515; protein binding; molecular_function GO:0048193; Golgi vesicle transport; biological_process GO:0006869; lipid transport; biological_process GO:0004871; signal transducer activity; molecular_function …	{NA}	{PF07851:TMPIT-like protein PF00435:Spectrin repeat PF05739:SNARE domain PF05531:Nucleopolyhedrovirus P10 protein PF01442:Apolipoprotein A1/A4/E domain PF09177:Syntaxin 6, N-terminal PF04108:Autophagy protein Apg17 PF06009:Laminin Domain II PF04888:Secretion system effector C (SseC) like family PF00015:Methyl-accepting chemotaxis protein (MCP) signalling domain PF04513:Baculovirus polyhedron enve…	0	0	Up
OG159	transcript_HQ_E4_1_transcript29261/f2p0/1026	transcript_HQ_E3_1_transcript25165/f28p0/522	5790.94	5997.31	5756.74	40.7972	43.12	43.6126	5848.33	42.5099	7.10408	{XP_015756510.1; PREDICTED: 40S ribosomal protein S12-like [Acropora digitifera]}	{sp|P84175|RS12_CHICK; 40S ribosomal protein S12 OS=Gallus gallus GN=RPS12 PE=1 SV=2}	{adf:107335973; K02951 RP-S12e, RPS12 small subunit ribosomal protein S12e - ko03010; Genetic Information Processing; Translation; Ribosome}	{Hs14277700; KOG3406 40S ribosomal protein S12 J Translation, ribosomal structure and biogenesis ;}	{NA}	{XM_015901024.1; PREDICTED: Acropora digitifera 40S ribosomal protein S12-like (LOC107335973), mRNA}	{NA}	{XP_015759046.1; PREDICTED: growth arrest and DNA damage-inducible protein GADD45 alpha-like [Acropora digitifera]}	{sp|P48317|GA45A_RAT; Growth arrest and DNA damage-inducible protein GADD45 alpha OS=Rattus norvegicus GN=Gadd45a PE=2 SV=1}	{adf:107338326; K04402 GADD45 growth arrest and DNA-damage-inducible protein - ko04010; Environmental Information Processing; Signal transduction; MAPK signaling pathway | ko04068; Environmental Information Processing; Signal transduction; FoxO signaling pathway | ko04110; Cellular Processes; Cell growth and death; Cell cycle | ko04210; Cellular Processes; Cell growth and death; Apoptosis | ko041…	{NA}	{NA}	{NA}	{NA}	0	0	Up
OG160	transcript_HQ_E4_1_transcript4665/f2p0/2532	transcript_HQ_E3_1_transcript6785/f2p0/1600	42.3055	41.6647	38.4423	0.169905	0.521868	0.203856	40.8042	0.298543	7.09463	{XP_001625432.1; predicted protein [Nematostella vectensis]}	{sp|A3KMV5|UBA1_BOVIN; Ubiquitin-like modifier-activating enzyme 1 OS=Bos taurus GN=UBA1 PE=2 SV=1}	{hai:109386227; - - - - -}	{Hs4507763; KOG2012 Ubiquitin activating enzyme UBA1 O Posttranslational modification, protein turnover, chaperones ;}	{GO:0008641; small protein activating enzyme activity; molecular_function}	{XM_018231858.1; PREDICTED: Xenopus laevis ubiquitin-like modifier activating enzyme 1 S homeolog (uba1.S), transcript variant X1, mRNA}	{PF00899:ThiF family}	{XP_005647121.1; ubiquitin-activating enzyme E1 [Coccomyxa subellipsoidea C-169]}	{sp|P31251|UBE12_WHEAT; Ubiquitin-activating enzyme E1 2 OS=Triticum aestivum GN=UBA2 PE=2 SV=1}	{csl:COCSUDRAFT_53589; K03178 UBE1, UBA1 ubiquitin-activating enzyme E1 6.2.1.45 ko04120; Genetic Information Processing; Folding, sorting and degradation; Ubiquitin mediated proteolysis | ko05012; Human Diseases; Neurodegenerative diseases; Parkinson's disease}	{At5g06460; KOG2012 Ubiquitin activating enzyme UBA1 O Posttranslational modification, protein turnover, chaperones ;}	{GO:0008641; small protein activating enzyme activity; molecular_function}	{NA}	{PF00899:ThiF family}	0	0	Up
OG161	transcript_HQ_E4_1_transcript26207/f2p0/1269	transcript_HQ_E3_1_transcript1614/f4p0/2339	10.0779	9.77866	9.04698	0	0.126474	0.0850555	9.63451	0.0705098	7.09424	{XP_015766856.1; PREDICTED: cell wall protein DAN4-like isoform X1 [Acropora digitifera]}	{sp|Q6DF55|VASN_XENTR; Vasorin OS=Xenopus tropicalis GN=vasn PE=2 SV=1}	{bfo:BRAFLDRAFT_92046; - - - - -}	{Hs8923701_1; KOG0619 FOG: Leucine rich repeat R General function prediction only ;}	{GO:0005515; protein binding; molecular_function}	{NA}	{PF13855:Leucine rich repeat PF00560:Leucine Rich Repeat}	{XP_019640478.1; PREDICTED: carboxypeptidase N subunit 2-like [Branchiostoma belcheri]}	{sp|Q80X72|LRC15_MOUSE; Leucine-rich repeat-containing protein 15 OS=Mus musculus GN=Lrrc15 PE=2 SV=1}	{bfo:BRAFLDRAFT_89744; - - - - -}	{Hs18677767; KOG0619 FOG: Leucine rich repeat R General function prediction only ;}	{GO:0005515; protein binding; molecular_function}	{NA}	{PF00560:Leucine Rich Repeat PF13855:Leucine rich repeat PF13516:Leucine Rich repeat}	1.14166e-72	9.5017e-82	Up
OG162	transcript_HQ_E4_1_transcript4676/f2p0/2529	transcript_HQ_E3_1_transcript8029/f15p0/1500	66.7129	65.2132	66.2879	0.341029	0.578867	0.53936	66.0713	0.486419	7.08568	{XP_015779276.1; PREDICTED: deoxynucleotidyltransferase terminal-interacting protein 1-like isoform X1 [Acropora digitifera]}	{sp|A6H7A8|TDIF1_BOVIN; Deoxynucleotidyltransferase terminal-interacting protein 1 OS=Bos taurus GN=DNTTIP1 PE=2 SV=1}	{sko:102806133; K08707 DNTTIP1 deoxynucleotidyltransferase terminal-interacting protein 1 - -}	{Hs16418441; KOG4801 Member of the steroid/thyroid receptor superfamily T Signal transduction mechanisms ;}	{NA}	{XM_015923790.1; PREDICTED: Acropora digitifera deoxynucleotidyltransferase terminal-interacting protein 1-like (LOC107357147), transcript variant X1, mRNA}	{NA}	{XP_019851143.1; PREDICTED: uncharacterized protein LOC105312495 [Amphimedon queenslandica]}	{sp|A6H7A8|TDIF1_BOVIN; Deoxynucleotidyltransferase terminal-interacting protein 1 OS=Bos taurus GN=DNTTIP1 PE=2 SV=1}	{aqu:105312495; - - - - -}	{Hs16418441; KOG4801 Member of the steroid/thyroid receptor superfamily T Signal transduction mechanisms ;}	{NA}	{NA}	{NA}	0	0	Up
OG163	transcript_HQ_E4_1_transcript21429/f7p0/1487	transcript_HQ_E3_1_transcript7529/f67p0/1489	532.522	537.678	533.369	3.83543	4.64626	3.37128	534.523	3.95099	7.07989	{XP_015753944.1; PREDICTED: tropomyosin-like [Acropora digitifera]}	{sp|Q8WR63|TPM_TRIPS; Tropomyosin OS=Trichinella pseudospiralis PE=2 SV=1}	{adf:107333629; - - - - -}	{CE28782; KOG1003 Actin filament-coating protein tropomyosin Z Cytoskeleton ;}	{GO:0008134; transcription factor binding; molecular_function GO:0006914; autophagy; biological_process GO:0008565; protein transporter activity; molecular_function GO:0016459; myosin complex; cellular_component GO:0051607; defense response to virus; biological_process GO:0008092; cytoskeletal protein binding; molecular_function GO:0005577; fibrinogen complex; cellular_component GO:0030168; plate…	{NA}	{PF05276:SH3 domain-binding protein 5 (SH3BP5) PF04728:Lipoprotein leucine-zipper PF01920:Prefoldin subunit PF07926:TPR/MLP1/MLP2-like protein PF05384:Sensor protein DegS PF06008:Laminin Domain I PF02601:Exonuclease VII, large subunit PF01576:Myosin tail PF16326:ABC transporter C-terminal domain PF16716:Bone marrow stromal antigen 2 PF10473:Leucine-rich repeats of kinetochore protein Cenp-F/LEK1 …	{NP_001040445.1; tropomyosin-1 [Bombyx mori]}	{sp|Q1HPU0|TPM1_BOMMO; Tropomyosin-1 OS=Bombyx mori PE=1 SV=1}	{hst:105188801; K10373 TPM1 tropomyosin 1 - ko04260; Organismal Systems; Circulatory system; Cardiac muscle contraction | ko04261; Organismal Systems; Circulatory system; Adrenergic signaling in cardiomyocytes | ko05206; Human Diseases; Cancers: Overview; MicroRNAs in cancer | ko05410; Human Diseases; Cardiovascular diseases; Hypertrophic cardiomyopathy (HCM) | ko05414; Human Diseases; Cardiovasc…	{7299993; KOG1003 Actin filament-coating protein tropomyosin Z Cytoskeleton ;}	{GO:0007030; Golgi organization; biological_process GO:0045995; regulation of embryonic development; biological_process GO:0016021; integral to membrane; cellular_component GO:0051607; defense response to virus; biological_process GO:0008855; exodeoxyribonuclease VII activity; molecular_function GO:0005515; protein binding; molecular_function GO:0030674; protein binding, bridging; molecular_funct…	{XM_013255438.1; PREDICTED: Stomoxys calcitrans tropomyosin-2 (LOC106089567), transcript variant X3, mRNA}	{PF00435:Spectrin repeat PF13851:Growth-arrest specific micro-tubule binding PF02601:Exonuclease VII, large subunit PF06009:Laminin Domain II PF00015:Methyl-accepting chemotaxis protein (MCP) signalling domain PF01496:V-type ATPase 116kDa subunit family PF10473:Leucine-rich repeats of kinetochore protein Cenp-F/LEK1 PF07851:TMPIT-like protein PF09787:Golgin subfamily A member 5 PF09769:Apolipopro…	0	0	Up
OG164	transcript_HQ_E4_1_transcript15622/f3p0/1762	transcript_HQ_E3_1_transcript17946/f109p0/734	963.496	977.555	957.233	6.93142	7.33659	8.07926	966.095	7.44909	7.01896	{XP_015759826.1; PREDICTED: peroxiredoxin-5, mitochondrial-like [Acropora digitifera]}	{sp|P30044|PRDX5_HUMAN; Peroxiredoxin-5, mitochondrial OS=Homo sapiens GN=PRDX5 PE=1 SV=4}	{aqu:100635894; K11187 PRDX5 peroxiredoxin 5, atypical 2-Cys peroxiredoxin 1.11.1.15 ko04146; Cellular Processes; Transport and catabolism; Peroxisome}	{Hs6912238; KOG0541 Alkyl hydroperoxide reductase/peroxiredoxin O Posttranslational modification, protein turnover, chaperones ;}	{GO:0016491; oxidoreductase activity; molecular_function GO:0016209; NA GO:0055114; oxidation-reduction process; biological_process}	{NA}	{PF00578:AhpC/TSA family PF08534:Redoxin}	{XP_013086205.1; PREDICTED: peroxiredoxin-5, mitochondrial-like [Biomphalaria glabrata]}	{sp|P99029|PRDX5_MOUSE; Peroxiredoxin-5, mitochondrial OS=Mus musculus GN=Prdx5 PE=1 SV=2}	{aqu:100635894; K11187 PRDX5 peroxiredoxin 5, atypical 2-Cys peroxiredoxin 1.11.1.15 ko04146; Cellular Processes; Transport and catabolism; Peroxisome}	{7300338; KOG0541 Alkyl hydroperoxide reductase/peroxiredoxin O Posttranslational modification, protein turnover, chaperones ;}	{GO:0055114; oxidation-reduction process; biological_process GO:0016209; NA GO:0016491; oxidoreductase activity; molecular_function}	{NA}	{PF08534:Redoxin PF00578:AhpC/TSA family}	0	0	Up
OG165	transcript_HQ_E4_1_transcript20049/f2p0/1566	transcript_HQ_E3_1_transcript20427/f6p0/819	48.5823	50.3546	53.4475	0.727914	0.193672	0.260848	50.7948	0.394145	7.00981	{XP_015756841.1; PREDICTED: protein D3-like, partial [Acropora digitifera]}	{sp|P31729|OV16_ONCVO; OV-16 antigen OS=Onchocerca volvulus GN=OV16 PE=2 SV=2}	{adf:107336281; - - - - -}	{CE10146; KOG3346 Phosphatidylethanolamine binding protein R General function prediction only ;}	{NA}	{NA}	{NA}	{XP_009050140.1; hypothetical protein LOTGIDRAFT_173822 [Lottia gigantea]}	{NA}	{lgi:LOTGIDRAFT_173822; - - - - -}	{NA}	{NA}	{NA}	{NA}	2.98449e-237	5.8238e-261	Up
OG166	transcript_HQ_E4_1_transcript20327/f6p0/1558	transcript_HQ_E3_1_transcript5415/f32p0/1668	754.915	776.74	776.329	5.38251	5.46997	7.15963	769.328	6.00404	7.00152	{XP_005101905.1; PREDICTED: tubulin beta-4B chain [Aplysia californica]}	{sp|P68372|TBB4B_MOUSE; Tubulin beta-4B chain OS=Mus musculus GN=Tubb4b PE=1 SV=1}	{adf:107327202; K07375 TUBB tubulin beta - ko04145; Cellular Processes; Transport and catabolism; Phagosome | ko04540; Cellular Processes; Cellular community - eukaryotes; Gap junction | ko05130; Human Diseases; Infectious diseases: Bacterial; Pathogenic Escherichia coli infection}	{Hs5174735; KOG1375 Beta tubulin Z Cytoskeleton ;}	{GO:0003924; GTPase activity; molecular_function}	{XM_015891981.1; PREDICTED: Acropora digitifera tubulin beta-4B chain (LOC107327202), transcript variant X5, mRNA}	{PF00091:Tubulin/FtsZ family, GTPase domain}	{XP_009066261.1; hypothetical protein LOTGIDRAFT_223043 [Lottia gigantea]}	{sp|P68372|TBB4B_MOUSE; Tubulin beta-4B chain OS=Mus musculus GN=Tubb4b PE=1 SV=1}	{cin:101242512; K07375 TUBB tubulin beta - ko04145; Cellular Processes; Transport and catabolism; Phagosome | ko04540; Cellular Processes; Cellular community - eukaryotes; Gap junction | ko05130; Human Diseases; Infectious diseases: Bacterial; Pathogenic Escherichia coli infection}	{Hs5174735; KOG1375 Beta tubulin Z Cytoskeleton ;}	{GO:0003924; GTPase activity; molecular_function}	{AJ550806.1; Suberites domuncula mRNA for suberites domuncula beta-tubulin (tub gene)}	{PF00091:Tubulin/FtsZ family, GTPase domain}	0	0	Up
OG167	transcript_HQ_E4_1_transcript15526/f3p0/1773	transcript_HQ_E3_1_transcript5758/f27p0/1646	157.742	154.484	154.175	1.06189	0.869731	1.73032	155.467	1.22065	6.99282	{KXJ11833.1; Mitochondrial-processing peptidase subunit beta [Exaiptasia pallida]}	{sp|Q3SZ71|MPPB_BOVIN; Mitochondrial-processing peptidase subunit beta OS=Bos taurus GN=PMPCB PE=2 SV=1}	{hmg:100207790; K17732 PMPCB, MAS1 mitochondrial-processing peptidase subunit beta 3.4.24.64 -}	{Hs4758734; KOG0960 Mitochondrial processing peptidase, beta subunit, and related enzymes (insulinase superfamily) O Posttranslational modification, protein turnover, chaperones ;}	{NA}	{XM_015905461.1; PREDICTED: Acropora digitifera mitochondrial-processing peptidase subunit beta-like (LOC107340109), mRNA}	{NA}	{XP_002986789.1; hypothetical protein SELMODRAFT_158279 [Selaginella moellendorffii]}	{sp|Q42290|MPPB_ARATH; Probable mitochondrial-processing peptidase subunit beta, mitochondrial OS=Arabidopsis thaliana GN=At3g02090 PE=1 SV=2}	{csl:COCSUDRAFT_52915; K17732 PMPCB, MAS1 mitochondrial-processing peptidase subunit beta 3.4.24.64 -}	{At3g02090; KOG0960 Mitochondrial processing peptidase, beta subunit, and related enzymes (insulinase superfamily) O Posttranslational modification, protein turnover, chaperones ;}	{GO:0008658; penicillin binding; molecular_function GO:0008290; F-actin capping protein complex; cellular_component GO:0008236; serine-type peptidase activity; molecular_function GO:0006508; proteolysis; biological_process GO:0051016; barbed-end actin filament capping; biological_process}	{XM_007927857.1; Pseudocercospora fijiensis CIRAD86 hypothetical protein mRNA}	{PF01267:F-actin capping protein alpha subunit PF00326:Prolyl oligopeptidase family PF03717:Penicillin-binding Protein dimerisation domain}	0	0	Up
OG168	transcript_HQ_E4_1_transcript29321/f2p0/1017	transcript_HQ_E3_1_transcript11108/f137p0/1059	1283.55	1333.46	1342.9	10.2749	9.55574	11.5098	1319.97	10.4468	6.9813	{XP_015776027.1; PREDICTED: 60S ribosomal protein L3-like [Acropora digitifera]}	{sp|P27659|RL3_MOUSE; 60S ribosomal protein L3 OS=Mus musculus GN=Rpl3 PE=1 SV=3}	{nve:NEMVE_v1g237519; K02925 RP-L3e, RPL3 large subunit ribosomal protein L3e - ko03010; Genetic Information Processing; Translation; Ribosome}	{Hs4506649; KOG0746 60S ribosomal protein L3 and related proteins J Translation, ribosomal structure and biogenesis ;}	{GO:0005840; ribosome; cellular_component GO:0006412; translation; biological_process GO:0005622; intracellular; cellular_component GO:0003735; structural constituent of ribosome; molecular_function}	{XM_015920541.1; PREDICTED: Acropora digitifera 60S ribosomal protein L3-like (LOC107354118), mRNA}	{PF00297:Ribosomal protein L3}	{ELU16883.1; hypothetical protein CAPTEDRAFT_21042 [Capitella teleta]}	{sp|P39023|RL3_HUMAN; 60S ribosomal protein L3 OS=Homo sapiens GN=RPL3 PE=1 SV=2}	{dpl:KGM_16311; K02925 RP-L3e, RPL3 large subunit ribosomal protein L3e - ko03010; Genetic Information Processing; Translation; Ribosome}	{Hs4506649; KOG0746 60S ribosomal protein L3 and related proteins J Translation, ribosomal structure and biogenesis ;}	{GO:0003735; structural constituent of ribosome; molecular_function GO:0005840; ribosome; cellular_component GO:0006412; translation; biological_process GO:0005622; intracellular; cellular_component}	{XM_011436623.2; PREDICTED: Crassostrea gigas 60S ribosomal protein L3 (LOC105333577), mRNA}	{PF00297:Ribosomal protein L3}	0	0	Up
OG169	transcript_HQ_E4_1_transcript26335/f2p0/1260	transcript_HQ_E3_1_transcript11143/f12p0/1289	1630.59	1642.81	1642.47	12.8766	14.361	11.7607	1638.62	12.9995	6.97789	{KXJ27725.1; Cathepsin B [Exaiptasia pallida]}	{sp|Q5R6D1|CATB_PONAB; Cathepsin B OS=Pongo abelii GN=CTSB PE=2 SV=1}	{tad:TRIADDRAFT_63119; K01363 CTSB cathepsin B 3.4.22.1 ko04142; Cellular Processes; Transport and catabolism; Lysosome | ko04140; Cellular Processes; Transport and catabolism; Autophagy - animal | ko04210; Cellular Processes; Cell growth and death; Apoptosis | ko04621; Organismal Systems; Immune system; NOD-like receptor signaling pathway | ko04612; Organismal Systems; Immune system; Antigen pro…	{Hs4503139; KOG1543 Cysteine proteinase Cathepsin L O Posttranslational modification, protein turnover, chaperones ;}	{GO:0004197; cysteine-type endopeptidase activity; molecular_function GO:0008234; cysteine-type peptidase activity; molecular_function GO:0050790; regulation of catalytic activity; biological_process GO:0006508; proteolysis; biological_process}	{XM_015916361.1; PREDICTED: Acropora digitifera cathepsin B-like (LOC107350137), mRNA}	{PF08127:Peptidase family C1 propeptide PF03051:Peptidase C1-like family PF00112:Papain family cysteine protease}	{CAH04630.1; cathepsin B [Suberites domuncula]}	{sp|Q5R6D1|CATB_PONAB; Cathepsin B OS=Pongo abelii GN=CTSB PE=2 SV=1}	{aqu:100634450; K01363 CTSB cathepsin B 3.4.22.1 ko04142; Cellular Processes; Transport and catabolism; Lysosome | ko04140; Cellular Processes; Transport and catabolism; Autophagy - animal | ko04210; Cellular Processes; Cell growth and death; Apoptosis | ko04621; Organismal Systems; Immune system; NOD-like receptor signaling pathway | ko04612; Organismal Systems; Immune system; Antigen processing…	{Hs4503139; KOG1543 Cysteine proteinase Cathepsin L O Posttranslational modification, protein turnover, chaperones ;}	{GO:0050790; regulation of catalytic activity; biological_process GO:0006508; proteolysis; biological_process GO:0008234; cysteine-type peptidase activity; molecular_function GO:0004197; cysteine-type endopeptidase activity; molecular_function}	{NA}	{PF08127:Peptidase family C1 propeptide PF03051:Peptidase C1-like family PF00112:Papain family cysteine protease}	0	0	Up
OG170	transcript_HQ_E4_1_transcript25911/f2p0/1296	transcript_HQ_E3_1_transcript12672/f64p0/1079	862.096	901.615	855.698	7.73823	5.54329	7.70558	873.137	6.9957	6.96359	{XP_001623105.1; predicted protein [Nematostella vectensis]}	{sp|P02385|RL4B_XENLA; 60S ribosomal protein L4-B OS=Xenopus laevis GN=rpl4-b PE=2 SV=2}	{hmg:100208996; K02930 RP-L4e, RPL4 large subunit ribosomal protein L4e - ko03010; Genetic Information Processing; Translation; Ribosome}	{Hs16579885; KOG1475 Ribosomal protein RPL1/RPL2/RL4L4 A RNA processing and modification ;}	{GO:0006412; translation; biological_process GO:0005840; ribosome; cellular_component GO:0003735; structural constituent of ribosome; molecular_function}	{XM_015904238.1; PREDICTED: Acropora digitifera 60S ribosomal protein L4-A-like (LOC107338995), mRNA}	{PF00573:Ribosomal protein L4/L1 family}	{AAX48834.1; L4/L1 [Suberites domuncula]}	{sp|Q9D8E6|RL4_MOUSE; 60S ribosomal protein L4 OS=Mus musculus GN=Rpl4 PE=1 SV=3}	{aqu:100633922; K02930 RP-L4e, RPL4 large subunit ribosomal protein L4e - ko03010; Genetic Information Processing; Translation; Ribosome}	{Hs16579885; KOG1475 Ribosomal protein RPL1/RPL2/RL4L4 A RNA processing and modification ;}	{GO:0003735; structural constituent of ribosome; molecular_function GO:0005840; ribosome; cellular_component GO:0006412; translation; biological_process}	{BT027473.1; Gasterosteus aculeatus clone CGX10-C08 mRNA sequence}	{PF00573:Ribosomal protein L4/L1 family}	0	0	Up
OG171	transcript_HQ_E4_1_transcript26035/f2p0/1294	transcript_HQ_E3_1_transcript11407/f35p0/1243	276.616	287.255	274.333	2.03466	1.8024	2.88434	279.401	2.24047	6.96239	{XP_001633281.1; predicted protein [Nematostella vectensis]}	{sp|P11708|MDHC_PIG; Malate dehydrogenase, cytoplasmic OS=Sus scrofa GN=MDH1 PE=1 SV=4}	{nve:NEMVE_v1g185681; K00025 MDH1 malate dehydrogenase 1.1.1.37 ko01200; Metabolism; Global and overview maps; Carbon metabolism | ko00020; Metabolism; Carbohydrate metabolism; Citrate cycle (TCA cycle) | ko00620; Metabolism; Carbohydrate metabolism; Pyruvate metabolism | ko00630; Metabolism; Carbohydrate metabolism; Glyoxylate and dicarboxylate metabolism | ko00710; Metabolism; Energy metabolism…	{Hs5174539; KOG1496 Malate dehydrogenase C Energy production and conversion ;}	{GO:0055114; oxidation-reduction process; biological_process GO:0016616; oxidoreductase activity, acting on the CH-OH group of donors, NAD or NADP as acceptor; molecular_function GO:0016491; oxidoreductase activity; molecular_function GO:0005975; carbohydrate metabolic process; biological_process GO:0004553; hydrolase activity, hydrolyzing O-glycosyl compounds; molecular_function}	{XM_015902854.1; PREDICTED: Acropora digitifera malate dehydrogenase, cytoplasmic-like (LOC107337641), partial mRNA}	{PF00056:lactate/malate dehydrogenase, NAD binding domain PF02866:lactate/malate dehydrogenase, alpha/beta C-terminal domain PF01915:Glycosyl hydrolase family 3 C-terminal domain}	{XP_019853270.1; PREDICTED: malate dehydrogenase, cytoplasmic-like [Amphimedon queenslandica]}	{sp|P11708|MDHC_PIG; Malate dehydrogenase, cytoplasmic OS=Sus scrofa GN=MDH1 PE=1 SV=4}	{aqu:100639823; K00025 MDH1 malate dehydrogenase 1.1.1.37 ko01200; Metabolism; Global and overview maps; Carbon metabolism | ko00020; Metabolism; Carbohydrate metabolism; Citrate cycle (TCA cycle) | ko00620; Metabolism; Carbohydrate metabolism; Pyruvate metabolism | ko00630; Metabolism; Carbohydrate metabolism; Glyoxylate and dicarboxylate metabolism | ko00710; Metabolism; Energy metabolism; Carb…	{Hs5174539; KOG1496 Malate dehydrogenase C Energy production and conversion ;}	{GO:0005975; carbohydrate metabolic process; biological_process GO:0004553; hydrolase activity, hydrolyzing O-glycosyl compounds; molecular_function GO:0055114; oxidation-reduction process; biological_process GO:0016491; oxidoreductase activity; molecular_function GO:0016616; oxidoreductase activity, acting on the CH-OH group of donors, NAD or NADP as acceptor; molecular_function}	{XM_005425784.2; PREDICTED: Geospiza fortis malate dehydrogenase 1, NAD (soluble) (MDH1), mRNA}	{PF02866:lactate/malate dehydrogenase, alpha/beta C-terminal domain PF00056:lactate/malate dehydrogenase, NAD binding domain PF01915:Glycosyl hydrolase family 3 C-terminal domain}	0	0	Up
OG172	transcript_HQ_E4_1_transcript10353/f3p0/2058	transcript_HQ_E3_1_transcript4241/f5p0/1824	51.5056	53.2715	52.1006	0.463145	0.41917	0.37684	52.2926	0.419718	6.96104	{KXJ28973.1; THO complex subunit 1 [Exaiptasia pallida]}	{sp|Q96FV9|THOC1_HUMAN; THO complex subunit 1 OS=Homo sapiens GN=THOC1 PE=1 SV=1}	{cjc:100393939; K12878 THOC1 THO complex subunit 1 - ko03040; Genetic Information Processing; Transcription; Spliceosome | ko03013; Genetic Information Processing; Translation; RNA transport}	{Hs14762342; KOG2491 Nuclear matrix protein Y Nuclear structure ;}	{NA}	{XM_015892986.1; PREDICTED: Acropora digitifera THO complex subunit 1-like (LOC107328242), mRNA}	{NA}	{XP_003382878.1; PREDICTED: THO complex subunit 1-like [Amphimedon queenslandica]}	{sp|Q8R3N6|THOC1_MOUSE; THO complex subunit 1 OS=Mus musculus GN=Thoc1 PE=1 SV=1}	{aqu:100637238; K12878 THOC1 THO complex subunit 1 - ko03040; Genetic Information Processing; Transcription; Spliceosome | ko03013; Genetic Information Processing; Translation; RNA transport}	{Hs14762342; KOG2491 Nuclear matrix protein Y Nuclear structure ;}	{NA}	{NA}	{NA}	0	0	Up
OG173	transcript_HQ_E4_1_transcript3800/f2p0/2643	transcript_HQ_E3_1_transcript23384/f2p0/671	110.423	104.19	111.127	0.665444	1.39474	0.562134	108.58	0.874106	6.95673	{XP_015771674.1; PREDICTED: uncharacterized protein LOC107349991 [Acropora digitifera]}	{NA}	{adf:107337099; K02599 NOTCH1 Notch 1 - ko04330; Environmental Information Processing; Signal transduction; Notch signaling pathway | ko04658; Organismal Systems; Immune system; Th1 and Th2 cell differentiation | ko04919; Organismal Systems; Endocrine system; Thyroid hormone signaling pathway | ko04320; Organismal Systems; Development; Dorso-ventral axis formation | ko05206; Human Diseases; Cance…	{NA}	{NA}	{NA}	{NA}	{XP_002732012.1; PREDICTED: uncharacterized protein LOC100374260 [Saccoglossus kowalevskii]}	{NA}	{sko:100367221; - - - - -}	{NA}	{NA}	{XM_015916189.1; PREDICTED: Acropora digitifera uncharacterized LOC107349991 (LOC107349991), transcript variant X2, mRNA}	{NA}	0	0	Up
OG174	transcript_HQ_E4_1_transcript5861/f2p0/2454	transcript_HQ_E3_1_transcript7614/f7p0/1539	135.223	140.672	142.932	1.08287	1.19685	1.1343	139.609	1.138	6.93874	{XP_015766323.1; PREDICTED: gelsolin-like protein 1 [Acropora digitifera]}	{sp|Q7JQD3|GELS1_LUMTE; Gelsolin-like protein 1 OS=Lumbricus terrestris GN=AM PE=1 SV=1}	{hro:HELRODRAFT_185261; K05768 GSN gelsolin - ko04810; Cellular Processes; Cell motility; Regulation of actin cytoskeleton | ko04666; Organismal Systems; Immune system; Fc gamma R-mediated phagocytosis | ko05203; Human Diseases; Cancers: Overview; Viral carcinogenesis}	{Hs17572824; KOG0443 Actin regulatory proteins (gelsolin/villin family) Z Cytoskeleton ;}	{NA}	{XM_015910837.1; PREDICTED: Acropora digitifera gelsolin-like protein 1 (LOC107345133), mRNA}	{NA}	{XP_004995836.1; scinderin isoform 2 [Salpingoeca rosetta]}	{sp|P24452|CAPG_MOUSE; Macrophage-capping protein OS=Mus musculus GN=Capg PE=1 SV=2}	{sre:PTSG_03254; K08017 AVIL advillin - -}	{Hs17572824; KOG0443 Actin regulatory proteins (gelsolin/villin family) Z Cytoskeleton ;}	{NA}	{NA}	{NA}	0	0	Up
OG175	transcript_HQ_E4_1_transcript6633/f2p0/2331	transcript_HQ_E3_1_transcript793/f10p0/2654	262.061	267.565	271.617	1.95811	2.36735	2.21106	267.081	2.17884	6.93757	{XP_015766480.1; PREDICTED: calpain-9-like [Acropora digitifera]}	{sp|O35920|CAN9_RAT; Calpain-9 OS=Rattus norvegicus GN=Capn9 PE=2 SV=2}	{adf:107345286; K08585 CAPNN calpain, invertebrate 3.4.22.- -}	{Hs5729758; KOG0045 Cytosolic Ca2+-dependent cysteine protease (calpain), large subunit (EF-Hand protein superfamily) OT Posttranslational modification, protein turnover, chaperones ; Signal transduction mechanisms ;}	{GO:0005509; calcium ion binding; molecular_function GO:0004198; calcium-dependent cysteine-type endopeptidase activity; molecular_function GO:0006508; proteolysis; biological_process GO:0005622; intracellular; cellular_component}	{XM_015910994.1; PREDICTED: Acropora digitifera calpain-9-like (LOC107345286), mRNA}	{PF13833:EF-hand domain pair PF00036:EF hand PF00648:Calpain family cysteine protease PF13499:EF-hand domain pair PF13202:EF hand PF13405:EF-hand domain}	{XP_013069389.1; PREDICTED: calpain-B-like isoform X8 [Biomphalaria glabrata]}	{sp|Q9VT65|CANB_DROME; Calpain-B OS=Drosophila melanogaster GN=CalpB PE=1 SV=2}	{bter:100646495; K08585 CAPNN calpain, invertebrate 3.4.22.- -; bter:100646495; K08585 CAPNN calpain, invertebrate 3.4.22.- -}	{7294858; KOG0045 Cytosolic Ca2+-dependent cysteine protease (calpain), large subunit (EF-Hand protein superfamily) OT Posttranslational modification, protein turnover, chaperones ; Signal transduction mechanisms ;}	{GO:0005622; intracellular; cellular_component GO:0005509; calcium ion binding; molecular_function GO:0004198; calcium-dependent cysteine-type endopeptidase activity; molecular_function GO:0006508; proteolysis; biological_process}	{XM_007623468.2; PREDICTED: Cricetulus griseus calpain 3 (Capn3), transcript variant X5, mRNA}	{PF13405:EF-hand domain PF13499:EF-hand domain pair PF00648:Calpain family cysteine protease PF00036:EF hand PF13833:EF-hand domain pair PF13202:EF hand}	0	0	Up
OG176	transcript_HQ_E4_1_transcript21993/f2p0/1479	transcript_HQ_E3_1_transcript1329/f2p0/2434	45.4413	45.0053	43.961	0	1.1061	0	44.8025	0.3687	6.92499	{XP_015767817.1; PREDICTED: uncharacterized protein LOC107346537 isoform X2 [Acropora digitifera]}	{NA}	{bfo:BRAFLDRAFT_66195; - - - - -}	{NA}	{GO:0005201; extracellular matrix structural constituent; molecular_function}	{XM_015912086.1; PREDICTED: Acropora digitifera uncharacterized LOC107346304 (LOC107346304), mRNA}	{PF01410:Fibrillar collagen C-terminal domain}	{XP_015767817.1; PREDICTED: uncharacterized protein LOC107346537 isoform X2 [Acropora digitifera]}	{NA}	{bfo:BRAFLDRAFT_118056; - - - - -}	{NA}	{GO:0005201; extracellular matrix structural constituent; molecular_function}	{XM_015921583.1; PREDICTED: Acropora digitifera uncharacterized LOC107355072 (LOC107355072), transcript variant X3, mRNA}	{PF01410:Fibrillar collagen C-terminal domain}	0	0	Up
OG177	transcript_HQ_E4_1_transcript13192/f2p0/1903	transcript_HQ_E3_1_transcript3480/f19p0/1933	68.9213	71.8371	72.4284	0.60837	0	1.16348	71.0622	0.590618	6.91071	{KXJ16295.1; Oxysterol-binding protein 2 [Exaiptasia pallida]}	{sp|P22059|OSBP1_HUMAN; Oxysterol-binding protein 1 OS=Homo sapiens GN=OSBP PE=1 SV=1}	{nve:NEMVE_v1g185477; - - - - -}	{CE26105; KOG1737 Oxysterol-binding protein I Lipid transport and metabolism ;}	{GO:0008017; microtubule binding; molecular_function}	{XM_015914264.1; PREDICTED: Acropora digitifera oxysterol-binding protein-related protein 1C-like (LOC107348244), mRNA}	{PF02187:Growth-Arrest-Specific Protein 2 Domain}	{KXJ16295.1; Oxysterol-binding protein 2 [Exaiptasia pallida]}	{sp|P22059|OSBP1_HUMAN; Oxysterol-binding protein 1 OS=Homo sapiens GN=OSBP PE=1 SV=1}	{nve:NEMVE_v1g185477; - - - - -}	{CE28126; KOG1737 Oxysterol-binding protein I Lipid transport and metabolism ;}	{NA}	{XM_015914264.1; PREDICTED: Acropora digitifera oxysterol-binding protein-related protein 1C-like (LOC107348244), mRNA}	{NA}	0	0	Up
OG178	transcript_HQ_E4_1_transcript11092/f2p0/2007	transcript_HQ_E3_1_transcript267/f13p0/3072	65.4273	61.8744	63.6171	0.50876	0.611517	0.485038	63.6396	0.535105	6.89396	{XP_015772251.1; PREDICTED: uncharacterized protein LOC107350536 [Acropora digitifera]}	{sp|P20482|CNC_DROME; Segmentation protein cap'n'collar OS=Drosophila melanogaster GN=cnc PE=2 SV=3}	{nve:NEMVE_v1g127893; - - - - -}	{7300970; KOG3863 bZIP transcription factor NRF1 K Transcription ;}	{GO:0006355; regulation of transcription, DNA-dependent; biological_process GO:0003700; sequence-specific DNA binding transcription factor activity; molecular_function GO:0006914; autophagy; biological_process GO:0051082; unfolded protein binding; molecular_function GO:0006457; protein folding; biological_process GO:0043565; sequence-specific DNA binding; molecular_function GO:0003677; DNA bindin…	{XM_015916765.1; PREDICTED: Acropora digitifera uncharacterized LOC107350536 (LOC107350536), mRNA}	{PF01166:TSC-22/dip/bun family PF00170:bZIP transcription factor PF07716:Basic region leucine zipper PF04111:Autophagy protein Apg6 PF03131:bZIP Maf transcription factor PF01920:Prefoldin subunit}	{XP_003385261.1; PREDICTED: uncharacterized protein LOC100639060 [Amphimedon queenslandica]}	{sp|Q16236|NF2L2_HUMAN; Nuclear factor erythroid 2-related factor 2 OS=Homo sapiens GN=NFE2L2 PE=1 SV=3}	{aqu:100639060; - - - - -}	{Hs20149576; KOG3863 bZIP transcription factor NRF1 K Transcription ;}	{GO:0003700; sequence-specific DNA binding transcription factor activity; molecular_function GO:0003677; DNA binding; molecular_function GO:0043565; sequence-specific DNA binding; molecular_function GO:0006355; regulation of transcription, DNA-dependent; biological_process GO:0005634; nucleus; cellular_component}	{NA}	{PF01166:TSC-22/dip/bun family PF07716:Basic region leucine zipper PF00170:bZIP transcription factor PF03131:bZIP Maf transcription factor}	0	0	Up
OG179	transcript_HQ_E4_1_transcript6181/f2p0/2355	transcript_HQ_E3_1_transcript547/f9p0/2826	490.056	491.121	500.452	4.78189	3.70683	4.05327	493.876	4.18066	6.88428	{XP_015759296.1; PREDICTED: elongation factor 2-like [Acropora digitifera]}	{sp|Q90705|EF2_CHICK; Elongation factor 2 OS=Gallus gallus GN=EEF2 PE=1 SV=3}	{adf:107338572; K03234 EEF2 elongation factor 2 - ko04152; Environmental Information Processing; Signal transduction; AMPK signaling pathway | ko04921; Organismal Systems; Endocrine system; Oxytocin signaling pathway}	{Hs4503483; KOG0469 Elongation factor 2 J Translation, ribosomal structure and biogenesis ;}	{GO:0005525; GTP binding; molecular_function}	{XM_015903810.1; PREDICTED: Acropora digitifera elongation factor 2-like (LOC107338572), mRNA}	{PF01926:50S ribosome-binding GTPase PF03144:Elongation factor Tu domain 2 PF03764:Elongation factor G, domain IV}	{XP_002736742.1; PREDICTED: elongation factor 2-like [Saccoglossus kowalevskii]}	{sp|P05197|EF2_RAT; Elongation factor 2 OS=Rattus norvegicus GN=Eef2 PE=1 SV=4}	{sko:100370370; K03234 EEF2 elongation factor 2 - ko04152; Environmental Information Processing; Signal transduction; AMPK signaling pathway | ko04921; Organismal Systems; Endocrine system; Oxytocin signaling pathway}	{Hs22052810; KOG0469 Elongation factor 2 J Translation, ribosomal structure and biogenesis ;}	{GO:0005525; GTP binding; molecular_function GO:0016021; integral to membrane; cellular_component GO:0006355; regulation of transcription, DNA-dependent; biological_process GO:0005634; nucleus; cellular_component}	{XM_013951991.1; PREDICTED: Apteryx australis mantelli eukaryotic translation elongation factor 2 (EEF2), mRNA}	{PF03144:Elongation factor Tu domain 2 PF06881:RNA polymerase II transcription factor SIII (Elongin) subunit A PF03764:Elongation factor G, domain IV}	0	0	Up
OG180	transcript_LQ_E4_1_transcript2897/f2p0/2556	transcript_HQ_E3_1_transcript7529/f67p0/1489	532.522	537.678	533.369	4.63714	4.63658	4.3139	534.523	4.52921	6.88285	{XP_015753944.1; PREDICTED: tropomyosin-like [Acropora digitifera]}	{sp|Q8WR63|TPM_TRIPS; Tropomyosin OS=Trichinella pseudospiralis PE=2 SV=1}	{adf:107333629; - - - - -}	{CE28782; KOG1003 Actin filament-coating protein tropomyosin Z Cytoskeleton ;}	{GO:0008134; transcription factor binding; molecular_function GO:0006914; autophagy; biological_process GO:0008565; protein transporter activity; molecular_function GO:0016459; myosin complex; cellular_component GO:0051607; defense response to virus; biological_process GO:0008092; cytoskeletal protein binding; molecular_function GO:0005577; fibrinogen complex; cellular_component GO:0030168; plate…	{NA}	{PF05276:SH3 domain-binding protein 5 (SH3BP5) PF04728:Lipoprotein leucine-zipper PF01920:Prefoldin subunit PF07926:TPR/MLP1/MLP2-like protein PF05384:Sensor protein DegS PF06008:Laminin Domain I PF02601:Exonuclease VII, large subunit PF01576:Myosin tail PF16326:ABC transporter C-terminal domain PF16716:Bone marrow stromal antigen 2 PF10473:Leucine-rich repeats of kinetochore protein Cenp-F/LEK1 …	{XP_013094409.1; PREDICTED: tropomyosin-2 isoform X17 [Biomphalaria glabrata]}	{sp|P43689|TPM2_BIOGL; Tropomyosin-2 OS=Biomphalaria glabrata PE=2 SV=1}	{obi:106871823; K10373 TPM1 tropomyosin 1 - ko04260; Organismal Systems; Circulatory system; Cardiac muscle contraction | ko04261; Organismal Systems; Circulatory system; Adrenergic signaling in cardiomyocytes | ko05206; Human Diseases; Cancers: Overview; MicroRNAs in cancer | ko05410; Human Diseases; Cardiovascular diseases; Hypertrophic cardiomyopathy (HCM) | ko05414; Human Diseases; Cardiovasc…	{7299992; KOG1003 Actin filament-coating protein tropomyosin Z Cytoskeleton ;}	{GO:0031514; motile cilium; cellular_component GO:0005940; septin ring; cellular_component GO:0006886; intracellular protein transport; biological_process GO:0042802; identical protein binding; molecular_function GO:0005515; protein binding; molecular_function GO:0030674; protein binding, bridging; molecular_function GO:0006914; autophagy; biological_process GO:0006323; DNA packaging; biological_…	{XM_013238946.1; PREDICTED: Biomphalaria glabrata tropomyosin-2 (LOC106078167), transcript variant X9, mRNA}	{PF08702:Fibrinogen alpha/beta chain family PF04513:Baculovirus polyhedron envelope protein, PEP, C terminus PF01763:Herpesvirus UL6 like PF09432:Tho complex subunit THP2 PF06009:Laminin Domain II PF03836:RasGAP C-terminus PF06160:Septation ring formation regulator, EzrA PF10186:Vacuolar sorting 38 and autophagy-related subunit 14 PF04111:Autophagy protein Apg6 PF14073:Centrosome localisation dom…	0	0	Up
OG181	transcript_HQ_E4_1_transcript23119/f8p0/1429	transcript_HQ_E3_1_transcript9977/f37p0/1184	803.543	790.993	819.468	7.26058	6.95806	6.76868	804.668	6.99578	6.84577	{XP_015766227.1; PREDICTED: elongation factor 1-gamma-A-like [Acropora digitifera]}	{sp|Q90YC0|EF1G_CARAU; Elongation factor 1-gamma OS=Carassius auratus GN=eef1g PE=2 SV=1}	{nve:NEMVE_v1g178546; K03233 EEF1G elongation factor 1-gamma - ko05134; Human Diseases; Infectious diseases: Bacterial; Legionellosis}	{Hs4503481_1; KOG0867 Glutathione S-transferase O Posttranslational modification, protein turnover, chaperones ;}	{GO:0006414; translational elongation; biological_process GO:0003746; translation elongation factor activity; molecular_function GO:0005515; protein binding; molecular_function}	{XM_015910741.1; PREDICTED: Acropora digitifera elongation factor 1-gamma-A-like (LOC107345058), mRNA}	{PF02798:Glutathione S-transferase, N-terminal domain PF00647:Elongation factor 1 gamma, conserved domain}	{ABG11961.1; tail muscle elongation factor 1 gamma [Procambarus clarkii]}	{sp|P12261|EF1G_ARTSA; Elongation factor 1-gamma OS=Artemia salina PE=1 SV=3}	{nvi:103316711; K03233 EEF1G elongation factor 1-gamma - ko05134; Human Diseases; Infectious diseases: Bacterial; Legionellosis}	{Hs20540877_1; KOG0867 Glutathione S-transferase O Posttranslational modification, protein turnover, chaperones ;}	{GO:0006414; translational elongation; biological_process GO:0005515; protein binding; molecular_function GO:0003746; translation elongation factor activity; molecular_function}	{NA}	{PF00647:Elongation factor 1 gamma, conserved domain PF13409:Glutathione S-transferase, N-terminal domain PF13417:Glutathione S-transferase, N-terminal domain PF02798:Glutathione S-transferase, N-terminal domain}	0	0	Up
OG182	transcript_HQ_E4_1_transcript22826/f2p0/1451	transcript_HQ_E3_1_transcript5637/f77p0/1647	834.197	853.184	835.884	7.12198	6.77216	8.54272	841.088	7.47895	6.81328	{KXJ27908.1; Fructose-bisphosphate aldolase C [Exaiptasia pallida]}	{sp|P53448|ALDOC_CARAU; Fructose-bisphosphate aldolase C OS=Carassius auratus GN=aldoc PE=2 SV=2}	{acs:100557186; K01623 ALDO fructose-bisphosphate aldolase, class I 4.1.2.13 ko01200; Metabolism; Global and overview maps; Carbon metabolism | ko01230; Metabolism; Global and overview maps; Biosynthesis of amino acids | ko00010; Metabolism; Carbohydrate metabolism; Glycolysis / Gluconeogenesis | ko00030; Metabolism; Carbohydrate metabolism; Pentose phosphate pathway | ko00051; Metabolism; Carboh…	{Hs4557305; KOG1557 Fructose-biphosphate aldolase G Carbohydrate transport and metabolism ;}	{GO:0004332; fructose-bisphosphate aldolase activity; molecular_function GO:0006096; glycolysis; biological_process}	{XM_015893410.1; PREDICTED: Acropora digitifera fructose-bisphosphate aldolase C-like (LOC107328687), partial mRNA}	{PF00274:Fructose-bisphosphate aldolase class-I}	{XP_005102848.1; PREDICTED: fructose-bisphosphate aldolase [Aplysia californica]}	{sp|Q9GP32|ALF_ECHMU; Fructose-bisphosphate aldolase OS=Echinococcus multilocularis GN=FBPA PE=2 SV=1}	{dpx:DAPPUDRAFT_188180; K01623 ALDO fructose-bisphosphate aldolase, class I 4.1.2.13 ko01200; Metabolism; Global and overview maps; Carbon metabolism | ko01230; Metabolism; Global and overview maps; Biosynthesis of amino acids | ko00010; Metabolism; Carbohydrate metabolism; Glycolysis / Gluconeogenesis | ko00030; Metabolism; Carbohydrate metabolism; Pentose phosphate pathway | ko00051; Metabolism…	{CE01225; KOG1557 Fructose-biphosphate aldolase G Carbohydrate transport and metabolism ;}	{GO:0004332; fructose-bisphosphate aldolase activity; molecular_function GO:0006096; glycolysis; biological_process}	{NA}	{PF00274:Fructose-bisphosphate aldolase class-I}	0	0	Up
OG183	transcript_HQ_E4_1_transcript11302/f6p0/1985	transcript_HQ_E3_1_transcript11375/f4p0/1283	41.3641	40.9214	43.132	0.574047	0.397758	0.145614	41.8058	0.372473	6.81042	{XP_015752536.1; PREDICTED: tetraspanin-15-like [Acropora digitifera]}	{sp|Q3SYV5|TSN33_BOVIN; Tetraspanin-33 OS=Bos taurus GN=TSPAN33 PE=1 SV=1}	{adf:107332323; - - - - -}	{Hs13569889; KOG3882 Tetraspanin family integral membrane protein R General function prediction only ;}	{GO:0016021; integral to membrane; cellular_component}	{XM_015897050.1; PREDICTED: Acropora digitifera tetraspanin-15-like (LOC107332323), mRNA}	{PF00335:Tetraspanin family}	{KXJ22814.1; Tetraspanin-33 [Exaiptasia pallida]}	{sp|Q3SYV5|TSN33_BOVIN; Tetraspanin-33 OS=Bos taurus GN=TSPAN33 PE=1 SV=1}	{cdk:105085375; - - - - -}	{Hs21264583; KOG3882 Tetraspanin family integral membrane protein R General function prediction only ;}	{GO:0016021; integral to membrane; cellular_component}	{NA}	{PF00335:Tetraspanin family}	2.44562494691417e-321	0	Up
OG184	transcript_HQ_E4_1_transcript16403/f3p0/1734	transcript_HQ_E3_1_transcript25426/f16p0/491	689.559	649.112	642.386	5.90312	5.94887	5.99787	660.352	5.94995	6.79421	{XP_015751125.1; PREDICTED: protein transport protein Sec61 subunit beta-like [Acropora digitifera]}	{sp|P60467|SC61B_CANLF; Protein transport protein Sec61 subunit beta OS=Canis lupus familiaris GN=SEC61B PE=1 SV=2}	{adf:107331102; K09481 SEC61B, SBH2 protein transport protein SEC61 subunit beta - ko03060; Genetic Information Processing; Folding, sorting and degradation; Protein export | ko04141; Genetic Information Processing; Folding, sorting and degradation; Protein processing in endoplasmic reticulum | ko04145; Cellular Processes; Transport and catabolism; Phagosome | ko05110; Human Diseases; Infectious …	{CE27617; KOG3457 Sec61 protein translocation complex, beta subunit O Posttranslational modification, protein turnover, chaperones ;}	{NA}	{XM_015580405.1; PREDICTED: Dufourea novaeangliae protein transport protein Sec61 subunit beta (LOC107191377), mRNA}	{NA}	{XP_005099979.1; PREDICTED: protein transport protein Sec61 subunit beta-like [Aplysia californica]}	{sp|P60468|SC61B_HUMAN; Protein transport protein Sec61 subunit beta OS=Homo sapiens GN=SEC61B PE=1 SV=2}	{tca:663663; K09481 SEC61B, SBH2 protein transport protein SEC61 subunit beta - ko03060; Genetic Information Processing; Folding, sorting and degradation; Protein export | ko04141; Genetic Information Processing; Folding, sorting and degradation; Protein processing in endoplasmic reticulum | ko04145; Cellular Processes; Transport and catabolism; Phagosome | ko05110; Human Diseases; Infectious dis…	{7303165; KOG3457 Sec61 protein translocation complex, beta subunit O Posttranslational modification, protein turnover, chaperones ;}	{NA}	{XM_015333635.1; PREDICTED: Polistes dominula protein transport protein Sec61 subunit beta (LOC107073143), mRNA}	{NA}	0	0	Up
OG185	transcript_HQ_E4_1_transcript7672/f2p0/2230	transcript_HQ_E3_1_transcript5793/f4p0/1697	114.371	113.692	110.984	1.32202	1.05024	0.772727	113.016	1.04833	6.75229	{XP_001626811.1; predicted protein [Nematostella vectensis]}	{sp|A5A6P2|ASAH1_PANTR; Acid ceramidase OS=Pan troglodytes GN=ASAH1 PE=2 SV=1}	{nve:NEMVE_v1g246414; K12348 ASAH1 acid ceramidase 3.5.1.23 ko00600; Metabolism; Lipid metabolism; Sphingolipid metabolism | ko04071; Environmental Information Processing; Signal transduction; Sphingolipid signaling pathway | ko04142; Cellular Processes; Transport and catabolism; Lysosome}	{NA}	{NA}	{XM_015923131.1; PREDICTED: Acropora digitifera acid ceramidase-like (LOC107356522), transcript variant X2, mRNA}	{NA}	{XP_013071309.1; PREDICTED: acid ceramidase-like [Biomphalaria glabrata]}	{sp|Q13510|ASAH1_HUMAN; Acid ceramidase OS=Homo sapiens GN=ASAH1 PE=1 SV=5}	{lgi:LOTGIDRAFT_142206; K12348 ASAH1 acid ceramidase 3.5.1.23 ko00600; Metabolism; Lipid metabolism; Sphingolipid metabolism | ko04071; Environmental Information Processing; Signal transduction; Sphingolipid signaling pathway | ko04142; Cellular Processes; Transport and catabolism; Lysosome}	{NA}	{NA}	{NA}	{NA}	0	0	Up
OG186	transcript_HQ_E4_1_transcript22203/f2p0/1470	transcript_HQ_E3_1_transcript11143/f12p0/1289	1630.59	1642.81	1642.47	14.7428	15.5152	15.4198	1638.62	15.2259	6.74981	{KXJ27725.1; Cathepsin B [Exaiptasia pallida]}	{sp|Q5R6D1|CATB_PONAB; Cathepsin B OS=Pongo abelii GN=CTSB PE=2 SV=1}	{tad:TRIADDRAFT_63119; K01363 CTSB cathepsin B 3.4.22.1 ko04142; Cellular Processes; Transport and catabolism; Lysosome | ko04140; Cellular Processes; Transport and catabolism; Autophagy - animal | ko04210; Cellular Processes; Cell growth and death; Apoptosis | ko04621; Organismal Systems; Immune system; NOD-like receptor signaling pathway | ko04612; Organismal Systems; Immune system; Antigen pro…	{Hs4503139; KOG1543 Cysteine proteinase Cathepsin L O Posttranslational modification, protein turnover, chaperones ;}	{GO:0004197; cysteine-type endopeptidase activity; molecular_function GO:0008234; cysteine-type peptidase activity; molecular_function GO:0050790; regulation of catalytic activity; biological_process GO:0006508; proteolysis; biological_process}	{XM_015916361.1; PREDICTED: Acropora digitifera cathepsin B-like (LOC107350137), mRNA}	{PF08127:Peptidase family C1 propeptide PF03051:Peptidase C1-like family PF00112:Papain family cysteine protease}	{XP_005107685.1; PREDICTED: cathepsin B [Aplysia californica]}	{sp|Q5R6D1|CATB_PONAB; Cathepsin B OS=Pongo abelii GN=CTSB PE=2 SV=1}	{crg:105328916; K01363 CTSB cathepsin B 3.4.22.1 ko04142; Cellular Processes; Transport and catabolism; Lysosome | ko04140; Cellular Processes; Transport and catabolism; Autophagy - animal | ko04210; Cellular Processes; Cell growth and death; Apoptosis | ko04621; Organismal Systems; Immune system; NOD-like receptor signaling pathway | ko04612; Organismal Systems; Immune system; Antigen processing…	{Hs4503139; KOG1543 Cysteine proteinase Cathepsin L O Posttranslational modification, protein turnover, chaperones ;}	{GO:0004197; cysteine-type endopeptidase activity; molecular_function GO:0008234; cysteine-type peptidase activity; molecular_function GO:0006508; proteolysis; biological_process GO:0050790; regulation of catalytic activity; biological_process}	{DQ909020.1; Clonorchis sinensis cathepsin B-like cysteine proteinase precursor, mRNA, complete cds}	{PF03051:Peptidase C1-like family PF00112:Papain family cysteine protease PF08127:Peptidase family C1 propeptide}	0	0	Up
OG187	transcript_HQ_E4_1_transcript22619/f2p0/1462	transcript_HQ_E3_1_transcript180/f2p0/3122	33.697	34.7478	33.9248	0.233397	0.316654	0.426316	34.1232	0.325455	6.71215	{XP_015753150.1; PREDICTED: G-protein-signaling modulator 2-like [Acropora digitifera]}	{sp|Q86YR5|GPSM1_HUMAN; G-protein-signaling modulator 1 OS=Homo sapiens GN=GPSM1 PE=1 SV=2}	{adf:107332914; - - - - -}	{Hs9558735; KOG1130 Predicted G-alpha GTPase interaction protein, contains GoLoco domain T Signal transduction mechanisms ;}	{GO:0016151; nickel ion binding; molecular_function GO:0043495; protein anchor; molecular_function GO:0005515; protein binding; molecular_function GO:0030695; GTPase regulator activity; molecular_function GO:0006461; protein complex assembly; biological_process GO:0042802; identical protein binding; molecular_function GO:0033130; acetylcholine receptor binding; molecular_function GO:0019627; urea…	{XM_015897664.1; PREDICTED: Acropora digitifera G-protein-signaling modulator 2-like (LOC107332914), mRNA}	{PF05194:UreE urease accessory protein, C-terminal domain PF10579:Rapsyn N-terminal myristoylation and linker region PF13181:Tetratricopeptide repeat PF02188:GoLoco motif PF13176:Tetratricopeptide repeat PF07721:Tetratricopeptide repeat PF00515:Tetratricopeptide repeat PF13414:TPR repeat PF13374:Tetratricopeptide repeat}	{NA}	{NA}	{NA}	{NA}	{GO:0005515; protein binding; molecular_function GO:1900192; NA}	{NA}	{PF13414:TPR repeat PF13176:Tetratricopeptide repeat PF00515:Tetratricopeptide repeat PF13174:Tetratricopeptide repeat PF08181:DegQ (SacQ) family PF13181:Tetratricopeptide repeat}	3.46099e-301	0	Up
OG188	transcript_HQ_E4_1_transcript7497/f2p0/2254	transcript_HQ_E3_1_transcript3843/f7p0/1910	48.4813	46.1942	47.2978	0.333398	0.471529	0.551262	47.3244	0.452063	6.70992	{XP_015755659.1; PREDICTED: uncharacterized protein LOC107335185 [Acropora digitifera]}	{sp|Q7TN02|MED26_MOUSE; Mediator of RNA polymerase II transcription subunit 26 OS=Mus musculus GN=Med26 PE=1 SV=1}	{adf:107335185; K15169 MED26 mediator of RNA polymerase II transcription subunit 26 - -}	{Hs4758068; KOG1105 Transcription elongation factor TFIIS/Cofactor of enhancer-binding protein Sp1 K Transcription ;}	{GO:0005634; nucleus; cellular_component}	{XM_015900173.1; PREDICTED: Acropora digitifera uncharacterized LOC107335185 (LOC107335185), mRNA}	{PF08711:TFIIS helical bundle-like domain}	{XP_013414440.1; PREDICTED: mediator of RNA polymerase II transcription subunit 26-like [Lingula anatina]}	{sp|Q90YY5|MED26_XENLA; Mediator of RNA polymerase II transcription subunit 26 OS=Xenopus laevis GN=med26 PE=2 SV=1}	{aqu:105314017; K15169 MED26 mediator of RNA polymerase II transcription subunit 26 - -}	{Hs4758068; KOG1105 Transcription elongation factor TFIIS/Cofactor of enhancer-binding protein Sp1 K Transcription ;}	{GO:0005634; nucleus; cellular_component}	{NA}	{PF08711:TFIIS helical bundle-like domain}	0	0	Up
OG189	transcript_HQ_E4_1_transcript19012/f2p0/1610	transcript_HQ_E3_1_transcript14673/f36p0/1093	55.4283	63.6449	64.148	0.70353	0.842376	0.220641	61.0737	0.588849	6.69651	{KXJ25997.1; Leucine-rich repeat-containing protein 72 [Exaiptasia pallida]}	{sp|A6NJI9|LRC72_HUMAN; Leucine-rich repeat-containing protein 72 OS=Homo sapiens GN=LRRC72 PE=2 SV=2}	{sko:100370463; - - - - -}	{NA}	{GO:0005515; protein binding; molecular_function}	{NA}	{PF13855:Leucine rich repeat}	{KUF85780.1; Leucine-rich repeat-containing protein 72 [Phytophthora nicotianae]}	{sp|A8IVX2|DRC3_CHLRE; Dynein regulatory complex subunit 3 OS=Chlamydomonas reinhardtii GN=DRC3 PE=1 SV=1}	{cre:CHLREDRAFT_205687; - - - - -}	{7300250; KOG0531 Protein phosphatase 1, regulatory subunit, and related proteins T Signal transduction mechanisms ;}	{GO:0005515; protein binding; molecular_function GO:0008017; microtubule binding; molecular_function}	{NA}	{PF13855:Leucine rich repeat PF06657:Centrosome microtubule-binding domain of Cep57}	0	0	Up
OG190	transcript_HQ_E4_1_transcript16804/f2p0/1689	transcript_HQ_E3_1_transcript20392/f3p0/898	35.0377	35.8507	35.7448	0.312514	0.309257	0.416684	35.5444	0.346152	6.68207	{XP_015757838.1; PREDICTED: E3 ubiquitin-protein ligase TRIM71-like [Acropora digitifera]}	{sp|Q99PP7|TRI33_MOUSE; E3 ubiquitin-protein ligase TRIM33 OS=Mus musculus GN=Trim33 PE=1 SV=2}	{adf:107337238; K11997 TRIM2_3 tripartite motif-containing protein 2/3 - -}	{Hs14971411; KOG2177 Predicted E3 ubiquitin ligase O Posttranslational modification, protein turnover, chaperones ;}	{GO:0005096; GTPase activator activity; molecular_function GO:0005506; iron ion binding; molecular_function GO:0005622; intracellular; cellular_component GO:0000334; 3-hydroxyanthranilate 3,4-dioxygenase activity; molecular_function GO:0055114; oxidation-reduction process; biological_process GO:0046872; metal ion binding; molecular_function GO:0008270; zinc ion binding; molecular_function GO:0005…	{NA}	{PF00643:B-box zinc finger PF14634:zinc-RING finger domain PF00097:Zinc finger, C3HC4 type (RING finger) PF06052:3-hydroxyanthranilic acid dioxygenase PF13639:Ring finger domain PF01412:Putative GTPase activating protein for Arf}	{XP_001639778.1; predicted protein [Nematostella vectensis]}	{sp|Q6E2N3|TRI33_DANRE; E3 ubiquitin-protein ligase TRIM33 OS=Danio rerio GN=trim33 PE=2 SV=1}	{nve:NEMVE_v1g198897; K11997 TRIM2_3 tripartite motif-containing protein 2/3 - -}	{Hs14971413; KOG2177 Predicted E3 ubiquitin ligase O Posttranslational modification, protein turnover, chaperones ;}	{GO:0005515; protein binding; molecular_function GO:0005622; intracellular; cellular_component GO:0008270; zinc ion binding; molecular_function GO:0046872; metal ion binding; molecular_function}	{NA}	{PF00643:B-box zinc finger PF00097:Zinc finger, C3HC4 type (RING finger) PF13465:Zinc-finger double domain PF14634:zinc-RING finger domain PF13639:Ring finger domain}	1.34478e-186	1.46543e-205	Up
OG191	transcript_HQ_E4_1_transcript27678/f2p0/1153	transcript_HQ_E3_1_transcript11607/f7p0/1266	922.479	932.593	914.223	8.91646	10.9375	7.44651	923.098	9.10017	6.66445	{AET09730.1; hypothetical protein C005-B5 [Acropora millepora]}	{sp|P85838|FRIH_TREBE; Ferritin, heavy subunit OS=Trematomus bernacchii PE=1 SV=1}	{nve:NEMVE_v1g123261; - - - - -}	{Hs22062367; KOG2332 Ferritin P Inorganic ion transport and metabolism ;}	{GO:0016491; oxidoreductase activity; molecular_function GO:0046872; metal ion binding; molecular_function GO:0055114; oxidation-reduction process; biological_process GO:0008199; ferric iron binding; molecular_function GO:0006879; cellular iron ion homeostasis; biological_process}	{JN631082.1; Acropora millepora clone A55 hypothetical protein C005-B5 mRNA, complete cds}	{PF02915:Rubrerythrin PF00210:Ferritin-like domain}	{XP_013073968.1; PREDICTED: yolk ferritin-like [Biomphalaria glabrata]}	{sp|P42578|FRIY_LYMST; Yolk ferritin OS=Lymnaea stagnalis PE=1 SV=1}	{crg:105336310; - - - - -}	{Hs22062367; KOG2332 Ferritin P Inorganic ion transport and metabolism ;}	{GO:0006879; cellular iron ion homeostasis; biological_process GO:0008199; ferric iron binding; molecular_function}	{NA}	{PF00210:Ferritin-like domain}	0	0	Up
OG192	transcript_HQ_E4_1_transcript22541/f2p0/1460	transcript_HQ_E3_1_transcript8465/f13p0/1476	152.615	164.268	162.395	1.41007	1.75362	1.5739	159.759	1.57919	6.66057	{XP_015779635.1; PREDICTED: dolichyl-diphosphooligosaccharide--protein glycosyltransferase 48 kDa subunit-like [Acropora digitifera]}	{sp|Q05052|OST48_CANLF; Dolichyl-diphosphooligosaccharide--protein glycosyltransferase 48 kDa subunit OS=Canis lupus familiaris GN=DDOST PE=1 SV=1}	{ptg:102956282; K12670 WBP1 oligosaccharyltransferase complex subunit beta - ko00510; Metabolism; Glycan biosynthesis and metabolism; N-Glycan biosynthesis | ko00513; Metabolism; Glycan biosynthesis and metabolism; Various types of N-glycan biosynthesis | ko04141; Genetic Information Processing; Folding, sorting and degradation; Protein processing in endoplasmic reticulum}	{Hs20070197; KOG2754 Oligosaccharyltransferase, beta subunit O Posttranslational modification, protein turnover, chaperones ;}	{GO:0005789; endoplasmic reticulum membrane; cellular_component GO:0018279; protein N-linked glycosylation via asparagine; biological_process}	{XM_015924149.1; PREDICTED: Acropora digitifera dolichyl-diphosphooligosaccharide--protein glycosyltransferase 48 kDa subunit-like (LOC107357506), mRNA}	{PF03345:Oligosaccharyltransferase 48 kDa subunit beta}	{XP_003382661.1; PREDICTED: dolichyl-diphosphooligosaccharide--protein glycosyltransferase 48 kDa subunit-like [Amphimedon queenslandica]}	{sp|P39656|OST48_HUMAN; Dolichyl-diphosphooligosaccharide--protein glycosyltransferase 48 kDa subunit OS=Homo sapiens GN=DDOST PE=1 SV=4}	{aqu:100641744; K12670 WBP1 oligosaccharyltransferase complex subunit beta - ko00510; Metabolism; Glycan biosynthesis and metabolism; N-Glycan biosynthesis | ko00513; Metabolism; Glycan biosynthesis and metabolism; Various types of N-glycan biosynthesis | ko04141; Genetic Information Processing; Folding, sorting and degradation; Protein processing in endoplasmic reticulum}	{Hs20070197; KOG2754 Oligosaccharyltransferase, beta subunit O Posttranslational modification, protein turnover, chaperones ;}	{GO:0018279; protein N-linked glycosylation via asparagine; biological_process GO:0005789; endoplasmic reticulum membrane; cellular_component}	{XM_009567458.1; PREDICTED: Cuculus canorus dolichyl-diphosphooligosaccharide--protein glycosyltransferase subunit (non-catalytic) (DDOST), mRNA}	{PF03345:Oligosaccharyltransferase 48 kDa subunit beta}	0	0	Up
OG193	transcript_HQ_E4_1_transcript26260/f2p0/1280	transcript_HQ_E3_1_transcript11143/f12p0/1289	1630.59	1642.81	1642.47	14.8426	17.0256	17.0076	1638.62	16.2919	6.65218	{KXJ27725.1; Cathepsin B [Exaiptasia pallida]}	{sp|Q5R6D1|CATB_PONAB; Cathepsin B OS=Pongo abelii GN=CTSB PE=2 SV=1}	{tad:TRIADDRAFT_63119; K01363 CTSB cathepsin B 3.4.22.1 ko04142; Cellular Processes; Transport and catabolism; Lysosome | ko04140; Cellular Processes; Transport and catabolism; Autophagy - animal | ko04210; Cellular Processes; Cell growth and death; Apoptosis | ko04621; Organismal Systems; Immune system; NOD-like receptor signaling pathway | ko04612; Organismal Systems; Immune system; Antigen pro…	{Hs4503139; KOG1543 Cysteine proteinase Cathepsin L O Posttranslational modification, protein turnover, chaperones ;}	{GO:0004197; cysteine-type endopeptidase activity; molecular_function GO:0008234; cysteine-type peptidase activity; molecular_function GO:0050790; regulation of catalytic activity; biological_process GO:0006508; proteolysis; biological_process}	{XM_015916361.1; PREDICTED: Acropora digitifera cathepsin B-like (LOC107350137), mRNA}	{PF08127:Peptidase family C1 propeptide PF03051:Peptidase C1-like family PF00112:Papain family cysteine protease}	{CAH04630.1; cathepsin B [Suberites domuncula]}	{sp|Q5R6D1|CATB_PONAB; Cathepsin B OS=Pongo abelii GN=CTSB PE=2 SV=1}	{aqu:100634450; K01363 CTSB cathepsin B 3.4.22.1 ko04142; Cellular Processes; Transport and catabolism; Lysosome | ko04140; Cellular Processes; Transport and catabolism; Autophagy - animal | ko04210; Cellular Processes; Cell growth and death; Apoptosis | ko04621; Organismal Systems; Immune system; NOD-like receptor signaling pathway | ko04612; Organismal Systems; Immune system; Antigen processing…	{Hs4503139; KOG1543 Cysteine proteinase Cathepsin L O Posttranslational modification, protein turnover, chaperones ;}	{GO:0004197; cysteine-type endopeptidase activity; molecular_function GO:0033566; gamma-tubulin complex localization; biological_process GO:0008274; gamma-tubulin ring complex; cellular_component GO:0050790; regulation of catalytic activity; biological_process GO:0006508; proteolysis; biological_process GO:0008234; cysteine-type peptidase activity; molecular_function}	{NA}	{PF08127:Peptidase family C1 propeptide PF00112:Papain family cysteine protease PF12554:Mitotic-spindle organizing gamma-tubulin ring associated PF03051:Peptidase C1-like family}	0	0	Up
OG194	transcript_HQ_E4_1_transcript11339/f2p0/1980	transcript_HQ_E3_1_transcript5637/f77p0/1647	834.197	853.184	835.884	9.08388	8.11849	7.91389	841.088	8.37209	6.65053	{KXJ27908.1; Fructose-bisphosphate aldolase C [Exaiptasia pallida]}	{sp|P53448|ALDOC_CARAU; Fructose-bisphosphate aldolase C OS=Carassius auratus GN=aldoc PE=2 SV=2}	{acs:100557186; K01623 ALDO fructose-bisphosphate aldolase, class I 4.1.2.13 ko01200; Metabolism; Global and overview maps; Carbon metabolism | ko01230; Metabolism; Global and overview maps; Biosynthesis of amino acids | ko00010; Metabolism; Carbohydrate metabolism; Glycolysis / Gluconeogenesis | ko00030; Metabolism; Carbohydrate metabolism; Pentose phosphate pathway | ko00051; Metabolism; Carboh…	{Hs4557305; KOG1557 Fructose-biphosphate aldolase G Carbohydrate transport and metabolism ;}	{GO:0004332; fructose-bisphosphate aldolase activity; molecular_function GO:0006096; glycolysis; biological_process}	{XM_015893410.1; PREDICTED: Acropora digitifera fructose-bisphosphate aldolase C-like (LOC107328687), partial mRNA}	{PF00274:Fructose-bisphosphate aldolase class-I}	{XP_005102848.1; PREDICTED: fructose-bisphosphate aldolase [Aplysia californica]}	{sp|Q9GP32|ALF_ECHMU; Fructose-bisphosphate aldolase OS=Echinococcus multilocularis GN=FBPA PE=2 SV=1}	{obi:106870342; K01623 ALDO fructose-bisphosphate aldolase, class I 4.1.2.13 ko01200; Metabolism; Global and overview maps; Carbon metabolism | ko01230; Metabolism; Global and overview maps; Biosynthesis of amino acids | ko00010; Metabolism; Carbohydrate metabolism; Glycolysis / Gluconeogenesis | ko00030; Metabolism; Carbohydrate metabolism; Pentose phosphate pathway | ko00051; Metabolism; Carboh…	{7301454; KOG1557 Fructose-biphosphate aldolase G Carbohydrate transport and metabolism ;}	{GO:0006096; glycolysis; biological_process GO:0004332; fructose-bisphosphate aldolase activity; molecular_function}	{NA}	{PF00274:Fructose-bisphosphate aldolase class-I}	0	0	Up
OG195	transcript_HQ_E4_1_transcript23611/f2p0/1404	transcript_HQ_E3_1_transcript5101/f2p0/1762	489.315	493.851	491.148	4.8635	5.27598	4.63456	491.438	4.92468	6.64083	{XP_001639319.1; predicted protein [Nematostella vectensis]}	{sp|P51893|SAHHA_XENLA; Adenosylhomocysteinase A OS=Xenopus laevis GN=ahcy-a PE=2 SV=1}	{soc:105204797; K01251 E3.3.1.1, ahcY adenosylhomocysteinase 3.3.1.1 ko00270; Metabolism; Amino acid metabolism; Cysteine and methionine metabolism}	{7293068; KOG1370 S-adenosylhomocysteine hydrolase H Coenzyme transport and metabolism ;}	{GO:0006813; potassium ion transport; biological_process GO:0006779; porphyrin biosynthetic process; biological_process GO:0019354; siroheme biosynthetic process; biological_process GO:0043115; precorrin-2 dehydrogenase activity; molecular_function GO:0051287; NAD binding; molecular_function GO:0016491; oxidoreductase activity; molecular_function GO:0055114; oxidation-reduction process; biologica…	{XM_015924813.1; PREDICTED: Acropora digitifera adenosylhomocysteinase A-like (LOC107358184), partial mRNA}	{PF02254:TrkA-N domain PF00208:Glutamate/Leucine/Phenylalanine/Valine dehydrogenase PF02826:D-isomer specific 2-hydroxyacid dehydrogenase, NAD binding domain PF13241:Putative NAD(P)-binding}	{WP_069134468.1; adenosylhomocysteinase [Gammaproteobacteria bacterium 2W06]}	{sp|Q27580|SAHH_DROME; Adenosylhomocysteinase OS=Drosophila melanogaster GN=Ahcy13 PE=2 SV=2}	{tca:656766; K01251 E3.3.1.1, ahcY adenosylhomocysteinase 3.3.1.1 ko00270; Metabolism; Amino acid metabolism; Cysteine and methionine metabolism}	{7293068; KOG1370 S-adenosylhomocysteine hydrolase H Coenzyme transport and metabolism ;}	{GO:0055114; oxidation-reduction process; biological_process GO:0016491; oxidoreductase activity; molecular_function GO:0043115; precorrin-2 dehydrogenase activity; molecular_function GO:0006813; potassium ion transport; biological_process GO:0006520; cellular amino acid metabolic process; biological_process GO:0006779; porphyrin biosynthetic process; biological_process GO:0019354; siroheme biosy…	{XM_013244275.1; PREDICTED: Stomoxys calcitrans adenosylhomocysteinase (LOC106081979), transcript variant X2, mRNA}	{PF00208:Glutamate/Leucine/Phenylalanine/Valine dehydrogenase PF02254:TrkA-N domain PF02826:D-isomer specific 2-hydroxyacid dehydrogenase, NAD binding domain PF13241:Putative NAD(P)-binding}	0	0	Up
OG196	transcript_HQ_E4_1_transcript18588/f2p0/1594	transcript_HQ_E3_1_transcript6426/f812p0/1405	376.746	396.793	432.187	4.69644	3.79342	3.60828	401.909	4.03271	6.63897	{AGG36337.1; actin-like protein, partial [Stylophora pistillata]}	{sp|P12716|ACTC_PISOC; Actin, cytoplasmic OS=Pisaster ochraceus PE=3 SV=1}	{adf:107331815; K05692 ACTB_G1 actin beta/gamma 1 - ko04015; Environmental Information Processing; Signal transduction; Rap1 signaling pathway | ko04390; Environmental Information Processing; Signal transduction; Hippo signaling pathway | ko04391; Environmental Information Processing; Signal transduction; Hippo signaling pathway - fly | ko04145; Cellular Processes; Transport and catabolism; Phago…	{7290649; KOG0676 Actin and related proteins Z Cytoskeleton ;}	{NA}	{XM_015912746.1; PREDICTED: Acropora digitifera uncharacterized LOC107346890 (LOC107346890), mRNA}	{NA}	{XP_015753792.1; PREDICTED: actin-3 [Acropora digitifera]}	{sp|P41340|ACT3_LIMPO; Actin-3 OS=Limulus polyphemus PE=1 SV=1}	{adf:107333484; K05692 ACTB_G1 actin beta/gamma 1 - ko04015; Environmental Information Processing; Signal transduction; Rap1 signaling pathway | ko04390; Environmental Information Processing; Signal transduction; Hippo signaling pathway | ko04391; Environmental Information Processing; Signal transduction; Hippo signaling pathway - fly | ko04145; Cellular Processes; Transport and catabolism; Phago…	{7290649; KOG0676 Actin and related proteins Z Cytoskeleton ;}	{NA}	{XM_015898306.1; PREDICTED: Acropora digitifera actin-3 (LOC107333484), mRNA}	{NA}	0	0	Up
OG197	transcript_HQ_E4_1_transcript27062/f2p0/1213	transcript_HQ_E3_1_transcript7581/f32p0/1498	625.259	626.865	632.657	6.3532	6.37412	6.26989	628.261	6.3324	6.63247	{XP_015773623.1; PREDICTED: ADP,ATP carrier protein 3, mitochondrial-like [Acropora digitifera]}	{sp|O49447|ADT3_ARATH; ADP,ATP carrier protein 3, mitochondrial OS=Arabidopsis thaliana GN=AAC3 PE=1 SV=1}	{obi:106870577; K05863 SLC25A4S, ANT solute carrier family 25 (mitochondrial adenine nucleotide translocator), member 4/5/6/31 - ko04020; Environmental Information Processing; Signal transduction; Calcium signaling pathway | ko04022; Environmental Information Processing; Signal transduction; cGMP-PKG signaling pathway | ko05012; Human Diseases; Neurodegenerative diseases; Parkinson's disease | ko…	{At4g28390; KOG0749 Mitochondrial ADP/ATP carrier proteins C Energy production and conversion ;}	{NA}	{XM_015918138.1; PREDICTED: Acropora digitifera ADP,ATP carrier protein 3, mitochondrial-like (LOC107351832), transcript variant X2, mRNA}	{NA}	{AEK78307.1; adenine nucleotide translocase 2 [Litopenaeus vannamei]}	{sp|Q26365|ADT_DROME; ADP,ATP carrier protein OS=Drosophila melanogaster GN=sesB PE=2 SV=4}	{tca:656975; K05863 SLC25A4S, ANT solute carrier family 25 (mitochondrial adenine nucleotide translocator), member 4/5/6/31 - ko04020; Environmental Information Processing; Signal transduction; Calcium signaling pathway | ko04022; Environmental Information Processing; Signal transduction; cGMP-PKG signaling pathway | ko05012; Human Diseases; Neurodegenerative diseases; Parkinson's disease | ko050…	{7292557; KOG0749 Mitochondrial ADP/ATP carrier proteins C Energy production and conversion ;}	{NA}	{LC102504.1; Riptortus pedestris RpANTI1 mRNA for adenine nucleotide translocase insect1, complete cds}	{NA}	0	0	Up
OG198	transcript_HQ_E4_1_transcript26726/f2p0/1238	transcript_HQ_E3_1_transcript7839/f12p0/1507	99.753	102.107	100.896	0.346073	1.35941	1.40778	100.919	1.03776	6.60358	{XP_015767261.1; PREDICTED: vesicle-associated membrane protein-associated protein B-like [Acropora digitifera]}	{sp|Q9WV55|VAPA_MOUSE; Vesicle-associated membrane protein-associated protein A OS=Mus musculus GN=Vapa PE=1 SV=2}	{sko:100374318; K06096 VAPA vesicle-associated membrane protein-associated protein A - -}	{Hs20070156; KOG0439 VAMP-associated protein involved in inositol metabolism U Intracellular trafficking, secretion, and vesicular transport ;}	{GO:0007049; cell cycle; biological_process}	{XM_015911775.1; PREDICTED: Acropora digitifera vesicle-associated membrane protein-associated protein B-like (LOC107346011), mRNA}	{PF04977:Septum formation initiator}	{XP_012891301.1; PREDICTED: vesicle-associated membrane protein-associated protein A isoform X2 [Dipodomys ordii]}	{sp|Q9Z270|VAPA_RAT; Vesicle-associated membrane protein-associated protein A OS=Rattus norvegicus GN=Vapa PE=1 SV=3}	{sasa:106596674; K06096 VAPA vesicle-associated membrane protein-associated protein A - -; sasa:106596674; K06096 VAPA vesicle-associated membrane protein-associated protein A - -}	{Hs20070156; KOG0439 VAMP-associated protein involved in inositol metabolism U Intracellular trafficking, secretion, and vesicular transport ;}	{GO:0016021; integral to membrane; cellular_component}	{NA}	{PF05808:Podoplanin}	0	0	Up
OG199	transcript_HQ_E4_1_transcript18340/f2p0/1640	transcript_HQ_E3_1_transcript6182/f6p0/1660	35.027	37.3773	30.9281	0.0808598	0.365772	0.615953	34.4441	0.354195	6.60357	{XP_015765087.1; PREDICTED: histamine H2 receptor-like [Acropora digitifera]}	{sp|P97288|5HT4R_MOUSE; 5-hydroxytryptamine receptor 4 OS=Mus musculus GN=Htr4 PE=1 SV=3}	{adf:107335766; K04136 ADRA1B adrenergic receptor alpha-1B - ko04020; Environmental Information Processing; Signal transduction; Calcium signaling pathway | ko04022; Environmental Information Processing; Signal transduction; cGMP-PKG signaling pathway | ko04080; Environmental Information Processing; Signaling molecules and interaction; Neuroactive ligand-receptor interaction | ko04261; Organismal…	{Hs11321563; KOG3656 FOG: 7 transmembrane receptor R General function prediction only ;}	{GO:0016021; integral to membrane; cellular_component GO:0007186; G-protein coupled receptor protein signaling pathway; biological_process GO:0004930; G-protein coupled receptor activity; molecular_function GO:0008528; peptide receptor activity, G-protein coupled; molecular_function}	{NA}	{PF00001:7 transmembrane receptor (rhodopsin family) PF10324:Serpentine type 7TM GPCR chemoreceptor Srw}	{XP_015769663.1; PREDICTED: melanopsin-like [Acropora digitifera]}	{sp|Q9UHM6|OPN4_HUMAN; Melanopsin OS=Homo sapiens GN=OPN4 PE=1 SV=1}	{nve:NEMVE_v1g208768; - - - - -}	{Hs15150803; KOG3656 FOG: 7 transmembrane receptor R General function prediction only ;}	{GO:0004930; G-protein coupled receptor activity; molecular_function GO:0007186; G-protein coupled receptor protein signaling pathway; biological_process GO:0008528; peptide receptor activity, G-protein coupled; molecular_function GO:0016021; integral to membrane; cellular_component}	{NA}	{PF00001:7 transmembrane receptor (rhodopsin family) PF10324:Serpentine type 7TM GPCR chemoreceptor Srw}	2.08956e-266	1.24783e-297	Up
OG200	transcript_HQ_E4_1_transcript14683/f2p0/1808	transcript_HQ_E3_1_transcript3642/f9p0/1943	32.1856	31.5749	29.6614	0.276174	0.298401	0.392708	31.1406	0.322428	6.59368	{XP_015756326.1; PREDICTED: senecionine N-oxygenase-like [Acropora digitifera]}	{sp|Q9FF12|GSXL9_ARATH; Flavin-containing monooxygenase FMO GS-OX-like 9 OS=Arabidopsis thaliana GN=At5g07800 PE=2 SV=1}	{adf:107335802; - - - - -}	{7302273; KOG1399 Flavin-containing monooxygenase Q Secondary metabolites biosynthesis, transport and catabolism ;}	{GO:0055114; oxidation-reduction process; biological_process GO:0050661; NADP binding; molecular_function GO:0016491; oxidoreductase activity; molecular_function GO:0004499; flavin-containing monooxygenase activity; molecular_function GO:0050660; flavin adenine dinucleotide binding; molecular_function}	{NA}	{PF01266:FAD dependent oxidoreductase PF00743:Flavin-binding monooxygenase-like PF07992:Pyridine nucleotide-disulphide oxidoreductase}	{XP_015756326.1; PREDICTED: senecionine N-oxygenase-like [Acropora digitifera]}	{sp|Q9SXE1|GSOX3_ARATH; Flavin-containing monooxygenase FMO GS-OX3 OS=Arabidopsis thaliana GN=FMOGS-OX3 PE=2 SV=1}	{adf:107335802; - - - - -}	{7302273; KOG1399 Flavin-containing monooxygenase Q Secondary metabolites biosynthesis, transport and catabolism ;}	{GO:0050660; flavin adenine dinucleotide binding; molecular_function GO:0016491; oxidoreductase activity; molecular_function GO:0004499; flavin-containing monooxygenase activity; molecular_function GO:0050661; NADP binding; molecular_function GO:0055114; oxidation-reduction process; biological_process}	{NA}	{PF07992:Pyridine nucleotide-disulphide oxidoreductase PF00743:Flavin-binding monooxygenase-like}	1.89662e-277	1.3483363516677e-310	Up
OG201	transcript_HQ_E4_1_transcript15965/f2p0/1750	transcript_HQ_E3_1_transcript12825/f2p0/1197	10.3967	10.3908	10.5055	0.112581	0.212218	0	10.431	0.108266	6.59016	{OJW66934.1; hypothetical protein BGO68_01790, partial [Candidatus Amoebophilus sp. 36-38]}	{sp|G5E8K5|ANK3_MOUSE; Ankyrin-3 OS=Mus musculus GN=Ank3 PE=1 SV=1}	{aas:Aasi_0703; - - - - -}	{Hs4502093; KOG4177 Ankyrin M Cell wall/membrane/envelope biogenesis ;}	{GO:0005515; protein binding; molecular_function}	{NA}	{PF00023:Ankyrin repeat PF13606:Ankyrin repeat}	{OCK95184.1; ankyrin [Cenococcum geophilum 1.58]}	{sp|Q9ULJ7|ANR50_HUMAN; Ankyrin repeat domain-containing protein 50 OS=Homo sapiens GN=ANKRD50 PE=1 SV=4}	{ava:Ava_4314; K06867 K06867 uncharacterized protein - -}	{7291279; KOG0502 Integral membrane ankyrin-repeat protein Kidins220 (protein kinase D substrate) R General function prediction only ;}	{GO:0005515; protein binding; molecular_function}	{NA}	{PF00023:Ankyrin repeat PF13606:Ankyrin repeat}	7.2447e-71	2.17484e-78	Up
OG202	transcript_HQ_E4_1_transcript2598/f2p0/2886	transcript_HQ_E3_1_transcript547/f9p0/2826	490.056	491.121	500.452	5.03991	4.51564	5.83902	493.876	5.13152	6.58862	{XP_015759296.1; PREDICTED: elongation factor 2-like [Acropora digitifera]}	{sp|Q90705|EF2_CHICK; Elongation factor 2 OS=Gallus gallus GN=EEF2 PE=1 SV=3}	{adf:107338572; K03234 EEF2 elongation factor 2 - ko04152; Environmental Information Processing; Signal transduction; AMPK signaling pathway | ko04921; Organismal Systems; Endocrine system; Oxytocin signaling pathway}	{Hs4503483; KOG0469 Elongation factor 2 J Translation, ribosomal structure and biogenesis ;}	{GO:0005525; GTP binding; molecular_function}	{XM_015903810.1; PREDICTED: Acropora digitifera elongation factor 2-like (LOC107338572), mRNA}	{PF01926:50S ribosome-binding GTPase PF03144:Elongation factor Tu domain 2 PF03764:Elongation factor G, domain IV}	{XP_009022669.1; hypothetical protein HELRODRAFT_185027 [Helobdella robusta]}	{sp|Q90705|EF2_CHICK; Elongation factor 2 OS=Gallus gallus GN=EEF2 PE=1 SV=3}	{sko:100370370; K03234 EEF2 elongation factor 2 - ko04152; Environmental Information Processing; Signal transduction; AMPK signaling pathway | ko04921; Organismal Systems; Endocrine system; Oxytocin signaling pathway}	{Hs22052810; KOG0469 Elongation factor 2 J Translation, ribosomal structure and biogenesis ;}	{GO:0005525; GTP binding; molecular_function}	{XM_011421125.2; PREDICTED: Crassostrea gigas elongation factor 2 (LOC105322413), mRNA}	{PF03144:Elongation factor Tu domain 2 PF03764:Elongation factor G, domain IV}	0	0	Up
OG203	transcript_HQ_E4_1_transcript14711/f2p0/1808	transcript_HQ_E3_1_transcript1647/f4p0/2333	40.9646	41.2296	42.4342	0.395854	0.244223	0.658332	41.5428	0.432803	6.58474	{KXJ12155.1; Casein kinase I isoform delta [Exaiptasia pallida]}	{sp|Q5ZLL1|KC1E_CHICK; Casein kinase I isoform epsilon OS=Gallus gallus GN=CSNK1E PE=2 SV=2}	{nve:NEMVE_v1g12115; K08959 CSNK1D casein kinase 1, delta 2.7.11.1 ko04340; Environmental Information Processing; Signal transduction; Hedgehog signaling pathway | ko04390; Environmental Information Processing; Signal transduction; Hippo signaling pathway | ko04540; Cellular Processes; Cellular community - eukaryotes; Gap junction | ko04710; Organismal Systems; Environmental adaptation; Circadian…	{Hs20149530; KOG1164 Casein kinase (serine/threonine/tyrosine protein kinase) T Signal transduction mechanisms ;}	{GO:0006468; protein phosphorylation; biological_process GO:0005524; ATP binding; molecular_function GO:0004672; protein kinase activity; molecular_function}	{XM_015917408.1; PREDICTED: Acropora digitifera casein kinase I-like (LOC107351128), mRNA}	{PF07714:Protein tyrosine kinase PF00069:Protein kinase domain PF05445:Poxvirus serine/threonine protein kinase}	{XP_003383821.1; PREDICTED: nucleosomal histone kinase 1-like [Amphimedon queenslandica]}	{sp|Q7ZUS1|VRK1_DANRE; Serine/threonine-protein kinase VRK1 OS=Danio rerio GN=vrk1 PE=2 SV=1}	{aqu:100634303; K08816 VRK vaccinia related kinase 2.7.11.1 -}	{Hs4507903; KOG1164 Casein kinase (serine/threonine/tyrosine protein kinase) T Signal transduction mechanisms ;}	{GO:0004672; protein kinase activity; molecular_function GO:0005634; nucleus; cellular_component GO:0005524; ATP binding; molecular_function GO:0006468; protein phosphorylation; biological_process GO:0003918; DNA topoisomerase (ATP-hydrolyzing) activity; molecular_function GO:0003677; DNA binding; molecular_function}	{NA}	{PF00069:Protein kinase domain PF08070:DTHCT (NUC029) region PF07714:Protein tyrosine kinase}	0	0	Up
OG204	transcript_LQ_E4_1_transcript15645/f2p0/1726	transcript_HQ_E3_1_transcript6232/f7p0/1648	55.1094	57.4151	56.4363	0.69499	0.452788	0.612702	56.3203	0.586827	6.58458	{ACJ64662.1; hypothetical protein C007-E7 [Acropora millepora]}	{sp|Q92051|CAHZ_DANRE; Carbonic anhydrase OS=Danio rerio GN=cahz PE=1 SV=2}	{adf:107338486; - - - - -}	{Hs4557395; KOG0382 Carbonic anhydrase R General function prediction only ;}	{NA}	{XM_015915890.1; PREDICTED: Acropora digitifera carbonic anhydrase 12-like (LOC107349406), mRNA}	{NA}	{ACJ64662.1; hypothetical protein C007-E7 [Acropora millepora]}	{sp|Q92051|CAHZ_DANRE; Carbonic anhydrase OS=Danio rerio GN=cahz PE=1 SV=2}	{adf:107338486; - - - - -}	{Hs4557395; KOG0382 Carbonic anhydrase R General function prediction only ;}	{NA}	{XM_015915890.1; PREDICTED: Acropora digitifera carbonic anhydrase 12-like (LOC107349406), mRNA}	{NA}	0	0	Up
OG205	transcript_HQ_E4_1_transcript25891/f12p0/1317	transcript_HQ_E3_1_transcript8491/f3p0/1443	2172.24	2208.31	2170.81	23.4529	22.4025	22.6252	2183.78	22.8269	6.57995	{XP_015753791.1; PREDICTED: actin, cytoplasmic [Acropora digitifera]}	{sp|Q964E3|ACTC_BIOAL; Actin, cytoplasmic OS=Biomphalaria alexandrina PE=3 SV=1}	{adf:107333483; K05692 ACTB_G1 actin beta/gamma 1 - ko04015; Environmental Information Processing; Signal transduction; Rap1 signaling pathway | ko04390; Environmental Information Processing; Signal transduction; Hippo signaling pathway | ko04391; Environmental Information Processing; Signal transduction; Hippo signaling pathway - fly | ko04145; Cellular Processes; Transport and catabolism; Phago…	{7290649; KOG0676 Actin and related proteins Z Cytoskeleton ;}	{NA}	{AB086826.1; Galaxea fascicularis LGfact mRNA for actin, complete cds}	{NA}	{XP_004337269.1; actin-1, putative [Acanthamoeba castellanii str. Neff]}	{sp|P02578|ACT1_ACACA; Actin-1 OS=Acanthamoeba castellanii PE=1 SV=1}	{acan:ACA1_219820; K10355 ACTF actin, other eukaryote - -; acan:ACA1_219820; K10355 ACTF actin, other eukaryote - -}	{CE13150; KOG0676 Actin and related proteins Z Cytoskeleton ;}	{NA}	{AY294151.1; Vannella ebro actin mRNA, complete cds}	{NA}	0	0	Up
OG206	transcript_HQ_E4_1_transcript23391/f2p0/1295	transcript_HQ_E3_1_transcript11579/f61p0/1152	912.85	932.895	907.37	8.17558	9.97686	11.3087	917.705	9.82037	6.54611	{XP_015755425.1; PREDICTED: G1/S-specific cyclin-D2-like isoform X2 [Acropora digitifera]}	{sp|P49706|CCND2_CHICK; G1/S-specific cyclin-D2 OS=Gallus gallus GN=CCND2 PE=3 SV=1}	{adf:107334967; K10151 CCND2 cyclin D2 - ko04310; Environmental Information Processing; Signal transduction; Wnt signaling pathway | ko04340; Environmental Information Processing; Signal transduction; Hedgehog signaling pathway | ko04390; Environmental Information Processing; Signal transduction; Hippo signaling pathway | ko04630; Environmental Information Processing; Signal transduction; Jak-STA…	{Hs4502617; KOG0656 G1/S-specific cyclin D D Cell cycle control, cell division, chromosome partitioning ;}	{GO:0005634; nucleus; cellular_component}	{XM_015899939.1; PREDICTED: Acropora digitifera G1/S-specific cyclin-D2-like (LOC107334967), transcript variant X2, mRNA}	{PF02984:Cyclin, C-terminal domain}	{XP_015755424.1; PREDICTED: G1/S-specific cyclin-D2-like isoform X1 [Acropora digitifera]}	{sp|P53782|CCND2_XENLA; G1/S-specific cyclin-D2 OS=Xenopus laevis GN=ccnd2 PE=2 SV=1}	{adf:107334967; K10151 CCND2 cyclin D2 - ko04310; Environmental Information Processing; Signal transduction; Wnt signaling pathway | ko04340; Environmental Information Processing; Signal transduction; Hedgehog signaling pathway | ko04390; Environmental Information Processing; Signal transduction; Hippo signaling pathway | ko04630; Environmental Information Processing; Signal transduction; Jak-STA…	{Hs4502617; KOG0656 G1/S-specific cyclin D D Cell cycle control, cell division, chromosome partitioning ;}	{NA}	{XM_015899939.1; PREDICTED: Acropora digitifera G1/S-specific cyclin-D2-like (LOC107334967), transcript variant X2, mRNA}	{NA}	0	0	Up
OG207	transcript_HQ_E4_1_transcript15909/f2p0/1759	transcript_HQ_E3_1_transcript849/f4p0/2639	13.0135	13.3285	13.4495	0.0743865	0.210333	0.141726	13.2638	0.142149	6.54395	{XP_015778353.1; PREDICTED: tripeptidyl-peptidase 1-like [Acropora digitifera]}	{sp|O89023|TPP1_MOUSE; Tripeptidyl-peptidase 1 OS=Mus musculus GN=Tpp1 PE=1 SV=2}	{nve:NEMVE_v1g242624; K01279 TPP1, CLN2 tripeptidyl-peptidase I 3.4.14.9 ko04142; Cellular Processes; Transport and catabolism; Lysosome}	{NA}	{GO:0004252; serine-type endopeptidase activity; molecular_function GO:0008236; serine-type peptidase activity; molecular_function GO:0006508; proteolysis; biological_process}	{NA}	{PF09286:Pro-kumamolisin, activation domain PF00082:Subtilase family}	{XP_004334100.1; Prokumamolisin, activation domain containing protein [Acanthamoeba castellanii str. Neff]}	{sp|Q0V8B6|TPP1_BOVIN; Tripeptidyl-peptidase 1 OS=Bos taurus GN=TPP1 PE=2 SV=1}	{acan:ACA1_101480; K01279 TPP1, CLN2 tripeptidyl-peptidase I 3.4.14.9 ko04142; Cellular Processes; Transport and catabolism; Lysosome; acan:ACA1_101480; K01279 TPP1, CLN2 tripeptidyl-peptidase I 3.4.14.9 ko04142; Cellular Processes; Transport and catabolism; Lysosome}	{NA}	{GO:0004252; serine-type endopeptidase activity; molecular_function GO:0006508; proteolysis; biological_process}	{NA}	{PF00082:Subtilase family}	4.14819e-130	2.71764e-146	Up
OG208	transcript_HQ_E4_1_transcript23852/f2p0/1398	transcript_HQ_E3_1_transcript2042/f2p0/2226	19.0241	16.9334	18.898	0.197039	0.167062	0.224858	18.2852	0.19632	6.54132	{XP_015752968.1; PREDICTED: short-chain dehydrogenase/reductase family 42E member 1-like [Acropora digitifera]}	{sp|Q4R7R1|D42E1_MACFA; Short-chain dehydrogenase/reductase family 42E member 1 OS=Macaca fascicularis GN=SDR42E1 PE=2 SV=1}	{adf:107332739; - - - - -}	{Hs21553311; KOG1430 C-3 sterol dehydrogenase/3-beta-hydroxysteroid dehydrogenase and related dehydrogenases IE Lipid transport and metabolism ; Amino acid transport and metabolism ;}	{GO:0008168; methyltransferase activity; molecular_function GO:0003854; 3-beta-hydroxy-delta5-steroid dehydrogenase activity; molecular_function GO:0003824; NA GO:0032259; methylation; biological_process GO:0055114; oxidation-reduction process; biological_process GO:0006694; steroid biosynthetic process; biological_process GO:0016616; oxidoreductase activity, acting on the CH-OH group of donors, …	{XM_015897482.1; PREDICTED: Acropora digitifera short-chain dehydrogenase/reductase family 42E member 1-like (LOC107332739), mRNA}	{PF01370:NAD dependent epimerase/dehydratase family PF01728:FtsJ-like methyltransferase PF01073:3-beta hydroxysteroid dehydrogenase/isomerase family}	{XP_011406755.1; PREDICTED: sterol-4-alpha-carboxylate 3-dehydrogenase, decarboxylating-like [Amphimedon queenslandica]}	{sp|Q67ZE1|HSDD2_ARATH; 3beta-hydroxysteroid-dehydrogenase/decarboxylase isoform 2 OS=Arabidopsis thaliana GN=3BETAHSD/D2 PE=2 SV=2}	{aqu:105314342; K07748 E1.1.1.170, NSDHL, ERG26 sterol-4alpha-carboxylate 3-dehydrogenase (decarboxylating) 1.1.1.170 ko00100; Metabolism; Lipid metabolism; Steroid biosynthesis}	{At2g26260; KOG1430 C-3 sterol dehydrogenase/3-beta-hydroxysteroid dehydrogenase and related dehydrogenases IE Lipid transport and metabolism ; Amino acid transport and metabolism ;}	{GO:0055114; oxidation-reduction process; biological_process GO:0050662; coenzyme binding; molecular_function GO:0003824; NA GO:0003854; 3-beta-hydroxy-delta5-steroid dehydrogenase activity; molecular_function GO:0016616; oxidoreductase activity, acting on the CH-OH group of donors, NAD or NADP as acceptor; molecular_function GO:0006694; steroid biosynthetic process; biological_process GO:0016620…	{NA}	{PF01370:NAD dependent epimerase/dehydratase family PF01073:3-beta hydroxysteroid dehydrogenase/isomerase family PF01118:Semialdehyde dehydrogenase, NAD binding domain}	7.1188e-142	8.63107e-160	Up
OG209	transcript_HQ_E4_1_transcript17235/f2p0/1695	transcript_HQ_E3_1_transcript23448/f2p0/659	122.771	125.269	122.118	1.4485	1.50534	1.04395	123.386	1.3326	6.53279	{XP_015108615.1; PREDICTED: NEDD8 [Diachasma alloeum]}	{sp|Q9VJ33|NEDD8_DROME; NEDD8 OS=Drosophila melanogaster GN=Nedd8 PE=1 SV=1}	{aga:AgaP_AGAP007913; K12158 NEDD8 ubiquitin-like protein Nedd8 - -}	{7298505; KOG0005 Ubiquitin-like protein DO Cell cycle control, cell division, chromosome partitioning ; Posttranslational modification, protein turnover, chaperones ;}	{GO:0005515; protein binding; molecular_function}	{XM_015908541.1; PREDICTED: Acropora digitifera NEDD8-like (LOC107343019), mRNA}	{PF00240:Ubiquitin family PF14560:Ubiquitin-like domain}	{NA}	{NA}	{dha:DEHA2F03146g; K04523 UBQLN, DSK2 ubiquilin - ko04141; Genetic Information Processing; Folding, sorting and degradation; Protein processing in endoplasmic reticulum}	{NA}	{GO:0005515; protein binding; molecular_function}	{NA}	{PF14560:Ubiquitin-like domain PF00240:Ubiquitin family}	0	0	Up
OG210	transcript_HQ_E4_1_transcript30591/f3p0/722	transcript_HQ_E3_1_transcript21648/f3p0/758	5821.94	5781.17	5747.84	68.0185	64.9544	55.942	5783.65	62.9716	6.52114	{XP_015769342.1; PREDICTED: mammalian ependymin-related protein 1-like [Acropora digitifera]}	{sp|Q9N0C7|EPDR1_MACFA; Mammalian ependymin-related protein 1 OS=Macaca fascicularis GN=EPDR1 PE=2 SV=3}	{lcm:102361227; - - - - -}	{NA}	{GO:0007160; cell-matrix adhesion; biological_process GO:0005509; calcium ion binding; molecular_function GO:0005576; NA}	{NA}	{PF00811:Ependymin}	{NP_001164689.1; ependymin-like protein precursor [Saccoglossus kowalevskii]}	{sp|Q99M71|EPDR1_MOUSE; Mammalian ependymin-related protein 1 OS=Mus musculus GN=Epdr1 PE=1 SV=1}	{mze:101471927; - - - - -}	{NA}	{GO:0005576; NA GO:0005509; calcium ion binding; molecular_function GO:0007160; cell-matrix adhesion; biological_process}	{NA}	{PF00811:Ependymin}	0	0	Up
OG211	transcript_HQ_E4_1_transcript12682/f2p0/1920	transcript_HQ_E3_1_transcript22240/f11p0/733	580.895	580.639	610.428	7.20304	5.87417	6.25879	590.654	6.44533	6.51792	{XP_015754675.1; PREDICTED: universal stress protein Slr1101-like [Acropora digitifera]}	{sp|Q57951|Y531_METJA; Universal stress protein MJ0531 OS=Methanocaldococcus jannaschii (strain ATCC 43067 / DSM 2661 / JAL-1 / JCM 10045 / NBRC 100440) GN=MJ0531 PE=3 SV=1}	{adf:107334252; - - - - -}	{NA}	{GO:0006950; response to stress; biological_process}	{XM_015899189.1; PREDICTED: Acropora digitifera universal stress protein Slr1101-like (LOC107334252), mRNA}	{PF00582:Universal stress protein family}	{XP_005093787.1; PREDICTED: universal stress protein A-like protein [Aplysia californica]}	{sp|Q57997|Y577_METJA; Universal stress protein MJ0577 OS=Methanocaldococcus jannaschii (strain ATCC 43067 / DSM 2661 / JAL-1 / JCM 10045 / NBRC 100440) GN=MJ0577 PE=1 SV=1}	{lgi:LOTGIDRAFT_203658; - - - - -}	{NA}	{GO:0016485; protein processing; biological_process GO:0016020; membrane; cellular_component GO:0046873; metal ion transmembrane transporter activity; molecular_function GO:0030001; metal ion transport; biological_process GO:0004190; aspartic-type endopeptidase activity; molecular_function GO:0006950; response to stress; biological_process GO:0055085; transmembrane transport; biological_process G…	{NA}	{PF00582:Universal stress protein family PF01080:Presenilin PF02535:ZIP Zinc transporter}	0	0	Up
OG212	transcript_HQ_E4_1_transcript25360/f2p0/1317	transcript_HQ_E3_1_transcript14129/f3p0/1129	108.874	99.6607	114.463	1.27965	1.20532	1.05406	107.666	1.17967	6.51203	{XP_015753098.1; PREDICTED: microfibril-associated glycoprotein 4-like isoform X2 [Acropora digitifera]}	{sp|Q0P4P2|FBCD1_XENTR; Fibrinogen C domain-containing protein 1 OS=Xenopus tropicalis GN=fibcd1 PE=2 SV=1}	{adf:107332859; - - - - -}	{Hs4758348; KOG2579 Ficolin and related extracellular proteins R General function prediction only ;}	{NA}	{XM_015897614.1; PREDICTED: Acropora digitifera microfibril-associated glycoprotein 4-like (LOC107332858), mRNA}	{NA}	{XP_002593664.1; hypothetical protein BRAFLDRAFT_252175 [Branchiostoma floridae]}	{sp|Q0P4P2|FBCD1_XENTR; Fibrinogen C domain-containing protein 1 OS=Xenopus tropicalis GN=fibcd1 PE=2 SV=1}	{aqu:100637465; - - - - -}	{Hs5730075; KOG2579 Ficolin and related extracellular proteins R General function prediction only ;}	{NA}	{NA}	{NA}	0	0	Up
OG213	transcript_HQ_E4_1_transcript1506/f2p0/3051	transcript_HQ_E3_1_transcript9681/f3p0/1393	57.2233	56.9873	54.6691	0.473962	0.603493	0.784586	56.2932	0.620681	6.50297	{XP_015758556.1; PREDICTED: hepatocyte nuclear factor 3-gamma-like [Acropora digitifera]}	{sp|P35584|FOXA3_MOUSE; Hepatocyte nuclear factor 3-gamma OS=Mus musculus GN=Foxa3 PE=1 SV=1}	{adf:107337836; - - - - -}	{7304378; KOG2294 Transcription factor of the Forkhead/HNF3 family K Transcription ;}	{GO:0043565; sequence-specific DNA binding; molecular_function GO:0006355; regulation of transcription, DNA-dependent; biological_process GO:0003700; sequence-specific DNA binding transcription factor activity; molecular_function}	{XM_015903070.1; PREDICTED: Acropora digitifera hepatocyte nuclear factor 3-gamma-like (LOC107337836), mRNA}	{PF00250:Forkhead domain}	{XP_003387810.3; PREDICTED: forkhead box protein O1-like [Amphimedon queenslandica]}	{sp|A3RK75|FX1AB_DANRE; Forkhead box protein O1-B OS=Danio rerio GN=foxo1b PE=2 SV=1}	{aqu:100635906; - - - - -}	{Hs4503739; KOG2294 Transcription factor of the Forkhead/HNF3 family K Transcription ;}	{GO:0003700; sequence-specific DNA binding transcription factor activity; molecular_function GO:0006355; regulation of transcription, DNA-dependent; biological_process GO:0043565; sequence-specific DNA binding; molecular_function}	{NA}	{PF00250:Forkhead domain}	0	0	Up
OG214	transcript_HQ_E4_1_transcript19427/f2p0/1585	transcript_HQ_E3_1_transcript5735/f3p0/1696	85.9455	88.353	86.262	1.35314	0.669429	0.869471	86.8535	0.964013	6.49339	{KXJ25674.1; Intraflagellar transport protein 43-like A [Exaiptasia pallida]}	{sp|E2QSX5|IFT43_CANLF; Intraflagellar transport protein 43 homolog OS=Canis lupus familiaris GN=IFT43 PE=3 SV=1}	{nve:NEMVE_v1g101701; K19675 IFT43 intraflagellar transport protein 43 - -}	{NA}	{GO:0030991; intraflagellar transport particle A; cellular_component}	{NA}	{PF15305:Intraflagellar transport protein 43}	{XP_012944647.1; PREDICTED: intraflagellar transport protein 43 homolog A-like [Aplysia californica]}	{sp|B5X7E4|IF43B_SALSA; Intraflagellar transport protein 43 homolog B OS=Salmo salar GN=ift43b PE=2 SV=1}	{aml:100476117; K19675 IFT43 intraflagellar transport protein 43 - -}	{NA}	{GO:0030991; intraflagellar transport particle A; cellular_component}	{NA}	{PF15305:Intraflagellar transport protein 43}	0	0	Up
OG215	transcript_HQ_E4_1_transcript13251/f2p0/1885	transcript_HQ_E3_1_transcript795/f2p0/2530	13.4349	13.9655	15.4638	0.102723	0.271126	0.104427	14.2881	0.159425	6.48579	{KXJ22698.1; Sterol 3-beta-glucosyltransferase [Exaiptasia pallida]}	{sp|P0CN90|ATG26_CRYNJ; Sterol 3-beta-glucosyltransferase OS=Cryptococcus neoformans var. neoformans serotype D (strain JEC21 / ATCC MYA-565) GN=ATG26 PE=3 SV=1}	{adf:107333668; - - - - -}	{At1g43620; KOG1192 UDP-glucuronosyl and UDP-glucosyl transferase GC Carbohydrate transport and metabolism ; Energy production and conversion ;}	{GO:0005975; carbohydrate metabolic process; biological_process GO:0030259; lipid glycosylation; biological_process GO:0008152; NA GO:0016758; transferase activity, transferring hexosyl groups; molecular_function}	{XM_015898500.1; PREDICTED: Acropora digitifera uncharacterized LOC107333670 (LOC107333670), mRNA}	{PF03033:Glycosyltransferase family 28 N-terminal domain PF04101:Glycosyltransferase family 28 C-terminal domain PF00201:UDP-glucoronosyl and UDP-glucosyl transferase}	{KXJ22698.1; Sterol 3-beta-glucosyltransferase [Exaiptasia pallida]}	{sp|Q9XIG1|U80B1_ARATH; Sterol 3-beta-glucosyltransferase UGT80B1 OS=Arabidopsis thaliana GN=UGT80B1 PE=2 SV=1}	{bna:106404251; - - - - -}	{At1g43620; KOG1192 UDP-glucuronosyl and UDP-glucosyl transferase GC Carbohydrate transport and metabolism ; Energy production and conversion ;}	{GO:0016758; transferase activity, transferring hexosyl groups; molecular_function}	{NA}	{PF04101:Glycosyltransferase family 28 C-terminal domain}	4.10804e-144	5.93527e-162	Up
OG216	transcript_HQ_E4_1_transcript19634/f2p0/1586	transcript_HQ_E3_1_transcript8896/f64p0/1425	226.836	223.732	229.589	2.52415	2.81461	2.25739	226.719	2.53205	6.48445	{XP_015779465.1; PREDICTED: ubiquitin-conjugating enzyme E2-17 kDa [Acropora digitifera]}	{sp|P25867|UBCD1_DROME; Ubiquitin-conjugating enzyme E2-17 kDa OS=Drosophila melanogaster GN=eff PE=2 SV=1}	{adf:107357338; K06689 UBE2D, UBC4, UBC5 ubiquitin-conjugating enzyme E2 D 2.3.2.23 ko04141; Genetic Information Processing; Folding, sorting and degradation; Protein processing in endoplasmic reticulum | ko04120; Genetic Information Processing; Folding, sorting and degradation; Ubiquitin mediated proteolysis | ko04013; Environmental Information Processing; Signal transduction; MAPK signaling pat…	{7299919; KOG0417 Ubiquitin-protein ligase O Posttranslational modification, protein turnover, chaperones ;}	{GO:0015031; protein transport; biological_process GO:0005515; protein binding; molecular_function GO:0006464; protein modification process; biological_process}	{XM_015923979.1; PREDICTED: Acropora digitifera ubiquitin-conjugating enzyme E2-17 kDa (LOC107357338), mRNA}	{PF05743:UEV domain PF05773:RWD domain}	{XP_009049711.1; hypothetical protein LOTGIDRAFT_205254 [Lottia gigantea]}	{sp|Q4R5N4|UB2D3_MACFA; Ubiquitin-conjugating enzyme E2 D3 OS=Macaca fascicularis GN=UBE2D3 PE=2 SV=1}	{lgi:LOTGIDRAFT_205254; K06689 UBE2D, UBC4, UBC5 ubiquitin-conjugating enzyme E2 D 2.3.2.23 ko04141; Genetic Information Processing; Folding, sorting and degradation; Protein processing in endoplasmic reticulum | ko04120; Genetic Information Processing; Folding, sorting and degradation; Ubiquitin mediated proteolysis | ko04013; Environmental Information Processing; Signal transduction; MAPK signa…	{Hs4507777; KOG0417 Ubiquitin-protein ligase O Posttranslational modification, protein turnover, chaperones ;}	{GO:0004871; signal transducer activity; molecular_function GO:0007186; G-protein coupled receptor protein signaling pathway; biological_process GO:0006464; protein modification process; biological_process GO:0005834; heterotrimeric G-protein complex; cellular_component GO:0005515; protein binding; molecular_function GO:0015031; protein transport; biological_process}	{NA}	{PF00631:GGL domain PF05743:UEV domain PF05773:RWD domain}	0	0	Up
OG217	transcript_HQ_E4_1_transcript14871/f2p0/1808	transcript_HQ_E3_1_transcript1762/f2p0/2290	43.8713	41.8806	42.6349	0.469693	0.572124	0.41309	42.7956	0.484969	6.46343	{AFI99106.2; thioredoxin reductase [Acropora millepora]}	{sp|Q99MD6|TRXR3_MOUSE; Thioredoxin reductase 3 OS=Mus musculus GN=Txnrd3 PE=1 SV=3}	{bfo:BRAFLDRAFT_122807; K00384 trxB thioredoxin reductase (NADPH) 1.8.1.9 ko00240; Metabolism; Nucleotide metabolism; Pyrimidine metabolism | ko00450; Metabolism; Metabolism of other amino acids; Selenocompound metabolism}	{Hs4507747; KOG4716 Thioredoxin reductase O Posttranslational modification, protein turnover, chaperones ;}	{GO:0050660; flavin adenine dinucleotide binding; molecular_function GO:0015035; protein disulfide oxidoreductase activity; molecular_function GO:0009055; NA GO:0016491; oxidoreductase activity; molecular_function GO:0008033; tRNA processing; biological_process GO:0055114; oxidation-reduction process; biological_process GO:0045454; cell redox homeostasis; biological_process}	{JF970201.1; Acropora millepora thioredoxin reductase (TR) mRNA, complete cds}	{PF07992:Pyridine nucleotide-disulphide oxidoreductase PF00070:Pyridine nucleotide-disulphide oxidoreductase PF00462:Glutaredoxin PF01134:Glucose inhibited division protein A PF02852:Pyridine nucleotide-disulphide oxidoreductase, dimerisation domain PF01266:FAD dependent oxidoreductase PF12831:FAD dependent oxidoreductase}	{APM87500.1; glutathione reductase [Haliotis discus discus]}	{sp|Q93379|GSHR_CAEEL; Glutathione reductase, mitochondrial OS=Caenorhabditis elegans GN=gsr-1 PE=1 SV=2}	{lgi:LOTGIDRAFT_136113; K00383 GSR, gor glutathione reductase (NADPH) 1.8.1.7 ko00480; Metabolism; Metabolism of other amino acids; Glutathione metabolism | ko04918; Organismal Systems; Endocrine system; Thyroid hormone synthesis}	{CE17558; KOG0405 Pyridine nucleotide-disulphide oxidoreductase Q Secondary metabolites biosynthesis, transport and catabolism ;}	{GO:0055114; oxidation-reduction process; biological_process GO:0016491; oxidoreductase activity; molecular_function GO:0045454; cell redox homeostasis; biological_process}	{XM_018529868.1; Alternaria alternata hypothetical protein partial mRNA}	{PF00070:Pyridine nucleotide-disulphide oxidoreductase PF07992:Pyridine nucleotide-disulphide oxidoreductase PF02852:Pyridine nucleotide-disulphide oxidoreductase, dimerisation domain}	0	0	Up
OG218	transcript_HQ_E4_1_transcript3968/f2p0/2333	transcript_HQ_E3_1_transcript793/f10p0/2654	262.061	267.565	271.617	2.91708	2.84222	3.36019	267.081	3.03983	6.45714	{XP_015766480.1; PREDICTED: calpain-9-like [Acropora digitifera]}	{sp|O35920|CAN9_RAT; Calpain-9 OS=Rattus norvegicus GN=Capn9 PE=2 SV=2}	{adf:107345286; K08585 CAPNN calpain, invertebrate 3.4.22.- -}	{Hs5729758; KOG0045 Cytosolic Ca2+-dependent cysteine protease (calpain), large subunit (EF-Hand protein superfamily) OT Posttranslational modification, protein turnover, chaperones ; Signal transduction mechanisms ;}	{GO:0005509; calcium ion binding; molecular_function GO:0004198; calcium-dependent cysteine-type endopeptidase activity; molecular_function GO:0006508; proteolysis; biological_process GO:0005622; intracellular; cellular_component}	{XM_015910994.1; PREDICTED: Acropora digitifera calpain-9-like (LOC107345286), mRNA}	{PF13833:EF-hand domain pair PF00036:EF hand PF00648:Calpain family cysteine protease PF13499:EF-hand domain pair PF13202:EF hand PF13405:EF-hand domain}	{XP_011408714.2; PREDICTED: calpain-5-like [Amphimedon queenslandica]}	{sp|O15484|CAN5_HUMAN; Calpain-5 OS=Homo sapiens GN=CAPN5 PE=1 SV=2}	{aqu:100632858; K08574 CAPN5 calpain-5 3.4.22.- -}	{Hs20483024; KOG0045 Cytosolic Ca2+-dependent cysteine protease (calpain), large subunit (EF-Hand protein superfamily) OT Posttranslational modification, protein turnover, chaperones ; Signal transduction mechanisms ;}	{GO:0005622; intracellular; cellular_component GO:0004198; calcium-dependent cysteine-type endopeptidase activity; molecular_function GO:0006508; proteolysis; biological_process GO:0005515; protein binding; molecular_function}	{XM_001602909.4; PREDICTED: Nasonia vitripennis calpain-B-like (LOC100119123), transcript variant X9, mRNA}	{PF00168:C2 domain PF00648:Calpain family cysteine protease}	0	0	Up
OG219	transcript_HQ_E4_1_transcript22156/f2p0/1479	transcript_HQ_E3_1_transcript22073/f30p0/699	1827	1877.18	1818.15	20.5829	23.5318	19.8021	1840.78	21.3056	6.43294	{XP_001639298.1; predicted protein [Nematostella vectensis]}	{sp|P46782|RS5_HUMAN; 40S ribosomal protein S5 OS=Homo sapiens GN=RPS5 PE=1 SV=4}	{fpg:101920287; K02989 RP-S5e, RPS5 small subunit ribosomal protein S5e - ko03010; Genetic Information Processing; Translation; Ribosome}	{Hs13904870; KOG3291 Ribosomal protein S7 J Translation, ribosomal structure and biogenesis ;}	{NA}	{XM_014142016.1; PREDICTED: Salmo salar 40S ribosomal protein S5-like (LOC106570065), mRNA}	{NA}	{XP_015771159.1; PREDICTED: 28S ribosomal protein S7, mitochondrial-like [Acropora digitifera]}	{sp|Q6DDY9|RT07_XENLA; 28S ribosomal protein S7, mitochondrial OS=Xenopus laevis GN=mrps7 PE=2 SV=1}	{nve:NEMVE_v1g193667; K02992 RP-S7, MRPS7, rpsG small subunit ribosomal protein S7 - ko03010; Genetic Information Processing; Translation; Ribosome}	{Hs7705738; KOG3291 Ribosomal protein S7 J Translation, ribosomal structure and biogenesis ;}	{GO:0015035; protein disulfide oxidoreductase activity; molecular_function}	{XM_015915673.1; PREDICTED: Acropora digitifera 28S ribosomal protein S7, mitochondrial-like (LOC107349496), mRNA}	{PF01323:DSBA-like thioredoxin domain}	0	0	Up
OG220	transcript_HQ_E4_1_transcript19940/f6p0/1586	transcript_HQ_E3_1_transcript5101/f2p0/1762	489.315	493.851	491.148	5.99056	5.24757	5.84731	491.438	5.69515	6.43113	{XP_001639319.1; predicted protein [Nematostella vectensis]}	{sp|P51893|SAHHA_XENLA; Adenosylhomocysteinase A OS=Xenopus laevis GN=ahcy-a PE=2 SV=1}	{soc:105204797; K01251 E3.3.1.1, ahcY adenosylhomocysteinase 3.3.1.1 ko00270; Metabolism; Amino acid metabolism; Cysteine and methionine metabolism}	{7293068; KOG1370 S-adenosylhomocysteine hydrolase H Coenzyme transport and metabolism ;}	{GO:0006813; potassium ion transport; biological_process GO:0006779; porphyrin biosynthetic process; biological_process GO:0019354; siroheme biosynthetic process; biological_process GO:0043115; precorrin-2 dehydrogenase activity; molecular_function GO:0051287; NAD binding; molecular_function GO:0016491; oxidoreductase activity; molecular_function GO:0055114; oxidation-reduction process; biologica…	{XM_015924813.1; PREDICTED: Acropora digitifera adenosylhomocysteinase A-like (LOC107358184), partial mRNA}	{PF02254:TrkA-N domain PF00208:Glutamate/Leucine/Phenylalanine/Valine dehydrogenase PF02826:D-isomer specific 2-hydroxyacid dehydrogenase, NAD binding domain PF13241:Putative NAD(P)-binding}	{XP_003384578.1; PREDICTED: adenosylhomocysteinase B-like [Amphimedon queenslandica]}	{sp|O93477|SAHHB_XENLA; Adenosylhomocysteinase B OS=Xenopus laevis GN=ahcy-b PE=2 SV=1}	{aqu:100632277; K01251 E3.3.1.1, ahcY adenosylhomocysteinase 3.3.1.1 ko00270; Metabolism; Amino acid metabolism; Cysteine and methionine metabolism}	{Hs9951915; KOG1370 S-adenosylhomocysteine hydrolase H Coenzyme transport and metabolism ;}	{GO:0006520; cellular amino acid metabolic process; biological_process GO:0016491; oxidoreductase activity; molecular_function GO:0043115; precorrin-2 dehydrogenase activity; molecular_function GO:0055114; oxidation-reduction process; biological_process GO:0006813; potassium ion transport; biological_process GO:0051287; NAD binding; molecular_function GO:0006779; porphyrin biosynthetic process; b…	{XM_001639269.1; Nematostella vectensis predicted protein (NEMVEDRAFT_v1g234207) mRNA, complete cds}	{PF02826:D-isomer specific 2-hydroxyacid dehydrogenase, NAD binding domain PF00208:Glutamate/Leucine/Phenylalanine/Valine dehydrogenase PF02254:TrkA-N domain PF13241:Putative NAD(P)-binding}	0	0	Up
OG221	transcript_HQ_E4_1_transcript7779/f2p0/2214	transcript_HQ_E3_1_transcript3307/f2p0/2001	20.7696	23.1647	21.8604	0.453335	0.192343	0.129724	21.9316	0.258468	6.40688	{XP_015747918.1; PREDICTED: cytochrome P450 3A24-like [Acropora digitifera]}	{sp|P33268|CP3A8_MACFA; Cytochrome P450 3A8 OS=Macaca fascicularis GN=CYP3A8 PE=1 SV=1}	{nve:NEMVE_v1g181495; - - - - -}	{Hs13435386; KOG0158 Cytochrome P450 CYP3/CYP5/CYP6/CYP9 subfamilies Q Secondary metabolites biosynthesis, transport and catabolism ;}	{GO:0016705; oxidoreductase activity, acting on paired donors, with incorporation or reduction of molecular oxygen; molecular_function GO:0020037; heme binding; molecular_function GO:0005506; iron ion binding; molecular_function GO:0055114; oxidation-reduction process; biological_process}	{XM_015892432.1; PREDICTED: Acropora digitifera cytochrome P450 3A24-like (LOC107327692), mRNA}	{PF00067:Cytochrome P450}	{XP_013904257.1; hypothetical protein MNEG_2718 [Monoraphidium neglectum]}	{sp|Q64481|CP3AG_MOUSE; Cytochrome P450 3A16 OS=Mus musculus GN=Cyp3a16 PE=2 SV=2}	{mmu:13114; K07424 CYP3A cytochrome P450 family 3 subfamily A 1.14.14.1 ko00140; Metabolism; Lipid metabolism; Steroid hormone biosynthesis | ko00591; Metabolism; Lipid metabolism; Linoleic acid metabolism | ko00830; Metabolism; Metabolism of cofactors and vitamins; Retinol metabolism | ko05204; Human Diseases; Cancers: Overview; Chemical carcinogenesis}	{Hs4503233; KOG0158 Cytochrome P450 CYP3/CYP5/CYP6/CYP9 subfamilies Q Secondary metabolites biosynthesis, transport and catabolism ;}	{GO:0020037; heme binding; molecular_function GO:0055114; oxidation-reduction process; biological_process GO:0005506; iron ion binding; molecular_function GO:0016705; oxidoreductase activity, acting on paired donors, with incorporation or reduction of molecular oxygen; molecular_function}	{NA}	{PF00067:Cytochrome P450}	9.74053e-228	9.10953e-254	Up
OG222	transcript_HQ_E4_1_transcript1948/f4p0/3008	transcript_HQ_E3_1_transcript160/f8p0/3336	84.2651	85.4585	83.2856	1.00272	0.976	1.07249	84.3364	1.01707	6.37366	{ABY74499.1; integrin beta 2 [Acropora millepora]}	{sp|Q9GLP0|ITB1_PIG; Integrin beta-1 OS=Sus scrofa GN=ITGB1 PE=2 SV=1}	{adf:107350526; K05719 ITGB1, CD29 integrin beta 1 - ko04015; Environmental Information Processing; Signal transduction; Rap1 signaling pathway | ko04151; Environmental Information Processing; Signal transduction; PI3K-Akt signaling pathway | ko04512; Environmental Information Processing; Signaling molecules and interaction; ECM-receptor interaction | ko04514; Environmental Information Processing…	{Hs19743813; KOG1226 Integrin beta subunit (N-terminal portion of extracellular region) TW Signal transduction mechanisms ; Extracellular structures ;}	{NA}	{EU239372.1; Acropora millepora integrin beta 2 mRNA, complete cds}	{NA}	{XP_011403560.2; PREDICTED: integrin beta-6-like [Amphimedon queenslandica]}	{sp|P05107|ITB2_HUMAN; Integrin beta-2 OS=Homo sapiens GN=ITGB2 PE=1 SV=2}	{aqu:100639429; - - - - -}	{Hs4557886; KOG1226 Integrin beta subunit (N-terminal portion of extracellular region) TW Signal transduction mechanisms ; Extracellular structures ;}	{NA}	{NA}	{NA}	0	0	Up
OG223	transcript_HQ_E4_1_transcript24709/f2p0/1363	transcript_HQ_E3_1_transcript1330/f47p0/2367	325.131	325.327	341.928	4.18337	3.28715	4.50117	330.795	3.99056	6.3732	{XP_015776040.1; PREDICTED: S-adenosylmethionine synthase isoform type-2-like [Acropora digitifera]}	{sp|Q4R924|METK2_MACFA; S-adenosylmethionine synthase isoform type-2 OS=Macaca fascicularis GN=MAT2A PE=2 SV=1}	{adf:107354123; K00789 metK S-adenosylmethionine synthetase 2.5.1.6 ko01230; Metabolism; Global and overview maps; Biosynthesis of amino acids | ko00270; Metabolism; Amino acid metabolism; Cysteine and methionine metabolism}	{Hs5174529; KOG1506 S-adenosylmethionine synthetase H Coenzyme transport and metabolism ;}	{GO:0006556; S-adenosylmethionine biosynthetic process; biological_process GO:0004478; methionine adenosyltransferase activity; molecular_function}	{XM_015920554.1; PREDICTED: Acropora digitifera S-adenosylmethionine synthase isoform type-2-like (LOC107354123), mRNA}	{PF02772:S-adenosylmethionine synthetase, central domain PF02773:S-adenosylmethionine synthetase, C-terminal domain PF00438:S-adenosylmethionine synthetase, N-terminal domain}	{ETN98485.1; hypothetical protein RFI_39013 [Reticulomyxa filosa]}	{sp|A4T0F0|METK_POLSQ; S-adenosylmethionine synthase OS=Polynucleobacter necessarius subsp. asymbioticus (strain DSM 18221 / CIP 109841 / QLW-P1DMWA-1) GN=metK PE=3 SV=1}	{ccp:CHC_T00008826001; K00789 metK S-adenosylmethionine synthetase 2.5.1.6 ko01230; Metabolism; Global and overview maps; Biosynthesis of amino acids | ko00270; Metabolism; Amino acid metabolism; Cysteine and methionine metabolism}	{CE03957; KOG1506 S-adenosylmethionine synthetase H Coenzyme transport and metabolism ;}	{GO:0004478; methionine adenosyltransferase activity; molecular_function GO:0006556; S-adenosylmethionine biosynthetic process; biological_process}	{NA}	{PF02773:S-adenosylmethionine synthetase, C-terminal domain}	0	0	Up
OG224	transcript_HQ_E4_1_transcript14475/f2p0/1818	transcript_HQ_E3_1_transcript7653/f7p0/1514	91.0711	88.4043	91.0716	0.715	1.13223	1.41706	90.1824	1.08809	6.37297	{XP_015770034.1; PREDICTED: Krueppel-like factor 14 [Acropora digitifera]}	{sp|Q9UIH9|KLF15_HUMAN; Krueppel-like factor 15 OS=Homo sapiens GN=KLF15 PE=1 SV=1}	{amj:102572500; K09210 KLF15 krueppel-like factor 15 - -}	{Hs7662494; KOG1721 FOG: Zn-finger R General function prediction only ;}	{GO:0046872; metal ion binding; molecular_function}	{NA}	{PF13465:Zinc-finger double domain PF13912:C2H2-type zinc finger PF00096:Zinc finger, C2H2 type}	{XP_003384981.1; PREDICTED: early growth response protein 1-like [Amphimedon queenslandica]}	{sp|Q9EPW2|KLF15_MOUSE; Krueppel-like factor 15 OS=Mus musculus GN=Klf15 PE=1 SV=1}	{aqu:100642133; K09210 KLF15 krueppel-like factor 15 - -}	{Hs7662494; KOG1721 FOG: Zn-finger R General function prediction only ;}	{GO:0003677; DNA binding; molecular_function GO:0046872; metal ion binding; molecular_function}	{NA}	{PF13465:Zinc-finger double domain PF00096:Zinc finger, C2H2 type PF02892:BED zinc finger}	0	0	Up
OG225	transcript_HQ_E4_1_transcript13265/f2p0/1896	transcript_HQ_E3_1_transcript12593/f2p0/1241	11.2445	11.2485	13.1963	0.238039	0.0384661	0.155566	11.8964	0.144024	6.36808	{XP_015753707.1; PREDICTED: caspase-3-like, partial [Acropora digitifera]}	{sp|P42574|CASP3_HUMAN; Caspase-3 OS=Homo sapiens GN=CASP3 PE=1 SV=2}	{adf:107333405; K02187 CASP3 caspase 3 3.4.22.56 ko04010; Environmental Information Processing; Signal transduction; MAPK signaling pathway | ko04668; Environmental Information Processing; Signal transduction; TNF signaling pathway | ko04210; Cellular Processes; Cell growth and death; Apoptosis | ko04215; Cellular Processes; Cell growth and death; Apoptosis - multiple species | ko04115; Cellular …	{Hs14790115; KOG3573 Caspase, apoptotic cysteine protease D Cell cycle control, cell division, chromosome partitioning ;}	{NA}	{XM_015895388.1; PREDICTED: Acropora digitifera caspase-3-like (LOC107330835), mRNA}	{NA}	{CRL04900.1; CLUMA_CG017951, isoform A [Clunio marinus]}	{sp|O01382|DRICE_DROME; Caspase OS=Drosophila melanogaster GN=Drice PE=1 SV=2}	{cqu:CpipJ_CPIJ000671; K04397 CASP7 caspase 7 3.4.22.60 ko04668; Environmental Information Processing; Signal transduction; TNF signaling pathway | ko04210; Cellular Processes; Cell growth and death; Apoptosis | ko04214; Cellular Processes; Cell growth and death; Apoptosis - fly | ko04215; Cellular Processes; Cell growth and death; Apoptosis - multiple species | ko05010; Human Diseases; Neurodege…	{7301830; KOG3573 Caspase, apoptotic cysteine protease D Cell cycle control, cell division, chromosome partitioning ;}	{NA}	{NA}	{NA}	2.20784e-84	1.96303e-93	Up
OG226	transcript_HQ_E4_1_transcript17964/f2p0/1658	transcript_HQ_E3_1_transcript8379/f9p0/1479	267.206	271.643	271.599	3.83281	3.1606	2.88945	270.15	3.29429	6.35765	{XP_015756279.1; PREDICTED: ribonucleoside-diphosphate reductase subunit M2 B-like [Acropora digitifera]}	{sp|P79733|RIR2_DANRE; Ribonucleoside-diphosphate reductase subunit M2 OS=Danio rerio GN=rrm2 PE=1 SV=1}	{adf:107335754; K10808 RRM2 ribonucleoside-diphosphate reductase subunit M2 1.17.4.1 ko00230; Metabolism; Nucleotide metabolism; Purine metabolism | ko00240; Metabolism; Nucleotide metabolism; Pyrimidine metabolism | ko00480; Metabolism; Metabolism of other amino acids; Glutathione metabolism | ko04115; Cellular Processes; Cell growth and death; p53 signaling pathway}	{Hs4557845; KOG1567 Ribonucleotide reductase, beta subunit F Nucleotide transport and metabolism ;}	{GO:0004379; glycylpeptide N-tetradecanoyltransferase activity; molecular_function GO:0055114; oxidation-reduction process; biological_process}	{XM_015900793.1; PREDICTED: Acropora digitifera ribonucleoside-diphosphate reductase subunit M2 B-like (LOC107335754), mRNA}	{PF01233:Myristoyl-CoA:protein N-myristoyltransferase, N-terminal domain PF00268:Ribonucleotide reductase, small chain}	{XP_005101522.1; PREDICTED: ribonucleoside-diphosphate reductase small chain-like [Aplysia californica]}	{sp|P07201|RIR2_SPISO; Ribonucleoside-diphosphate reductase small chain OS=Spisula solidissima PE=2 SV=2}	{pale:102895581; K10808 RRM2 ribonucleoside-diphosphate reductase subunit M2 1.17.4.1 ko00230; Metabolism; Nucleotide metabolism; Purine metabolism | ko00240; Metabolism; Nucleotide metabolism; Pyrimidine metabolism | ko00480; Metabolism; Metabolism of other amino acids; Glutathione metabolism | ko04115; Cellular Processes; Cell growth and death; p53 signaling pathway}	{Hs4557845; KOG1567 Ribonucleotide reductase, beta subunit F Nucleotide transport and metabolism ;}	{GO:0055114; oxidation-reduction process; biological_process}	{XM_015604316.1; PREDICTED: Astyanax mexicanus ribonucleoside-diphosphate reductase subunit M2 (LOC103024314), mRNA}	{PF00268:Ribonucleotide reductase, small chain}	0	0	Up
OG227	transcript_HQ_E4_1_transcript16642/f2p0/1717	transcript_HQ_E3_1_transcript3117/f2p0/2020	6.9282	7.7383	7.28967	0.153175	0.0866187	0.0291794	7.31872	0.0896577	6.35102	{KXJ11347.1; hypothetical protein AC249_AIPGENE26499 [Exaiptasia pallida]}	{NA}	{dre:101883107; - - - - -}	{NA}	{GO:0006355; regulation of transcription, DNA-dependent; biological_process GO:0003700; sequence-specific DNA binding transcription factor activity; molecular_function GO:0005515; protein binding; molecular_function GO:0043565; sequence-specific DNA binding; molecular_function GO:0006352; transcription initiation, DNA-dependent; biological_process GO:0003677; DNA binding; molecular_function GO:00…	{NA}	{PF00665:Integrase core domain PF08281:Sigma-70, region 4 PF00531:Death domain PF13404:AsnC-type helix-turn-helix domain}	{XP_019862563.1; PREDICTED: uncharacterized protein LOC109591231 [Amphimedon queenslandica]}	{NA}	{adf:107332848; - - - - -}	{NA}	{GO:0043565; sequence-specific DNA binding; molecular_function GO:0003677; DNA binding; molecular_function GO:0000150; recombinase activity; molecular_function GO:0006352; transcription initiation, DNA-dependent; biological_process GO:0003700; sequence-specific DNA binding transcription factor activity; molecular_function GO:0006355; regulation of transcription, DNA-dependent; biological_process …	{NA}	{PF04545:Sigma-70, region 4 PF02954:Bacterial regulatory protein, Fis family PF00665:Integrase core domain PF02796:Helix-turn-helix domain of resolvase}	2.39068e-64	5.19283e-72	Up
OG228	transcript_HQ_E4_1_transcript21716/f2p0/1510	transcript_HQ_E3_1_transcript2418/f6p0/2128	24.4424	23.0589	24.7292	0.31382	0.20276	0.375418	24.0768	0.297333	6.33942	{XP_015758868.1; PREDICTED: spastin-like [Acropora digitifera]}	{sp|Q6NW58|SPAST_DANRE; Spastin OS=Danio rerio GN=spast PE=2 SV=2}	{adf:107338148; K13254 SPAST spastin 3.6.4.3 -}	{Hs11875211; KOG0740 AAA+-type ATPase O Posttranslational modification, protein turnover, chaperones ;}	{GO:0003678; DNA helicase activity; molecular_function GO:0004190; aspartic-type endopeptidase activity; molecular_function GO:0016021; integral to membrane; cellular_component GO:0006281; DNA repair; biological_process GO:0006310; DNA recombination; biological_process GO:0009378; four-way junction helicase activity; molecular_function GO:0005737; cytoplasm; cellular_component GO:0019898; extrins…	{XM_015903382.1; PREDICTED: Acropora digitifera spastin-like (LOC107338148), mRNA}	{PF06068:TIP49 C-terminus PF05496:Holliday junction DNA helicase ruvB N-terminus PF00004:ATPase family associated with various cellular activities (AAA) PF07724:AAA domain (Cdc48 subfamily) PF01080:Presenilin PF07728:AAA domain (dynein-related subfamily) PF01695:IstB-like ATP binding protein PF06391:CDK-activating kinase assembly factor MAT1 PF13304:AAA domain, putative AbiEii toxin, Type IV TA s…	{XP_016429848.1; PREDICTED: spastin-like isoform X2 [Sinocyclocheilus rhinocerous]}	{sp|B2RYN7|SPAST_RAT; Spastin OS=Rattus norvegicus GN=Spast PE=1 SV=1}	{mze:101483397; K13254 SPAST spastin 3.6.4.3 -}	{Hs11875211; KOG0740 AAA+-type ATPase O Posttranslational modification, protein turnover, chaperones ;}	{GO:0006281; DNA repair; biological_process GO:0003678; DNA helicase activity; molecular_function GO:0006310; DNA recombination; biological_process GO:0006355; regulation of transcription, DNA-dependent; biological_process GO:0003723; RNA binding; molecular_function GO:0003724; RNA helicase activity; molecular_function GO:0016887; ATPase activity; molecular_function GO:0009378; four-way junction …	{XM_004667335.1; PREDICTED: Jaculus jaculus spastin (Spast), mRNA}	{PF00910:RNA helicase PF06068:TIP49 C-terminus PF00158:Sigma-54 interaction domain PF05496:Holliday junction DNA helicase ruvB N-terminus PF07728:AAA domain (dynein-related subfamily) PF00004:ATPase family associated with various cellular activities (AAA) PF07724:AAA domain (Cdc48 subfamily) PF01695:IstB-like ATP binding protein}	4.21789e-192	3.68423e-216	Up
OG229	transcript_HQ_E4_1_transcript2017/f2p0/2977	transcript_HQ_E3_1_transcript310/f13p0/3082	69.7452	68.8108	72.5624	1.10483	1.07257	0.457347	70.3728	0.878248	6.32425	{XP_015748420.1; PREDICTED: transmembrane protein 59-like [Acropora digitifera]}	{sp|Q2F7Z7|TMM59_PIG; Transmembrane protein 59 OS=Sus scrofa GN=TMEM59 PE=2 SV=1}	{adf:107328193; - - - - -}	{NA}	{NA}	{XM_015899726.1; PREDICTED: Acropora digitifera uncharacterized LOC107334753 (LOC107334753), mRNA}	{NA}	{XP_015748420.1; PREDICTED: transmembrane protein 59-like [Acropora digitifera]}	{sp|Q2F7Z7|TMM59_PIG; Transmembrane protein 59 OS=Sus scrofa GN=TMEM59 PE=2 SV=1}	{adf:107328193; - - - - -}	{NA}	{NA}	{XM_015899726.1; PREDICTED: Acropora digitifera uncharacterized LOC107334753 (LOC107334753), mRNA}	{NA}	0	0	Up
OG230	transcript_HQ_E4_1_transcript21650/f6p0/1505	transcript_HQ_E3_1_transcript5415/f32p0/1668	754.915	776.74	776.329	10.7223	9.3099	9.22976	769.328	9.75399	6.30146	{XP_005101905.1; PREDICTED: tubulin beta-4B chain [Aplysia californica]}	{sp|P68372|TBB4B_MOUSE; Tubulin beta-4B chain OS=Mus musculus GN=Tubb4b PE=1 SV=1}	{adf:107327202; K07375 TUBB tubulin beta - ko04145; Cellular Processes; Transport and catabolism; Phagosome | ko04540; Cellular Processes; Cellular community - eukaryotes; Gap junction | ko05130; Human Diseases; Infectious diseases: Bacterial; Pathogenic Escherichia coli infection}	{Hs5174735; KOG1375 Beta tubulin Z Cytoskeleton ;}	{GO:0003924; GTPase activity; molecular_function}	{XM_015891981.1; PREDICTED: Acropora digitifera tubulin beta-4B chain (LOC107327202), transcript variant X5, mRNA}	{PF00091:Tubulin/FtsZ family, GTPase domain}	{CAD79598.1; beta-tubulin [Suberites domuncula]}	{sp|P68371|TBB4B_HUMAN; Tubulin beta-4B chain OS=Homo sapiens GN=TUBB4B PE=1 SV=1}	{cin:101242512; K07375 TUBB tubulin beta - ko04145; Cellular Processes; Transport and catabolism; Phagosome | ko04540; Cellular Processes; Cellular community - eukaryotes; Gap junction | ko05130; Human Diseases; Infectious diseases: Bacterial; Pathogenic Escherichia coli infection}	{Hs5174735; KOG1375 Beta tubulin Z Cytoskeleton ;}	{GO:0003924; GTPase activity; molecular_function GO:0006511; ubiquitin-dependent protein catabolic process; biological_process}	{XM_015891967.1; PREDICTED: Acropora digitifera tubulin beta-4B chain (LOC107327202), transcript variant X3, mRNA}	{PF00091:Tubulin/FtsZ family, GTPase domain PF01466:Skp1 family, dimerisation domain}	0	0	Up
OG231	transcript_HQ_E4_1_transcript18479/f2p0/1650	transcript_HQ_E3_1_transcript2272/f2p0/2171	105.525	103.994	105.082	1.21652	1.14644	1.66801	104.867	1.34366	6.28625	{XP_001637535.1; predicted protein [Nematostella vectensis]}	{sp|P25708|NDUV1_BOVIN; NADH dehydrogenase [ubiquinone] flavoprotein 1, mitochondrial OS=Bos taurus GN=NDUFV1 PE=1 SV=2}	{nve:NEMVE_v1g181539; K03942 NDUFV1 NADH dehydrogenase (ubiquinone) flavoprotein 1 [EC:1.6.5.3 1.6.99.3] 1.6.5.3,1.6.99.3 ko00190; Metabolism; Energy metabolism; Oxidative phosphorylation | ko05010; Human Diseases; Neurodegenerative diseases; Alzheimer's disease | ko05012; Human Diseases; Neurodegenerative diseases; Parkinson's disease | ko05016; Human Diseases; Neurodegenerative diseases; Huntin…	{Hs20149568; KOG2658 NADH:ubiquinone oxidoreductase, NDUFV1/51kDa subunit C Energy production and conversion ;}	{GO:0051539; 4 iron, 4 sulfur cluster binding; molecular_function}	{XM_015901981.1; PREDICTED: Acropora digitifera NADH dehydrogenase [ubiquinone] flavoprotein 1, mitochondrial-like (LOC107336903), mRNA}	{PF10589:NADH-ubiquinone oxidoreductase-F iron-sulfur binding region}	{GAU96518.1; hypothetical protein RvY_07949 [Ramazzottius varieornatus]}	{sp|Q0MQI4|NDUV1_PONPY; NADH dehydrogenase [ubiquinone] flavoprotein 1, mitochondrial OS=Pongo pygmaeus GN=NDUFV1 PE=2 SV=1}	{tad:TRIADDRAFT_28664; K03942 NDUFV1 NADH dehydrogenase (ubiquinone) flavoprotein 1 [EC:1.6.5.3 1.6.99.3] 1.6.5.3,1.6.99.3 ko00190; Metabolism; Energy metabolism; Oxidative phosphorylation | ko05010; Human Diseases; Neurodegenerative diseases; Alzheimer's disease | ko05012; Human Diseases; Neurodegenerative diseases; Parkinson's disease | ko05016; Human Diseases; Neurodegenerative diseases; Hunti…	{Hs20149568; KOG2658 NADH:ubiquinone oxidoreductase, NDUFV1/51kDa subunit C Energy production and conversion ;}	{GO:0051539; 4 iron, 4 sulfur cluster binding; molecular_function}	{XM_010792414.1; PREDICTED: Notothenia coriiceps NADH dehydrogenase [ubiquinone] flavoprotein 1, mitochondrial-like (LOC104963773), mRNA}	{PF10589:NADH-ubiquinone oxidoreductase-F iron-sulfur binding region}	0	0	Up
OG232	transcript_HQ_E4_1_transcript21663/f2p0/1496	transcript_HQ_E3_1_transcript6426/f812p0/1405	376.746	396.793	432.187	5.32625	4.61453	5.67542	401.909	5.2054	6.27072	{AGG36337.1; actin-like protein, partial [Stylophora pistillata]}	{sp|P12716|ACTC_PISOC; Actin, cytoplasmic OS=Pisaster ochraceus PE=3 SV=1}	{adf:107331815; K05692 ACTB_G1 actin beta/gamma 1 - ko04015; Environmental Information Processing; Signal transduction; Rap1 signaling pathway | ko04390; Environmental Information Processing; Signal transduction; Hippo signaling pathway | ko04391; Environmental Information Processing; Signal transduction; Hippo signaling pathway - fly | ko04145; Cellular Processes; Transport and catabolism; Phago…	{7290649; KOG0676 Actin and related proteins Z Cytoskeleton ;}	{NA}	{XM_015912746.1; PREDICTED: Acropora digitifera uncharacterized LOC107346890 (LOC107346890), mRNA}	{NA}	{AGG36337.1; actin-like protein, partial [Stylophora pistillata]}	{sp|P69002|ACT1_HELER; Actin CyI, cytoplasmic OS=Heliocidaris erythrogramma PE=3 SV=1}	{spu:373297; K05692 ACTB_G1 actin beta/gamma 1 - ko04015; Environmental Information Processing; Signal transduction; Rap1 signaling pathway | ko04390; Environmental Information Processing; Signal transduction; Hippo signaling pathway | ko04391; Environmental Information Processing; Signal transduction; Hippo signaling pathway - fly | ko04145; Cellular Processes; Transport and catabolism; Phagosom…	{7290649; KOG0676 Actin and related proteins Z Cytoskeleton ;}	{NA}	{XM_015912746.1; PREDICTED: Acropora digitifera uncharacterized LOC107346890 (LOC107346890), mRNA}	{NA}	0	0	Up
OG233	transcript_HQ_E4_1_transcript18409/f2p0/1679	transcript_HQ_E3_1_transcript24442/f16p0/588	313.42	309.599	324.8	3.38875	3.65419	5.25362	315.94	4.09885	6.26829	{KXJ13587.1; Dolichyl-diphosphooligosaccharide--protein glycosyltransferase subunit DAD1 [Exaiptasia pallida]}	{sp|Q8I7Z2|DAD1_ARAVE; Dolichyl-diphosphooligosaccharide--protein glycosyltransferase subunit DAD1 OS=Araneus ventricosus GN=DAD1 PE=2 SV=1}	{hmg:101238201; K12668 OST2, DAD1 oligosaccharyltransferase complex subunit epsilon - ko00510; Metabolism; Glycan biosynthesis and metabolism; N-Glycan biosynthesis | ko00513; Metabolism; Glycan biosynthesis and metabolism; Various types of N-glycan biosynthesis | ko04141; Genetic Information Processing; Folding, sorting and degradation; Protein processing in endoplasmic reticulum}	{7297401; KOG1746 Defender against cell death protein/oligosaccharyltransferase, epsilon subunit DO Cell cycle control, cell division, chromosome partitioning ; Posttranslational modification, protein turnover, chaperones ;}	{GO:0004519; endonuclease activity; molecular_function GO:0016021; integral to membrane; cellular_component GO:0004579; dolichyl-diphosphooligosaccharide-protein glycotransferase activity; molecular_function GO:0008250; oligosaccharyltransferase complex; cellular_component}	{NA}	{PF00961:LAGLIDADG endonuclease PF02109:DAD family}	{ANF99571.1; defender against apoptotic cell death 1 [Haliotis discus discus]}	{sp|Q9VLM5|DAD1_DROME; Dolichyl-diphosphooligosaccharide--protein glycosyltransferase subunit DAD1 OS=Drosophila melanogaster GN=l(2)k12914 PE=3 SV=1}	{dan:Dana_GF14682; K12668 OST2, DAD1 oligosaccharyltransferase complex subunit epsilon - ko00510; Metabolism; Glycan biosynthesis and metabolism; N-Glycan biosynthesis | ko00513; Metabolism; Glycan biosynthesis and metabolism; Various types of N-glycan biosynthesis | ko04141; Genetic Information Processing; Folding, sorting and degradation; Protein processing in endoplasmic reticulum}	{7297401; KOG1746 Defender against cell death protein/oligosaccharyltransferase, epsilon subunit DO Cell cycle control, cell division, chromosome partitioning ; Posttranslational modification, protein turnover, chaperones ;}	{GO:0008250; oligosaccharyltransferase complex; cellular_component GO:0016021; integral to membrane; cellular_component GO:0004579; dolichyl-diphosphooligosaccharide-protein glycotransferase activity; molecular_function}	{NA}	{PF02109:DAD family}	0	0	Up
OG234	transcript_HQ_E4_1_transcript27190/f3p0/1250	transcript_HQ_E3_1_transcript6521/f11p0/1627	1283.31	1288.98	1280.11	18.4968	18.6609	13.9329	1284.13	17.0302	6.23656	{XP_015752485.1; PREDICTED: LOW QUALITY PROTEIN: polyubiquitin-C-like [Acropora digitifera]}	{sp|P0CG66|UBC_GORGO; Polyubiquitin-C OS=Gorilla gorilla gorilla GN=UBC PE=3 SV=1}	{adf:107332272; K08770 UBC ubiquitin C - ko03320; Organismal Systems; Endocrine system; PPAR signaling pathway}	{Hs16163829; KOG0001 Ubiquitin and ubiquitin-like proteins OR Posttranslational modification, protein turnover, chaperones ; General function prediction only ;}	{GO:0005515; protein binding; molecular_function}	{XM_015896999.1; PREDICTED: Acropora digitifera polyubiquitin-C-like (LOC107332272), mRNA}	{PF00240:Ubiquitin family PF14560:Ubiquitin-like domain}	{XP_015666146.1; PREDICTED: polyubiquitin-C isoform X1 [Protobothrops mucrosquamatus]}	{sp|P0CG68|UBC_PIG; Polyubiquitin-C OS=Sus scrofa GN=UBC PE=2 SV=1}	{dmo:Dmoj_GI12770; K08770 UBC ubiquitin C - ko03320; Organismal Systems; Endocrine system; PPAR signaling pathway}	{Hs16163829; KOG0001 Ubiquitin and ubiquitin-like proteins OR Posttranslational modification, protein turnover, chaperones ; General function prediction only ;}	{GO:0005515; protein binding; molecular_function}	{XM_002431381.1; Pediculus humanus corporis ubiquitin, putative, mRNA}	{PF14560:Ubiquitin-like domain PF00240:Ubiquitin family}	0	0	Up
OG235	transcript_HQ_E4_1_transcript9645/f4p0/2096	transcript_HQ_E3_1_transcript2563/f9p0/2115	71.1117	70.5337	72.3988	1.14851	0.889034	0.806994	71.348	0.948179	6.23357	{KXJ24693.1; Stress-induced-phosphoprotein 1 [Exaiptasia pallida]}	{sp|Q4R8N7|STIP1_MACFA; Stress-induced-phosphoprotein 1 OS=Macaca fascicularis GN=STIP1 PE=2 SV=1}	{amj:102575457; K09553 STIP1 stress-induced-phosphoprotein 1 - ko05020; Human Diseases; Neurodegenerative diseases; Prion diseases}	{Hs5803181; KOG0548 Molecular co-chaperone STI1 O Posttranslational modification, protein turnover, chaperones ;}	{GO:0045040; protein import into mitochondrial outer membrane; biological_process GO:0005742; mitochondrial outer membrane translocase complex; cellular_component GO:0005515; protein binding; molecular_function GO:0005794; Golgi apparatus; cellular_component GO:0007283; spermatogenesis; biological_process}	{XM_015899739.1; PREDICTED: Acropora digitifera hsp70-Hsp90 organizing protein 3-like (LOC107334768), mRNA}	{PF06552:Plant specific mitochondrial import receptor subunit TOM20 PF13176:Tetratricopeptide repeat PF13174:Tetratricopeptide repeat PF15015:Spermatogenesis-associated, N-terminal PF13371:Tetratricopeptide repeat PF00515:Tetratricopeptide repeat PF13414:TPR repeat PF13374:Tetratricopeptide repeat PF13181:Tetratricopeptide repeat}	{XP_001623574.1; predicted protein [Nematostella vectensis]}	{sp|Q80XJ3|TTC28_MOUSE; Tetratricopeptide repeat protein 28 OS=Mus musculus GN=Ttc28 PE=1 SV=3}	{sko:100374222; - - - - -}	{Hs17485108; KOG0548 Molecular co-chaperone STI1 O Posttranslational modification, protein turnover, chaperones ;}	{GO:0005515; protein binding; molecular_function}	{NA}	{PF13414:TPR repeat PF13176:Tetratricopeptide repeat PF00515:Tetratricopeptide repeat PF13374:Tetratricopeptide repeat PF13181:Tetratricopeptide repeat}	0	0	Up
OG236	transcript_HQ_E4_1_transcript17593/f2p0/1668	transcript_HQ_E3_1_transcript14465/f2p0/1116	14.6287	16.6689	17.4314	0.27764	0.224277	0.151083	16.243	0.217667	6.22155	{XP_015779690.1; PREDICTED: exosome complex component RRP43-like [Acropora digitifera]}	{sp|Q96B26|EXOS8_HUMAN; Exosome complex component RRP43 OS=Homo sapiens GN=EXOSC8 PE=1 SV=1}	{mze:101470593; K12586 RRP43, EXOSC8, OIP2 exosome complex component RRP43 - ko03018; Genetic Information Processing; Folding, sorting and degradation; RNA degradation}	{Hs22051959; KOG1613 Exosomal 3'-5' exoribonuclease complex, subunit Rrp43 J Translation, ribosomal structure and biogenesis ;}	{NA}	{XM_015924204.1; PREDICTED: Acropora digitifera exosome complex component RRP43-like (LOC107357562), mRNA}	{NA}	{XP_019918074.1; PREDICTED: exosome complex component RRP45-like isoform X2 [Crassostrea gigas]}	{sp|Q3SWZ4|EXOS9_BOVIN; Exosome complex component RRP45 OS=Bos taurus GN=EXOSC9 PE=2 SV=1}	{lgi:LOTGIDRAFT_172374; K03678 RRP45, EXOSC9 exosome complex component RRP45 - ko03018; Genetic Information Processing; Folding, sorting and degradation; RNA degradation}	{At3g60500; KOG1614 Exosomal 3'-5' exoribonuclease complex, subunit Rrp45 J Translation, ribosomal structure and biogenesis ;}	{NA}	{NA}	{NA}	5.07258e-98	1.22363e-108	Up
OG237	transcript_HQ_E4_1_transcript11785/f2p0/1971	transcript_HQ_E3_1_transcript525/f5p0/2828	20.9109	20.5	21.4945	0.194889	0.293955	0.371568	20.9684	0.286804	6.19201	{KXJ09968.1; Ran-binding protein 3 [Exaiptasia pallida]}	{sp|Q9H6Z4|RANB3_HUMAN; Ran-binding protein 3 OS=Homo sapiens GN=RANBP3 PE=1 SV=1}	{pale:102879371; K15304 RANBP3 Ran-binding protein 3 - ko05166; Human Diseases; Infectious diseases: Viral; HTLV-I infection}	{Hs6466462; KOG0866 Ran-binding protein RANBP3 U Intracellular trafficking, secretion, and vesicular transport ;}	{GO:0046907; intracellular transport; biological_process}	{NA}	{PF00638:RanBP1 domain}	{XP_003387422.1; PREDICTED: ran-binding protein 3-like isoform X1 [Amphimedon queenslandica]}	{sp|Q9CT10|RANB3_MOUSE; Ran-binding protein 3 OS=Mus musculus GN=Ranbp3 PE=1 SV=2}	{aqu:100636834; K15304 RANBP3 Ran-binding protein 3 - ko05166; Human Diseases; Infectious diseases: Viral; HTLV-I infection}	{Hs6466466; KOG0866 Ran-binding protein RANBP3 U Intracellular trafficking, secretion, and vesicular transport ;}	{GO:0046907; intracellular transport; biological_process}	{NA}	{PF00638:RanBP1 domain}	1.5986e-224	6.99178e-253	Up
OG238	transcript_HQ_E4_1_transcript18970/f2p0/1619	transcript_HQ_E3_1_transcript10560/f2p0/1343	38.3729	39.6488	37.9789	0.452127	0.790173	0.375683	38.6669	0.539328	6.16379	{XP_015777629.1; PREDICTED: NIPA-like protein 2 isoform X2 [Acropora digitifera]}	{sp|Q9H841|NPAL2_HUMAN; NIPA-like protein 2 OS=Homo sapiens GN=NIPAL2 PE=2 SV=1}	{nve:NEMVE_v1g34234; - - - - -}	{Hs13376097; KOG2922 Uncharacterized conserved protein S Function unknown ;}	{GO:0015693; magnesium ion transport; biological_process GO:0016021; integral to membrane; cellular_component GO:0016020; membrane; cellular_component GO:0015095; magnesium ion transmembrane transporter activity; molecular_function}	{XM_015922144.1; PREDICTED: Acropora digitifera NIPA-like protein 2 (LOC107355556), transcript variant X3, mRNA}	{PF00892:EamA-like transporter family PF05653:Magnesium transporter NIPA PF00335:Tetraspanin family}	{XP_009518923.1; hypothetical protein PHYSODRAFT_487294 [Phytophthora sojae]}	{NA}	{psoj:PHYSODRAFT_487294; - - - - -}	{NA}	{GO:0015095; magnesium ion transmembrane transporter activity; molecular_function GO:0016021; integral to membrane; cellular_component GO:0015693; magnesium ion transport; biological_process}	{NA}	{PF05653:Magnesium transporter NIPA}	4.20075e-260	8.73624e-290	Up
OG239	transcript_HQ_E4_1_transcript17830/f2p0/1610	transcript_HQ_E3_1_transcript20184/f2p0/836	82.9381	81.6724	80.5867	1.22819	1.15204	1.09828	81.7324	1.15951	6.13933	{XP_015774022.1; PREDICTED: uncharacterized protein LOC107352201 [Acropora digitifera]}	{NA}	{NA}	{NA}	{NA}	{XM_015895632.1; PREDICTED: Acropora digitifera uncharacterized LOC107331097 (LOC107331097), transcript variant X1, mRNA}	{NA}	{NA}	{NA}	{NA}	{NA}	{NA}	{XM_015914566.1; PREDICTED: Acropora digitifera uncharacterized LOC107348524 (LOC107348524), mRNA}	{NA}	0	0	Up
OG240	transcript_HQ_E4_1_transcript5131/f2p0/2472	transcript_HQ_E3_1_transcript496/f4p0/2821	97.6364	97.5301	97.3186	2.48227	1.67781	0.000187701	97.495	1.38676	6.13554	{KXJ16948.1; Cilia- and flagella-associated protein 221 [Exaiptasia pallida]}	{NA}	{tad:TRIADDRAFT_56145; - - - - -}	{NA}	{GO:0001772; immunological synapse; cellular_component GO:0042974; retinoic acid receptor binding; molecular_function GO:0004930; G-protein coupled receptor activity; molecular_function GO:0007186; G-protein coupled receptor protein signaling pathway; biological_process GO:0006836; neurotransmitter transport; biological_process GO:0097197; NA GO:0019905; syntaxin binding; molecular_function GO:00…	{XM_015901768.1; PREDICTED: Acropora digitifera uncharacterized LOC107336700 (LOC107336700), mRNA}	{PF10541:Nuclear envelope localisation domain PF05478:Prominin PF05835:Synaphin protein PF15741:Ligand-dependent nuclear receptor-interacting factor 1 PF00001:7 transmembrane receptor (rhodopsin family) PF15050:SCIMP protein}	{KXJ16948.1; Cilia- and flagella-associated protein 221 [Exaiptasia pallida]}	{NA}	{tad:TRIADDRAFT_56145; - - - - -}	{NA}	{GO:0004930; G-protein coupled receptor activity; molecular_function GO:0016021; integral to membrane; cellular_component GO:0006836; neurotransmitter transport; biological_process GO:0019905; syntaxin binding; molecular_function GO:0007186; G-protein coupled receptor protein signaling pathway; biological_process GO:0042974; retinoic acid receptor binding; molecular_function GO:0001772; immunolog…	{NA}	{PF05835:Synaphin protein PF00001:7 transmembrane receptor (rhodopsin family) PF15741:Ligand-dependent nuclear receptor-interacting factor 1 PF05478:Prominin PF10541:Nuclear envelope localisation domain PF15050:SCIMP protein}	0	0	Up
OG241	transcript_HQ_E4_1_transcript30349/f3p0/818	transcript_HQ_E3_1_transcript21648/f3p0/758	5821.94	5781.17	5747.84	79.2486	81.9728	86.0649	5783.65	82.4288	6.13269	{XP_015769342.1; PREDICTED: mammalian ependymin-related protein 1-like [Acropora digitifera]}	{sp|Q9N0C7|EPDR1_MACFA; Mammalian ependymin-related protein 1 OS=Macaca fascicularis GN=EPDR1 PE=2 SV=3}	{lcm:102361227; - - - - -}	{NA}	{GO:0007160; cell-matrix adhesion; biological_process GO:0005509; calcium ion binding; molecular_function GO:0005576; NA}	{NA}	{PF00811:Ependymin}	{XP_002596846.1; hypothetical protein BRAFLDRAFT_99746 [Branchiostoma floridae]}	{NA}	{xma:102220589; - - - - -}	{NA}	{GO:0007160; cell-matrix adhesion; biological_process GO:0005509; calcium ion binding; molecular_function GO:0005576; NA}	{NA}	{PF00811:Ependymin}	0	0	Up
OG242	transcript_HQ_E4_1_transcript26203/f2p0/1254	transcript_HQ_E3_1_transcript7581/f32p0/1498	625.259	626.865	632.657	9.4907	7.89985	9.50163	628.261	8.96406	6.13107	{XP_015773623.1; PREDICTED: ADP,ATP carrier protein 3, mitochondrial-like [Acropora digitifera]}	{sp|O49447|ADT3_ARATH; ADP,ATP carrier protein 3, mitochondrial OS=Arabidopsis thaliana GN=AAC3 PE=1 SV=1}	{obi:106870577; K05863 SLC25A4S, ANT solute carrier family 25 (mitochondrial adenine nucleotide translocator), member 4/5/6/31 - ko04020; Environmental Information Processing; Signal transduction; Calcium signaling pathway | ko04022; Environmental Information Processing; Signal transduction; cGMP-PKG signaling pathway | ko05012; Human Diseases; Neurodegenerative diseases; Parkinson's disease | ko…	{At4g28390; KOG0749 Mitochondrial ADP/ATP carrier proteins C Energy production and conversion ;}	{NA}	{XM_015918138.1; PREDICTED: Acropora digitifera ADP,ATP carrier protein 3, mitochondrial-like (LOC107351832), transcript variant X2, mRNA}	{NA}	{ELU02265.1; hypothetical protein CAPTEDRAFT_163594 [Capitella teleta]}	{sp|O49447|ADT3_ARATH; ADP,ATP carrier protein 3, mitochondrial OS=Arabidopsis thaliana GN=AAC3 PE=1 SV=1}	{obi:106870577; K05863 SLC25A4S, ANT solute carrier family 25 (mitochondrial adenine nucleotide translocator), member 4/5/6/31 - ko04020; Environmental Information Processing; Signal transduction; Calcium signaling pathway | ko04022; Environmental Information Processing; Signal transduction; cGMP-PKG signaling pathway | ko05012; Human Diseases; Neurodegenerative diseases; Parkinson's disease | ko…	{At4g28390; KOG0749 Mitochondrial ADP/ATP carrier proteins C Energy production and conversion ;}	{NA}	{KX361289.1; Galeommatoidea sp. MN7633 adenine nucleotide translocator (ANT) gene, partial cds}	{NA}	0	0	Up
OG243	transcript_HQ_E4_1_transcript18411/f2p0/1594	transcript_HQ_E3_1_transcript5715/f178p0/1626	522.713	507.922	530.884	6.64424	7.46195	8.18886	520.506	7.43168	6.13008	{XP_015757906.1; PREDICTED: syndecan-2-B-like [Acropora digitifera]}	{NA}	{adf:107337289; K16336 SDC2, CD362 syndecan 2 - ko04514; Environmental Information Processing; Signaling molecules and interaction; Cell adhesion molecules (CAMs) | ko05205; Human Diseases; Cancers: Overview; Proteoglycans in cancer | ko05418; Human Diseases; Cardiovascular diseases; Fluid shear stress and atherosclerosis | ko05144; Human Diseases; Infectious diseases: Parasitic; Malaria}	{NA}	{GO:0016020; membrane; cellular_component GO:0043395; heparan sulfate proteoglycan binding; molecular_function GO:0005578; proteinaceous extracellular matrix; cellular_component}	{XM_015902420.1; PREDICTED: Acropora digitifera syndecan-2-B-like (LOC107337289), mRNA}	{PF01153:Glypican}	{XP_015757906.1; PREDICTED: syndecan-2-B-like [Acropora digitifera]}	{NA}	{adf:107337289; K16336 SDC2, CD362 syndecan 2 - ko04514; Environmental Information Processing; Signaling molecules and interaction; Cell adhesion molecules (CAMs) | ko05205; Human Diseases; Cancers: Overview; Proteoglycans in cancer | ko05418; Human Diseases; Cardiovascular diseases; Fluid shear stress and atherosclerosis | ko05144; Human Diseases; Infectious diseases: Parasitic; Malaria}	{NA}	{GO:0016020; membrane; cellular_component GO:0043395; heparan sulfate proteoglycan binding; molecular_function GO:0005578; proteinaceous extracellular matrix; cellular_component}	{XM_015902420.1; PREDICTED: Acropora digitifera syndecan-2-B-like (LOC107337289), mRNA}	{PF01153:Glypican}	0	0	Up
OG244	transcript_HQ_E4_1_transcript29607/f2p0/939	transcript_HQ_E3_1_transcript7993/f39p0/1464	184.734	191.892	188.724	2.17507	3.46075	2.53619	188.45	2.724	6.11231	{XP_001635017.1; predicted protein [Nematostella vectensis]}	{sp|Q6P2Z0|BZW1_XENTR; Basic leucine zipper and W2 domain-containing protein 1 OS=Xenopus tropicalis GN=bzw1 PE=2 SV=1}	{cpic:101943055; - - - - -; cpic:101943055; - - - - -}	{Hs7661850; KOG2297 Predicted translation factor, contains W2 domain J Translation, ribosomal structure and biogenesis ;}	{GO:0005515; protein binding; molecular_function}	{XM_015917608.1; PREDICTED: Acropora digitifera basic leucine zipper and W2 domain-containing protein 1-like (LOC107351319), mRNA}	{PF02020:eIF4-gamma/eIF5/eIF2-epsilon}	{XP_001635017.1; predicted protein [Nematostella vectensis]}	{sp|Q5ZL42|BZW2_CHICK; Basic leucine zipper and W2 domain-containing protein 2 OS=Gallus gallus GN=BZW2 PE=2 SV=1}	{cjo:107309181; - - - - -}	{Hs7661744; KOG2297 Predicted translation factor, contains W2 domain J Translation, ribosomal structure and biogenesis ;}	{GO:0005515; protein binding; molecular_function}	{XR_001566078.1; PREDICTED: Acropora digitifera uncharacterized LOC107351323 (LOC107351323), ncRNA}	{PF02020:eIF4-gamma/eIF5/eIF2-epsilon}	0	0	Up
[truncated: 10,413 more rows]
