# Supplementary material for: Comparative transcriptome analysis reveals deep molecular landscapes in stony coral Montipora clade
Source: Front Genet. 2023 Nov 7;14:1297483. doi: 10.3389/fgene.2023.1297483 (PMC10662330; doi:10.3389/fgene.2023.1297483)
Supplement: Supplementary file 4 [file Table1.XLSX]

## Sheet: M. foliosa
Gene_id	{nr}	{SwissProt}	{KEGG}	{KOG}	{GO}	{nt}	{pfam}
transcript_HQ_E3_1_transcript0/f2p0/5944	{XP_015759750.1; PREDICTED: tight junction protein ZO-1-like [Acropora digitifera]}	{sp|P39447|ZO1_MOUSE; Tight junction protein ZO-1 OS=Mus musculus GN=Tjp1 PE=1 SV=2}	{phu:Phum_PHUM359090; K05701 TJP1, ZO1 tight junction protein 1 - ko04520; Cellular Processes; Cellular community - eukaryotes; Adherens junction | ko04530; Cellular Processes; Cellular community - eukaryotes; Tight junction | ko04540; Cellular Processes; Cellular community - eukaryotes; Gap junction | ko05110; Human Diseases; Infectious diseases: Bacterial; Vibrio cholerae infection | ko05120; H…	{7299100; KOG3580 Tight junction proteins T Signal transduction mechanisms ;}	{GO:0007186; G-protein coupled receptor protein signaling pathway; biological_process GO:0004930; G-protein coupled receptor activity; molecular_function GO:0016020; membrane; cellular_component GO:0005515; protein binding; molecular_function GO:0042981; regulation of apoptosis; biological_process}	{XM_015904264.1; PREDICTED: Acropora digitifera tight junction protein ZO-1-like (LOC107339024), mRNA}	{PF00619:Caspase recruitment domain PF00595:PDZ domain (Also known as DHR or GLGF) PF02354:Latrophilin Cytoplasmic C-terminal region PF13180:PDZ domain PF00018:SH3 domain}
transcript_HQ_E3_1_transcript1/f2p0/5772	{XP_001640857.1; predicted protein [Nematostella vectensis]}	{sp|Q14185|DOCK1_HUMAN; Dedicator of cytokinesis protein 1 OS=Homo sapiens GN=DOCK1 PE=1 SV=2}	{lcm:102349010; K13708 DOCK1 dedicator of cytokinesis protein 1 - ko04510; Cellular Processes; Cellular community - eukaryotes; Focal adhesion | ko04810; Cellular Processes; Cell motility; Regulation of actin cytoskeleton | ko05131; Human Diseases; Infectious diseases: Bacterial; Shigellosis | ko05100; Human Diseases; Infectious diseases: Bacterial; Bacterial invasion of epithelial cells}	{Hs4503355; KOG1998 Signaling protein DOCK180 T Signal transduction mechanisms ;}	{GO:0005515; protein binding; molecular_function}	{XM_015903041.1; PREDICTED: Acropora digitifera dedicator of cytokinesis protein 5-like (LOC107337803), mRNA}	{PF14604:Variant SH3 domain PF00018:SH3 domain}
transcript_HQ_E3_1_transcript10/f3p0/4487	{XP_015759464.1; PREDICTED: myoferlin-like [Acropora digitifera]}	{sp|Q9NZM1|MYOF_HUMAN; Myoferlin OS=Homo sapiens GN=MYOF PE=1 SV=1}	{nve:NEMVE_v1g50268; - - - - -}	{Hs19718759; KOG1326 Membrane-associated protein FER-1 and related ferlins, contain multiple C2 domains M Cell wall/membrane/envelope biogenesis ;}	{GO:0005515; protein binding; molecular_function GO:0006412; translation; biological_process GO:0016021; integral to membrane; cellular_component GO:0003735; structural constituent of ribosome; molecular_function GO:0015934; large ribosomal subunit; cellular_component}	{XM_015903978.1; PREDICTED: Acropora digitifera myoferlin-like (LOC107338746), mRNA}	{PF08150:FerB (NUC096) domain PF00168:C2 domain PF01783:Ribosomal L32p protein family}
transcript_HQ_E3_1_transcript100/f2p0/3567	{XP_015750815.1; PREDICTED: protein disulfide-isomerase 2-like [Acropora digitifera]}	{sp|Q17770|PDI2_CAEEL; Protein disulfide-isomerase 2 OS=Caenorhabditis elegans GN=pdi-2 PE=1 SV=1}	{adf:107330730; K09580 PDIA1, P4HB protein disulfide-isomerase A1 5.3.4.1 ko04141; Genetic Information Processing; Folding, sorting and degradation; Protein processing in endoplasmic reticulum}	{CE03972; KOG0190 Protein disulfide isomerase (prolyl 4-hydroxylase beta subunit) O Posttranslational modification, protein turnover, chaperones ;}	{GO:0045454; cell redox homeostasis; biological_process GO:0009055; NA GO:0003700; sequence-specific DNA binding transcription factor activity; molecular_function GO:0006355; regulation of transcription, DNA-dependent; biological_process GO:0005788; endoplasmic reticulum lumen; cellular_component GO:0015035; protein disulfide oxidoreductase activity; molecular_function GO:0005509; calcium ion bin…	{XM_015895329.1; PREDICTED: Acropora digitifera protein disulfide-isomerase 2-like (LOC107330730), mRNA}	{PF01216:Calsequestrin PF07912:ERp29, N-terminal domain PF07531:NHR1 homology to TAF PF08534:Redoxin PF00578:AhpC/TSA family PF00085:Thioredoxin PF00462:Glutaredoxin}
transcript_HQ_E3_1_transcript10001/f2p0/1376	{XP_015757492.1; PREDICTED: uncharacterized protein LOC107336920 isoform X3 [Acropora digitifera]}	{NA}	{adf:107336922; - - - - -}	{NA}	{GO:0016021; integral to membrane; cellular_component}	{XM_015902000.1; PREDICTED: Acropora digitifera uncharacterized LOC107336918 (LOC107336918), transcript variant X2, mRNA}	{PF13903:PMP-22/EMP/MP20/Claudin tight junction PF04103:CD20-like family}
transcript_HQ_E3_1_transcript10002/f2p0/1328	{XP_015765098.1; PREDICTED: uncharacterized protein LOC107344014 [Acropora digitifera]}	{NA}	{NA}	{NA}	{NA}	{NA}	{NA}
transcript_HQ_E3_1_transcript10003/f2p0/1375	{NA}	{NA}	{NA}	{NA}	{NA}	{NA}	{NA}
transcript_HQ_E3_1_transcript10004/f3p0/1364	{XP_015766743.1; PREDICTED: mucin-5B-like [Acropora digitifera]}	{NA}	{cin:445660; - - - - -}	{NA}	{NA}	{NA}	{NA}
transcript_HQ_E3_1_transcript10005/f3p0/1377	{XP_015752760.1; PREDICTED: MORN repeat-containing protein 3-like [Acropora digitifera]}	{sp|Q5PPV3|MORN3_XENLA; MORN repeat-containing protein 3 OS=Xenopus laevis GN=morn3 PE=2 SV=1}	{adf:107332534; - - - - -}	{At1g21980; KOG0229 Phosphatidylinositol-4-phosphate 5-kinase T Signal transduction mechanisms ;}	{NA}	{XM_015897274.1; PREDICTED: Acropora digitifera MORN repeat-containing protein 3-like (LOC107332534), mRNA}	{NA}
transcript_HQ_E3_1_transcript10008/f3p0/1362	{AJP75149.1; 17beta hydroxysteroid dehydrogenase type 14 [Euphyllia ancora]}	{sp|Q9MYP6|DHB14_BOVIN; 17-beta-hydroxysteroid dehydrogenase 14 OS=Bos taurus GN=HSD17B14 PE=2 SV=1}	{sko:102807573; - - - - -}	{Hs7705907; KOG0725 Reductases with broad range of substrate specificities R General function prediction only ;}	{GO:0016616; oxidoreductase activity, acting on the CH-OH group of donors, NAD or NADP as acceptor; molecular_function GO:0055114; oxidation-reduction process; biological_process GO:0003854; 3-beta-hydroxy-delta5-steroid dehydrogenase activity; molecular_function GO:0005515; protein binding; molecular_function GO:0006694; steroid biosynthetic process; biological_process}	{KJ820745.1; Euphyllia ancora 17beta hydroxysteroid dehydrogenase type 14 mRNA, complete cds}	{PF01073:3-beta hydroxysteroid dehydrogenase/isomerase family PF13606:Ankyrin repeat}
transcript_HQ_E3_1_transcript1001/f7p0/2559	{XP_015754369.1; PREDICTED: ras-related protein Rab-10-like [Acropora digitifera]}	{sp|P61026|RAB10_HUMAN; Ras-related protein Rab-10 OS=Homo sapiens GN=RAB10 PE=1 SV=1}	{adf:107334009; K07903 RAB10 Ras-related protein Rab-10 - ko04152; Environmental Information Processing; Signal transduction; AMPK signaling pathway | ko04144; Cellular Processes; Transport and catabolism; Endocytosis}	{Hs7705849; KOG0078 GTP-binding protein SEC4, small G protein superfamily, and related Ras family GTP-binding proteins TU Signal transduction mechanisms ; Intracellular trafficking, secretion, and vesicular transport ;}	{GO:0003924; GTPase activity; molecular_function GO:0005525; GTP binding; molecular_function GO:0007264; small GTPase mediated signal transduction; biological_process}	{XM_015898883.1; PREDICTED: Acropora digitifera ras-related protein Rab-10-like (LOC107334009), mRNA}	{PF00071:Ras family PF01926:50S ribosome-binding GTPase PF04670:Gtr1/RagA G protein conserved region PF08477:Ras of Complex, Roc, domain of DAPkinase PF00025:ADP-ribosylation factor family PF03193:Protein of unknown function, DUF258}
transcript_HQ_E3_1_transcript10010/f2p0/1377	{XP_001626605.1; predicted protein [Nematostella vectensis]}	{NA}	{nve:NEMVE_v1g246510; K19525 VPS13A_C vacuolar protein sorting-associated protein 13A/C - -}	{NA}	{NA}	{NA}	{NA}
transcript_HQ_E3_1_transcript10011/f3p0/1360	{XP_015757065.1; PREDICTED: uncharacterized protein LOC107336505 isoform X4 [Acropora digitifera]}	{NA}	{adf:107336505; - - - - -}	{NA}	{NA}	{EU022165.1; Montipora capitata clone DCMU2M5 unknown mRNA}	{NA}
transcript_HQ_E3_1_transcript10012/f2p0/1380	{KXJ27656.1; Gametocyte-specific factor 1 [Exaiptasia pallida]}	{sp|Q8WW33|GTSF1_HUMAN; Gametocyte-specific factor 1 OS=Homo sapiens GN=GTSF1 PE=1 SV=2}	{sko:102800775; - - - - -}	{Hs21389379; KOG4376 Uncharacterized conserved protein S Function unknown ;}	{NA}	{NA}	{NA}
transcript_HQ_E3_1_transcript10013/f23p0/1322	{XP_015764670.1; PREDICTED: riboflavin-binding protein-like [Acropora digitifera]}	{sp|P02752|RBP_CHICK; Riboflavin-binding protein OS=Gallus gallus PE=1 SV=2}	{nve:NEMVE_v1g37122; K13649 FOLR folate receptor - ko04144; Cellular Processes; Transport and catabolism; Endocytosis | ko01523; Human Diseases; Drug resistance: Antineoplastic; Antifolate resistance}	{NA}	{NA}	{NA}	{NA}
transcript_HQ_E3_1_transcript10014/f58p0/1326	{KXJ27515.1; Palmitoyl-protein thioesterase 1 [Exaiptasia pallida]}	{sp|Q8HXW6|PPT1_MACFA; Palmitoyl-protein thioesterase 1 OS=Macaca fascicularis GN=PPT1 PE=2 SV=1}	{nve:NEMVE_v1g187212; K01074 PPT palmitoyl-protein thioesterase 3.1.2.22 ko01212; Metabolism; Global and overview maps; Fatty acid metabolism | ko00062; Metabolism; Lipid metabolism; Fatty acid elongation | ko04142; Cellular Processes; Transport and catabolism; Lysosome}	{Hs4506031; KOG2541 Palmitoyl protein thioesterase IO Lipid transport and metabolism ; Posttranslational modification, protein turnover, chaperones ;}	{GO:0098599; NA GO:0016787; hydrolase activity; molecular_function}	{XM_015921178.1; PREDICTED: Acropora digitifera palmitoyl-protein thioesterase 1-like (LOC107354666), mRNA}	{PF01674:Lipase (class 2) PF02089:Palmitoyl protein thioesterase}
transcript_HQ_E3_1_transcript10017/f8p0/1370	{XP_015749071.1; PREDICTED: protein phosphatase 1 regulatory subunit 3D-like [Acropora digitifera]}	{sp|Q9VVY3|GBS76_DROME; Glycogen-binding subunit 76A OS=Drosophila melanogaster GN=Gbs-76A PE=1 SV=1}	{sko:100375177; K07189 PPP1R3 protein phosphatase 1 regulatory subunit 3A/B/C/D/E - ko04910; Organismal Systems; Endocrine system; Insulin signaling pathway | ko04931; Human Diseases; Endocrine and metabolic diseases; Insulin resistance}	{7293805; KOG3986 Protein phosphatase, regulatory subunit PPP1R3C/D OT Posttranslational modification, protein turnover, chaperones ; Signal transduction mechanisms ;}	{GO:2001070; NA GO:0005515; protein binding; molecular_function}	{XM_015893585.1; PREDICTED: Acropora digitifera protein phosphatase 1 regulatory subunit 3D-like (LOC107328841), mRNA}	{PF16760:Starch/carbohydrate-binding module (family 53) PF03370:Carbohydrate/starch-binding module (family 21)}
transcript_HQ_E3_1_transcript1002/f2p0/2565	{XP_015761093.1; PREDICTED: ZP domain-containing protein-like [Acropora digitifera]}	{sp|G8HTB6|ZPP_ACRMI; ZP domain-containing protein OS=Acropora millepora PE=1 SV=1}	{adf:107336838; - - - - -}	{NA}	{GO:0016020; membrane; cellular_component GO:0016021; integral to membrane; cellular_component GO:0007154; cell communication; biological_process}	{NA}	{PF03160:Calx-beta domain PF02480:Alphaherpesvirus glycoprotein E}
transcript_HQ_E3_1_transcript10020/f20p0/1363	{XP_015754239.1; PREDICTED: ankyrin repeat domain-containing protein 24-like [Acropora digitifera]}	{sp|Q9EP71|RAI14_MOUSE; Ankycorbin OS=Mus musculus GN=Rai14 PE=1 SV=1}	{adf:107333888; - - - - -}	{NA}	{GO:0006260; DNA replication; biological_process GO:0006355; regulation of transcription, DNA-dependent; biological_process GO:0003700; sequence-specific DNA binding transcription factor activity; molecular_function GO:0043565; sequence-specific DNA binding; molecular_function GO:0005515; protein binding; molecular_function GO:0006914; autophagy; biological_process}	{XM_015898753.1; PREDICTED: Acropora digitifera ankyrin repeat domain-containing protein 24-like (LOC107333888), mRNA}	{PF00023:Ankyrin repeat PF06156:Protein of unknown function (DUF972) PF07716:Basic region leucine zipper PF13606:Ankyrin repeat PF04111:Autophagy protein Apg6}
transcript_HQ_E3_1_transcript10022/f2p0/1362	{XP_015758219.1; PREDICTED: retinol dehydrogenase 7-like [Acropora digitifera]}	{sp|Q8HYR6|DHRS9_BOVIN; Dehydrogenase/reductase SDR family member 9 OS=Bos taurus GN=DHRS9 PE=2 SV=1}	{adf:107337533; - - - - -}	{Hs14735093; KOG1610 Corticosteroid 11-beta-dehydrogenase and related short chain-type dehydrogenases QR Secondary metabolites biosynthesis, transport and catabolism ; General function prediction only ;}	{GO:0055114; oxidation-reduction process; biological_process GO:0016491; oxidoreductase activity; molecular_function}	{XM_015902733.1; PREDICTED: Acropora digitifera retinol dehydrogenase 7-like (LOC107337533), mRNA}	{PF12242:NAD(P)H binding domain of trans-2-enoyl-CoA reductase}
transcript_HQ_E3_1_transcript10023/f4p0/1373	{XP_015756928.1; PREDICTED: DNA excision repair protein ERCC-8-like [Acropora digitifera]}	{sp|Q5BIM8|ERCC8_BOVIN; DNA excision repair protein ERCC-8 OS=Bos taurus GN=ERCC8 PE=2 SV=1}	{adf:107336365; K10570 ERCC8, CKN1, CSA DNA excision repair protein ERCC-8 - ko04120; Genetic Information Processing; Folding, sorting and degradation; Ubiquitin mediated proteolysis | ko03420; Genetic Information Processing; Replication and repair; Nucleotide excision repair}	{Hs4557467; KOG4283 Transcription-coupled repair protein CSA, contains WD40 domain KL Transcription ; Replication, recombination and repair ;}	{GO:0005515; protein binding; molecular_function}	{NA}	{PF00400:WD domain, G-beta repeat}
transcript_HQ_E3_1_transcript10025/f2p0/1384	{NA}	{NA}	{NA}	{NA}	{NA}	{NA}	{NA}
transcript_HQ_E3_1_transcript10029/f6p0/1365	{NA}	{NA}	{NA}	{NA}	{NA}	{NA}	{NA}
transcript_HQ_E3_1_transcript1003/f2p0/2553	{XP_015780249.1; PREDICTED: glycogen debranching enzyme-like [Acropora digitifera]}	{sp|A8BQB4|GDE_HORSE; Glycogen debranching enzyme OS=Equus caballus GN=AGL PE=2 SV=1}	{apla:101794374; K01196 AGL glycogen debranching enzyme [EC:2.4.1.25 3.2.1.33] 2.4.1.25,3.2.1.33 ko00500; Metabolism; Carbohydrate metabolism; Starch and sucrose metabolism; apla:101794374; K01196 AGL glycogen debranching enzyme [EC:2.4.1.25 3.2.1.33] 2.4.1.25,3.2.1.33 ko00500; Metabolism; Carbohydrate metabolism; Starch and sucrose metabolism}	{Hs4557275; KOG3625 Alpha amylase G Carbohydrate transport and metabolism ;}	{NA}	{XM_015924763.1; PREDICTED: Acropora digitifera glycogen debranching enzyme-like (LOC107358137), mRNA}	{NA}
transcript_HQ_E3_1_transcript10030/f2p0/1367	{XP_015759633.1; PREDICTED: orexin receptor type 2-like [Acropora digitifera]}	{sp|P30098|NK3R_CAVPO; Neuromedin-K receptor OS=Cavia porcellus GN=TACR3 PE=2 SV=1}	{adf:107334389; - - - - -}	{Hs7669548; KOG4219 G protein-coupled receptor T Signal transduction mechanisms ;}	{GO:0004930; G-protein coupled receptor activity; molecular_function GO:0007186; G-protein coupled receptor protein signaling pathway; biological_process GO:0016021; integral to membrane; cellular_component}	{NA}	{PF00001:7 transmembrane receptor (rhodopsin family)}
transcript_HQ_E3_1_transcript10031/f4p0/1336	{XP_015757086.1; PREDICTED: uncharacterized protein LOC107336528 [Acropora digitifera]}	{NA}	{adf:107336528; - - - - -}	{NA}	{GO:0008289; lipid binding; molecular_function}	{NA}	{PF01852:START domain}
transcript_HQ_E3_1_transcript10033/f2p0/1369	{KXJ28558.1; Meiosis arrest female protein 1 [Exaiptasia pallida]}	{sp|Q8VIG2|MARF1_RAT; Meiosis arrest female protein 1 OS=Rattus norvegicus GN=Marf1 PE=1 SV=2}	{nve:NEMVE_v1g84031; K17573 LKAP, MARF1 meiosis arrest female protein 1 - -}	{Hs18201888; KOG0123 Polyadenylate-binding protein (RRM superfamily) AJ RNA processing and modification ; Translation, ribosomal structure and biogenesis ;}	{GO:0003676; nucleic acid binding; molecular_function}	{NA}	{PF00076:RNA recognition motif. (a.k.a. RRM, RBD, or RNP domain)}
transcript_HQ_E3_1_transcript10034/f2p0/1363	{NA}	{NA}	{NA}	{NA}	{NA}	{NA}	{NA}
transcript_HQ_E3_1_transcript10039/f2p0/1373	{XP_015770651.1; PREDICTED: LOW QUALITY PROTEIN: metallo-beta-lactamase domain-containing protein 1-like [Acropora digitifera]}	{sp|Q498J9|MBLC1_XENLA; Metallo-beta-lactamase domain-containing protein 1 OS=Xenopus laevis GN=mblac1 PE=2 SV=2}	{adf:107349069; - - - - -}	{Hs22049679; KOG4736 Uncharacterized conserved protein S Function unknown ;}	{NA}	{NA}	{NA}
transcript_HQ_E3_1_transcript1004/f2p0/2559	{XP_015755700.1; PREDICTED: UDP-xylose and UDP-N-acetylglucosamine transporter-like [Acropora digitifera]}	{sp|Q7ZW46|S35B4_DANRE; UDP-xylose and UDP-N-acetylglucosamine transporter OS=Danio rerio GN=slc35b4 PE=2 SV=1}	{adf:107335220; K15278 SLC35B4, YEA4 solute carrier family 35 (UDP-xylose/UDP-N-acetylglucosamine transporter), member B4 - -}	{Hs14249528; KOG1583 UDP-N-acetylglucosamine transporter G Carbohydrate transport and metabolism ;}	{GO:0016021; integral to membrane; cellular_component GO:0055085; transmembrane transport; biological_process GO:0016020; membrane; cellular_component}	{NA}	{PF00892:EamA-like transporter family PF08449:UAA transporter family}
transcript_HQ_E3_1_transcript10040/f3p0/1373	{XP_015753644.1; PREDICTED: dnaJ homolog subfamily C member 22-like [Acropora digitifera]}	{sp|Q5PR00|DJC22_RAT; DnaJ homolog subfamily C member 22 OS=Rattus norvegicus GN=Dnajc22 PE=2 SV=1}	{adf:107333340; K19370 DNAJC22 DnaJ homolog subfamily C member 22 - -}	{7293303; KOG0714 Molecular chaperone (DnaJ superfamily) O Posttranslational modification, protein turnover, chaperones ;}	{NA}	{XM_015898158.1; PREDICTED: Acropora digitifera dnaJ homolog subfamily C member 22-like (LOC107333340), mRNA}	{NA}
transcript_HQ_E3_1_transcript10041/f2p0/1361	{NA}	{NA}	{NA}	{NA}	{NA}	{XM_015919260.1; PREDICTED: Acropora digitifera centrosomal protein of 135 kDa-like (LOC107352941), mRNA}	{NA}
transcript_HQ_E3_1_transcript10046/f2p0/1386	{XP_015768608.1; PREDICTED: endoplasmic reticulum-Golgi intermediate compartment protein 2-like [Acropora digitifera]}	{sp|Q7T2D4|ERGI2_DANRE; Endoplasmic reticulum-Golgi intermediate compartment protein 2 OS=Danio rerio GN=ergic2 PE=2 SV=1}	{sko:100377730; K20366 ERGIC2, ERV41 endoplasmic reticulum-Golgi intermediate compartment protein 2 - -}	{Hs20553406; KOG2667 COPII vesicle protein U Intracellular trafficking, secretion, and vesicular transport ;}	{GO:0006508; proteolysis; biological_process GO:0030436; asexual sporulation; biological_process GO:0004190; aspartic-type endopeptidase activity; molecular_function}	{XM_015913122.1; PREDICTED: Acropora digitifera endoplasmic reticulum-Golgi intermediate compartment protein 2-like (LOC107347225), mRNA}	{PF03419:Sporulation factor SpoIIGA }
transcript_HQ_E3_1_transcript10049/f2p0/1346	{NA}	{sp|Q6TEN1|RAP1B_DANRE; Ras-related protein Rap-1b OS=Danio rerio GN=rap1b PE=2 SV=1}	{NA}	{Hs7661678; KOG0395 Ras-related GTPase R General function prediction only ;}	{GO:0005525; GTP binding; molecular_function GO:0007264; small GTPase mediated signal transduction; biological_process}	{XM_015905510.1; PREDICTED: Acropora digitifera ras-related protein Rap-1A (LOC107340152), mRNA}	{PF00071:Ras family}
transcript_HQ_E3_1_transcript10057/f5p0/1343	{XP_015770465.1; PREDICTED: dnaJ homolog subfamily C member 9-like [Acropora digitifera]}	{sp|Q91WN1|DNJC9_MOUSE; DnaJ homolog subfamily C member 9 OS=Mus musculus GN=Dnajc9 PE=1 SV=2}	{nve:NEMVE_v1g184512; K09529 DNAJC9 DnaJ homolog subfamily C member 9 - -}	{7299418; KOG0719 Molecular chaperone (DnaJ superfamily) O Posttranslational modification, protein turnover, chaperones ;}	{GO:0005622; intracellular; cellular_component GO:0006355; regulation of transcription, DNA-dependent; biological_process GO:0003677; DNA binding; molecular_function}	{NA}	{PF00816:H-NS histone family}
transcript_HQ_E3_1_transcript1006/f3p0/2542	{XP_015758855.1; PREDICTED: tyrosine-protein kinase RYK-like [Acropora digitifera]}	{sp|Q01887|RYK_MOUSE; Tyrosine-protein kinase RYK OS=Mus musculus GN=Ryk PE=1 SV=2}	{adf:107338132; K05128 RYK RYK receptor-like tyrosine kinase 2.7.10.1 ko04360; Organismal Systems; Development; Axon guidance}	{Hs11863159; KOG1024 Receptor-like protein tyrosine kinase RYK/derailed T Signal transduction mechanisms ;}	{GO:0005524; ATP binding; molecular_function GO:0004672; protein kinase activity; molecular_function GO:0006468; protein phosphorylation; biological_process}	{XM_015903369.1; PREDICTED: Acropora digitifera tyrosine-protein kinase RYK-like (LOC107338132), mRNA}	{PF00069:Protein kinase domain PF07714:Protein tyrosine kinase}
transcript_HQ_E3_1_transcript10060/f6p0/1367	{XP_015778313.1; PREDICTED: serine/arginine-rich splicing factor 6-like [Acropora digitifera]}	{sp|G3V6S8|SRSF6_RAT; Serine/arginine-rich splicing factor 6 OS=Rattus norvegicus GN=Srsf6 PE=1 SV=1}	{phd:102325412; K12893 SFRS4_5_6 splicing factor, arginine/serine-rich 4/5/6 - ko03040; Genetic Information Processing; Transcription; Spliceosome | ko05168; Human Diseases; Infectious diseases: Viral; Herpes simplex infection}	{Hs20127499; KOG0106 Alternative splicing factor SRp55/B52/SRp75 (RRM superfamily) A RNA processing and modification ;}	{GO:0003723; RNA binding; molecular_function GO:0042834; peptidoglycan binding; molecular_function GO:0003676; nucleic acid binding; molecular_function}	{XM_015922827.1; PREDICTED: Acropora digitifera serine/arginine-rich splicing factor 6-like (LOC107356181), mRNA}	{PF08777:RNA binding motif PF16367:RNA recognition motif PF05036:Sporulation related domain PF00076:RNA recognition motif. (a.k.a. RRM, RBD, or RNP domain)}
transcript_HQ_E3_1_transcript10063/f6p0/1326	{XP_015747986.1; PREDICTED: transcription factor VBP-like [Acropora digitifera]}	{NA}	{NA}	{NA}	{GO:0003682; chromatin binding; molecular_function GO:0003700; sequence-specific DNA binding transcription factor activity; molecular_function GO:0004623; phospholipase A2 activity; molecular_function GO:0006355; regulation of transcription, DNA-dependent; biological_process GO:0050482; arachidonic acid secretion; biological_process GO:0007049; cell cycle; biological_process GO:0000775; chromosom…	{NA}	{PF07989:Centrosomin N-terminal motif 1 PF04977:Septum formation initiator PF00170:bZIP transcription factor PF09026:Centromere protein B dimerisation domain PF07716:Basic region leucine zipper PF05826:Phospholipase A2}
transcript_HQ_E3_1_transcript10065/f5p0/1362	{XP_015778389.1; PREDICTED: LOW QUALITY PROTEIN: vacuolar protein sorting-associated protein 13C-like [Acropora digitifera]}	{sp|Q5H8C4|VP13A_MOUSE; Vacuolar protein sorting-associated protein 13A OS=Mus musculus GN=Vps13a PE=1 SV=1}	{nve:NEMVE_v1g246510; K19525 VPS13A_C vacuolar protein sorting-associated protein 13A/C - -}	{CE13443; KOG1809 Vacuolar protein sorting-associated protein U Intracellular trafficking, secretion, and vesicular transport ;}	{GO:0009401; phosphoenolpyruvate-dependent sugar phosphotransferase system; biological_process GO:0008982; protein-N(PI)-phosphohistidine-sugar phosphotransferase activity; molecular_function GO:0016021; integral to membrane; cellular_component}	{XM_015922903.1; PREDICTED: Acropora digitifera vacuolar protein sorting-associated protein 13C-like (LOC107356267), mRNA}	{PF03612:Sorbitol phosphotransferase enzyme II N-terminus}
transcript_HQ_E3_1_transcript10068/f5p0/1363	{XP_015767266.1; PREDICTED: metalloproteinase inhibitor 3-like [Acropora digitifera]}	{sp|Q9JHB3|TIMP4_MOUSE; Metalloproteinase inhibitor 4 OS=Mus musculus GN=Timp4 PE=2 SV=1}	{bfo:BRAFLDRAFT_187194; - - - - -}	{Hs4507515; KOG4745 Metalloproteinase inhibitor TIMP and related proteins R General function prediction only ;}	{GO:0008191; metalloendopeptidase inhibitor activity; molecular_function GO:0043113; receptor clustering; biological_process GO:0007213; muscarinic acetylcholine receptor signaling pathway; biological_process GO:0043236; laminin binding; molecular_function}	{NA}	{PF00965:Tissue inhibitor of metalloproteinase PF03146:Agrin NtA domain}
transcript_HQ_E3_1_transcript1007/f5p0/2546	{XP_015766642.1; PREDICTED: E3 ubiquitin-protein ligase Siah1-like [Acropora digitifera]}	{sp|P61092|SIA1A_MOUSE; E3 ubiquitin-protein ligase SIAH1A OS=Mus musculus GN=Siah1a PE=1 SV=1}	{ola:101155925; K04506 SIAH1 E3 ubiquitin-protein ligase SIAH1 2.3.2.27 ko04120; Genetic Information Processing; Folding, sorting and degradation; Ubiquitin mediated proteolysis | ko04013; Environmental Information Processing; Signal transduction; MAPK signaling pathway - fly | ko04310; Environmental Information Processing; Signal transduction; Wnt signaling pathway | ko04115; Cellular Processes;…	{Hs4506947; KOG3002 Zn finger protein R General function prediction only ;}	{GO:0007275; multicellular organismal development; biological_process GO:0006511; ubiquitin-dependent protein catabolic process; biological_process GO:0005634; nucleus; cellular_component}	{XM_015911156.1; PREDICTED: Acropora digitifera E3 ubiquitin-protein ligase Siah1-like (LOC107345438), mRNA}	{PF03145:Seven in absentia protein family}
transcript_HQ_E3_1_transcript10070/f3p0/1364	{XP_015760144.1; PREDICTED: GTP-binding protein ypt2-like [Acropora digitifera]}	{sp|Q39433|RB1BV_BETVU; Ras-related protein RAB1BV OS=Beta vulgaris GN=RAB1BV PE=2 SV=1}	{nve:NEMVE_v1g229445; K07976 RAB Rab family, other - -}	{At3g09900; KOG0078 GTP-binding protein SEC4, small G protein superfamily, and related Ras family GTP-binding proteins TU Signal transduction mechanisms ; Intracellular trafficking, secretion, and vesicular transport ;}	{GO:0006576; cellular biogenic amine metabolic process; biological_process GO:0005524; ATP binding; molecular_function GO:0005525; GTP binding; molecular_function GO:0007264; small GTPase mediated signal transduction; biological_process GO:0098519; NA GO:0003924; GTPase activity; molecular_function}	{XM_001388304.1; Cryptosporidium parvum Iowa II rab1a protein, putative (cgd6_3830) mRNA, partial cds}	{PF01926:50S ribosome-binding GTPase PF00071:Ras family PF00735:Septin PF04670:Gtr1/RagA G protein conserved region PF08477:Ras of Complex, Roc, domain of DAPkinase PF00025:ADP-ribosylation factor family PF03266:NTPase PF03193:Protein of unknown function, DUF258 PF10662:Ethanolamine utilisation - propanediol utilisation}
transcript_HQ_E3_1_transcript10079/f2p0/1373	{XP_015774224.1; PREDICTED: uncharacterized protein LOC107352408 [Acropora digitifera]}	{NA}	{NA}	{NA}	{NA}	{XM_015918730.1; PREDICTED: Acropora digitifera uncharacterized LOC107352397 (LOC107352397), mRNA}	{NA}
transcript_HQ_E3_1_transcript1008/f2p0/2560	{XP_001629022.1; predicted protein [Nematostella vectensis]}	{sp|Q7ZX59|CRLF3_XENLA; Cytokine receptor-like factor 3 OS=Xenopus laevis GN=crlf3 PE=2 SV=1}	{hmg:100212233; - - - - -}	{NA}	{GO:0046872; metal ion binding; molecular_function GO:0005515; protein binding; molecular_function GO:0003993; acid phosphatase activity; molecular_function}	{NA}	{PF16656:Purple acid Phosphatase, N-terminal domain PF00041:Fibronectin type III domain}
transcript_HQ_E3_1_transcript10080/f6p0/1364	{XP_015773125.1; PREDICTED: uncharacterized protein LOC107351350 [Acropora digitifera]}	{NA}	{NA}	{NA}	{NA}	{NA}	{NA}
transcript_HQ_E3_1_transcript10083/f8p0/1349	{KXJ27134.1; Target of rapamycin complex subunit lst8 [Exaiptasia pallida]}	{sp|Q803V5|LST8_DANRE; Target of rapamycin complex subunit lst8 OS=Danio rerio GN=mlst8 PE=2 SV=1}	{sko:100376733; K08266 MLST8, GBL target of rapamycin complex subunit LST8 - ko04151; Environmental Information Processing; Signal transduction; PI3K-Akt signaling pathway | ko04150; Environmental Information Processing; Signal transduction; mTOR signaling pathway | ko04140; Cellular Processes; Transport and catabolism; Autophagy - animal | ko04138; Cellular Processes; Transport and catabolism; A…	{Hs21361908; KOG0315 G-protein beta subunit-like protein (contains WD40 repeats) R General function prediction only ;}	{GO:0006355; regulation of transcription, DNA-dependent; biological_process GO:0005634; nucleus; cellular_component GO:0005515; protein binding; molecular_function}	{XM_015923030.1; PREDICTED: Acropora digitifera target of rapamycin complex subunit lst8-like (LOC107356414), mRNA}	{PF00400:WD domain, G-beta repeat PF07569:TUP1-like enhancer of split}
transcript_HQ_E3_1_transcript10084/f2p0/1363	{NA}	{NA}	{NA}	{NA}	{NA}	{XM_015898249.1; PREDICTED: Acropora digitifera integrator complex subunit 4-like (LOC107333428), mRNA}	{NA}
transcript_HQ_E3_1_transcript10086/f5p0/1327	{XP_015747601.1; PREDICTED: LOW QUALITY PROTEIN: uncharacterized protein LOC107327373 [Acropora digitifera]}	{NA}	{adf:107331847; - - - - -}	{NA}	{NA}	{XM_015892115.1; PREDICTED: Acropora digitifera uncharacterized LOC107327373 (LOC107327373), mRNA}	{NA}
transcript_HQ_E3_1_transcript10087/f4p0/1365	{XP_001626791.1; predicted protein [Nematostella vectensis]}	{sp|Q7SXW4|EMC3_DANRE; ER membrane protein complex subunit 3 OS=Danio rerio GN=emc3 PE=2 SV=1}	{nve:NEMVE_v1g235732; - - - - -}	{Hs8923857; KOG3188 Uncharacterized conserved protein S Function unknown ;}	{GO:0016020; membrane; cellular_component}	{XM_015918151.1; PREDICTED: Acropora digitifera ER membrane protein complex subunit 3-like (LOC107351839), mRNA}	{PF01956:Integral membrane protein DUF106}
transcript_HQ_E3_1_transcript10089/f2p0/1205	{NA}	{NA}	{NA}	{NA}	{NA}	{NA}	{NA}
transcript_HQ_E3_1_transcript1009/f2p0/2542	{XP_015768617.1; PREDICTED: phosphatidylinositol 4-phosphate 5-kinase type-1 alpha-like [Acropora digitifera]}	{sp|Q5ZJ58|PI51B_CHICK; Phosphatidylinositol 4-phosphate 5-kinase type-1 beta OS=Gallus gallus GN=PIP5K1B PE=2 SV=1}	{cqu:CpipJ_CPIJ006826; K00889 PIP5K 1-phosphatidylinositol-4-phosphate 5-kinase 2.7.1.68 ko00562; Metabolism; Carbohydrate metabolism; Inositol phosphate metabolism | ko04011; Environmental Information Processing; Signal transduction; MAPK signaling pathway - yeast | ko04070; Environmental Information Processing; Signal transduction; Phosphatidylinositol signaling system | ko04072; Environmental …	{7291493; KOG0229 Phosphatidylinositol-4-phosphate 5-kinase T Signal transduction mechanisms ;}	{GO:0016307; phosphatidylinositol phosphate kinase activity; molecular_function GO:0046488; phosphatidylinositol metabolic process; biological_process}	{XM_015913131.1; PREDICTED: Acropora digitifera phosphatidylinositol 4-phosphate 5-kinase type-1 alpha-like (LOC107347233), mRNA}	{PF01504:Phosphatidylinositol-4-phosphate 5-Kinase}
transcript_HQ_E3_1_transcript10094/f3p0/1373	{XP_015765088.1; PREDICTED: adenosine receptor A2b-like, partial [Acropora digitifera]}	{NA}	{NA}	{NA}	{NA}	{NA}	{NA}
transcript_HQ_E3_1_transcript10097/f6p0/1336	{XP_015757341.1; PREDICTED: translation machinery-associated protein 16-like, partial [Acropora digitifera]}	{sp|A4II15|TMA16_XENTR; Translation machinery-associated protein 16 OS=Xenopus tropicalis GN=tma16 PE=2 SV=1}	{adf:107336791; K14860 TMA16 translation machinery-associated protein 16 - -}	{NA}	{NA}	{XM_015901855.1; PREDICTED: Acropora digitifera translation machinery-associated protein 16-like (LOC107336791), partial mRNA}	{NA}
transcript_HQ_E3_1_transcript1010/f7p0/2554	{XP_015779483.1; PREDICTED: vang-like protein 2 [Acropora digitifera]}	{sp|P84889|VANG2_RAT; Vang-like protein 2 OS=Rattus norvegicus GN=Vangl2 PE=2 SV=1}	{nve:NEMVE_v1g113928; K04510 VANGL vang-like - ko04310; Environmental Information Processing; Signal transduction; Wnt signaling pathway}	{Hs18547593; KOG3814 Signaling protein van gogh/strabismus T Signal transduction mechanisms ;}	{GO:0007275; multicellular organismal development; biological_process GO:0038166; NA GO:0016021; integral to membrane; cellular_component}	{XM_015923997.1; PREDICTED: Acropora digitifera vang-like protein 2 (LOC107357360), mRNA}	{PF03083:Sugar efflux transporter for intercellular exchange PF06396:Angiotensin II, type I receptor-associated protein (AGTRAP) PF06638:Strabismus protein}
transcript_HQ_E3_1_transcript10100/f3p0/1369	{XP_015763513.1; PREDICTED: uncharacterized protein LOC107342518 [Acropora digitifera]}	{NA}	{adf:107342518; - - - - -}	{NA}	{GO:0005840; ribosome; cellular_component GO:0030682; evasion or tolerance of host defense response; biological_process GO:0003735; structural constituent of ribosome; molecular_function GO:0001510; RNA methylation; biological_process GO:0043176; amine binding; molecular_function GO:0008168; methyltransferase activity; molecular_function GO:0006412; translation; biological_process GO:0009452; RNA…	{NA}	{PF02098:Tick histamine binding protein PF01015:Ribosomal S3Ae family PF09445:RNA cap guanine-N2 methyltransferase}
transcript_HQ_E3_1_transcript10104/f2p0/1370	{NA}	{NA}	{NA}	{NA}	{NA}	{NA}	{NA}
transcript_HQ_E3_1_transcript10105/f8p0/1361	{NA}	{NA}	{NA}	{NA}	{GO:0016021; integral to membrane; cellular_component}	{XR_001560759.1; PREDICTED: Acropora digitifera uncharacterized LOC107328672 (LOC107328672), ncRNA}	{PF06140:Interferon-induced 6-16 family }
transcript_HQ_E3_1_transcript10106/f2p0/1364	{XP_004337544.1; Oxidoreductase, 2OG-Fe(II) oxygenase family protein [Acanthamoeba castellanii str. Neff]}	{NA}	{acan:ACA1_163790; - - - - -; acan:ACA1_163790; - - - - -}	{NA}	{NA}	{NA}	{NA}
transcript_HQ_E3_1_transcript10110/f2p0/1362	{KXJ28533.1; hypothetical protein AC249_AIPGENE17394 [Exaiptasia pallida]}	{NA}	{NA}	{NA}	{NA}	{NA}	{NA}
transcript_HQ_E3_1_transcript10111/f2p0/1388	{XP_015753101.1; PREDICTED: ryncolin-1-like [Acropora digitifera]}	{sp|Q0P4P2|FBCD1_XENTR; Fibrinogen C domain-containing protein 1 OS=Xenopus tropicalis GN=fibcd1 PE=2 SV=1}	{adf:107332859; - - - - -}	{Hs4758348; KOG2579 Ficolin and related extracellular proteins R General function prediction only ;}	{GO:0005515; protein binding; molecular_function GO:0005509; calcium ion binding; molecular_function}	{XM_015897614.1; PREDICTED: Acropora digitifera microfibril-associated glycoprotein 4-like (LOC107332858), mRNA}	{PF00008:EGF-like domain PF07645:Calcium-binding EGF domain}
transcript_HQ_E3_1_transcript10112/f2p0/1365	{NA}	{NA}	{NA}	{NA}	{NA}	{NA}	{NA}
transcript_HQ_E3_1_transcript10113/f14p0/1351	{XP_015752326.1; PREDICTED: uncharacterized protein LOC107332112 [Acropora digitifera]}	{NA}	{adf:107332112; - - - - -}	{NA}	{NA}	{NA}	{NA}
transcript_HQ_E3_1_transcript10116/f2p0/1365	{XP_015767902.1; PREDICTED: LOW QUALITY PROTEIN: mitogen-activated protein kinase kinase kinase 10-like [Acropora digitifera]}	{sp|Q66L42|M3K10_MOUSE; Mitogen-activated protein kinase kinase kinase 10 OS=Mus musculus GN=Map3k10 PE=1 SV=2}	{mdo:100020082; K04417 MAP3K9, MLK1 mitogen-activated protein kinase kinase kinase 9 2.7.11.25 ko04013; Environmental Information Processing; Signal transduction; MAPK signaling pathway - fly}	{HsM4505263; KOG0192 Tyrosine kinase specific for activated (GTP-bound) p21cdc42Hs T Signal transduction mechanisms ;}	{GO:0005515; protein binding; molecular_function GO:0006468; protein phosphorylation; biological_process GO:0005524; ATP binding; molecular_function GO:0004672; protein kinase activity; molecular_function}	{XM_015912416.1; PREDICTED: Acropora digitifera mitogen-activated protein kinase kinase kinase 10-like (LOC107346608), mRNA}	{PF00069:Protein kinase domain PF07714:Protein tyrosine kinase PF14604:Variant SH3 domain PF00018:SH3 domain}
transcript_HQ_E3_1_transcript10119/f2p0/1349	{NA}	{NA}	{NA}	{NA}	{NA}	{NA}	{NA}
transcript_HQ_E3_1_transcript10127/f2p0/1354	{XP_015747464.1; PREDICTED: major facilitator superfamily domain-containing protein 12-like [Acropora digitifera]}	{sp|Q6NUT3|MFS12_HUMAN; Major facilitator superfamily domain-containing protein 12 OS=Homo sapiens GN=MFSD12 PE=1 SV=2}	{nve:NEMVE_v1g95008; - - - - -}	{CE04396; KOG4830 Predicted sugar transporter G Carbohydrate transport and metabolism ;}	{GO:0055085; transmembrane transport; biological_process GO:0016021; integral to membrane; cellular_component}	{NA}	{PF00893:Small Multidrug Resistance protein PF07690:Major Facilitator Superfamily}
transcript_HQ_E3_1_transcript1013/f2p0/2549	{XP_015770702.1; PREDICTED: vacuolar protein sorting-associated protein 51 homolog [Acropora digitifera]}	{sp|Q155U0|VPS51_DANRE; Vacuolar protein sorting-associated protein 51 homolog OS=Danio rerio GN=vps51 PE=2 SV=1}	{nve:NEMVE_v1g123181; K20296 ANG2, VPS51 vacuolar protein sorting-associated protein 51 - -}	{Hs8393009; KOG2346 Uncharacterized conserved protein S Function unknown ;}	{GO:0004871; signal transducer activity; molecular_function GO:0007165; signal transduction; biological_process GO:0006904; vesicle docking involved in exocytosis; biological_process GO:0070840; dynein complex binding; molecular_function GO:0019028; viral capsid; cellular_component GO:0071973; bacterial-type flagellar cell motility; biological_process GO:0000145; exocyst; cellular_component GO:00…	{XM_015915216.1; PREDICTED: Acropora digitifera vacuolar protein sorting-associated protein 51 homolog (LOC107349118), mRNA}	{PF16740:Spindle and kinetochore-associated protein 2 PF02050:Flagellar FliJ protein PF04048:Sec8 exocyst complex component specific domain PF05531:Nucleopolyhedrovirus P10 protein PF00239:Resolvase, N terminal domain PF10473:Leucine-rich repeats of kinetochore protein Cenp-F/LEK1 PF06009:Laminin Domain II PF00015:Methyl-accepting chemotaxis protein (MCP) signalling domain PF04124:Dor1-like famil…
transcript_HQ_E3_1_transcript10130/f25p0/1318	{XP_015777059.1; PREDICTED: uncharacterized protein LOC107355060 [Acropora digitifera]}	{NA}	{NA}	{NA}	{NA}	{XM_015921573.1; PREDICTED: Acropora digitifera uncharacterized LOC107355060 (LOC107355060), mRNA}	{NA}
transcript_HQ_E3_1_transcript10131/f2p0/1364	{XP_015757665.1; PREDICTED: uncharacterized protein LOC107337064 [Acropora digitifera]}	{NA}	{adf:107337064; - - - - -}	{NA}	{GO:0042981; regulation of apoptosis; biological_process GO:0005515; protein binding; molecular_function}	{NA}	{PF01335:Death effector domain}
transcript_HQ_E3_1_transcript10135/f4p0/1334	{XP_015779168.1; PREDICTED: uncharacterized protein LOC107357046, partial [Acropora digitifera]}	{NA}	{hmg:100208052; - - - - -}	{NA}	{NA}	{XM_015923682.1; PREDICTED: Acropora digitifera uncharacterized LOC107357046 (LOC107357046), partial mRNA}	{NA}
transcript_HQ_E3_1_transcript10136/f3p0/1364	{XP_015763390.1; PREDICTED: uncharacterized protein LOC107342406 [Acropora digitifera]}	{NA}	{NA}	{NA}	{GO:0007411; axon guidance; biological_process}	{NA}	{PF15957:Commissureless}
transcript_HQ_E3_1_transcript10137/f7p0/1352	{XP_015769630.1; PREDICTED: LOW QUALITY PROTEIN: cleavage and polyadenylation specificity factor subunit 6-like [Acropora digitifera]}	{sp|Q6NWC6|CPSF6_DANRE; Cleavage and polyadenylation specificity factor subunit 6 OS=Danio rerio GN=cpsf6 PE=2 SV=1}	{nve:NEMVE_v1g245267; K14398 CPSF6_7 cleavage and polyadenylation specificity factor subunit 6/7 - ko03015; Genetic Information Processing; Translation; mRNA surveillance pathway}	{Hs5901928; KOG4849 mRNA cleavage factor I subunit/CPSF subunit A RNA processing and modification ;}	{GO:0003676; nucleic acid binding; molecular_function}	{XM_015914144.1; PREDICTED: Acropora digitifera cleavage and polyadenylation specificity factor subunit 6-like (LOC107348136), mRNA}	{PF00076:RNA recognition motif. (a.k.a. RRM, RBD, or RNP domain)}
transcript_HQ_E3_1_transcript10138/f10p0/1350	{XP_015772237.1; PREDICTED: uncharacterized protein LOC107350524 [Acropora digitifera]}	{NA}	{adf:107337360; - - - - -}	{NA}	{NA}	{NA}	{NA}
transcript_HQ_E3_1_transcript10139/f3p0/1361	{XP_001635911.1; predicted protein [Nematostella vectensis]}	{NA}	{nve:NEMVE_v1g197507; - - - - -}	{NA}	{GO:0005515; protein binding; molecular_function}	{NA}	{PF00093:von Willebrand factor type C domain}
transcript_HQ_E3_1_transcript1014/f2p0/2466	{XP_015768245.1; PREDICTED: proton-coupled amino acid transporter 1-like [Acropora digitifera]}	{sp|Q9SVG0|ANTL2_ARATH; Amino acid transporter ANTL2 OS=Arabidopsis thaliana GN=At4g38250 PE=1 SV=1}	{hmg:100210391; - - - - -}	{At4g38250; KOG1304 Amino acid transporters E Amino acid transport and metabolism ;}	{NA}	{XM_015912759.1; PREDICTED: Acropora digitifera proton-coupled amino acid transporter 1-like (LOC107346903), mRNA}	{NA}
transcript_HQ_E3_1_transcript10140/f4p0/1362	{NA}	{NA}	{NA}	{NA}	{NA}	{NA}	{NA}
transcript_HQ_E3_1_transcript1015/f7p0/2553	{XP_015773742.1; PREDICTED: calnexin-like isoform X2 [Acropora digitifera]}	{sp|P24643|CALX_CANLF; Calnexin OS=Canis lupus familiaris GN=CANX PE=1 SV=3}	{mdo:100028218; K08054 CANX calnexin - ko04141; Genetic Information Processing; Folding, sorting and degradation; Protein processing in endoplasmic reticulum | ko04145; Cellular Processes; Transport and catabolism; Phagosome | ko04612; Organismal Systems; Immune system; Antigen processing and presentation | ko04918; Organismal Systems; Endocrine system; Thyroid hormone synthesis | ko05166; Human …	{Hs10716563; KOG0675 Calnexin O Posttranslational modification, protein turnover, chaperones ;}	{GO:0051082; unfolded protein binding; molecular_function GO:0006457; protein folding; biological_process GO:0005783; endoplasmic reticulum; cellular_component GO:0005509; calcium ion binding; molecular_function GO:0005789; endoplasmic reticulum membrane; cellular_component}	{XM_015918255.1; PREDICTED: Acropora digitifera calnexin-like (LOC107351954), transcript variant X1, mRNA}	{PF03896:Translocon-associated protein (TRAP), alpha subunit PF00262:Calreticulin family}
transcript_HQ_E3_1_transcript10150/f2p0/1360	{NA}	{NA}	{NA}	{NA}	{NA}	{XR_001563397.1; PREDICTED: Acropora digitifera uncharacterized LOC107340035 (LOC107340035), ncRNA}	{NA}
transcript_HQ_E3_1_transcript10152/f2p0/1371	{XP_001636565.1; predicted protein [Nematostella vectensis]}	{sp|Q6J1Y9|UBP19_RAT; Ubiquitin carboxyl-terminal hydrolase 19 OS=Rattus norvegicus GN=Usp19 PE=1 SV=1}	{dpx:DAPPUDRAFT_310510; K11847 USP19 ubiquitin carboxyl-terminal hydrolase 19 3.4.19.12 -}	{Hs20472401; KOG1870 Ubiquitin C-terminal hydrolase O Posttranslational modification, protein turnover, chaperones ;}	{GO:0016579; protein deubiquitination; biological_process GO:0036459; NA}	{XM_015907608.1; PREDICTED: Acropora digitifera ubiquitin carboxyl-terminal hydrolase 19-like (LOC107342151), mRNA}	{PF00443:Ubiquitin carboxyl-terminal hydrolase}
transcript_HQ_E3_1_transcript10153/f2p0/1365	{XP_015747808.1; PREDICTED: uncharacterized protein LOC107327579 [Acropora digitifera]}	{sp|Q08431|MFGM_HUMAN; Lactadherin OS=Homo sapiens GN=MFGE8 PE=1 SV=2}	{adf:107334379; - - - - -}	{NA}	{GO:0005515; protein binding; molecular_function}	{NA}	{PF00008:EGF-like domain}
transcript_HQ_E3_1_transcript10155/f21p0/1344	{XP_015764298.1; PREDICTED: ras-related protein Rap-2a-like [Acropora digitifera]}	{sp|P61226|RAP2B_MOUSE; Ras-related protein Rap-2b OS=Mus musculus GN=Rap2b PE=1 SV=1}	{nve:NEMVE_v1g195002; K07838 RAP2B Ras-related protein Rap-2B - -}	{Hs4506417; KOG0395 Ras-related GTPase R General function prediction only ;}	{GO:0031683; G-protein beta/gamma-subunit complex binding; molecular_function GO:0007186; G-protein coupled receptor protein signaling pathway; biological_process GO:0003924; GTPase activity; molecular_function GO:0007264; small GTPase mediated signal transduction; biological_process GO:0019001; guanyl nucleotide binding; molecular_function GO:0005525; GTP binding; molecular_function GO:0004871; …	{XM_015895246.1; PREDICTED: Acropora digitifera ras-related protein Rap-2a-like (LOC107330679), mRNA}	{PF00071:Ras family PF01926:50S ribosome-binding GTPase PF00503:G-protein alpha subunit PF08477:Ras of Complex, Roc, domain of DAPkinase PF00025:ADP-ribosylation factor family PF02421:Ferrous iron transport protein B PF03193:Protein of unknown function, DUF258}
transcript_HQ_E3_1_transcript10160/f2p0/1358	{XP_015764990.1; PREDICTED: uncharacterized protein LOC107343912 [Acropora digitifera]}	{NA}	{nve:NEMVE_v1g200527; - - - - -}	{NA}	{NA}	{NA}	{NA}
transcript_HQ_E3_1_transcript10161/f2p0/1357	{NA}	{NA}	{NA}	{NA}	{NA}	{XM_015915962.1; PREDICTED: Acropora digitifera phosphoinositide 3-kinase regulatory subunit 4-like (LOC107349776), mRNA}	{NA}
transcript_HQ_E3_1_transcript10163/f2p0/1363	{NA}	{NA}	{NA}	{NA}	{NA}	{GQ228828.1; Acropora millepora isolate D023-C7 hypothetical protein mRNA, complete cds}	{NA}
transcript_HQ_E3_1_transcript10167/f18p0/1350	{XP_001625512.1; predicted protein [Nematostella vectensis]}	{sp|Q9DAM1|LRC34_MOUSE; Leucine-rich repeat-containing protein 34 OS=Mus musculus GN=Lrrc34 PE=1 SV=1}	{sko:100374522; - - - - -}	{Hs22043271; KOG4308 LRR-containing protein S Function unknown ;}	{GO:0005515; protein binding; molecular_function}	{XM_015915582.1; PREDICTED: Acropora digitifera leucine-rich repeat-containing protein 34-like (LOC107349436), mRNA}	{PF13855:Leucine rich repeat PF13516:Leucine Rich repeat PF00560:Leucine Rich Repeat}
transcript_HQ_E3_1_transcript1017/f2p0/2543	{XP_015752019.1; PREDICTED: adiponectin receptor protein 1-like [Acropora digitifera]}	{sp|Q9VCY8|ADRL_DROME; Adiponectin receptor protein OS=Drosophila melanogaster GN=AdipoR PE=1 SV=2}	{adf:107331876; K07297 ADIPOR adiponectin receptor - ko04152; Environmental Information Processing; Signal transduction; AMPK signaling pathway | ko04920; Organismal Systems; Endocrine system; Adipocytokine signaling pathway | ko04211; Organismal Systems; Aging; Longevity regulating pathway | ko04932; Human Diseases; Endocrine and metabolic diseases; Non-alcoholic fatty liver disease (NAFLD)}	{HsM7705761; KOG0748 Predicted membrane proteins, contain hemolysin III domain RT General function prediction only ; Signal transduction mechanisms ;}	{GO:0016021; integral to membrane; cellular_component}	{XM_015896533.1; PREDICTED: Acropora digitifera adiponectin receptor protein 1-like (LOC107331876), mRNA}	{PF03006:Haemolysin-III related PF05478:Prominin}
transcript_HQ_E3_1_transcript10171/f2p0/1372	{NA}	{NA}	{NA}	{NA}	{NA}	{XM_015916146.1; PREDICTED: Acropora digitifera uncharacterized LOC107349948 (LOC107349948), mRNA}	{NA}
transcript_HQ_E3_1_transcript10172/f39p0/1324	{XP_015750865.1; PREDICTED: 26S proteasome non-ATPase regulatory subunit 11-like [Acropora digitifera]}	{sp|F6P3G4|PS11A_DANRE; 26S proteasome non-ATPase regulatory subunit 11A OS=Danio rerio GN=psmd11a PE=2 SV=1}	{adf:107330821; K03036 PSMD11, RPN6 26S proteasome regulatory subunit N6 - ko03050; Genetic Information Processing; Folding, sorting and degradation; Proteasome | ko05169; Human Diseases; Infectious diseases: Viral; Epstein-Barr virus infection}	{Hs4506219; KOG1463 26S proteasome regulatory complex, subunit RPN6/PSMD11 O Posttranslational modification, protein turnover, chaperones ;}	{GO:0009401; phosphoenolpyruvate-dependent sugar phosphotransferase system; biological_process GO:0005515; protein binding; molecular_function}	{XM_015895379.1; PREDICTED: Acropora digitifera 26S proteasome non-ATPase regulatory subunit 11-like (LOC107330821), mRNA}	{PF05524:PEP-utilising enzyme, N-terminal PF13176:Tetratricopeptide repeat PF01399:PCI domain}
transcript_HQ_E3_1_transcript10173/f8p0/1377	{XP_015763950.1; PREDICTED: uncharacterized protein ZMYM6NB-like [Acropora digitifera]}	{NA}	{acs:100567420; - - - - -}	{NA}	{NA}	{NA}	{NA}
transcript_HQ_E3_1_transcript10175/f2p0/1361	{XP_015771884.1; PREDICTED: biogenesis of lysosome-related organelles complex 1 subunit 2-like [Acropora digitifera]}	{sp|A7RZS0|BL1S2_NEMVE; Biogenesis of lysosome-related organelles complex 1 subunit 2 OS=Nematostella vectensis GN=bloc1s2 PE=3 SV=1}	{lgi:LOTGIDRAFT_231346; K16750 BLOC1S2 biogenesis of lysosome-related organelles complex 1 subunit 2 - -}	{Hs17490020; KOG4559 Uncharacterized conserved protein S Function unknown ;}	{GO:0000775; chromosome, centromeric region; cellular_component GO:0008608; attachment of spindle microtubules to kinetochore; biological_process GO:0006357; regulation of transcription from RNA polymerase II promoter; biological_process GO:0001104; RNA polymerase II transcription cofactor activity; molecular_function GO:0072686; mitotic spindle; cellular_component GO:0042729; DASH complex; cellu…	{NA}	{PF08653:DASH complex subunit Dam1 PF17097:Spindle pole body component PF07544:RNA polymerase II transcription mediator complex subunit 9}
transcript_HQ_E3_1_transcript10176/f4p0/1353	{ACF05269.1; triglyceride lipase [Acropora millepora]}	{sp|Q64425|LIPP_MYOCO; Pancreatic triacylglycerol lipase (Fragment) OS=Myocastor coypus GN=PNLIP PE=2 SV=1}	{adf:107356119; - - - - -}	{NA}	{GO:0006629; lipid metabolic process; biological_process}	{NA}	{PF01764:Lipase (class 3)}
transcript_HQ_E3_1_transcript10179/f2p0/1361	{NA}	{NA}	{NA}	{NA}	{NA}	{NA}	{NA}
transcript_HQ_E3_1_transcript1018/f2p0/2556	{XP_015767245.1; PREDICTED: proline-rich protein PRCC-like [Acropora digitifera]}	{sp|Q92733|PRCC_HUMAN; Proline-rich protein PRCC OS=Homo sapiens GN=PRCC PE=1 SV=1}	{amj:102572817; K13105 PRCC proline-rich protein PRCC - ko05202; Human Diseases; Cancers: Overview; Transcriptional misregulation in cancer}	{Hs20070218; KOG3903 Mitotic checkpoint protein PRCC D Cell cycle control, cell division, chromosome partitioning ;}	{NA}	{NA}	{NA}
transcript_HQ_E3_1_transcript10181/f4p0/1362	{XP_015752758.1; PREDICTED: transmembrane protein 120A-like [Acropora digitifera]}	{sp|A1L2R7|T120A_XENLA; Transmembrane protein 120A OS=Xenopus laevis GN=tmem120a PE=2 SV=1}	{adf:107332532; - - - - -}	{7290365; KOG4758 Predicted membrane protein R General function prediction only ;}	{GO:0042289; MHC class II protein binding; molecular_function GO:0016020; membrane; cellular_component GO:0006886; intracellular protein transport; biological_process GO:0006955; immune response; biological_process GO:0016021; integral to membrane; cellular_component GO:0019882; antigen processing and presentation; biological_process}	{XM_015897272.1; PREDICTED: Acropora digitifera transmembrane protein 120A-like (LOC107332532), mRNA}	{PF09307:CLIP, MHC2 interacting PF07851:TMPIT-like protein}
transcript_HQ_E3_1_transcript10187/f3p0/1367	{XP_015779733.1; PREDICTED: transmembrane protein 246-like [Acropora digitifera]}	{sp|Q5R868|TM246_PONAB; Transmembrane protein 246 OS=Pongo abelii GN=TMEM246 PE=2 SV=1}	{adf:107339969; - - - - -}	{NA}	{GO:0016758; transferase activity, transferring hexosyl groups; molecular_function GO:0016020; membrane; cellular_component GO:0005975; carbohydrate metabolic process; biological_process}	{XM_015924247.1; PREDICTED: Acropora digitifera transmembrane protein 246-like (LOC107357606), mRNA}	{PF04666:N-Acetylglucosaminyltransferase-IV (GnT-IV) conserved region}
transcript_HQ_E3_1_transcript10189/f3p0/1365	{ACF05269.1; triglyceride lipase [Acropora millepora]}	{sp|P54318|LIPR2_RAT; Pancreatic lipase-related protein 2 OS=Rattus norvegicus GN=Pnliprp2 PE=1 SV=1}	{adf:107333269; - - - - -}	{NA}	{NA}	{NA}	{NA}
transcript_HQ_E3_1_transcript1019/f2p0/2524	{XP_015776334.1; PREDICTED: kinesin heavy chain isoform 5C-like [Acropora digitifera]}	{sp|Q2PQA9|KINH_RAT; Kinesin-1 heavy chain OS=Rattus norvegicus GN=Kif5b PE=1 SV=1}	{mmu:16573; K10396 KIF5 kinesin family member 5 - ko04144; Cellular Processes; Transport and catabolism; Endocytosis | ko04728; Organismal Systems; Nervous system; Dopaminergic synapse}	{Hs4758648; KOG0240 Kinesin (SMY1 subfamily) Z Cytoskeleton ;}	{GO:0005815; microtubule organizing center; cellular_component GO:0010508; positive regulation of autophagy; biological_process GO:0006260; DNA replication; biological_process GO:0007030; Golgi organization; biological_process GO:0070840; dynein complex binding; molecular_function GO:0006606; protein import into nucleus; biological_process GO:0008134; transcription factor binding; molecular_funct…	{XM_015920848.1; PREDICTED: Acropora digitifera kinesin heavy chain isoform 5C-like (LOC107354375), mRNA}	{PF07926:TPR/MLP1/MLP2-like protein PF17078:SWI5-dependent HO expression protein 3 PF07989:Centrosomin N-terminal motif 1 PF06156:Protein of unknown function (DUF972) PF09787:Golgin subfamily A member 5 PF07851:TMPIT-like protein PF10186:Vacuolar sorting 38 and autophagy-related subunit 14 PF10473:Leucine-rich repeats of kinetochore protein Cenp-F/LEK1}
transcript_HQ_E3_1_transcript10192/f6p0/1342	{XP_015757538.1; PREDICTED: collagen alpha-1(XXIII) chain-like [Acropora digitifera]}	{sp|Q5TAT6|CODA1_HUMAN; Collagen alpha-1(XIII) chain OS=Homo sapiens GN=COL13A1 PE=1 SV=1}	{adf:107336948; - - - - -}	{Hs22027605; KOG3544 Collagens (type IV and type XIII), and related proteins W Extracellular structures ;}	{NA}	{NA}	{NA}
transcript_HQ_E3_1_transcript10193/f2p0/1365	{XP_015747151.1; PREDICTED: unconventional prefoldin RPB5 interactor-like isoform X3 [Acropora digitifera]}	{sp|Q3TLD5|RMP_MOUSE; Unconventional prefoldin RPB5 interactor OS=Mus musculus GN=Uri1 PE=1 SV=2}	{adf:107326900; K17560 URI1 unconventional prefoldin RPB5 interactor 1 - -}	{Hs19924159; KOG3130 Uncharacterized conserved protein S Function unknown ;}	{NA}	{XM_015891665.1; PREDICTED: Acropora digitifera unconventional prefoldin RPB5 interactor-like (LOC107326900), transcript variant X3, mRNA}	{NA}
transcript_HQ_E3_1_transcript10199/f10p0/1334	{XP_015760820.1; PREDICTED: clusterin-associated protein 1-like [Acropora digitifera]}	{sp|Q8R3P7|CLUA1_MOUSE; Clusterin-associated protein 1 OS=Mus musculus GN=Cluap1 PE=1 SV=1}	{ocu:100347025; K19684 CLUAP1, DYF3 clusterin-associated protein 1 - -}	{7295635; KOG3647 Predicted coiled-coil protein R General function prediction only ;}	{GO:0008855; exodeoxyribonuclease VII activity; molecular_function GO:0010508; positive regulation of autophagy; biological_process GO:0004673; protein histidine kinase activity; molecular_function GO:0016021; integral to membrane; cellular_component GO:0006914; autophagy; biological_process}	{XM_015905334.1; PREDICTED: Acropora digitifera clusterin-associated protein 1-like (LOC107339978), mRNA}	{PF02601:Exonuclease VII, large subunit PF07536:HWE histidine kinase PF07851:TMPIT-like protein PF10186:Vacuolar sorting 38 and autophagy-related subunit 14 PF04111:Autophagy protein Apg6}
transcript_HQ_E3_1_transcript102/f2p0/3523	{XP_015767907.1; PREDICTED: uncharacterized protein LOC107346612 [Acropora digitifera]}	{NA}	{NA}	{NA}	{GO:0005515; protein binding; molecular_function}	{NA}	{PF08416:Phosphotyrosine-binding domain PF00640:Phosphotyrosine interaction domain (PTB/PID)}
transcript_HQ_E3_1_transcript1020/f5p0/2543	{XP_015768742.1; PREDICTED: endothelin-converting enzyme 1-like, partial [Acropora digitifera]}	{sp|Q9JLI3|MMEL1_MOUSE; Membrane metallo-endopeptidase-like 1 OS=Mus musculus GN=Mmel1 PE=1 SV=1}	{ipu:108277812; - - - - -}	{Hs4503443; KOG3624 M13 family peptidase E Amino acid transport and metabolism ;}	{GO:0004222; metalloendopeptidase activity; molecular_function GO:0006508; proteolysis; biological_process}	{XM_015913256.1; PREDICTED: Acropora digitifera endothelin-converting enzyme 1-like (LOC107347365), partial mRNA}	{PF05649:Peptidase family M13 PF01431:Peptidase family M13}
transcript_HQ_E3_1_transcript10202/f2p0/1290	{XP_004074588.1; PREDICTED: surfeit locus protein 1 [Oryzias latipes]}	{sp|Q800L1|SURF1_CHICK; Surfeit locus protein 1 OS=Gallus gallus GN=SURF1 PE=3 SV=1}	{ccw:104688482; K14998 SURF1, SHY1 surfeit locus 1 family protein - -}	{Hs4507319; KOG1563 Mitochondrial protein Surfeit 1/SURF1/SHY1, required for expression of cytochrome oxidase C Energy production and conversion ;}	{GO:0016020; membrane; cellular_component}	{NA}	{PF02104:SURF1 family}
transcript_HQ_E3_1_transcript10205/f47p0/1305	{XP_015755186.1; PREDICTED: apoptosis regulator Bcl-2-like [Acropora digitifera]}	{sp|Q6R755|BCL2_CANLF; Apoptosis regulator Bcl-2 OS=Canis lupus familiaris GN=BCL2 PE=2 SV=1}	{adf:107334727; - - - - -}	{Hs20336335; KOG4728 Anti-apoptotic Bcl-2 family proteins, prevent opening of mitochondrial porin channel T Signal transduction mechanisms ;}	{GO:0042981; regulation of apoptosis; biological_process}	{NA}	{PF00452:Apoptosis regulator proteins, Bcl-2 family}
transcript_HQ_E3_1_transcript10207/f2p0/1354	{XP_013416680.1; PREDICTED: WASH complex subunit CCDC53-like [Lingula anatina]}	{sp|Q5RGJ6|CCD53_DANRE; WASH complex subunit CCDC53 OS=Danio rerio GN=ccdc53 PE=2 SV=1}	{ngi:103733729; K18463 CCDC53 WASH complex subunit CCDC53 - ko04144; Cellular Processes; Transport and catabolism; Endocytosis | ko04212; Organismal Systems; Aging; Longevity regulating pathway - worm}	{Hs7705622; KOG4496 Predicted coiled-coil protein S Function unknown ;}	{GO:0071203; WASH complex; cellular_component}	{NA}	{PF10152:Predicted coiled-coil domain-containing protein (DUF2360)}
transcript_HQ_E3_1_transcript10209/f2p0/1346	{XP_001628283.1; predicted protein [Nematostella vectensis]}	{sp|P82920|RT21_BOVIN; 28S ribosomal protein S21, mitochondrial OS=Bos taurus GN=MRPS21 PE=1 SV=3}	{lav:104845845; K02970 RP-S21, MRPS21, rpsU small subunit ribosomal protein S21 - ko03010; Genetic Information Processing; Translation; Ribosome}	{NA}	{GO:0006412; translation; biological_process GO:0005840; ribosome; cellular_component GO:0003735; structural constituent of ribosome; molecular_function}	{NA}	{PF01165:Ribosomal protein S21}
transcript_HQ_E3_1_transcript10215/f2p0/1358	{XP_015764036.1; PREDICTED: tumor necrosis factor alpha-induced protein 8-like isoform X1 [Acropora digitifera]}	{sp|Q5ZI78|TFIP8_CHICK; Tumor necrosis factor alpha-induced protein 8 OS=Gallus gallus GN=TNFAIP8 PE=2 SV=1}	{adf:107343027; - - - - -}	{NA}	{GO:0008234; cysteine-type peptidase activity; molecular_function GO:0019012; NA GO:0016779; nucleotidyltransferase activity; molecular_function GO:0016740; transferase activity; molecular_function GO:0003968; RNA-directed RNA polymerase activity; molecular_function GO:0000166; nucleotide binding; molecular_function GO:0005198; NA GO:0016787; hydrolase activity; molecular_function GO:0018144; RNA…	{XM_015908559.1; PREDICTED: Acropora digitifera tumor necrosis factor alpha-induced protein 8-like (LOC107343027), transcript variant X2, mRNA}	{PF01552:Picornavirus 2B protein}
transcript_HQ_E3_1_transcript10216/f2p0/1358	{XP_015777291.1; PREDICTED: beta-1 adrenergic receptor-like [Acropora digitifera]}	{sp|Q01718|ACTHR_HUMAN; Adrenocorticotropic hormone receptor OS=Homo sapiens GN=MC2R PE=1 SV=1}	{adf:107355259; - - - - -}	{Hs4505127; KOG3656 FOG: 7 transmembrane receptor R General function prediction only ;}	{GO:0007186; G-protein coupled receptor protein signaling pathway; biological_process GO:0016021; integral to membrane; cellular_component GO:0004930; G-protein coupled receptor activity; molecular_function}	{XM_015921805.1; PREDICTED: Acropora digitifera beta-1 adrenergic receptor-like (LOC107355259), mRNA}	{PF00001:7 transmembrane receptor (rhodopsin family)}
transcript_HQ_E3_1_transcript10217/f2p0/1353	{XP_015755379.1; PREDICTED: LIM domain transcription factor LMO4.2-like isoform X3 [Acropora digitifera]}	{sp|Q6DJ06|LMO42_XENTR; LIM domain transcription factor LMO4.2 OS=Xenopus tropicalis GN=lmo4.2 PE=2 SV=1}	{adf:107334911; - - - - -}	{Hs5803072; KOG0490 Transcription factor, contains HOX domain R General function prediction only ;}	{GO:0008270; zinc ion binding; molecular_function GO:0005515; protein binding; molecular_function}	{XM_015899893.1; PREDICTED: Acropora digitifera LIM domain transcription factor LMO4.2-like (LOC107334911), transcript variant X3, mRNA}	{PF00412:LIM domain PF00020:TNFR/NGFR cysteine-rich region}
transcript_HQ_E3_1_transcript10218/f3p0/1355	{XP_015747112.1; PREDICTED: E3 ubiquitin-protein ligase TRAIP-like [Acropora digitifera]}	{sp|Q8VIG6|TRAIP_MOUSE; E3 ubiquitin-protein ligase TRAIP OS=Mus musculus GN=Traip PE=1 SV=2}	{mmu:22036; K11985 TRAIP, TRIP TRAF-interacting protein 2.3.2.27 -}	{Hs5032195; KOG0827 Predicted E3 ubiquitin ligase O Posttranslational modification, protein turnover, chaperones ;}	{GO:0015078; hydrogen ion transmembrane transporter activity; molecular_function GO:0033179; proton-transporting V-type ATPase, V0 domain; cellular_component GO:0005680; anaphase-promoting complex; cellular_component GO:0004842; ubiquitin-protein ligase activity; molecular_function GO:0035556; intracellular signal transduction; biological_process GO:0019031; viral envelope; cellular_component GO:…	{XM_015891626.1; PREDICTED: Acropora digitifera E3 ubiquitin-protein ligase TRAIP-like (LOC107326875), mRNA}	{PF00097:Zinc finger, C3HC4 type (RING finger) PF12678:RING-H2 zinc finger domain PF01496:V-type ATPase 116kDa subunit family PF13851:Growth-arrest specific micro-tubule binding PF12861:Anaphase-promoting complex subunit 11 RING-H2 finger PF04111:Autophagy protein Apg6 PF05557:Mitotic checkpoint protein PF02346:Chordopoxvirus multifunctional envelope protein A27 PF14634:zinc-RING finger domain PF…
transcript_HQ_E3_1_transcript10219/f7p0/1365	{ACF05269.1; triglyceride lipase [Acropora millepora]}	{sp|P54318|LIPR2_RAT; Pancreatic lipase-related protein 2 OS=Rattus norvegicus GN=Pnliprp2 PE=1 SV=1}	{adf:107356119; - - - - -}	{NA}	{GO:0016787; hydrolase activity; molecular_function}	{NA}	{PF02230:Phospholipase/Carboxylesterase}
transcript_HQ_E3_1_transcript1022/f2p0/2556	{XP_015777844.1; PREDICTED: excitatory amino acid transporter 2-like [Acropora digitifera]}	{sp|P43003|EAA1_HUMAN; Excitatory amino acid transporter 1 OS=Homo sapiens GN=SLC1A3 PE=1 SV=1}	{lco:104923631; K05614 SLC1A3, EAAT1 solute carrier family 1 (glial high affinity glutamate transporter), member 3 - ko04724; Organismal Systems; Nervous system; Glutamatergic synapse}	{Hs4759126; KOG3787 Glutamate/aspartate and neutral amino acid transporters E Amino acid transport and metabolism ;}	{NA}	{NA}	{NA}
transcript_HQ_E3_1_transcript10223/f2p0/1357	{XP_015769631.1; PREDICTED: LOW QUALITY PROTEIN: potassium voltage-gated channel subfamily A member 2-like [Acropora digitifera]}	{NA}	{NA}	{NA}	{NA}	{NA}	{NA}
transcript_HQ_E3_1_transcript10226/f2p0/1350	{XP_015773230.1; PREDICTED: suppressor of tumorigenicity 14 protein-like isoform X4 [Acropora digitifera]}	{sp|B8V7S0|CPP1_ACRMI; CUB and peptidase domain-containing protein 1 (Fragment) OS=Acropora millepora PE=1 SV=1}	{nve:NEMVE_v1g170524; K01312 PRSS1_2_3 trypsin 3.4.21.4 ko04080; Environmental Information Processing; Signaling molecules and interaction; Neuroactive ligand-receptor interaction | ko04972; Organismal Systems; Digestive system; Pancreatic secretion | ko04974; Organismal Systems; Digestive system; Protein digestion and absorption | ko05164; Human Diseases; Infectious diseases: Viral; Influenza A}	{Hs4504877; KOG3627 Trypsin E Amino acid transport and metabolism ;}	{GO:0004252; serine-type endopeptidase activity; molecular_function GO:0006508; proteolysis; biological_process GO:0046872; metal ion binding; molecular_function}	{NA}	{PF00642:Zinc finger C-x8-C-x5-C-x3-H type (and similar) PF00089:Trypsin}
transcript_HQ_E3_1_transcript10227/f3p0/1358	{XP_015762300.1; PREDICTED: elongation of very long chain fatty acids protein 5-like isoform X1 [Acropora digitifera]}	{sp|Q9EQC4|ELOV4_MOUSE; Elongation of very long chain fatty acids protein 4 OS=Mus musculus GN=Elovl4 PE=1 SV=2}	{ocu:100353429; K10249 ELOVL4 elongation of very long chain fatty acids protein 4 2.3.1.199 ko00062; Metabolism; Lipid metabolism; Fatty acid elongation}	{Hs12232379; KOG3071 Fatty acyl-CoA elongase/Polyunsaturated fatty acid specific elongation enzyme I Lipid transport and metabolism ;}	{GO:0006506; GPI anchor biosynthetic process; biological_process GO:0016746; transferase activity, transferring acyl groups; molecular_function GO:0016021; integral to membrane; cellular_component}	{XM_015906818.1; PREDICTED: Acropora digitifera elongation of very long chain fatty acids protein 4-like (LOC107341403), transcript variant X5, mRNA}	{PF06423:GWT1 PF01151:GNS1/SUR4 family}
transcript_HQ_E3_1_transcript1023/f2p0/2540	{XP_015775928.1; PREDICTED: uncharacterized protein LOC107354043 [Acropora digitifera]}	{NA}	{hmg:100213567; - - - - -}	{NA}	{NA}	{NA}	{NA}
transcript_HQ_E3_1_transcript10231/f2p0/1353	{XP_015779366.1; PREDICTED: uncharacterized protein LOC107357241 [Acropora digitifera]}	{NA}	{nve:NEMVE_v1g142904; - - - - -}	{NA}	{GO:0003677; DNA binding; molecular_function GO:0006313; transposition, DNA-mediated; biological_process GO:0004803; transposase activity; molecular_function}	{NA}	{PF01609:Transposase DDE domain}
transcript_HQ_E3_1_transcript10233/f2p0/1372	{NA}	{NA}	{NA}	{NA}	{NA}	{XM_015896895.1; PREDICTED: Acropora digitifera putative nuclease HARBI1 (LOC107332171), mRNA}	{NA}
transcript_HQ_E3_1_transcript10235/f3p0/1350	{NA}	{NA}	{NA}	{NA}	{NA}	{NA}	{NA}
transcript_HQ_E3_1_transcript10236/f2p0/1327	{XP_015780212.1; PREDICTED: uncharacterized protein LOC107358094 [Acropora digitifera]}	{NA}	{adf:107335233; K02183 CALM calmodulin - ko04014; Environmental Information Processing; Signal transduction; Ras signaling pathway | ko04015; Environmental Information Processing; Signal transduction; Rap1 signaling pathway | ko04016; Environmental Information Processing; Signal transduction; MAPK signaling pathway - plant | ko04371; Environmental Information Processing; Signal transduction; Apel…	{NA}	{GO:0005509; calcium ion binding; molecular_function}	{NA}	{PF13499:EF-hand domain pair}
transcript_HQ_E3_1_transcript10238/f2p0/1363	{NA}	{NA}	{NA}	{NA}	{NA}	{NA}	{NA}
transcript_HQ_E3_1_transcript1024/f2p0/2554	{XP_015761373.1; PREDICTED: histone acetyltransferase KAT2B-like [Acropora digitifera]}	{sp|Q92830|KAT2A_HUMAN; Histone acetyltransferase KAT2A OS=Homo sapiens GN=KAT2A PE=1 SV=3}	{crg:105331688; K06062 PCAF, KAT2, GCN5 histone acetyltransferase 2.3.1.48 ko04330; Environmental Information Processing; Signal transduction; Notch signaling pathway | ko04919; Organismal Systems; Endocrine system; Thyroid hormone signaling pathway | ko05203; Human Diseases; Cancers: Overview; Viral carcinogenesis | ko05166; Human Diseases; Infectious diseases: Viral; HTLV-I infection}	{Hs11426183; KOG1472 Histone acetyltransferase SAGA/ADA, catalytic subunit PCAF/GCN5 and related proteins BK Chromatin structure and dynamics ; Transcription ;}	{GO:0005515; protein binding; molecular_function GO:0005634; nucleus; cellular_component GO:0004402; histone acetyltransferase activity; molecular_function GO:0008080; N-acetyltransferase activity; molecular_function GO:0006355; regulation of transcription, DNA-dependent; biological_process}	{XM_015905887.1; PREDICTED: Acropora digitifera histone acetyltransferase KAT2B-like (LOC107340536), mRNA}	{PF00439:Bromodomain PF06466:PCAF (P300/CBP-associated factor) N-terminal domain PF00583:Acetyltransferase (GNAT) family PF13508:Acetyltransferase (GNAT) domain PF13673:Acetyltransferase (GNAT) domain}
transcript_HQ_E3_1_transcript10240/f23p0/1323	{XP_015756699.1; PREDICTED: AP-1 complex subunit sigma-2-like isoform X4 [Acropora digitifera]}	{sp|P56377|AP1S2_HUMAN; AP-1 complex subunit sigma-2 OS=Homo sapiens GN=AP1S2 PE=1 SV=1}	{adf:107336144; K12394 AP1S1_2 AP-1 complex subunit sigma 1/2 - ko04142; Cellular Processes; Transport and catabolism; Lysosome}	{Hs22027655; KOG0934 Clathrin adaptor complex, small subunit U Intracellular trafficking, secretion, and vesicular transport ;}	{NA}	{XM_019897991.1; PREDICTED: Dendroctonus ponderosae AP-1 complex subunit sigma-2 (LOC109532880), mRNA}	{NA}
transcript_HQ_E3_1_transcript10249/f34p0/1310	{XP_015759266.1; PREDICTED: 26S protease regulatory subunit 10B [Acropora digitifera]}	{sp|P62335|PRS10_ICTTR; 26S protease regulatory subunit 10B OS=Ictidomys tridecemlineatus GN=PSMC6 PE=2 SV=1}	{adf:107338539; K03064 PSMC6, RPT4 26S proteasome regulatory subunit T4 - ko03050; Genetic Information Processing; Folding, sorting and degradation; Proteasome | ko05169; Human Diseases; Infectious diseases: Viral; Epstein-Barr virus infection}	{7290699; KOG0651 26S proteasome regulatory complex, ATPase RPT4 O Posttranslational modification, protein turnover, chaperones ;}	{GO:0003724; RNA helicase activity; molecular_function GO:0006281; DNA repair; biological_process GO:0016021; integral to membrane; cellular_component GO:0002949; NA GO:0006886; intracellular protein transport; biological_process GO:0003678; DNA helicase activity; molecular_function GO:0005783; endoplasmic reticulum; cellular_component GO:0016887; ATPase activity; molecular_function GO:0048870; c…	{XM_015903780.1; PREDICTED: Acropora digitifera 26S protease regulatory subunit 10B (LOC107338539), mRNA}	{PF00910:RNA helicase PF05529:B-cell receptor-associated protein 31-like PF01695:IstB-like ATP binding protein PF07728:AAA domain (dynein-related subfamily) PF02562:PhoH-like protein PF13851:Growth-arrest specific micro-tubule binding PF05496:Holliday junction DNA helicase ruvB N-terminus PF00158:Sigma-54 interaction domain PF06068:TIP49 C-terminus PF07726:ATPase family associated with various ce…
transcript_HQ_E3_1_transcript1025/f2p0/2548	{XP_015755490.1; PREDICTED: carbohydrate sulfotransferase 3-like isoform X1 [Acropora digitifera]}	{sp|O93403|CHST3_TETCF; Carbohydrate sulfotransferase 3 OS=Tetronarce californica GN=CHST3 PE=2 SV=1}	{adf:107335033; K01020 CHST3 chondroitin 6-sulfotransferase 3 2.8.2.17 ko00532; Metabolism; Glycan biosynthesis and metabolism; Glycosaminoglycan biosynthesis - chondroitin sulfate / dermatan sulfate}	{NA}	{GO:0008146; sulfotransferase activity; molecular_function}	{XM_015900006.1; PREDICTED: Acropora digitifera carbohydrate sulfotransferase 3-like (LOC107335033), transcript variant X3, mRNA}	{PF00685:Sulfotransferase domain}
transcript_HQ_E3_1_transcript10253/f10p0/1352	{XP_015757333.1; PREDICTED: regulating synaptic membrane exocytosis protein 1-like [Acropora digitifera]}	{NA}	{adf:107336782; K15297 RIMS2, RIM2 regulating synaptic membrane exocytosis protein 2 - ko04911; Organismal Systems; Endocrine system; Insulin secretion}	{NA}	{GO:0005787; signal peptidase complex; cellular_component GO:0016021; integral to membrane; cellular_component GO:0008233; peptidase activity; molecular_function GO:0006465; signal peptide processing; biological_process}	{XM_015915245.1; PREDICTED: Acropora digitifera neuropeptide FF receptor 2-like (LOC107349144), mRNA}	{PF06703:Microsomal signal peptidase 25 kDa subunit (SPC25)}
transcript_HQ_E3_1_transcript10257/f3p0/1332	{XP_015757793.1; PREDICTED: tyrosyl-DNA phosphodiesterase 2-like [Acropora digitifera]}	{sp|A5D8M0|TYDP2_XENLA; Tyrosyl-DNA phosphodiesterase 2 OS=Xenopus laevis GN=tdp2 PE=2 SV=1}	{adf:107337186; K19619 TDP2 tyrosyl-DNA phosphodiesterase 2 3.1.4.- -}	{Hs20555898; KOG2756 Predicted Mg2+-dependent phosphodiesterase TTRAP T Signal transduction mechanisms ;}	{GO:0051028; mRNA transport; biological_process GO:0005634; nucleus; cellular_component}	{NA}	{PF03943:TAP C-terminal domain}
transcript_HQ_E3_1_transcript10258/f4p0/1354	{NA}	{NA}	{NA}	{NA}	{NA}	{NA}	{NA}
transcript_HQ_E3_1_transcript1026/f5p0/2540	{KXJ27840.1; pre-rRNA processing protein FTSJ3 [Exaiptasia pallida]}	{sp|Q5RJT2|SPB1_RAT; pre-rRNA processing protein FTSJ3 OS=Rattus norvegicus GN=Ftsj3 PE=1 SV=1}	{bmor:101737447; K14857 SPB1, FTSJ3 AdoMet-dependent rRNA methyltransferase SPB1 2.1.1.- -; bmor:101737447; K14857 SPB1, FTSJ3 AdoMet-dependent rRNA methyltransferase SPB1 2.1.1.- -}	{Hs17017991; KOG1098 Putative SAM-dependent rRNA methyltransferase SPB1 AR RNA processing and modification ; General function prediction only ;}	{GO:0005634; nucleus; cellular_component GO:0008168; methyltransferase activity; molecular_function GO:0006364; rRNA processing; biological_process GO:0032259; methylation; biological_process}	{XM_015906714.1; PREDICTED: Acropora digitifera pre-rRNA processing protein FTSJ3-like (LOC107341307), mRNA}	{PF01728:FtsJ-like methyltransferase PF07780:Spb1 C-terminal domain}
transcript_HQ_E3_1_transcript10260/f7p0/1358	{KXJ28251.1; Inhibitor of growth protein 1 [Exaiptasia pallida]}	{sp|Q9QXV3|ING1_MOUSE; Inhibitor of growth protein 1 OS=Mus musculus GN=Ing1 PE=2 SV=1}	{nve:NEMVE_v1g232401; K19197 ING1 inhibitor of growth protein 1 - -}	{Hs4504695; KOG1973 Chromatin remodeling protein, contains PHD Zn-finger B Chromatin structure and dynamics ;}	{GO:0005515; protein binding; molecular_function}	{LK978226.1; Dracunculus medinensis genome assembly D_medinensis_Ghana ,scaffold DME_scaffold0000031}	{PF00628:PHD-finger}
transcript_HQ_E3_1_transcript10265/f2p0/1356	{KXJ09100.1; Transaldolase [Exaiptasia pallida]}	{sp|Q9W1G0|TALDO_DROME; Probable transaldolase OS=Drosophila melanogaster GN=Taldo PE=2 SV=2}	{aqu:100632369; K00616 E2.2.1.2, talA, talB transaldolase 2.2.1.2 ko01200; Metabolism; Global and overview maps; Carbon metabolism | ko01230; Metabolism; Global and overview maps; Biosynthesis of amino acids | ko00030; Metabolism; Carbohydrate metabolism; Pentose phosphate pathway}	{7291684; KOG2772 Transaldolase G Carbohydrate transport and metabolism ;}	{GO:0005975; carbohydrate metabolic process; biological_process}	{XM_014810142.1; PREDICTED: Priapulus caudatus transaldolase-like (LOC106807711), mRNA}	{PF00923:Transaldolase}
transcript_HQ_E3_1_transcript10268/f11p0/1359	{XP_001636625.1; predicted protein [Nematostella vectensis]}	{sp|Q6PC30|CSN5_DANRE; COP9 signalosome complex subunit 5 OS=Danio rerio GN=cops5 PE=2 SV=1}	{phi:102112790; K09613 COPS5, CSN5 COP9 signalosome complex subunit 5 3.4.-.- -}	{Hs5803046; KOG1554 COP9 signalosome, subunit CSN5 OT Posttranslational modification, protein turnover, chaperones ; Signal transduction mechanisms ;}	{GO:0005515; protein binding; molecular_function}	{XM_015912230.1; PREDICTED: Acropora digitifera COP9 signalosome complex subunit 5-like (LOC107346438), mRNA}	{PF01398:JAB1/Mov34/MPN/PAD-1 ubiquitin protease}
transcript_HQ_E3_1_transcript10269/f2p0/1355	{XP_001625465.1; predicted protein [Nematostella vectensis]}	{sp|Q9H501|ESF1_HUMAN; ESF1 homolog OS=Homo sapiens GN=ESF1 PE=1 SV=1}	{nvi:100679069; - - - - -}	{Hs18093112; KOG2318 Uncharacterized conserved protein S Function unknown ;}	{NA}	{NA}	{NA}
transcript_HQ_E3_1_transcript1027/f3p0/2560	{XP_015755896.1; PREDICTED: nucleoredoxin-like [Acropora digitifera]}	{sp|Q503L9|NXN_DANRE; Nucleoredoxin OS=Danio rerio GN=nxn PE=2 SV=1}	{adf:107335388; K17609 NXN nucleoredoxin 1.8.1.8 -}	{At1g60420; KOG2501 Thioredoxin, nucleoredoxin and related proteins R General function prediction only ;}	{GO:0016209; NA GO:0045454; cell redox homeostasis; biological_process GO:0055114; oxidation-reduction process; biological_process GO:0016491; oxidoreductase activity; molecular_function GO:0009055; NA GO:0008171; O-methyltransferase activity; molecular_function GO:0015035; protein disulfide oxidoreductase activity; molecular_function}	{XM_015900411.1; PREDICTED: Acropora digitifera nucleoredoxin-like (LOC107335388), transcript variant X2, mRNA}	{PF00085:Thioredoxin PF00462:Glutaredoxin PF08534:Redoxin PF00578:AhpC/TSA family PF01596:O-methyltransferase}
transcript_HQ_E3_1_transcript10271/f3p0/1374	{XP_015762532.1; PREDICTED: probable low-specificity L-threonine aldolase 2 isoform X1 [Acropora digitifera]}	{sp|Q9FPH3|THA2_ARATH; Probable low-specificity L-threonine aldolase 2 OS=Arabidopsis thaliana GN=THA2 PE=1 SV=1}	{nve:NEMVE_v1g192932; K01620 ltaE threonine aldolase 4.1.2.48 ko01230; Metabolism; Global and overview maps; Biosynthesis of amino acids | ko00260; Metabolism; Amino acid metabolism; Glycine, serine and threonine metabolism}	{At3g04520; KOG1368 Threonine aldolase E Amino acid transport and metabolism ;}	{GO:0016829; lyase activity; molecular_function GO:0030170; pyridoxal phosphate binding; molecular_function GO:0006520; cellular amino acid metabolic process; biological_process}	{XM_015907046.1; PREDICTED: Acropora digitifera probable low-specificity L-threonine aldolase 2 (LOC107341603), transcript variant X1, mRNA}	{PF01053:Cys/Met metabolism PLP-dependent enzyme PF01212:Beta-eliminating lyase}
transcript_HQ_E3_1_transcript10274/f2p0/1327	{XP_015755360.1; PREDICTED: cyclic AMP-dependent transcription factor ATF-5-like [Acropora digitifera]}	{sp|Q9Y2D1|ATF5_HUMAN; Cyclic AMP-dependent transcription factor ATF-5 OS=Homo sapiens GN=ATF5 PE=1 SV=4}	{adf:107334909; K09044 ATF5 activating transcription factor 5 - -}	{Hs12597625; KOG4571 Activating transcription factor 4 K Transcription ;}	{GO:0003677; DNA binding; molecular_function GO:0005634; nucleus; cellular_component GO:0043565; sequence-specific DNA binding; molecular_function GO:0006355; regulation of transcription, DNA-dependent; biological_process GO:0005815; microtubule organizing center; cellular_component GO:0003700; sequence-specific DNA binding transcription factor activity; molecular_function GO:0007049; cell cycle;…	{XM_015899874.1; PREDICTED: Acropora digitifera cyclic AMP-dependent transcription factor ATF-5-like (LOC107334909), mRNA}	{PF04977:Septum formation initiator PF07989:Centrosomin N-terminal motif 1 PF03131:bZIP Maf transcription factor PF00170:bZIP transcription factor PF07716:Basic region leucine zipper}
transcript_HQ_E3_1_transcript10278/f2p0/1356	{XP_015768917.1; PREDICTED: transcription factor VBP-like [Acropora digitifera]}	{sp|P41224|TEF_RAT; Thyrotroph embryonic factor OS=Rattus norvegicus GN=Tef PE=1 SV=3}	{nve:NEMVE_v1g165267; - - - - -}	{Hs4507431; KOG3119 Basic region leucine zipper transcription factor K Transcription ;}	{GO:0043565; sequence-specific DNA binding; molecular_function GO:0005815; microtubule organizing center; cellular_component GO:0043093; cytokinesis by binary fission; biological_process GO:0006914; autophagy; biological_process GO:0003700; sequence-specific DNA binding transcription factor activity; molecular_function GO:0005737; cytoplasm; cellular_component GO:0006355; regulation of transcript…	{NA}	{PF08961:Nuclear receptor-binding factor 2, autophagy regulator PF07989:Centrosomin N-terminal motif 1 PF06005:Protein of unknown function (DUF904) PF02183:Homeobox associated leucine zipper PF00170:bZIP transcription factor PF07716:Basic region leucine zipper}
transcript_HQ_E3_1_transcript10279/f4p0/1357	{NA}	{NA}	{NA}	{NA}	{NA}	{AY313545.1; Montipora delicatula isolate V25 transcription factor (PaxC) gene, intron and partial cds}	{NA}
transcript_HQ_E3_1_transcript10281/f7p0/1325	{XP_015777892.1; PREDICTED: group XV phospholipase A2-like [Acropora digitifera]}	{sp|Q675A5|PAG15_RAT; Group XV phospholipase A2 OS=Rattus norvegicus GN=Pla2g15 PE=1 SV=1}	{nve:NEMVE_v1g192479; K06129 LYPLA3 lysophospholipase III 3.1.1.5 ko00564; Metabolism; Lipid metabolism; Glycerophospholipid metabolism | ko04142; Cellular Processes; Transport and catabolism; Lysosome}	{Hs6912484; KOG2369 Lecithin:cholesterol acyltransferase (LCAT)/Acyl-ceramide synthase I Lipid transport and metabolism ;}	{GO:0008374; O-acyltransferase activity; molecular_function GO:0006629; lipid metabolic process; biological_process}	{XM_015909378.1; PREDICTED: Acropora digitifera group XV phospholipase A2-like (LOC107343783), mRNA}	{PF02450:Lecithin:cholesterol acyltransferase}
transcript_HQ_E3_1_transcript10288/f4p0/1350	{NA}	{NA}	{NA}	{NA}	{NA}	{NA}	{NA}
transcript_HQ_E3_1_transcript10293/f2p0/1353	{XP_015766836.1; PREDICTED: probable endonuclease 4 [Acropora digitifera]}	{sp|Q89YT0|END4_BACTN; Probable endonuclease 4 OS=Bacteroides thetaiotaomicron (strain ATCC 29148 / DSM 2079 / NCTC 10582 / E50 / VPI-5482) GN=nfo PE=3 SV=1}	{nve:NEMVE_v1g129329; K10771 APEX1 AP endonuclease 1 4.2.99.18 ko03410; Genetic Information Processing; Replication and repair; Base excision repair}	{CE28953; KOG3997 Major apurinic/apyrimidinic endonuclease/3'-repair diesterase APN1 L Replication, recombination and repair ;}	{NA}	{CP012151.1; Salmonella enterica subsp. enterica serovar Typhi strain B/SF/13/03/195, complete genome}	{NA}
transcript_HQ_E3_1_transcript10296/f2p0/1370	{XP_001633568.1; predicted protein [Nematostella vectensis]}	{sp|Q9GR88|ERF1_POLMI; Eukaryotic peptide chain release factor subunit 1 OS=Polyandrocarpa misakiensis GN=ERF1 PE=2 SV=1}	{aqu:105312951; K03265 ETF1, ERF1 peptide chain release factor subunit 1 - ko03015; Genetic Information Processing; Translation; mRNA surveillance pathway}	{7296284; KOG0688 Peptide chain release factor 1 (eRF1) J Translation, ribosomal structure and biogenesis ;}	{NA}	{XM_015915218.1; PREDICTED: Acropora digitifera eukaryotic peptide chain release factor subunit 1-like (LOC107349120), mRNA}	{NA}
transcript_HQ_E3_1_transcript10297/f2p0/1356	{XP_015761509.1; PREDICTED: programmed cell death protein 5-like [Acropora digitifera]}	{sp|P56812|PDCD5_MOUSE; Programmed cell death protein 5 OS=Mus musculus GN=Pdcd5 PE=1 SV=3}	{cmk:103176034; K06875 PDCD5, TFAR19 programmed cell death protein 5 - -}	{Hs4759224; KOG3431 Apoptosis-related protein/predicted DNA-binding protein D Cell cycle control, cell division, chromosome partitioning ;}	{GO:0003677; DNA binding; molecular_function GO:0016998; cell wall macromolecule catabolic process; biological_process GO:0009253; peptidoglycan catabolic process; biological_process GO:0003796; lysozyme activity; molecular_function}	{XM_015906023.1; PREDICTED: Acropora digitifera programmed cell death protein 5-like (LOC107340656), mRNA}	{PF00959:Phage lysozyme PF01984:Double-stranded DNA-binding domain}
transcript_HQ_E3_1_transcript10298/f7p0/1352	{NA}	{NA}	{NA}	{NA}	{GO:0046983; protein dimerization activity; molecular_function}	{NA}	{PF00010:Helix-loop-helix DNA-binding domain}
transcript_HQ_E3_1_transcript10299/f2p0/1352	{XP_015773387.1; PREDICTED: ankyrin repeat, PH and SEC7 domain containing protein secG-like [Acropora digitifera]}	{sp|Q8N8A2|ANR44_HUMAN; Serine/threonine-protein phosphatase 6 regulatory ankyrin repeat subunit B OS=Homo sapiens GN=ANKRD44 PE=1 SV=3}	{jcu:105628515; - - - - -}	{7294194; KOG0505 Myosin phosphatase, regulatory subunit OT Posttranslational modification, protein turnover, chaperones ; Signal transduction mechanisms ;}	{GO:0005515; protein binding; molecular_function}	{NA}	{PF13606:Ankyrin repeat PF00023:Ankyrin repeat}
transcript_HQ_E3_1_transcript103/f3p0/3516	{XP_015760770.1; PREDICTED: uncharacterized protein LOC107339931 [Acropora digitifera]}	{sp|Q60997|DMBT1_MOUSE; Deleted in malignant brain tumors 1 protein OS=Mus musculus GN=Dmbt1 PE=1 SV=2}	{nve:NEMVE_v1g196397; - - - - -}	{NA}	{NA}	{XM_015905284.1; PREDICTED: Acropora digitifera uncharacterized LOC107339931 (LOC107339931), transcript variant X1, mRNA}	{NA}
transcript_HQ_E3_1_transcript1030/f4p0/2543	{KXJ18599.1; Amyotrophic lateral sclerosis 2 chromosomal region candidate gene 12 protein-like [Exaiptasia pallida]}	{sp|Q6AY08|AL2SB_RAT; Amyotrophic lateral sclerosis 2 chromosomal region candidate gene 12 protein homolog OS=Rattus norvegicus GN=Als2cr12 PE=2 SV=1}	{nve:NEMVE_v1g240206; - - - - -}	{NA}	{GO:0051603; proteolysis involved in cellular protein catabolic process; biological_process GO:0007172; signal complex assembly; biological_process GO:0005839; proteasome core complex; cellular_component GO:0031412; gas vesicle organization; biological_process GO:0004871; signal transducer activity; molecular_function GO:0004298; threonine-type endopeptidase activity; molecular_function GO:000646…	{NA}	{PF05465:Halobacterial gas vesicle protein C (GVPC) repeat PF00227:Proteasome subunit PF03623:Focal adhesion targeting region}
transcript_HQ_E3_1_transcript10300/f3p0/1358	{XP_015774894.1; PREDICTED: BRISC and BRCA1-A complex member 1-like [Acropora digitifera]}	{sp|Q6DJG6|BABA1_XENLA; BRISC and BRCA1-A complex member 1 OS=Xenopus laevis GN=babam1 PE=2 SV=1}	{crg:105326152; K20776 BABAM, NBA1, MERIT40 BRISC and BRCA1-A complex member 1 - ko03440; Genetic Information Processing; Replication and repair; Homologous recombination}	{NA}	{NA}	{XM_015919408.1; PREDICTED: Acropora digitifera BRISC and BRCA1-A complex member 1-like (LOC107353093), mRNA}	{NA}
transcript_HQ_E3_1_transcript10301/f4p0/1373	{XP_015763573.1; PREDICTED: translin-associated protein X-like [Acropora digitifera]}	{sp|Q9JHB5|TSNAX_RAT; Translin-associated protein X OS=Rattus norvegicus GN=Tsnax PE=1 SV=1}	{tng:GSTEN00002618G001; - - - - -}	{Hs5174731; KOG3066 Translin-associated protein X R General function prediction only ;}	{GO:0043565; sequence-specific DNA binding; molecular_function}	{NA}	{PF01997:Translin family}
transcript_HQ_E3_1_transcript10304/f7p0/1355	{AGG36337.1; actin-like protein, partial [Stylophora pistillata]}	{sp|P12716|ACTC_PISOC; Actin, cytoplasmic OS=Pisaster ochraceus PE=3 SV=1}	{adf:107331815; K05692 ACTB_G1 actin beta/gamma 1 - ko04015; Environmental Information Processing; Signal transduction; Rap1 signaling pathway | ko04390; Environmental Information Processing; Signal transduction; Hippo signaling pathway | ko04391; Environmental Information Processing; Signal transduction; Hippo signaling pathway - fly | ko04145; Cellular Processes; Transport and catabolism; Phago…	{7290649; KOG0676 Actin and related proteins Z Cytoskeleton ;}	{NA}	{XM_015912746.1; PREDICTED: Acropora digitifera uncharacterized LOC107346890 (LOC107346890), mRNA}	{NA}
transcript_HQ_E3_1_transcript10306/f4p0/1348	{NA}	{NA}	{NA}	{NA}	{NA}	{NA}	{NA}
transcript_HQ_E3_1_transcript10308/f12p0/1349	{XP_015778785.1; PREDICTED: uncharacterized protein LOC107356680 isoform X2 [Acropora digitifera]}	{NA}	{NA}	{NA}	{NA}	{XM_015923299.1; PREDICTED: Acropora digitifera uncharacterized LOC107356680 (LOC107356680), transcript variant X2, mRNA}	{NA}
transcript_HQ_E3_1_transcript1031/f6p0/2521	{XP_015778991.1; PREDICTED: protein transport protein Sec23A-like [Acropora digitifera]}	{sp|Q15436|SC23A_HUMAN; Protein transport protein Sec23A OS=Homo sapiens GN=SEC23A PE=1 SV=2}	{nve:NEMVE_v1g187740; K14006 SEC23 protein transport protein SEC23 - ko04141; Genetic Information Processing; Folding, sorting and degradation; Protein processing in endoplasmic reticulum}	{Hs5454042; KOG1986 Vesicle coat complex COPII, subunit SEC23 U Intracellular trafficking, secretion, and vesicular transport ;}	{GO:0006888; ER to Golgi vesicle-mediated transport; biological_process GO:0008270; zinc ion binding; molecular_function GO:0006886; intracellular protein transport; biological_process GO:0030127; COPII vesicle coat; cellular_component}	{XM_015923505.1; PREDICTED: Acropora digitifera protein transport protein Sec23A-like (LOC107356876), mRNA}	{PF04810:Sec23/Sec24 zinc finger PF04815:Sec23/Sec24 helical domain PF04811:Sec23/Sec24 trunk domain}
transcript_HQ_E3_1_transcript10315/f2p0/1351	{XP_015758806.1; PREDICTED: heart- and neural crest derivatives-expressed protein 2-like [Acropora digitifera]}	{sp|P57101|HAND2_XENLA; Heart- and neural crest derivatives-expressed protein 2 OS=Xenopus laevis GN=hand2 PE=2 SV=1}	{adf:107338079; K18486 HAND2 heart-and neural crest derivatives-expressed protein 2 - -}	{Hs12545384; KOG4029 Transcription factor HAND2/Transcription factor TAL1/TAL2/LYL1 K Transcription ;}	{GO:0046983; protein dimerization activity; molecular_function}	{NA}	{PF00010:Helix-loop-helix DNA-binding domain}
transcript_HQ_E3_1_transcript10316/f3p0/1349	{NA}	{NA}	{NA}	{NA}	{NA}	{NA}	{NA}
transcript_HQ_E3_1_transcript1032/f2p0/2545	{XP_015759550.1; PREDICTED: leukocyte receptor cluster member 8 homolog [Acropora digitifera]}	{sp|Q32NW2|LENG8_XENLA; Leukocyte receptor cluster member 8 homolog OS=Xenopus laevis GN=leng8 PE=2 SV=1}	{nve:NEMVE_v1g31926; - - - - -}	{Hs22052277; KOG1861 Leucine permease transcriptional regulator K Transcription ;}	{GO:0004129; cytochrome-c oxidase activity; molecular_function GO:0005743; mitochondrial inner membrane; cellular_component}	{XM_015904064.1; PREDICTED: Acropora digitifera leukocyte receptor cluster member 8 homolog (LOC107338813), mRNA}	{PF02284:Cytochrome c oxidase subunit Va}
transcript_HQ_E3_1_transcript10322/f11p0/1348	{XP_015778053.1; PREDICTED: LOW QUALITY PROTEIN: SUMO-conjugating enzyme UBC9-like [Acropora digitifera]}	{sp|P63282|UBC9_XENLA; SUMO-conjugating enzyme UBC9 OS=Xenopus laevis GN=ube2i PE=1 SV=1}	{bter:100648108; K10577 UBE2I, UBC9 ubiquitin-conjugating enzyme E2 I - ko03013; Genetic Information Processing; Translation; RNA transport | ko04120; Genetic Information Processing; Folding, sorting and degradation; Ubiquitin mediated proteolysis | ko04064; Environmental Information Processing; Signal transduction; NF-kappa B signaling pathway | ko05206; Human Diseases; Cancers: Overview; MicroR…	{Hs4507785; KOG0424 Ubiquitin-protein ligase O Posttranslational modification, protein turnover, chaperones ;}	{NA}	{XM_015922567.1; PREDICTED: Acropora digitifera SUMO-conjugating enzyme UBC9-like (LOC107355951), mRNA}	{NA}
transcript_HQ_E3_1_transcript10328/f3p0/1356	{XP_001627303.1; predicted protein [Nematostella vectensis]}	{sp|Q08623|HDHD1_HUMAN; Pseudouridine-5'-phosphatase OS=Homo sapiens GN=PUDP PE=1 SV=3}	{nve:NEMVE_v1g191239; K17623 HDHD1 pseudouridine 5'-phosphatase 3.1.3.96 -}	{Hs18595481; KOG2914 Predicted haloacid-halidohydrolase and related hydrolases R General function prediction only ;}	{NA}	{NA}	{NA}
transcript_HQ_E3_1_transcript1033/f7p0/2528	{XP_001636744.1; predicted protein [Nematostella vectensis]}	{sp|Q6NYU7|UPP_DANRE; Uracil phosphoribosyltransferase homolog OS=Danio rerio GN=uprt PE=2 SV=1}	{ola:100049411; K00761 upp, UPRT uracil phosphoribosyltransferase 2.4.2.9 ko00240; Metabolism; Nucleotide metabolism; Pyrimidine metabolism}	{Hs21450816; KOG1017 Predicted uracil phosphoribosyltransferase R General function prediction only ;}	{GO:0009116; nucleoside metabolic process; biological_process}	{NA}	{PF00156:Phosphoribosyl transferase domain}
transcript_HQ_E3_1_transcript10331/f2p0/1361	{XP_015747733.1; PREDICTED: toll-interacting protein B-like isoform X2 [Acropora digitifera]}	{NA}	{NA}	{NA}	{GO:0005515; protein binding; molecular_function}	{NA}	{PF02845:CUE domain}
transcript_HQ_E3_1_transcript10332/f3p0/1357	{XP_015771598.1; PREDICTED: probable 28S rRNA (cytosine-C(5))-methyltransferase [Acropora digitifera]}	{sp|Q8K4F6|NSUN5_MOUSE; Probable 28S rRNA (cytosine-C(5))-methyltransferase OS=Mus musculus GN=Nsun5 PE=2 SV=2}	{nve:NEMVE_v1g240471; K15264 NSUN5, WBSCR20 putative methyltransferase 2.1.1.311 -}	{Hs8922322; KOG2360 Proliferation-associated nucleolar protein (NOL1) D Cell cycle control, cell division, chromosome partitioning ;}	{GO:0008168; methyltransferase activity; molecular_function GO:0003723; RNA binding; molecular_function GO:0016429; tRNA (adenine-N1-)-methyltransferase activity; molecular_function GO:0032259; methylation; biological_process GO:0031515; tRNA (m1A) methyltransferase complex; cellular_component GO:0006364; rRNA processing; biological_process GO:0008033; tRNA processing; biological_process GO:00304…	{NA}	{PF08704:tRNA methyltransferase complex GCD14 subunit PF01269:Fibrillarin PF01189:16S rRNA methyltransferase RsmB/F PF01728:FtsJ-like methyltransferase}
transcript_HQ_E3_1_transcript1034/f12p0/2508	{XP_015773658.1; PREDICTED: aspartate--tRNA ligase, cytoplasmic-like [Acropora digitifera]}	{sp|P15178|SYDC_RAT; Aspartate--tRNA ligase, cytoplasmic OS=Rattus norvegicus GN=Dars PE=2 SV=1}	{nve:NEMVE_v1g205625; K01876 DARS, aspS aspartyl-tRNA synthetase 6.1.1.12 ko00970; Genetic Information Processing; Translation; Aminoacyl-tRNA biosynthesis}	{Hs4557513; KOG0556 Aspartyl-tRNA synthetase J Translation, ribosomal structure and biogenesis ;}	{GO:0000166; nucleotide binding; molecular_function GO:0005737; cytoplasm; cellular_component GO:0006418; tRNA aminoacylation for protein translation; biological_process GO:0005524; ATP binding; molecular_function GO:0004812; aminoacyl-tRNA ligase activity; molecular_function GO:0043039; tRNA aminoacylation; biological_process GO:0003676; nucleic acid binding; molecular_function GO:0000049; tRNA …	{XM_015918172.1; PREDICTED: Acropora digitifera aspartate--tRNA ligase, cytoplasmic-like (LOC107351866), mRNA}	{PF00152:tRNA synthetases class II (D, K and N) PF01336:OB-fold nucleic acid binding domain PF01409:tRNA synthetases class II core domain (F)}
transcript_HQ_E3_1_transcript10341/f3p0/1348	{KXJ27134.1; Target of rapamycin complex subunit lst8 [Exaiptasia pallida]}	{sp|Q6PA72|LST8_XENLA; Target of rapamycin complex subunit lst8 OS=Xenopus laevis GN=mlst8 PE=2 SV=1}	{sko:100376733; K08266 MLST8, GBL target of rapamycin complex subunit LST8 - ko04151; Environmental Information Processing; Signal transduction; PI3K-Akt signaling pathway | ko04150; Environmental Information Processing; Signal transduction; mTOR signaling pathway | ko04140; Cellular Processes; Transport and catabolism; Autophagy - animal | ko04138; Cellular Processes; Transport and catabolism; A…	{Hs21361908; KOG0315 G-protein beta subunit-like protein (contains WD40 repeats) R General function prediction only ;}	{GO:0005515; protein binding; molecular_function GO:0005634; nucleus; cellular_component GO:0006355; regulation of transcription, DNA-dependent; biological_process}	{XM_015923030.1; PREDICTED: Acropora digitifera target of rapamycin complex subunit lst8-like (LOC107356414), mRNA}	{PF07569:TUP1-like enhancer of split PF00400:WD domain, G-beta repeat}
transcript_HQ_E3_1_transcript10343/f6p0/1360	{XP_015755313.1; PREDICTED: uncharacterized protein LOC107334866 [Acropora digitifera]}	{sp|Q9H4G4|GAPR1_HUMAN; Golgi-associated plant pathogenesis-related protein 1 OS=Homo sapiens GN=GLIPR2 PE=1 SV=3}	{adf:107334866; - - - - -}	{Hs11641247; KOG3017 Defense-related protein containing SCP domain S Function unknown ;}	{NA}	{NA}	{NA}
transcript_HQ_E3_1_transcript10349/f19p0/1330	{XP_015775902.1; PREDICTED: Krueppel-like factor 7 [Acropora digitifera]}	{sp|O35738|KLF12_MOUSE; Krueppel-like factor 12 OS=Mus musculus GN=Klf12 PE=1 SV=2}	{nve:NEMVE_v1g83807; - - - - -}	{Hs21071074; KOG1721 FOG: Zn-finger R General function prediction only ;}	{GO:0046872; metal ion binding; molecular_function}	{NA}	{PF13465:Zinc-finger double domain PF13912:C2H2-type zinc finger PF00096:Zinc finger, C2H2 type}
transcript_HQ_E3_1_transcript1035/f2p0/2537	{XP_001631585.1; predicted protein [Nematostella vectensis]}	{sp|Q9VJ79|PDE11_DROME; Dual 3',5'-cyclic-AMP and -GMP phosphodiesterase 11 OS=Drosophila melanogaster GN=Pde11 PE=1 SV=4}	{phu:Phum_PHUM497020; K13298 PDE11 dual 3',5'-cyclic-AMP and -GMP phosphodiesterase 11 [EC:3.1.4.17 3.1.4.35] 3.1.4.17,3.1.4.35 ko00230; Metabolism; Nucleotide metabolism; Purine metabolism | ko05032; Human Diseases; Substance dependence; Morphine addiction}	{7298454; KOG3689 Cyclic nucleotide phosphodiesterase T Signal transduction mechanisms ;}	{GO:0005515; protein binding; molecular_function GO:0004114; 3',5'-cyclic-nucleotide phosphodiesterase activity; molecular_function GO:0007165; signal transduction; biological_process}	{XM_015912100.1; PREDICTED: Acropora digitifera dual 3',5'-cyclic-AMP and -GMP phosphodiesterase 11-like (LOC107346317), mRNA}	{PF13185:GAF domain PF13492:GAF domain PF00233:3'5'-cyclic nucleotide phosphodiesterase PF01590:GAF domain}
transcript_HQ_E3_1_transcript10352/f10p0/1344	{XP_015768961.1; PREDICTED: 28 kDa heat- and acid-stable phosphoprotein-like, partial [Acropora digitifera]}	{sp|Q3UHX2|HAP28_MOUSE; 28 kDa heat- and acid-stable phosphoprotein OS=Mus musculus GN=Pdap1 PE=1 SV=1}	{sko:100370407; - - - - -}	{Hs7657441; KOG3375 Phosphoprotein/predicted coiled-coil protein R General function prediction only ;}	{NA}	{XM_015913475.1; PREDICTED: Acropora digitifera 28 kDa heat- and acid-stable phosphoprotein-like (LOC107347523), partial mRNA}	{NA}
transcript_HQ_E3_1_transcript10354/f2p0/1360	{NA}	{NA}	{NA}	{NA}	{NA}	{AY313544.1; Montipora verrucosa V72.1 PAX-C gene, intron sequence}	{NA}
transcript_HQ_E3_1_transcript10355/f3p0/1352	{ABK41267.1; ventral nervous system defective 2 [Acropora millepora]}	{sp|P22808|VND_DROME; Homeobox protein vnd OS=Drosophila melanogaster GN=vnd PE=1 SV=3}	{nve:NEMVE_v1g127891; K08029 NKX2-2 homeobox protein Nkx-2.2 - ko04950; Human Diseases; Endocrine and metabolic diseases; Maturity onset diabetes of the young}	{7290055; KOG0842 Transcription factor tinman/NKX2-3, contains HOX domain K Transcription ;}	{GO:0003677; DNA binding; molecular_function GO:0005634; nucleus; cellular_component GO:0006355; regulation of transcription, DNA-dependent; biological_process GO:0006260; DNA replication; biological_process}	{XM_015905829.1; PREDICTED: Acropora digitifera homeobox protein Nkx-2.2a-like (LOC107340473), mRNA}	{PF09507:DNA polymerase subunit Cdc27 PF05920:Homeobox KN domain PF00046:Homeobox domain}
transcript_HQ_E3_1_transcript10356/f2p0/1346	{XP_015759734.1; PREDICTED: arginine and glutamate-rich protein 1-A-like isoform X1 [Acropora digitifera]}	{sp|Q5BJT0|ARGL1_RAT; Arginine and glutamate-rich protein 1 OS=Rattus norvegicus GN=Arglu1 PE=1 SV=1}	{adf:107339004; K13173 ARGLU1 arginine and glutamate-rich protein 1 - -}	{NA}	{NA}	{XM_015904248.1; PREDICTED: Acropora digitifera arginine and glutamate-rich protein 1-A-like (LOC107339004), transcript variant X1, mRNA}	{NA}
transcript_HQ_E3_1_transcript10357/f5p0/1346	{XP_015764951.1; PREDICTED: cathepsin L1-like isoform X3 [Acropora digitifera]}	{sp|Q26636|CATL_SARPE; Cathepsin L OS=Sarcophaga peregrina PE=1 SV=1}	{hmg:100206725; K01365 CTSL cathepsin L 3.4.22.15 ko04145; Cellular Processes; Transport and catabolism; Phagosome | ko04142; Cellular Processes; Transport and catabolism; Lysosome | ko04140; Cellular Processes; Transport and catabolism; Autophagy - animal | ko04210; Cellular Processes; Cell growth and death; Apoptosis | ko04612; Organismal Systems; Immune system; Antigen processing and presentat…	{7303249; KOG1543 Cysteine proteinase Cathepsin L O Posttranslational modification, protein turnover, chaperones ;}	{GO:0006508; proteolysis; biological_process GO:0004197; cysteine-type endopeptidase activity; molecular_function GO:0008234; cysteine-type peptidase activity; molecular_function}	{NA}	{PF03051:Peptidase C1-like family PF00112:Papain family cysteine protease}
transcript_HQ_E3_1_transcript10359/f2p0/1355	{XP_015772185.1; PREDICTED: lactation elevated protein 1-like [Acropora digitifera]}	{sp|Q3V384|LACE1_MOUSE; Lactation elevated protein 1 OS=Mus musculus GN=Lace1 PE=1 SV=1}	{cfa:481952; K18798 AFG1, LACE1 peroxisome-assembly ATPase 3.6.4.7 -}	{Hs21918872; KOG2383 Predicted ATPase R General function prediction only ;}	{GO:0005524; ATP binding; molecular_function}	{NA}	{PF03969:AFG1-like ATPase}
transcript_HQ_E3_1_transcript10360/f2p0/1352	{XP_015757484.1; PREDICTED: uncharacterized protein LOC107336917 isoform X2 [Acropora digitifera]}	{NA}	{adf:107336917; - - - - -}	{NA}	{GO:0016021; integral to membrane; cellular_component}	{NA}	{PF04103:CD20-like family}
transcript_HQ_E3_1_transcript10362/f13p0/1334	{XP_015747145.1; PREDICTED: unconventional prefoldin RPB5 interactor-like isoform X2 [Acropora digitifera]}	{sp|Q3TLD5|RMP_MOUSE; Unconventional prefoldin RPB5 interactor OS=Mus musculus GN=Uri1 PE=1 SV=2}	{adf:107326900; K17560 URI1 unconventional prefoldin RPB5 interactor 1 - -}	{Hs19924159; KOG3130 Uncharacterized conserved protein S Function unknown ;}	{NA}	{NA}	{NA}
transcript_HQ_E3_1_transcript10364/f4p0/1347	{XP_015751726.1; PREDICTED: ER membrane protein complex subunit 4-like [Acropora digitifera]}	{sp|Q3T0K8|EMC4_BOVIN; ER membrane protein complex subunit 4 OS=Bos taurus GN=EMC4 PE=2 SV=1}	{adf:107331630; - - - - -}	{Hs7705997; KOG3318 Predicted membrane protein S Function unknown ;}	{NA}	{XM_015896240.1; PREDICTED: Acropora digitifera ER membrane protein complex subunit 4-like (LOC107331630), mRNA}	{NA}
transcript_HQ_E3_1_transcript10366/f5p0/1356	{XP_015775623.1; PREDICTED: TM2 domain-containing protein CG10795-like [Acropora digitifera]}	{sp|Q9W2H1|TM2D1_DROME; TM2 domain-containing protein CG10795 OS=Drosophila melanogaster GN=CG10795 PE=2 SV=1}	{adf:107353753; - - - - -}	{7291289; KOG4272 Predicted GTP-binding protein R General function prediction only ;}	{NA}	{XM_015920137.1; PREDICTED: Acropora digitifera TM2 domain-containing protein CG10795-like (LOC107353753), mRNA}	{NA}
transcript_HQ_E3_1_transcript1037/f2p0/2557	{XP_015770934.1; PREDICTED: beta-1,3-galactosyl-O-glycosyl-glycoprotein beta-1,6-N-acetylglucosaminyltransferase 3-like isoform X2 [Acropora digitifera]}	{sp|O95395|GCNT3_HUMAN; Beta-1,3-galactosyl-O-glycosyl-glycoprotein beta-1,6-N-acetylglucosaminyltransferase 3 OS=Homo sapiens GN=GCNT3 PE=2 SV=1}	{cjc:100389568; K09662 GCNT3 N-acetylglucosaminyltransferase 3, mucin type 2.4.1.- ko00512; Metabolism; Glycan biosynthesis and metabolism; Mucin type O-glycan biosynthesis}	{Hs4758422; KOG0799 Branching enzyme G Carbohydrate transport and metabolism ;}	{GO:0008375; acetylglucosaminyltransferase activity; molecular_function GO:0016020; membrane; cellular_component}	{XM_015916945.1; PREDICTED: Acropora digitifera beta-1,3-galactosyl-O-glycosyl-glycoprotein beta-1,6-N-acetylglucosaminyltransferase 3-like (LOC107350705), transcript variant X3, mRNA}	{PF02485:Core-2/I-Branching enzyme}
transcript_HQ_E3_1_transcript10370/f2p0/1353	{XP_015763953.1; PREDICTED: survival motor neuron protein-like, partial [Acropora digitifera]}	{sp|Q4R4F8|SMN_MACFA; Survival motor neuron protein OS=Macaca fascicularis GN=SMN1 PE=2 SV=1}	{aml:100465394; K13129 SMN survival motor neuron protein - ko03013; Genetic Information Processing; Translation; RNA transport}	{Hs13259512; KOG4327 mRNA splicing protein SMN (survival motor neuron) A RNA processing and modification ;}	{GO:0005737; cytoplasm; cellular_component GO:0003723; RNA binding; molecular_function GO:0005634; nucleus; cellular_component GO:0006397; mRNA processing; biological_process}	{NA}	{PF06003:Survival motor neuron protein (SMN)}
transcript_HQ_E3_1_transcript10371/f3p0/1342	{XP_015770317.1; PREDICTED: uncharacterized protein LOC107348765 [Acropora digitifera]}	{NA}	{NA}	{NA}	{GO:0006813; potassium ion transport; biological_process GO:0042470; melanosome; cellular_component GO:0015269; calcium-activated potassium channel activity; molecular_function GO:0016020; membrane; cellular_component}	{NA}	{PF03185:Calcium-activated potassium channel, beta subunit PF14991:Protein melan-A}
transcript_HQ_E3_1_transcript10374/f2p0/1350	{XP_001635283.1; predicted protein [Nematostella vectensis]}	{sp|P17625|GYS2_RAT; Glycogen [starch] synthase, liver OS=Rattus norvegicus GN=Gys2 PE=1 SV=2}	{nve:NEMVE_v1g164483; K00693 GYS glycogen synthase 2.4.1.11 ko00500; Metabolism; Carbohydrate metabolism; Starch and sucrose metabolism | ko04151; Environmental Information Processing; Signal transduction; PI3K-Akt signaling pathway | ko04152; Environmental Information Processing; Signal transduction; AMPK signaling pathway | ko04910; Organismal Systems; Endocrine system; Insulin signaling pathwa…	{Hs11496237; KOG3742 Glycogen synthase G Carbohydrate transport and metabolism ;}	{GO:0004373; glycogen (starch) synthase activity; molecular_function GO:0005978; glycogen biosynthetic process; biological_process}	{NA}	{PF05693:Glycogen synthase}
transcript_HQ_E3_1_transcript10377/f2p0/1348	{KXJ20378.1; Ankyrin-3 [Exaiptasia pallida]}	{NA}	{bfo:BRAFLDRAFT_117088; - - - - -}	{NA}	{GO:0005515; protein binding; molecular_function}	{NA}	{PF00023:Ankyrin repeat}
transcript_HQ_E3_1_transcript10379/f2p0/1354	{XP_015771895.1; PREDICTED: protein OS-9-like [Acropora digitifera]}	{NA}	{lco:104931957; K10088 OS9 protein OS-9 - ko04141; Genetic Information Processing; Folding, sorting and degradation; Protein processing in endoplasmic reticulum}	{NA}	{NA}	{NA}	{NA}
transcript_HQ_E3_1_transcript1038/f7p0/2526	{XP_001633885.1; predicted protein [Nematostella vectensis]}	{sp|Q99JY9|ARP3_MOUSE; Actin-related protein 3 OS=Mus musculus GN=Actr3 PE=1 SV=3}	{aqu:100637821; K18584 ACTR3, ARP3 actin-related protein 3 - ko04138; Cellular Processes; Transport and catabolism; Autophagy - yeast | ko04530; Cellular Processes; Cellular community - eukaryotes; Tight junction}	{Hs5031573; KOG0678 Actin-related protein Arp2/3 complex, subunit Arp3 Z Cytoskeleton ;}	{GO:0000902; cell morphogenesis; biological_process}	{XM_015901639.1; PREDICTED: Acropora digitifera actin-related protein 3-like (LOC107336567), mRNA}	{PF06723:MreB/Mbl protein}
transcript_HQ_E3_1_transcript10380/f2p0/1349	{XP_015779642.1; PREDICTED: tetratricopeptide repeat protein 17-like [Acropora digitifera]}	{sp|B5DEL3|TTC17_RAT; Tetratricopeptide repeat protein 17 OS=Rattus norvegicus GN=Ttc17 PE=1 SV=1}	{nve:NEMVE_v1g85360; - - - - -}	{Hs21361787; KOG4507 Uncharacterized conserved protein, contains TPR repeats S Function unknown ;}	{GO:0005515; protein binding; molecular_function GO:0006605; protein targeting; biological_process GO:0006886; intracellular protein transport; biological_process GO:0005742; mitochondrial outer membrane translocase complex; cellular_component}	{XM_015924156.1; PREDICTED: Acropora digitifera tetratricopeptide repeat protein 17-like (LOC107357512), mRNA}	{PF13374:Tetratricopeptide repeat PF02064:MAS20 protein import receptor PF13414:TPR repeat PF00515:Tetratricopeptide repeat PF13181:Tetratricopeptide repeat}
transcript_HQ_E3_1_transcript10384/f5p0/1344	{KXJ13502.1; Mitochondrial import inner membrane translocase subunit Tim17-B [Exaiptasia pallida]}	{sp|Q9Z0V8|TI17A_MOUSE; Mitochondrial import inner membrane translocase subunit Tim17-A OS=Mus musculus GN=Timm17a PE=1 SV=1}	{nve:NEMVE_v1g84167; K17795 TIM17 mitochondrial import inner membrane translocase subunit TIM17 - -}	{Hs5032181; KOG1652 Mitochondrial import inner membrane translocase, subunit TIM17 U Intracellular trafficking, secretion, and vesicular transport ;}	{NA}	{XM_004392759.2; PREDICTED: Odobenus rosmarus divergens translocase of inner mitochondrial membrane 17 homolog A (yeast) (TIMM17A), mRNA}	{NA}
transcript_HQ_E3_1_transcript10386/f2p0/1348	{XP_015754226.1; PREDICTED: uncharacterized protein LOC107333876 [Acropora digitifera]}	{NA}	{adf:107333876; - - - - -}	{NA}	{NA}	{NA}	{NA}
transcript_HQ_E3_1_transcript10387/f3p0/1323	{XP_015750495.1; PREDICTED: uncharacterized protein LOC107330389 [Acropora digitifera]}	{sp|P85838|FRIH_TREBE; Ferritin, heavy subunit OS=Trematomus bernacchii PE=1 SV=1}	{nve:NEMVE_v1g123261; - - - - -}	{Hs22062367; KOG2332 Ferritin P Inorganic ion transport and metabolism ;}	{GO:0055114; oxidation-reduction process; biological_process GO:0046872; metal ion binding; molecular_function GO:0008199; ferric iron binding; molecular_function GO:0016491; oxidoreductase activity; molecular_function GO:0006879; cellular iron ion homeostasis; biological_process}	{JN631082.1; Acropora millepora clone A55 hypothetical protein C005-B5 mRNA, complete cds}	{PF02915:Rubrerythrin PF00210:Ferritin-like domain}
transcript_HQ_E3_1_transcript10389/f6p0/1372	{XP_015776944.1; PREDICTED: uncharacterized protein LOC107354960 isoform X2 [Acropora digitifera]}	{NA}	{NA}	{NA}	{NA}	{NA}	{NA}
transcript_HQ_E3_1_transcript1039/f2p0/2539	{XP_015765072.1; PREDICTED: amyloid-like protein 2, partial [Acropora digitifera]}	{sp|P51693|APLP1_HUMAN; Amyloid-like protein 1 OS=Homo sapiens GN=APLP1 PE=1 SV=3}	{nve:NEMVE_v1g181774; K04520 APP amyloid beta A4 protein - ko04726; Organismal Systems; Nervous system; Serotonergic synapse | ko05010; Human Diseases; Neurodegenerative diseases; Alzheimer's disease}	{Hs4885065; KOG3540 Beta amyloid precursor protein R General function prediction only ;}	{GO:0006406; mRNA export from nucleus; biological_process GO:0006858; extracellular transport; biological_process GO:0006368; transcription elongation from RNA polymerase II promoter; biological_process GO:0000446; nucleoplasmic THO complex; cellular_component GO:0008855; exodeoxyribonuclease VII activity; molecular_function}	{XM_015894863.1; PREDICTED: Acropora digitifera anthranilate O-methyltransferase 3-like (LOC107330226), partial mRNA}	{PF02601:Exonuclease VII, large subunit PF09432:Tho complex subunit THP2 PF04612:Type II secretion system (T2SS), protein M}
transcript_HQ_E3_1_transcript10393/f9p0/1351	{XP_015759457.1; PREDICTED: nucleolysin TIAR-like [Acropora digitifera]}	{sp|Q01085|TIAR_HUMAN; Nucleolysin TIAR OS=Homo sapiens GN=TIAL1 PE=1 SV=1}	{xma:102217604; K13201 TIA1, TIAL1 nucleolysin TIA-1/TIAR - -}	{Hs4507499; KOG0148 Apoptosis-promoting RNA-binding protein TIA-1/TIAR (RRM superfamily) AJ RNA processing and modification ; Translation, ribosomal structure and biogenesis ;}	{GO:0003676; nucleic acid binding; molecular_function}	{XM_015903971.1; PREDICTED: Acropora digitifera nucleolysin TIAR-like (LOC107338738), mRNA}	{PF16367:RNA recognition motif PF00076:RNA recognition motif. (a.k.a. RRM, RBD, or RNP domain)}
transcript_HQ_E3_1_transcript10396/f3p0/1347	{XP_001638319.1; predicted protein [Nematostella vectensis]}	{sp|Q26630|IDLC_STRPU; 33 kDa inner dynein arm light chain, axonemal OS=Strongylocentrotus purpuratus PE=1 SV=1}	{sko:100375505; K10410 DNALI dynein light intermediate chain, axonemal - ko05016; Human Diseases; Neurodegenerative diseases; Huntington's disease}	{7299529; KOG4001 Axonemal dynein light chain Z Cytoskeleton ;}	{GO:0016020; membrane; cellular_component GO:0006914; autophagy; biological_process GO:0019901; protein kinase binding; molecular_function GO:0003700; sequence-specific DNA binding transcription factor activity; molecular_function GO:0006355; regulation of transcription, DNA-dependent; biological_process GO:0043565; sequence-specific DNA binding; molecular_function GO:0048193; Golgi vesicle trans…	{XM_015914611.1; PREDICTED: Acropora digitifera 33 kDa inner dynein arm light chain, axonemal-like (LOC107348556), mRNA}	{PF04977:Septum formation initiator PF15898:cGMP-dependent protein kinase interacting domain PF09177:Syntaxin 6, N-terminal PF02183:Homeobox associated leucine zipper PF04111:Autophagy protein Apg6}
transcript_HQ_E3_1_transcript104/f2p0/3525	{B3EWZ3.1; RecName: Full=Coadhesin}	{sp|B3EWZ3|CADN_ACRMI; Coadhesin (Fragment) OS=Acropora millepora PE=1 SV=1}	{nve:NEMVE_v1g207953; - - - - -}	{Hs9994201; KOG2649 Zinc carboxypeptidase R General function prediction only ;}	{GO:0005789; endoplasmic reticulum membrane; cellular_component}	{NA}	{PF15168:Triple QxxK/R motif-containing protein family}
transcript_HQ_E3_1_transcript1040/f2p0/2535	{XP_001625228.1; predicted protein [Nematostella vectensis]}	{NA}	{hmg:100200963; - - - - -}	{NA}	{GO:0007010; cytoskeleton organization; biological_process GO:0003779; actin binding; molecular_function}	{XM_015907743.1; PREDICTED: Acropora digitifera type-2 angiotensin II receptor-like (LOC107342254), transcript variant X1, mRNA}	{PF01213:Adenylate cyclase associated (CAP) N terminal}
transcript_HQ_E3_1_transcript10403/f5p0/1346	{XP_015767266.1; PREDICTED: metalloproteinase inhibitor 3-like [Acropora digitifera]}	{sp|Q9JHB3|TIMP4_MOUSE; Metalloproteinase inhibitor 4 OS=Mus musculus GN=Timp4 PE=2 SV=1}	{bfo:BRAFLDRAFT_187194; - - - - -}	{Hs4507515; KOG4745 Metalloproteinase inhibitor TIMP and related proteins R General function prediction only ;}	{GO:0007213; muscarinic acetylcholine receptor signaling pathway; biological_process GO:0043236; laminin binding; molecular_function GO:0043113; receptor clustering; biological_process GO:0008191; metalloendopeptidase inhibitor activity; molecular_function}	{NA}	{PF03146:Agrin NtA domain PF00965:Tissue inhibitor of metalloproteinase}
transcript_HQ_E3_1_transcript10406/f11p0/1332	{XP_001632774.1; predicted protein [Nematostella vectensis]}	{sp|P50637|TSPO_MOUSE; Translocator protein OS=Mus musculus GN=Tspo PE=1 SV=1}	{nve:NEMVE_v1g167042; K05770 TSPO, BZRP benzodiazapine receptor - ko04080; Environmental Information Processing; Signaling molecules and interaction; Neuroactive ligand-receptor interaction | ko04214; Cellular Processes; Cell growth and death; Apoptosis - fly | ko05166; Human Diseases; Infectious diseases: Viral; HTLV-I infection}	{7296190; KOG3797 Peripheral-type benzodiazepine receptor and related proteins T Signal transduction mechanisms ;}	{GO:0016021; integral to membrane; cellular_component}	{AY313544.1; Montipora verrucosa V72.1 PAX-C gene, intron sequence}	{PF03073:TspO/MBR family}
transcript_HQ_E3_1_transcript10409/f93p0/1283	{KXJ15056.1; Scavenger receptor cysteine-rich type 1 protein M130 [Exaiptasia pallida]}	{sp|Q9UGM3|DMBT1_HUMAN; Deleted in malignant brain tumors 1 protein OS=Homo sapiens GN=DMBT1 PE=1 SV=2}	{nve:NEMVE_v1g208577; - - - - -}	{NA}	{GO:0016020; membrane; cellular_component GO:0005044; scavenger receptor activity; molecular_function}	{NA}	{PF00530:Scavenger receptor cysteine-rich domain PF15494:Scavenger receptor cysteine-rich domain}
transcript_HQ_E3_1_transcript10411/f3p0/1268	{XP_015754838.1; PREDICTED: transcription factor SOX-14-like [Acropora digitifera]}	{sp|Q32PP9|SOX14_DANRE; Transcription factor Sox-14 OS=Danio rerio GN=sox14 PE=2 SV=1}	{adf:107334422; K09267 SOX1S transcription factor SOX1/3/14/21 (SOX group B) - -}	{Hs4759162; KOG0527 HMG-box transcription factor K Transcription ;}	{NA}	{XM_015899352.1; PREDICTED: Acropora digitifera transcription factor SOX-14-like (LOC107334422), mRNA}	{NA}
transcript_HQ_E3_1_transcript10412/f2p0/1346	{NA}	{NA}	{NA}	{NA}	{NA}	{XM_015897720.1; PREDICTED: Acropora digitifera neuropeptide FF receptor 2-like (LOC107332959), transcript variant X1, mRNA}	{NA}
transcript_HQ_E3_1_transcript10419/f2p0/1346	{KXJ17362.1; Transmembrane protein 163 [Exaiptasia pallida]}	{sp|Q8BH75|RNF41_MOUSE; E3 ubiquitin-protein ligase NRDP1 OS=Mus musculus GN=Rnf41 PE=1 SV=1}	{adf:107336813; K11981 RNF41, NRDP1 E3 ubiquitin-protein ligase NRDP1 2.3.2.27 ko04144; Cellular Processes; Transport and catabolism; Endocytosis}	{Hs5032071; KOG0297 TNF receptor-associated factor T Signal transduction mechanisms ;}	{GO:0046872; metal ion binding; molecular_function GO:0016567; protein ubiquitination; biological_process GO:0005515; protein binding; molecular_function GO:0008270; zinc ion binding; molecular_function GO:0005634; nucleus; cellular_component GO:0006511; ubiquitin-dependent protein catabolic process; biological_process GO:0007275; multicellular organismal development; biological_process GO:000568…	{NA}	{PF12861:Anaphase-promoting complex subunit 11 RING-H2 finger PF12678:RING-H2 zinc finger domain PF00097:Zinc finger, C3HC4 type (RING finger) PF04564:U-box domain PF17123:RING-like zinc finger PF03145:Seven in absentia protein family PF14634:zinc-RING finger domain PF11789:Zinc-finger of the MIZ type in Nse subunit PF15965:TRAF-like zinc-finger PF13639:Ring finger domain}
transcript_HQ_E3_1_transcript10421/f7p0/1345	{AAF73254.1; alcohol dehydrogenase class 3 [Branchiostoma floridae]}	{sp|P79896|ADHX_SPAAU; Alcohol dehydrogenase class-3 OS=Sparus aurata PE=2 SV=1}	{lco:104917907; K00121 frmA, ADH5, adhC S-(hydroxymethyl)glutathione dehydrogenase / alcohol dehydrogenase [EC:1.1.1.284 1.1.1.1] 1.1.1.284,1.1.1.1 ko01200; Metabolism; Global and overview maps; Carbon metabolism | ko01220; Metabolism; Global and overview maps; Degradation of aromatic compounds | ko00010; Metabolism; Carbohydrate metabolism; Glycolysis / Gluconeogenesis | ko00680; Metabolism; Ene…	{Hs11496891; KOG0022 Alcohol dehydrogenase, class III Q Secondary metabolites biosynthesis, transport and catabolism ;}	{GO:0055114; oxidation-reduction process; biological_process}	{XM_015909931.1; PREDICTED: Acropora digitifera alcohol dehydrogenase class-3-like (LOC107344276), partial mRNA}	{PF00107:Zinc-binding dehydrogenase PF08240:Alcohol dehydrogenase GroES-like domain}
transcript_HQ_E3_1_transcript10423/f2p0/1347	{NA}	{NA}	{NA}	{NA}	{NA}	{NA}	{NA}
transcript_HQ_E3_1_transcript10427/f8p0/1352	{XP_001635639.1; predicted protein [Nematostella vectensis]}	{sp|Q9QXT0|CNPY2_MOUSE; Protein canopy homolog 2 OS=Mus musculus GN=Cnpy2 PE=1 SV=1}	{amj:102575069; - - - - -}	{Hs7657176; KOG3782 Predicted membrane protein, contains type II SA sequence R General function prediction only ;}	{GO:0042721; mitochondrial inner membrane protein insertion complex; cellular_component}	{NA}	{PF10171:Uncharacterised conserved protein (DUF2366)}
transcript_HQ_E3_1_transcript10428/f6p0/1342	{KXJ08712.1; Protein-L-isoaspartate(D-aspartate) O-methyltransferase [Exaiptasia pallida]}	{sp|Q92047|PIMT_DANRE; Protein-L-isoaspartate(D-aspartate) O-methyltransferase OS=Danio rerio GN=pcmt PE=2 SV=3}	{hmg:100205307; K00573 E2.1.1.77, pcm protein-L-isoaspartate(D-aspartate) O-methyltransferase 2.1.1.77 -}	{Hs4885539; KOG1661 Protein-L-isoaspartate(D-aspartate) O-methyltransferase O Posttranslational modification, protein turnover, chaperones ;}	{GO:0006364; rRNA processing; biological_process GO:0030488; tRNA methylation; biological_process GO:0008033; tRNA processing; biological_process GO:0031515; tRNA (m1A) methyltransferase complex; cellular_component GO:0003723; RNA binding; molecular_function GO:0008152; NA GO:0016429; tRNA (adenine-N1-)-methyltransferase activity; molecular_function GO:0032259; methylation; biological_process GO:…	{XM_015895288.1; PREDICTED: Acropora digitifera protein-L-isoaspartate(D-aspartate) O-methyltransferase-like (LOC107330717), partial mRNA}	{PF01728:FtsJ-like methyltransferase PF01189:16S rRNA methyltransferase RsmB/F PF01209:ubiE/COQ5 methyltransferase family PF05175:Methyltransferase small domain PF08704:tRNA methyltransferase complex GCD14 subunit PF08241:Methyltransferase domain PF01269:Fibrillarin}
transcript_HQ_E3_1_transcript1043/f3p0/2542	{XP_001629856.1; predicted protein [Nematostella vectensis]}	{sp|A0JMW6|T214A_XENLA; Transmembrane protein 214-A OS=Xenopus laevis GN=tmem214-a PE=2 SV=1}	{lcm:102357230; - - - - -}	{Hs19923810; KOG4467 Uncharacterized conserved protein S Function unknown ;}	{GO:0003677; DNA binding; molecular_function}	{NA}	{PF00440:Bacterial regulatory proteins, tetR family}
transcript_HQ_E3_1_transcript10432/f4p0/1330	{XP_015765878.1; PREDICTED: brain protein I3-like [Acropora digitifera]}	{sp|Q32L83|BRI3_BOVIN; Brain protein I3 OS=Bos taurus GN=BRI3 PE=2 SV=1}	{sko:100375457; - - - - -}	{7292364; KOG4517 Uncharacterized conserved protein S Function unknown ;}	{NA}	{NA}	{NA}
transcript_HQ_E3_1_transcript10434/f2p0/1354	{KXJ06050.1; PC4 and SFRS1-interacting protein, partial [Exaiptasia pallida]}	{NA}	{NA}	{NA}	{NA}	{NA}	{NA}
transcript_HQ_E3_1_transcript10435/f2p0/1329	{D9IQ16.1; RecName: Full=Galaxin; Flags: Precursor [Acropora millepora]}	{sp|D9IQ16|GXN_ACRMI; Galaxin OS=Acropora millepora PE=1 SV=1}	{adf:107330980; - - - - -}	{NA}	{NA}	{EU022118.1; Montipora capitata galaxin mRNA, partial cds}	{NA}
transcript_HQ_E3_1_transcript1044/f2p0/2537	{XP_015775866.1; PREDICTED: adenosine 3'-phospho 5'-phosphosulfate transporter 1-like [Acropora digitifera]}	{sp|Q91ZN5|S35B2_MOUSE; Adenosine 3'-phospho 5'-phosphosulfate transporter 1 OS=Mus musculus GN=Slc35b2 PE=1 SV=1}	{dre:402931; K15276 SLC35B2, PAPST1 solute carrier family 35 (adenosine 3'-phospho 5'-phosphosulfate transporter), member B2 - -}	{Hs20555079; KOG1581 UDP-galactose transporter related protein G Carbohydrate transport and metabolism ;}	{GO:0016020; membrane; cellular_component GO:0016021; integral to membrane; cellular_component GO:0055085; transmembrane transport; biological_process}	{NA}	{PF00892:EamA-like transporter family PF08449:UAA transporter family}
transcript_HQ_E3_1_transcript10445/f3p0/1354	{XP_015770957.1; PREDICTED: RING finger and CHY zinc finger domain-containing protein 1-like [Acropora digitifera]}	{sp|Q9CR50|ZN363_MOUSE; RING finger and CHY zinc finger domain-containing protein 1 OS=Mus musculus GN=Rchy1 PE=1 SV=1}	{nve:NEMVE_v1g237629; K10144 RCHY1, PIRH2 RING finger and CHY zinc finger domain-containing protein 1 2.3.2.27 ko04120; Genetic Information Processing; Folding, sorting and degradation; Ubiquitin mediated proteolysis | ko04115; Cellular Processes; Cell growth and death; p53 signaling pathway | ko05162; Human Diseases; Infectious diseases: Viral; Measles}	{7297117; KOG1940 Zn-finger protein R General function prediction only ;}	{GO:0046872; metal ion binding; molecular_function GO:0005515; protein binding; molecular_function GO:0008270; zinc ion binding; molecular_function}	{NA}	{PF13639:Ring finger domain PF05495:CHY zinc finger PF14634:zinc-RING finger domain PF00097:Zinc finger, C3HC4 type (RING finger)}
transcript_HQ_E3_1_transcript10447/f11p0/1341	{XP_015752138.1; PREDICTED: uncharacterized protein LOC107331927 [Acropora digitifera]}	{sp|Q08CA1|GDPP1_DANRE; GDP-D-glucose phosphorylase 1 OS=Danio rerio GN=gdpgp1 PE=2 SV=1}	{adf:107331927; K15630 VTC2 GDP-D-glucose phosphorylase 2.7.7.78 -}	{CE08069; KOG2720 Predicted hydrolase (HIT family) R General function prediction only ;}	{NA}	{NA}	{NA}
transcript_HQ_E3_1_transcript10448/f5p0/1288	{XP_015768366.1; PREDICTED: uncharacterized protein LOC107347014 [Acropora digitifera]}	{NA}	{nve:NEMVE_v1g210066; - - - - -}	{NA}	{GO:0005201; extracellular matrix structural constituent; molecular_function}	{XM_015894244.1; PREDICTED: Acropora digitifera uncharacterized LOC107329564 (LOC107329564), mRNA}	{PF01410:Fibrillar collagen C-terminal domain}
transcript_HQ_E3_1_transcript10449/f3p0/1338	{XP_015748620.1; PREDICTED: nucleotide-binding oligomerization domain-containing protein 1-like [Acropora digitifera]}	{NA}	{adf:107336335; - - - - -}	{NA}	{GO:0005515; protein binding; molecular_function}	{NA}	{PF00560:Leucine Rich Repeat PF13855:Leucine rich repeat PF13516:Leucine Rich repeat}
transcript_HQ_E3_1_transcript1045/f2p0/2527	{XP_015751670.1; PREDICTED: adenylosuccinate synthetase-like [Acropora digitifera]}	{sp|A4Z6H1|PURA2_PIG; Adenylosuccinate synthetase isozyme 2 OS=Sus scrofa GN=ADSS PE=2 SV=1}	{adf:107331573; K01939 purA, ADSS adenylosuccinate synthase 6.3.4.4 ko00230; Metabolism; Nucleotide metabolism; Purine metabolism | ko00250; Metabolism; Amino acid metabolism; Alanine, aspartate and glutamate metabolism}	{Hs20538560; KOG1355 Adenylosuccinate synthase F Nucleotide transport and metabolism ;}	{GO:0004019; adenylosuccinate synthase activity; molecular_function GO:0005525; GTP binding; molecular_function GO:0006164; purine nucleotide biosynthetic process; biological_process}	{XM_015896190.1; PREDICTED: Acropora digitifera adenylosuccinate synthetase-like (LOC107331573), transcript variant X2, mRNA}	{PF00709:Adenylosuccinate synthetase}
transcript_HQ_E3_1_transcript10454/f2p0/1335	{XP_015752527.1; PREDICTED: uncharacterized protein LOC107332315 [Acropora digitifera]}	{sp|Q86VB7|C163A_HUMAN; Scavenger receptor cysteine-rich type 1 protein M130 OS=Homo sapiens GN=CD163 PE=1 SV=2}	{adf:107332315; K13912 DMBT1 deleted in malignant brain tumors 1 protein - ko04970; Organismal Systems; Digestive system; Salivary secretion}	{NA}	{GO:0005044; scavenger receptor activity; molecular_function GO:0005509; calcium ion binding; molecular_function GO:0005515; protein binding; molecular_function GO:0016020; membrane; cellular_component}	{NA}	{PF00530:Scavenger receptor cysteine-rich domain PF07645:Calcium-binding EGF domain PF00008:EGF-like domain}
transcript_HQ_E3_1_transcript10457/f2p0/1345	{XP_015771161.1; PREDICTED: choline/ethanolaminephosphotransferase 1-like [Acropora digitifera]}	{sp|Q8BGS7|CEPT1_MOUSE; Choline/ethanolaminephosphotransferase 1 OS=Mus musculus GN=Cept1 PE=1 SV=1}	{tng:GSTEN00006390G001; K13644 CEPT1 choline/ethanolamine phosphotransferase [EC:2.7.8.1 2.7.8.2] 2.7.8.1,2.7.8.2 ko00564; Metabolism; Lipid metabolism; Glycerophospholipid metabolism | ko00565; Metabolism; Lipid metabolism; Ether lipid metabolism | ko00440; Metabolism; Metabolism of other amino acids; Phosphonate and phosphinate metabolism}	{Hs5174415; KOG2877 sn-1,2-diacylglycerol ethanolamine- and cholinephosphotranferases I Lipid transport and metabolism ;}	{GO:0016780; phosphotransferase activity, for other substituted phosphate groups; molecular_function GO:0016020; membrane; cellular_component GO:0008654; phospholipid biosynthetic process; biological_process}	{NA}	{PF01066:CDP-alcohol phosphatidyltransferase}
transcript_HQ_E3_1_transcript10459/f2p0/1383	{XP_015757290.1; PREDICTED: uncharacterized protein LOC107336741 [Acropora digitifera]}	{NA}	{adf:107336741; - - - - -}	{NA}	{GO:0055085; transmembrane transport; biological_process}	{XM_015912315.1; PREDICTED: Acropora digitifera uncharacterized LOC107346520 (LOC107346520), mRNA}	{PF06516:Purine nucleoside permease (NUP)}
transcript_HQ_E3_1_transcript10462/f2p0/1346	{NA}	{NA}	{NA}	{NA}	{NA}	{XM_015892229.1; PREDICTED: Acropora digitifera otolin-1-like (LOC107327490), transcript variant X3, mRNA}	{NA}
transcript_HQ_E3_1_transcript10466/f4p0/1348	{KXJ21657.1; hypothetical protein AC249_AIPGENE12768 [Exaiptasia pallida]}	{NA}	{adf:107332300; - - - - -}	{NA}	{GO:0008270; zinc ion binding; molecular_function GO:0004553; hydrolase activity, hydrolyzing O-glycosyl compounds; molecular_function}	{XM_015897028.1; PREDICTED: Acropora digitifera uncharacterized LOC107332300 (LOC107332300), mRNA}	{PF09261:Alpha mannosidase middle domain}
transcript_HQ_E3_1_transcript10468/f12p0/1332	{XP_015776944.1; PREDICTED: uncharacterized protein LOC107354960 isoform X2 [Acropora digitifera]}	{NA}	{NA}	{NA}	{NA}	{NA}	{NA}
transcript_HQ_E3_1_transcript10469/f25p0/1324	{NA}	{NA}	{NA}	{NA}	{NA}	{NA}	{NA}
transcript_HQ_E3_1_transcript10470/f2p0/1338	{NA}	{NA}	{NA}	{NA}	{NA}	{NA}	{NA}
transcript_HQ_E3_1_transcript10471/f2p0/1342	{KXJ17986.1; Serine/arginine-rich splicing factor 4 [Exaiptasia pallida]}	{sp|P26686|SRR55_DROME; Serine-arginine protein 55 OS=Drosophila melanogaster GN=B52 PE=1 SV=4}	{nve:NEMVE_v1g199162; - - - - -}	{7299789; KOG0106 Alternative splicing factor SRp55/B52/SRp75 (RRM superfamily) A RNA processing and modification ;}	{GO:0003723; RNA binding; molecular_function GO:0003676; nucleic acid binding; molecular_function}	{XM_015915032.1; PREDICTED: Acropora digitifera serine/arginine-rich splicing factor 6-like (LOC107348940), mRNA}	{PF08777:RNA binding motif PF00076:RNA recognition motif. (a.k.a. RRM, RBD, or RNP domain)}
transcript_HQ_E3_1_transcript10475/f2p0/1337	{NA}	{NA}	{NA}	{NA}	{NA}	{NA}	{NA}
transcript_HQ_E3_1_transcript10481/f2p0/1338	{XP_015765224.1; PREDICTED: metaxin-1-like [Acropora digitifera]}	{sp|Q13505|MTX1_HUMAN; Metaxin-1 OS=Homo sapiens GN=MTX1 PE=1 SV=2}	{ggo:101151730; K17776 MTX metaxin - -}	{Hs4505281; KOG3028 Translocase of outer mitochondrial membrane complex, subunit TOM37/Metaxin 1 U Intracellular trafficking, secretion, and vesicular transport ;}	{GO:0005741; mitochondrial outer membrane; cellular_component GO:0005515; protein binding; molecular_function GO:0006626; protein targeting to mitochondrion; biological_process}	{XM_015909738.1; PREDICTED: Acropora digitifera metaxin-1-like (LOC107344123), mRNA}	{PF10568:Outer mitochondrial membrane transport complex protein PF13417:Glutathione S-transferase, N-terminal domain}
transcript_HQ_E3_1_transcript10483/f2p0/1348	{NA}	{NA}	{NA}	{NA}	{NA}	{XM_015902962.1; PREDICTED: Acropora digitifera putative nuclease HARBI1 (LOC107337735), mRNA}	{NA}
transcript_HQ_E3_1_transcript10486/f3p0/1335	{XP_015754443.1; PREDICTED: protein clueless-like [Acropora digitifera]}	{sp|Q7PZD5|CLU_ANOGA; Clustered mitochondria protein homolog OS=Anopheles gambiae GN=AGAP011851 PE=3 SV=4}	{adf:107334070; - - - - -}	{At1g01320; KOG1839 Uncharacterized protein CLU1/cluA/TIF31 involved in mitochondrial morphology/distribution, also found associated with eIF-3 R General function prediction only ;}	{GO:0006355; regulation of transcription, DNA-dependent; biological_process GO:0005515; protein binding; molecular_function}	{NA}	{PF13374:Tetratricopeptide repeat PF09738:Double stranded RNA binding protein (DUF2051)}
transcript_HQ_E3_1_transcript10489/f2p0/1337	{XP_015761650.1; PREDICTED: folate receptor beta-like [Acropora digitifera]}	{sp|P02752|RBP_CHICK; Riboflavin-binding protein OS=Gallus gallus PE=1 SV=2}	{nve:NEMVE_v1g237742; K13649 FOLR folate receptor - ko04144; Cellular Processes; Transport and catabolism; Endocytosis | ko01523; Human Diseases; Drug resistance: Antineoplastic; Antifolate resistance}	{NA}	{NA}	{XM_015906164.1; PREDICTED: Acropora digitifera folate receptor beta-like (LOC107340794), mRNA}	{NA}
transcript_HQ_E3_1_transcript1049/f2p0/2534	{XP_015755590.1; PREDICTED: myosin-10-like isoform X1 [Acropora digitifera]}	{NA}	{adf:107335137; - - - - -}	{NA}	{GO:0000160; two-component signal transduction system (phosphorelay); biological_process GO:0007094; mitotic cell cycle spindle assembly checkpoint; biological_process GO:0006355; regulation of transcription, DNA-dependent; biological_process GO:0003700; sequence-specific DNA binding transcription factor activity; molecular_function GO:0004673; protein histidine kinase activity; molecular_functio…	{XM_015909695.1; PREDICTED: Acropora digitifera mucin-like protein (LOC107344088), mRNA}	{PF04728:Lipoprotein leucine-zipper PF00531:Death domain PF00170:bZIP transcription factor PF08074:CHDCT2 (NUC038) domain PF06005:Protein of unknown function (DUF904) PF05557:Mitotic checkpoint protein PF02895:Signal transducing histidine kinase, homodimeric domain}
transcript_HQ_E3_1_transcript10492/f2p0/1341	{XP_015775296.1; PREDICTED: uroporphyrinogen-III synthase-like [Acropora digitifera]}	{sp|P10746|HEM4_HUMAN; Uroporphyrinogen-III synthase OS=Homo sapiens GN=UROS PE=1 SV=1}	{nve:NEMVE_v1g204353; K01719 hemD, UROS uroporphyrinogen-III synthase 4.2.1.75 ko00860; Metabolism; Metabolism of cofactors and vitamins; Porphyrin and chlorophyll metabolism}	{Hs4557873; KOG4132 Uroporphyrinogen III synthase UROS/HEM4 H Coenzyme transport and metabolism ;}	{GO:0007275; multicellular organismal development; biological_process GO:0033014; tetrapyrrole biosynthetic process; biological_process GO:0042600; chorion; cellular_component GO:0004852; uroporphyrinogen-III synthase activity; molecular_function}	{NA}	{PF06756:Chorion protein S19 C-terminal PF02602:Uroporphyrinogen-III synthase HemD}
transcript_HQ_E3_1_transcript10493/f2p0/1346	{XP_015773555.1; PREDICTED: tonsoku-like protein [Acropora digitifera]}	{NA}	{NA}	{NA}	{NA}	{NA}	{NA}
transcript_HQ_E3_1_transcript10496/f2p0/1337	{XP_015752032.1; PREDICTED: vesicular inhibitory amino acid transporter-like [Acropora digitifera]}	{sp|Q9H598|VIAAT_HUMAN; Vesicular inhibitory amino acid transporter OS=Homo sapiens GN=SLC32A1 PE=2 SV=2}	{adf:107331888; K15015 SLC32A, VGAT solute carrier family 32 (vesicular inhibitory amino acid transporter) - ko04727; Organismal Systems; Nervous system; GABAergic synapse | ko04723; Organismal Systems; Nervous system; Retrograde endocannabinoid signaling | ko04721; Organismal Systems; Nervous system; Synaptic vesicle cycle | ko05032; Human Diseases; Substance dependence; Morphine addiction | ko0…	{Hs17999520; KOG4303 Vesicular inhibitory amino acid transporter ET Amino acid transport and metabolism ; Signal transduction mechanisms ;}	{NA}	{NA}	{NA}
transcript_HQ_E3_1_transcript10498/f4p0/1343	{XP_015774987.1; PREDICTED: urease accessory protein F-like isoform X1 [Acropora digitifera]}	{sp|E0ZS46|UREF_ORYSI; Urease accessory protein F OS=Oryza sativa subsp. indica GN=UREF PE=2 SV=1}	{adf:107353149; K03188 ureF urease accessory protein - -}	{NA}	{GO:0009446; putrescine biosynthetic process; biological_process GO:0016151; nickel ion binding; molecular_function GO:0004668; protein-arginine deiminase activity; molecular_function GO:0006807; nitrogen compound metabolic process; biological_process}	{NA}	{PF04371:Porphyromonas-type peptidyl-arginine deiminase PF01730:UreF}
transcript_HQ_E3_1_transcript105/f5p0/3507	{XP_015759307.1; PREDICTED: mucosa-associated lymphoid tissue lymphoma translocation protein 1-like isoform X1 [Acropora digitifera]}	{sp|Q9UDY8|MALT1_HUMAN; Mucosa-associated lymphoid tissue lymphoma translocation protein 1 OS=Homo sapiens GN=MALT1 PE=1 SV=1}	{adf:107338579; K07369 MALT1 mucosa-associated lymphoid tissue lymphoma translocation protein 1 3.4.22.- ko04064; Environmental Information Processing; Signal transduction; NF-kappa B signaling pathway | ko04660; Organismal Systems; Immune system; T cell receptor signaling pathway | ko04662; Organismal Systems; Immune system; B cell receptor signaling pathway | ko05152; Human Diseases; Infectious…	{NA}	{GO:0005515; protein binding; molecular_function GO:0007165; signal transduction; biological_process}	{XM_015903821.1; PREDICTED: Acropora digitifera mucosa-associated lymphoid tissue lymphoma translocation protein 1 homolog (LOC107338579), transcript variant X1, mRNA}	{PF13895:Immunoglobulin domain PF00531:Death domain}
transcript_HQ_E3_1_transcript1050/f3p0/2635	{XP_015748651.1; PREDICTED: hemicentin-2-like [Acropora digitifera]}	{sp|Q8NDA2|HMCN2_HUMAN; Hemicentin-2 OS=Homo sapiens GN=HMCN2 PE=2 SV=3}	{adf:107336092; - - - - -}	{Hs20536571; KOG4475 FOG: Immunoglobin and related proteins RP General function prediction only ; Inorganic ion transport and metabolism ;}	{GO:0005887; integral to plasma membrane; cellular_component GO:0043123; positive regulation of I-kappaB kinase/NF-kappaB cascade; biological_process GO:0043066; negative regulation of apoptosis; biological_process GO:0045766; positive regulation of angiogenesis; biological_process GO:0005515; protein binding; molecular_function}	{NA}	{PF15686:Lysine-rich CEACAM1 co-isolated protein family PF06305:Protein of unknown function (DUF1049) PF13895:Immunoglobulin domain}
transcript_HQ_E3_1_transcript10504/f98p0/1301	{XP_015754924.1; PREDICTED: lysosomal-associated transmembrane protein 4A-like [Acropora digitifera]}	{sp|Q60961|LAP4A_MOUSE; Lysosomal-associated transmembrane protein 4A OS=Mus musculus GN=Laptm4a PE=1 SV=1}	{adf:107334503; K12387 LAPTM lysosomal-associated transmembrane protein - ko04142; Cellular Processes; Transport and catabolism; Lysosome}	{NA}	{GO:0016021; integral to membrane; cellular_component GO:0007411; axon guidance; biological_process}	{XM_015899438.1; PREDICTED: Acropora digitifera lysosomal-associated transmembrane protein 4A-like (LOC107334503), mRNA}	{PF03821:Golgi 4-transmembrane spanning transporter PF00335:Tetraspanin family PF15957:Commissureless}
transcript_HQ_E3_1_transcript10506/f7p0/1259	{NA}	{NA}	{NA}	{NA}	{GO:0006508; proteolysis; biological_process GO:0004222; metalloendopeptidase activity; molecular_function}	{NA}	{PF01400:Astacin (Peptidase family M12A)}
transcript_HQ_E3_1_transcript10509/f3p0/1341	{KXJ12396.1; Protein LKAAEAR1 [Exaiptasia pallida]}	{sp|Q8TD35|LKAM1_HUMAN; Protein LKAAEAR1 OS=Homo sapiens GN=LKAAEAR1 PE=2 SV=3}	{crg:105330574; - - - - -}	{NA}	{NA}	{XM_015894771.1; PREDICTED: Acropora digitifera uncharacterized LOC107330123 (LOC107330123), mRNA}	{NA}
transcript_HQ_E3_1_transcript1051/f3p0/2544	{XP_001641999.1; predicted protein [Nematostella vectensis]}	{sp|Q6IP91|PP4C_XENLA; Serine/threonine-protein phosphatase 4 catalytic subunit OS=Xenopus laevis GN=ppp4c PE=2 SV=1}	{nve:NEMVE_v1g177129; K15423 PPP4C serine/threonine-protein phosphatase 4 catalytic subunit 3.1.3.16 ko04922; Organismal Systems; Endocrine system; Glucagon signaling pathway}	{Hs4506027; KOG0372 Serine/threonine specific protein phosphatase involved in glycogen accumulation, PP2A-related GT Carbohydrate transport and metabolism ; Signal transduction mechanisms ;}	{GO:0016787; hydrolase activity; molecular_function}	{XM_015913704.1; PREDICTED: Acropora digitifera serine/threonine-protein phosphatase 4 catalytic subunit-like (LOC107347747), mRNA}	{PF00149:Calcineurin-like phosphoesterase}
transcript_HQ_E3_1_transcript10514/f2p0/1336	{XP_015762992.1; PREDICTED: charged multivesicular body protein 3-like [Acropora digitifera]}	{sp|Q8CGS4|CHMP3_RAT; Charged multivesicular body protein 3 OS=Rattus norvegicus GN=Chmp3 PE=1 SV=3}	{tru:101069426; K12193 VPS24, CHMP3 charged multivesicular body protein 3 - ko04144; Cellular Processes; Transport and catabolism; Endocytosis}	{Hs7706353; KOG3229 Vacuolar sorting protein VPS24 U Intracellular trafficking, secretion, and vesicular transport ;}	{GO:0007034; vacuolar transport; biological_process GO:0006412; translation; biological_process GO:0005840; ribosome; cellular_component GO:0016272; prefoldin complex; cellular_component GO:0003735; structural constituent of ribosome; molecular_function GO:0051082; unfolded protein binding; molecular_function GO:0006457; protein folding; biological_process}	{XM_012367405.1; PREDICTED: Linepithema humile charged multivesicular body protein 3 (LOC105672461), mRNA}	{PF01920:Prefoldin subunit PF03357:Snf7 PF00237:Ribosomal protein L22p/L17e}
transcript_HQ_E3_1_transcript10515/f21p0/1321	{XP_015779309.1; PREDICTED: phosphoethanolamine N-methyltransferase 1-like [Acropora digitifera]}	{sp|Q9FR44|PEAM1_ARATH; Phosphoethanolamine N-methyltransferase 1 OS=Arabidopsis thaliana GN=NMT1 PE=1 SV=1}	{bfo:BRAFLDRAFT_131043; - - - - -}	{At3g18000; KOG1269 SAM-dependent methyltransferases IR Lipid transport and metabolism ; General function prediction only ;}	{GO:0018024; histone-lysine N-methyltransferase activity; molecular_function GO:0008152; NA GO:0006480; N-terminal protein amino acid methylation; biological_process GO:0008168; methyltransferase activity; molecular_function GO:0008171; O-methyltransferase activity; molecular_function}	{NA}	{PF05891:AdoMet dependent proline di-methyltransferase PF08241:Methyltransferase domain PF08123:Histone methylation protein DOT1 PF01209:ubiE/COQ5 methyltransferase family PF00891:O-methyltransferase}
transcript_HQ_E3_1_transcript10517/f2p0/1213	{XP_015778490.1; PREDICTED: centrosomal protein of 131 kDa-like [Acropora digitifera]}	{NA}	{nve:NEMVE_v1g245298; K16540 AZI1, CEP131 5-azacytidine-induced protein 1 - -}	{NA}	{GO:0005515; protein binding; molecular_function}	{NA}	{PF00612:IQ calmodulin-binding motif}
transcript_HQ_E3_1_transcript10518/f5p0/1343	{XP_015766672.1; PREDICTED: beta-1,3-galactosyltransferase 1-like [Acropora digitifera]}	{sp|Q6AY39|B3GL1_RAT; UDP-GalNAc:beta-1,3-N-acetylgalactosaminyltransferase 1 OS=Rattus norvegicus GN=B3galnt1 PE=2 SV=1}	{nve:NEMVE_v1g178738; - - - - -}	{7297346; KOG2287 Galactosyltransferases G Carbohydrate transport and metabolism ;}	{GO:0016020; membrane; cellular_component GO:0006486; protein glycosylation; biological_process GO:0008378; galactosyltransferase activity; molecular_function}	{NA}	{PF01762:Galactosyltransferase}
transcript_HQ_E3_1_transcript10519/f2p0/1337	{NA}	{NA}	{NA}	{NA}	{NA}	{XM_015899510.1; PREDICTED: Acropora digitifera uncharacterized LOC107334565 (LOC107334565), mRNA}	{NA}
transcript_HQ_E3_1_transcript10523/f10p0/1333	{XP_015757086.1; PREDICTED: uncharacterized protein LOC107336528 [Acropora digitifera]}	{NA}	{adf:107336528; - - - - -}	{NA}	{GO:0008289; lipid binding; molecular_function GO:0005576; NA GO:0006952; defense response; biological_process}	{NA}	{PF01852:START domain PF16048:Frog antimicrobial peptide}
transcript_HQ_E3_1_transcript10524/f3p0/1352	{XP_015764375.1; PREDICTED: uncharacterized protein LOC107343327 [Acropora digitifera]}	{NA}	{adf:107343327; - - - - -}	{NA}	{NA}	{NA}	{NA}
transcript_HQ_E3_1_transcript10528/f8p0/1333	{XP_015772462.1; PREDICTED: proteasome inhibitor PI31 subunit-like [Acropora digitifera]}	{sp|Q3SX30|PSMF1_BOVIN; Proteasome inhibitor PI31 subunit OS=Bos taurus GN=PSMF1 PE=2 SV=2}	{dre:436820; K06700 PSMF1 proteasome inhibitor subunit 1 (PI31) - ko03050; Genetic Information Processing; Folding, sorting and degradation; Proteasome}	{Hs5803123; KOG4761 Proteasome formation inhibitor PI31 O Posttranslational modification, protein turnover, chaperones ;}	{NA}	{XM_015916976.1; PREDICTED: Acropora digitifera proteasome inhibitor PI31 subunit-like (LOC107350741), mRNA}	{NA}
transcript_HQ_E3_1_transcript10529/f3p0/1353	{NA}	{NA}	{NA}	{NA}	{NA}	{NA}	{NA}
transcript_HQ_E3_1_transcript1053/f2p0/2551	{NA}	{NA}	{NA}	{NA}	{NA}	{XR_001561303.1; PREDICTED: Acropora digitifera uncharacterized LOC107330548 (LOC107330548), ncRNA}	{NA}
transcript_HQ_E3_1_transcript10532/f7p0/1334	{NA}	{NA}	{NA}	{NA}	{NA}	{NA}	{NA}
transcript_HQ_E3_1_transcript10533/f10p0/1262	{XP_015759004.1; PREDICTED: inactive pancreatic lipase-related protein 1-like isoform X1 [Acropora digitifera]}	{sp|P54316|LIPR1_RAT; Inactive pancreatic lipase-related protein 1 OS=Rattus norvegicus GN=Pnliprp1 PE=2 SV=1}	{adf:107338288; K14074 PNLIPRP1, PLRP1 pancreatic lipase-related protein 1 3.1.1.3 ko00561; Metabolism; Lipid metabolism; Glycerolipid metabolism | ko04972; Organismal Systems; Digestive system; Pancreatic secretion | ko04975; Organismal Systems; Digestive system; Fat digestion and absorption}	{NA}	{GO:0016788; hydrolase activity, acting on ester bonds; molecular_function GO:0009058; biosynthetic process; biological_process}	{XM_015903518.1; PREDICTED: Acropora digitifera inactive pancreatic lipase-related protein 1-like (LOC107338288), transcript variant X1, mRNA}	{PF00975:Thioesterase domain}
transcript_HQ_E3_1_transcript10534/f2p0/1337	{XP_015760678.1; PREDICTED: zinc finger protein AEBP2-like [Acropora digitifera]}	{sp|Q7SXV2|AEBP2_DANRE; Zinc finger protein AEBP2 OS=Danio rerio GN=aebp2 PE=2 SV=2}	{lco:104940678; K17452 AEBP2 zinc finger protein AEBP2 - -}	{Hs17456120; KOG1721 FOG: Zn-finger R General function prediction only ;}	{GO:0005576; NA}	{XM_015905192.1; PREDICTED: Acropora digitifera zinc finger protein AEBP2-like (LOC107339859), mRNA}	{PF15200:Keratinocyte differentiation-associated}
transcript_HQ_E3_1_transcript10538/f2p0/1343	{NA}	{NA}	{NA}	{NA}	{NA}	{XM_015903294.1; PREDICTED: Acropora digitifera beta-adrenergic receptor kinase 2-like (LOC107338012), mRNA}	{NA}
transcript_HQ_E3_1_transcript1054/f3p0/2527	{XP_015748733.1; PREDICTED: spectrin beta chain, non-erythrocytic 1-like [Acropora digitifera]}	{sp|Q01082|SPTB2_HUMAN; Spectrin beta chain, non-erythrocytic 1 OS=Homo sapiens GN=SPTBN1 PE=1 SV=2}	{nve:NEMVE_v1g165235; K06115 SPTB spectrin beta - -}	{Hs4507195; KOG0517 Beta-spectrin Z Cytoskeleton ;}	{GO:0005515; protein binding; molecular_function}	{XM_015921107.1; PREDICTED: Acropora digitifera spectrin beta chain, non-erythrocytic 1-like (LOC107354620), partial mRNA}	{PF00435:Spectrin repeat}
transcript_HQ_E3_1_transcript10543/f3p0/1337	{XP_015751678.1; PREDICTED: ubiquinone biosynthesis protein COQ9-B, mitochondrial-like [Acropora digitifera]}	{sp|Q5RJV0|COQ9_XENTR; Ubiquinone biosynthesis protein COQ9, mitochondrial OS=Xenopus tropicalis GN=coq9 PE=2 SV=1}	{adf:107331585; K18587 COQ9 ubiquinone biosynthesis protein COQ9 - -}	{7304168; KOG2969 Uncharacterized conserved protein S Function unknown ;}	{NA}	{NA}	{NA}
transcript_HQ_E3_1_transcript10548/f2p0/1294	{NA}	{NA}	{NA}	{NA}	{NA}	{NA}	{NA}
transcript_HQ_E3_1_transcript10551/f2p0/1345	{NA}	{NA}	{NA}	{NA}	{NA}	{NA}	{NA}
transcript_HQ_E3_1_transcript10552/f10p0/1333	{XP_015761518.1; PREDICTED: epimerase family protein SDR39U1-like [Acropora digitifera]}	{sp|Q17QH8|D39U1_BOVIN; Epimerase family protein SDR39U1 OS=Bos taurus GN=SDR39U1 PE=2 SV=1}	{sko:102807250; K07071 K07071 uncharacterized protein - -}	{Hs9910258; KOG3019 Predicted nucleoside-diphosphate sugar epimerase F Nucleotide transport and metabolism ;}	{GO:0016491; oxidoreductase activity; molecular_function GO:0055114; oxidation-reduction process; biological_process GO:0008677; 2-dehydropantoate 2-reductase activity; molecular_function GO:0050662; coenzyme binding; molecular_function GO:0003824; NA}	{XM_015911653.1; PREDICTED: Acropora digitifera epimerase family protein SDR39U1-like (LOC107345910), mRNA}	{PF01370:NAD dependent epimerase/dehydratase family PF03435:Saccharopine dehydrogenase NADP binding domain PF02558:Ketopantoate reductase PanE/ApbA PF00070:Pyridine nucleotide-disulphide oxidoreductase}
transcript_HQ_E3_1_transcript10554/f2p0/1345	{XP_015774129.1; PREDICTED: kelch domain-containing protein 8B-like isoform X1 [Acropora digitifera]}	{sp|Q9P2G9|KLHL8_HUMAN; Kelch-like protein 8 OS=Homo sapiens GN=KLHL8 PE=1 SV=4}	{oaa:100085523; K10446 KLHL8 kelch-like protein 8 - -}	{Hs22043456; KOG4441 Proteins containing BTB/POZ and Kelch domains, involved in regulatory/signal transduction processes TR Signal transduction mechanisms ; General function prediction only ;}	{GO:0005515; protein binding; molecular_function}	{XM_015918643.1; PREDICTED: Acropora digitifera kelch domain-containing protein 8B-like (LOC107352311), transcript variant X1, mRNA}	{PF01344:Kelch motif PF07646:Kelch motif}
transcript_HQ_E3_1_transcript10556/f2p0/1342	{XP_015779505.1; PREDICTED: T-complex protein 1 subunit epsilon-like [Acropora digitifera]}	{sp|Q4R6V2|TCPE_MACFA; T-complex protein 1 subunit epsilon OS=Macaca fascicularis GN=CCT5 PE=2 SV=1}	{gja:107108827; K09497 CCT5 T-complex protein 1 subunit epsilon - -}	{Hs16159222; KOG0357 Chaperonin complex component, TCP-1 epsilon subunit (CCT5) O Posttranslational modification, protein turnover, chaperones ;}	{GO:0005524; ATP binding; molecular_function}	{XM_015924019.1; PREDICTED: Acropora digitifera T-complex protein 1 subunit epsilon-like (LOC107357383), mRNA}	{PF00118:TCP-1/cpn60 chaperonin family}
transcript_HQ_E3_1_transcript1056/f2p0/2530	{XP_015754522.1; PREDICTED: uncharacterized protein LOC107334133 [Acropora digitifera]}	{NA}	{adf:107334133; - - - - -}	{NA}	{NA}	{XM_015899036.1; PREDICTED: Acropora digitifera uncharacterized LOC107334133 (LOC107334133), mRNA}	{NA}
transcript_HQ_E3_1_transcript10560/f2p0/1343	{XP_015777629.1; PREDICTED: NIPA-like protein 2 isoform X2 [Acropora digitifera]}	{sp|Q9H841|NPAL2_HUMAN; NIPA-like protein 2 OS=Homo sapiens GN=NIPAL2 PE=2 SV=1}	{nve:NEMVE_v1g34234; - - - - -}	{Hs13376097; KOG2922 Uncharacterized conserved protein S Function unknown ;}	{GO:0015693; magnesium ion transport; biological_process GO:0016021; integral to membrane; cellular_component GO:0016020; membrane; cellular_component GO:0015095; magnesium ion transmembrane transporter activity; molecular_function}	{XM_015922144.1; PREDICTED: Acropora digitifera NIPA-like protein 2 (LOC107355556), transcript variant X3, mRNA}	{PF00892:EamA-like transporter family PF05653:Magnesium transporter NIPA PF00335:Tetraspanin family}
transcript_HQ_E3_1_transcript10563/f2p0/1336	{KXJ18744.1; hypothetical protein AC249_AIPGENE13407 [Exaiptasia pallida]}	{NA}	{NA}	{NA}	{GO:0005515; protein binding; molecular_function}	{NA}	{PF08416:Phosphotyrosine-binding domain PF00640:Phosphotyrosine interaction domain (PTB/PID)}
transcript_HQ_E3_1_transcript10564/f2p0/1332	{NA}	{NA}	{NA}	{NA}	{NA}	{NA}	{NA}
transcript_HQ_E3_1_transcript10565/f3p0/1338	{NA}	{NA}	{NA}	{NA}	{NA}	{GU137040.1; Montipora capitata clone Mc0665 microsatellite sequence}	{NA}
transcript_HQ_E3_1_transcript10566/f3p0/1316	{XP_015759092.1; PREDICTED: uncharacterized protein LOC107338373 [Acropora digitifera]}	{NA}	{adf:107338373; - - - - -}	{NA}	{NA}	{NA}	{NA}
transcript_HQ_E3_1_transcript10567/f2p0/1350	{XP_015777695.1; PREDICTED: nucleotide-binding oligomerization domain-containing protein 2-like [Acropora digitifera]}	{NA}	{adf:107334675; - - - - -}	{NA}	{GO:0005515; protein binding; molecular_function GO:0016820; hydrolase activity, acting on acid anhydrides, catalyzing transmembrane movement of substances; molecular_function}	{NA}	{PF12558:ATP-binding cassette cobalt transporter PF00560:Leucine Rich Repeat PF13516:Leucine Rich repeat}
transcript_HQ_E3_1_transcript10568/f4p0/1328	{XP_015760281.1; PREDICTED: uromodulin-like isoform X1 [Acropora digitifera]}	{sp|Q29RU2|OIT3_BOVIN; Oncoprotein-induced transcript 3 protein OS=Bos taurus GN=OIT3 PE=2 SV=1}	{adf:107336941; - - - - -}	{NA}	{GO:0005887; integral to plasma membrane; cellular_component}	{NA}	{PF06305:Protein of unknown function (DUF1049)}
transcript_HQ_E3_1_transcript10572/f2p0/1337	{XP_015748228.1; PREDICTED: golgin subfamily A member 5-like [Acropora digitifera]}	{sp|Q8TBA6|GOGA5_HUMAN; Golgin subfamily A member 5 OS=Homo sapiens GN=GOLGA5 PE=1 SV=3}	{adf:107327999; - - - - -}	{Hs4826748; KOG4677 Golgi integral membrane protein UR Intracellular trafficking, secretion, and vesicular transport ; General function prediction only ;}	{GO:0006357; regulation of transcription from RNA polymerase II promoter; biological_process GO:0001104; RNA polymerase II transcription cofactor activity; molecular_function GO:0007030; Golgi organization; biological_process GO:0010508; positive regulation of autophagy; biological_process GO:0008855; exodeoxyribonuclease VII activity; molecular_function GO:0051082; unfolded protein binding; mole…	{XM_015892742.1; PREDICTED: Acropora digitifera golgin subfamily A member 5-like (LOC107327999), mRNA}	{PF05478:Prominin PF09787:Golgin subfamily A member 5 PF02601:Exonuclease VII, large subunit PF07544:RNA polymerase II transcription mediator complex subunit 9 PF01496:V-type ATPase 116kDa subunit family PF10186:Vacuolar sorting 38 and autophagy-related subunit 14 PF03938:Outer membrane protein (OmpH-like)}
transcript_HQ_E3_1_transcript10574/f3p0/1314	{XP_015774637.1; PREDICTED: serine/threonine-protein kinase Nek2-like isoform X1 [Acropora digitifera]}	{sp|P51955|NEK2_HUMAN; Serine/threonine-protein kinase Nek2 OS=Homo sapiens GN=NEK2 PE=1 SV=1}	{adf:107341992; - - - - -}	{Hs4505373; KOG1826 Ras GTPase activating protein RasGAP/neurofibromin V Defense mechanisms ;}	{GO:0004672; protein kinase activity; molecular_function GO:0005524; ATP binding; molecular_function GO:0006468; protein phosphorylation; biological_process}	{XM_014015131.1; PREDICTED: Austrofundulus limnaeus serine/threonine-protein kinase Nek6-like (LOC106522211), mRNA}	{PF07714:Protein tyrosine kinase PF00069:Protein kinase domain}
transcript_HQ_E3_1_transcript10580/f2p0/1334	{XP_015772075.1; PREDICTED: piggyBac transposable element-derived protein 4-like [Acropora digitifera]}	{sp|Q96DM1|PGBD4_HUMAN; PiggyBac transposable element-derived protein 4 OS=Homo sapiens GN=PGBD4 PE=2 SV=3}	{crg:105332749; - - - - -}	{NA}	{GO:0006313; transposition, DNA-mediated; biological_process GO:0004803; transposase activity; molecular_function GO:0009307; DNA restriction-modification system; biological_process GO:0009036; Type II site-specific deoxyribonuclease activity; molecular_function GO:0003677; DNA binding; molecular_function}	{NA}	{PF02981:Restriction endonuclease FokI, recognition domain PF01609:Transposase DDE domain}
transcript_HQ_E3_1_transcript10581/f2p0/1339	{NA}	{NA}	{NA}	{NA}	{GO:0045333; cellular respiration; biological_process GO:0005634; nucleus; cellular_component GO:0005739; mitochondrion; cellular_component}	{NA}	{PF14876:Respiratory growth transcriptional regulator}
transcript_HQ_E3_1_transcript10583/f3p0/1334	{XP_015763541.1; PREDICTED: DNA-directed RNA polymerase I subunit RPA49-like [Acropora digitifera]}	{sp|Q9GZS1|RPA49_HUMAN; DNA-directed RNA polymerase I subunit RPA49 OS=Homo sapiens GN=POLR1E PE=1 SV=2}	{spu:588897; K03005 RPA49, POLR1E DNA-directed RNA polymerase I subunit RPA49 - ko00230; Metabolism; Nucleotide metabolism; Purine metabolism | ko00240; Metabolism; Nucleotide metabolism; Pyrimidine metabolism | ko03020; Genetic Information Processing; Transcription; RNA polymerase}	{Hs11968047; KOG4183 RNA polymerase I 49 kDa subunit K Transcription ;}	{GO:0003899; DNA-directed RNA polymerase activity; molecular_function GO:0005634; nucleus; cellular_component GO:0003677; DNA binding; molecular_function GO:0006351; transcription, DNA-dependent; biological_process GO:0006367; transcription initiation from RNA polymerase II promoter; biological_process}	{XM_015908055.1; PREDICTED: Acropora digitifera DNA-directed RNA polymerase I subunit RPA49-like (LOC107342550), mRNA}	{PF06870:A49-like RNA polymerase I associated factor PF04719:hTAFII28-like protein conserved region}
transcript_HQ_E3_1_transcript1059/f2p0/2535	{XP_015764542.1; PREDICTED: protein phosphatase 1 regulatory subunit 12B-like [Acropora digitifera]}	{NA}	{nve:NEMVE_v1g241439; - - - - -}	{NA}	{GO:0000776; kinetochore; cellular_component GO:0006260; DNA replication; biological_process GO:0019901; protein kinase binding; molecular_function GO:0051382; kinetochore assembly; biological_process}	{XM_015909056.1; PREDICTED: Acropora digitifera protein phosphatase 1 regulatory subunit 12B-like (LOC107343487), mRNA}	{PF15898:cGMP-dependent protein kinase interacting domain PF06156:Protein of unknown function (DUF972) PF05837:Centromere protein H (CENP-H)}
transcript_HQ_E3_1_transcript10591/f3p0/1342	{KXJ10564.1; Aminomethyltransferase, mitochondrial [Exaiptasia pallida]}	{sp|P48728|GCST_HUMAN; Aminomethyltransferase, mitochondrial OS=Homo sapiens GN=AMT PE=1 SV=1}	{bfo:BRAFLDRAFT_247201; K00605 gcvT, AMT aminomethyltransferase 2.1.2.10 ko01200; Metabolism; Global and overview maps; Carbon metabolism | ko00630; Metabolism; Carbohydrate metabolism; Glyoxylate and dicarboxylate metabolism | ko00260; Metabolism; Amino acid metabolism; Glycine, serine and threonine metabolism | ko00670; Metabolism; Metabolism of cofactors and vitamins; One carbon pool by folate}	{Hs4502083; KOG2770 Aminomethyl transferase E Amino acid transport and metabolism ;}	{NA}	{XM_015916114.1; PREDICTED: Acropora digitifera aminomethyltransferase, mitochondrial-like (LOC107349918), mRNA}	{NA}
transcript_HQ_E3_1_transcript10592/f19p0/1295	{XP_015762421.1; PREDICTED: developmentally-regulated GTP-binding protein 1-like isoform X1 [Acropora digitifera]}	{sp|P43690|DRG1_XENLA; Developmentally-regulated GTP-binding protein 1 OS=Xenopus laevis GN=drg1 PE=2 SV=1}	{nve:NEMVE_v1g208563; - - - - -}	{Hs4758796; KOG1487 GTP-binding protein DRG1 (ODN superfamily) T Signal transduction mechanisms ;}	{GO:0005525; GTP binding; molecular_function}	{XM_015906935.1; PREDICTED: Acropora digitifera developmentally-regulated GTP-binding protein 1-like (LOC107341510), transcript variant X1, mRNA}	{PF01926:50S ribosome-binding GTPase PF02421:Ferrous iron transport protein B}
transcript_HQ_E3_1_transcript10595/f5p0/1357	{XP_015777635.1; PREDICTED: LOW QUALITY PROTEIN: putative glutamate synthase [NADPH] [Acropora digitifera]}	{sp|Q9LV03|GLUT1_ARATH; Glutamate synthase 1 [NADH], chloroplastic OS=Arabidopsis thaliana GN=GLT1 PE=1 SV=2}	{phu:Phum_PHUM392470; K00264 GLT1 glutamate synthase (NADPH/NADH) [EC:1.4.1.13 1.4.1.14] 1.4.1.13,1.4.1.14 ko01230; Metabolism; Global and overview maps; Biosynthesis of amino acids | ko00910; Metabolism; Energy metabolism; Nitrogen metabolism | ko00250; Metabolism; Amino acid metabolism; Alanine, aspartate and glutamate metabolism}	{7294054; KOG0399 Glutamate synthase E Amino acid transport and metabolism ;}	{GO:0016491; oxidoreductase activity; molecular_function GO:0055114; oxidation-reduction process; biological_process}	{NA}	{PF07992:Pyridine nucleotide-disulphide oxidoreductase}
transcript_HQ_E3_1_transcript10596/f2p0/1341	{XP_015763990.1; PREDICTED: EH domain-binding protein 1-like protein 1 isoform X1 [Acropora digitifera]}	{NA}	{adf:107342976; - - - - -}	{NA}	{GO:0005543; phospholipid binding; molecular_function GO:0005515; protein binding; molecular_function GO:0032065; cortical protein anchoring; biological_process GO:0019028; viral capsid; cellular_component GO:0005938; cell cortex; cellular_component}	{XM_015912804.1; PREDICTED: Acropora digitifera uncharacterized LOC107346938 (LOC107346938), mRNA}	{PF12814:Meiotic cell cortex C-terminal pleckstrin homology PF00434:Glycoprotein VP7}
transcript_HQ_E3_1_transcript10597/f2p0/1332	{XP_001635383.1; predicted protein [Nematostella vectensis]}	{NA}	{nve:NEMVE_v1g241678; - - - - -}	{NA}	{NA}	{NA}	{NA}
transcript_HQ_E3_1_transcript10598/f7p0/1326	{XP_015759868.1; PREDICTED: myeloid leukemia factor 1-like [Acropora digitifera]}	{sp|Q9QWV4|MLF1_MOUSE; Myeloid leukemia factor 1 OS=Mus musculus GN=Mlf1 PE=1 SV=1}	{crg:105330519; - - - - -}	{Hs11967975; KOG4049 Proliferation-related protein MLF S Function unknown ;}	{NA}	{XM_015904382.1; PREDICTED: Acropora digitifera myeloid leukemia factor 1-like (LOC107339139), mRNA}	{NA}
transcript_HQ_E3_1_transcript1060/f3p0/2527	{KXJ28732.1; 2,3-bisphosphoglycerate-independent phosphoglycerate mutase [Exaiptasia pallida]}	{sp|I6LDA6|GPMI_ONCVO; 2,3-bisphosphoglycerate-independent phosphoglycerate mutase OS=Onchocerca volvulus GN=ipgm-1 PE=1 SV=1}	{nve:NEMVE_v1g183697; K15633 gpmI 2,3-bisphosphoglycerate-independent phosphoglycerate mutase 5.4.2.12 ko01200; Metabolism; Global and overview maps; Carbon metabolism | ko01230; Metabolism; Global and overview maps; Biosynthesis of amino acids | ko00010; Metabolism; Carbohydrate metabolism; Glycolysis / Gluconeogenesis | ko00680; Metabolism; Energy metabolism; Methane metabolism | ko00260; Metab…	{CE11302; KOG4513 Phosphoglycerate mutase G Carbohydrate transport and metabolism ;}	{GO:0006007; glucose catabolic process; biological_process GO:0016791; phosphatase activity; molecular_function GO:0005737; cytoplasm; cellular_component GO:0030145; manganese ion binding; molecular_function GO:0004619; phosphoglycerate mutase activity; molecular_function GO:0003824; NA GO:0008152; NA GO:0046872; metal ion binding; molecular_function}	{XM_015921291.1; PREDICTED: Acropora digitifera 2,3-bisphosphoglycerate-independent phosphoglycerate mutase-like (LOC107354794), mRNA}	{PF00245:Alkaline phosphatase PF01663:Type I phosphodiesterase / nucleotide pyrophosphatase PF01676:Metalloenzyme superfamily PF06415:BPG-independent PGAM N-terminus (iPGM_N)}
transcript_HQ_E3_1_transcript10600/f2p0/1332	{XP_001638230.1; predicted protein [Nematostella vectensis]}	{sp|Q91V37|VATO_MOUSE; V-type proton ATPase 21 kDa proteolipid subunit OS=Mus musculus GN=Atp6v0b PE=1 SV=1}	{hmg:100209012; K03661 ATPeV0B, ATP6F V-type H+-transporting ATPase 21kDa proteolipid subunit - ko00190; Metabolism; Energy metabolism; Oxidative phosphorylation | ko04145; Cellular Processes; Transport and catabolism; Phagosome | ko04142; Cellular Processes; Transport and catabolism; Lysosome | ko04721; Organismal Systems; Nervous system; Synaptic vesicle cycle | ko05323; Human Diseases; Immune …	{Hs4757816; KOG0233 Vacuolar H+-ATPase V0 sector, subunit c'' C Energy production and conversion ;}	{GO:0033177; proton-transporting two-sector ATPase complex, proton-transporting domain; cellular_component GO:0015991; ATP hydrolysis coupled proton transport; biological_process GO:0015078; hydrogen ion transmembrane transporter activity; molecular_function}	{NA}	{PF00137:ATP synthase subunit C}
transcript_HQ_E3_1_transcript10604/f14p0/1312	{XP_015752309.1; PREDICTED: 26S protease regulatory subunit 6B [Acropora digitifera]}	{sp|P43686|PRS6B_HUMAN; 26S protease regulatory subunit 6B OS=Homo sapiens GN=PSMC4 PE=1 SV=2}	{adf:107332090; K03063 PSMC4, RPT3 26S proteasome regulatory subunit T3 - ko03050; Genetic Information Processing; Folding, sorting and degradation; Proteasome | ko05169; Human Diseases; Infectious diseases: Viral; Epstein-Barr virus infection}	{Hs5729991; KOG0727 26S proteasome regulatory complex, ATPase RPT3 O Posttranslational modification, protein turnover, chaperones ;}	{GO:0006281; DNA repair; biological_process GO:0016301; kinase activity; molecular_function GO:0019079; viral genome replication; biological_process GO:0002949; NA GO:0003678; DNA helicase activity; molecular_function GO:0009378; four-way junction helicase activity; molecular_function GO:0006355; regulation of transcription, DNA-dependent; biological_process GO:0003724; RNA helicase activity; mol…	{XM_015896823.1; PREDICTED: Acropora digitifera 26S protease regulatory subunit 6B (LOC107332090), mRNA}	{PF06068:TIP49 C-terminus PF07726:ATPase family associated with various cellular activities (AAA) PF01637:ATPase domain predominantly from Archaea PF01057:Parvovirus non-structural protein NS1 PF02367:Threonylcarbamoyl adenosine biosynthesis protein TsaE PF00005:ABC transporter PF00004:ATPase family associated with various cellular activities (AAA) PF00158:Sigma-54 interaction domain PF05496:Holl…
transcript_HQ_E3_1_transcript10606/f4p0/1361	{XP_001622874.1; predicted protein [Nematostella vectensis]}	{sp|Q25481|ES16_MANSE; Ecdysteroid-regulated 16 kDa protein OS=Manduca sexta GN=ESR16 PE=2 SV=1}	{soc:105197296; K13443 NPC2 Niemann-Pick C2 protein - ko04142; Cellular Processes; Transport and catabolism; Lysosome}	{Hs5453678; KOG4063 Major epididymal secretory protein HE1 S Function unknown ;}	{NA}	{NA}	{NA}
transcript_HQ_E3_1_transcript10608/f2p0/1326	{XP_015767384.1; PREDICTED: uncharacterized protein LOC107346129 isoform X1 [Acropora digitifera]}	{NA}	{adf:107337109; - - - - -}	{NA}	{GO:0042981; regulation of apoptosis; biological_process GO:0009235; cobalamin metabolic process; biological_process GO:0005515; protein binding; molecular_function}	{XM_015902231.1; PREDICTED: Acropora digitifera uncharacterized LOC107337109 (LOC107337109), mRNA}	{PF10229:Uncharacterized conserved protein (DUF2246) PF01335:Death effector domain}
transcript_HQ_E3_1_transcript1061/f2p0/2530	{ANZ54961.1; piwi 2 [Euphyllia ancora]}	{sp|Q96J94|PIWL1_HUMAN; Piwi-like protein 1 OS=Homo sapiens GN=PIWIL1 PE=1 SV=1}	{obi:106871663; K02156 AUB, PIWI aubergine - ko04320; Organismal Systems; Development; Dorso-ventral axis formation}	{Hs15303657; KOG1042 Germ-line stem cell division protein Hiwi/Piwi; negative developmental regulator D Cell cycle control, cell division, chromosome partitioning ;}	{GO:0005515; protein binding; molecular_function GO:0003676; nucleic acid binding; molecular_function}	{XM_015908676.1; PREDICTED: Acropora digitifera piwi-like protein 1 (LOC107343125), mRNA}	{PF02170:PAZ domain PF02171:Piwi domain}
transcript_HQ_E3_1_transcript10613/f3p0/1333	{XP_015765982.1; PREDICTED: alpha-ketoglutarate-dependent dioxygenase alkB homolog 6-like [Acropora digitifera]}	{sp|Q5PQ59|ALKB6_XENLA; Alpha-ketoglutarate-dependent dioxygenase alkB homolog 6 OS=Xenopus laevis GN=alkbh6 PE=2 SV=1}	{tad:TRIADDRAFT_57191; K10768 ALKBH6 alkylated DNA repair protein alkB homolog 6 1.14.11.- -}	{7297712; KOG3200 Uncharacterized conserved protein S Function unknown ;}	{GO:0016491; oxidoreductase activity; molecular_function GO:0055114; oxidation-reduction process; biological_process}	{NA}	{PF03171:2OG-Fe(II) oxygenase superfamily}
transcript_HQ_E3_1_transcript10617/f23p0/1277	{XP_015761497.1; PREDICTED: uncharacterized protein LOC107340645 [Acropora digitifera]}	{NA}	{nve:NEMVE_v1g246648; - - - - -}	{NA}	{NA}	{NA}	{NA}
transcript_HQ_E3_1_transcript1062/f2p0/2450	{XP_015763266.1; PREDICTED: uncharacterized protein LOC107342304 [Acropora digitifera]}	{NA}	{NA}	{NA}	{NA}	{NA}	{NA}
transcript_HQ_E3_1_transcript10620/f10p0/1359	{XP_015772441.1; PREDICTED: rhamnosyl O-methyltransferase-like [Acropora digitifera]}	{sp|Q7TXJ7|RNMT_MYCBO; Rhamnosyl O-methyltransferase OS=Mycobacterium bovis (strain ATCC BAA-935 / AF2122/97) GN=Mb2983c PE=3 SV=1}	{adf:107335700; - - - - -}	{NA}	{GO:0008168; methyltransferase activity; molecular_function GO:0008610; lipid biosynthetic process; biological_process}	{NA}	{PF04989:Cephalosporin hydroxylase}
transcript_HQ_E3_1_transcript10629/f4p0/1339	{KXJ20124.1; Dynactin subunit 1 [Exaiptasia pallida]}	{sp|Q6PCJ1|DCTN1_XENLA; Dynactin subunit 1 OS=Xenopus laevis GN=dctn1 PE=2 SV=1}	{nve:NEMVE_v1g81224; K04648 DCTN1 dynactin 1 - ko04962; Organismal Systems; Excretory system; Vasopressin-regulated water reabsorption | ko05016; Human Diseases; Neurodegenerative diseases; Huntington's disease}	{Hs13259508; KOG0971 Microtubule-associated protein dynactin DCTN1/Glued DZ Cell cycle control, cell division, chromosome partitioning ; Cytoskeleton ;}	{GO:0008855; exodeoxyribonuclease VII activity; molecular_function GO:0042025; host cell nucleus; cellular_component GO:0005524; ATP binding; molecular_function GO:0017038; protein import; biological_process GO:0016020; membrane; cellular_component GO:0019072; viral genome packaging; biological_process}	{NA}	{PF01499:Herpesvirus UL25 family PF07517:SecA DEAD-like domain PF02601:Exonuclease VII, large subunit}
transcript_HQ_E3_1_transcript1063/f2p0/2521	{XP_001637733.1; predicted protein [Nematostella vectensis]}	{sp|P63081|VATL_RAT; V-type proton ATPase 16 kDa proteolipid subunit OS=Rattus norvegicus GN=Atp6v0c PE=2 SV=1}	{phi:102112240; K02155 ATPeV0C, ATP6L V-type H+-transporting ATPase 16kDa proteolipid subunit - ko00190; Metabolism; Energy metabolism; Oxidative phosphorylation | ko04145; Cellular Processes; Transport and catabolism; Phagosome | ko04142; Cellular Processes; Transport and catabolism; Lysosome | ko04966; Organismal Systems; Excretory system; Collecting duct acid secretion | ko04721; Organismal Sy…	{Hs20562249; KOG0232 Vacuolar H+-ATPase V0 sector, subunits c/c' C Energy production and conversion ;}	{GO:0015078; hydrogen ion transmembrane transporter activity; molecular_function GO:0015991; ATP hydrolysis coupled proton transport; biological_process GO:0033177; proton-transporting two-sector ATPase complex, proton-transporting domain; cellular_component}	{XM_015910703.1; PREDICTED: Acropora digitifera V-type proton ATPase 16 kDa proteolipid subunit (LOC107345015), mRNA}	{PF00137:ATP synthase subunit C}
transcript_HQ_E3_1_transcript10630/f4p0/1327	{CEM02643.1; unnamed protein product [Vitrella brassicaformis CCMP3155]}	{sp|Q9AR27|HD6_ORYSI; Casein kinase II subunit alpha-2 OS=Oryza sativa subsp. indica GN=HD6 PE=2 SV=1}	{fve:101307535; K03097 CSNK2A casein kinase II subunit alpha 2.7.11.1 ko03008; Genetic Information Processing; Translation; Ribosome biogenesis in eukaryotes | ko04310; Environmental Information Processing; Signal transduction; Wnt signaling pathway | ko04064; Environmental Information Processing; Signal transduction; NF-kappa B signaling pathway | ko04139; Cellular Processes; Transport and catab…	{At2g23070; KOG0668 Casein kinase II, alpha subunit TDK Signal transduction mechanisms ; Cell cycle control, cell division, chromosome partitioning ; Transcription ;}	{GO:0006468; protein phosphorylation; biological_process GO:0016020; membrane; cellular_component GO:0004672; protein kinase activity; molecular_function GO:0005524; ATP binding; molecular_function GO:0016773; phosphotransferase activity, alcohol group as acceptor; molecular_function}	{XM_012356156.1; Saprolegnia parasitica CBS 223.65 CMGC/CK2 protein kinase mRNA}	{PF06293:Lipopolysaccharide kinase (Kdo/WaaP) family PF07714:Protein tyrosine kinase PF00069:Protein kinase domain}
transcript_HQ_E3_1_transcript10632/f2p0/1330	{XP_015773561.1; PREDICTED: ras-related protein Rab-38-like [Acropora digitifera]}	{sp|Q9CZE3|RAB32_MOUSE; Ras-related protein Rab-32 OS=Mus musculus GN=Rab32 PE=1 SV=3}	{nve:NEMVE_v1g64028; - - - - -}	{Hs11641237; KOG4423 GTP-binding protein-like, RAS superfamily T Signal transduction mechanisms ;}	{GO:0005525; GTP binding; molecular_function GO:0007264; small GTPase mediated signal transduction; biological_process}	{NA}	{PF00071:Ras family PF08477:Ras of Complex, Roc, domain of DAPkinase}
transcript_HQ_E3_1_transcript10634/f2p0/1361	{XP_019645499.1; PREDICTED: cysteine-rich protein 2-binding protein-like [Branchiostoma belcheri]}	{sp|Q9H8E8|CSR2B_HUMAN; Cysteine-rich protein 2-binding protein OS=Homo sapiens GN=KAT14 PE=1 SV=3}	{spu:582346; - - - - -}	{Hs14786624; KOG3138 Predicted N-acetyltransferase R General function prediction only ;}	{GO:0008080; N-acetyltransferase activity; molecular_function GO:0016747; transferase activity, transferring acyl groups other than amino-acyl groups; molecular_function}	{XM_005426204.2; PREDICTED: Geospiza fortis CSRP2 binding protein (CSRP2BP), mRNA}	{PF13508:Acetyltransferase (GNAT) domain PF00583:Acetyltransferase (GNAT) family PF13673:Acetyltransferase (GNAT) domain PF08445:FR47-like protein}
transcript_HQ_E3_1_transcript10637/f13p0/1324	{XP_015769958.1; PREDICTED: cathepsin Z-like [Acropora digitifera]}	{sp|P05689|CATZ_BOVIN; Cathepsin Z OS=Bos taurus GN=CTSZ PE=2 SV=2}	{mze:101472655; K08568 CTSZ cathepsin X 3.4.18.1 ko04142; Cellular Processes; Transport and catabolism; Lysosome | ko04210; Cellular Processes; Cell growth and death; Apoptosis}	{Hs4503159; KOG1543 Cysteine proteinase Cathepsin L O Posttranslational modification, protein turnover, chaperones ;}	{GO:0008234; cysteine-type peptidase activity; molecular_function GO:0006508; proteolysis; biological_process}	{XM_015914474.1; PREDICTED: Acropora digitifera cathepsin Z-like (LOC107348434), transcript variant X2, mRNA}	{PF00112:Papain family cysteine protease}
transcript_HQ_E3_1_transcript10638/f2p0/1332	{AAM02971.2; BiP, partial [Crypthecodinium cohnii]}	{sp|P19208|HSP7C_CAEBR; Heat shock 70 kDa protein C OS=Caenorhabditis briggsae GN=hsp-3 PE=3 SV=2}	{smin:v1.2.006004.t1; K09490 HSPA5, BIP heat shock 70kDa protein 5 - ko03060; Genetic Information Processing; Folding, sorting and degradation; Protein export | ko04141; Genetic Information Processing; Folding, sorting and degradation; Protein processing in endoplasmic reticulum | ko04918; Organismal Systems; Endocrine system; Thyroid hormone synthesis | ko05020; Human Diseases; Neurodegenerative…	{At5g28540; KOG0100 Molecular chaperones GRP78/BiP/KAR2, HSP70 superfamily O Posttranslational modification, protein turnover, chaperones ;}	{GO:0005975; carbohydrate metabolic process; biological_process GO:0005515; protein binding; molecular_function GO:0016773; phosphotransferase activity, alcohol group as acceptor; molecular_function}	{XM_003230460.3; PREDICTED: Anolis carolinensis heat shock protein family A (Hsp70) member 5 (hspa5), mRNA}	{PF00435:Spectrin repeat PF02782:FGGY family of carbohydrate kinases, C-terminal domain}
transcript_HQ_E3_1_transcript10639/f2p0/1329	{XP_001622626.1; predicted protein [Nematostella vectensis]}	{sp|Q6DI51|NDK6_DANRE; Nucleoside diphosphate kinase 6 OS=Danio rerio GN=nme6 PE=2 SV=1}	{adf:107335695; K00940 ndk, NME nucleoside-diphosphate kinase 2.7.4.6 ko00230; Metabolism; Nucleotide metabolism; Purine metabolism | ko00240; Metabolism; Nucleotide metabolism; Pyrimidine metabolism | ko04016; Environmental Information Processing; Signal transduction; MAPK signaling pathway - plant}	{Hs5031951; KOG0888 Nucleoside diphosphate kinase F Nucleotide transport and metabolism ;}	{GO:0006228; UTP biosynthetic process; biological_process GO:0033557; Slx1-Slx4 complex; cellular_component GO:0005634; nucleus; cellular_component GO:0006260; DNA replication; biological_process GO:0006183; GTP biosynthetic process; biological_process GO:0006281; DNA repair; biological_process GO:0006165; nucleoside diphosphate phosphorylation; biological_process GO:0006241; CTP biosynthetic pro…	{NA}	{PF09494:Slx4 endonuclease PF00334:Nucleoside diphosphate kinase}
transcript_HQ_E3_1_transcript1064/f2p0/2524	{XP_015778508.1; PREDICTED: BAH and coiled-coil domain-containing protein 1-like [Acropora digitifera]}	{sp|Q80WC3|TNC18_MOUSE; Trinucleotide repeat-containing gene 18 protein OS=Mus musculus GN=Tnrc18 PE=1 SV=2}	{bfo:BRAFLDRAFT_118959; - - - - -}	{NA}	{NA}	{XM_015923022.1; PREDICTED: Acropora digitifera BAH and coiled-coil domain-containing protein 1-like (LOC107356406), mRNA}	{NA}
transcript_HQ_E3_1_transcript10640/f2p0/1328	{XP_001634589.1; predicted protein [Nematostella vectensis]}	{sp|Q6P5L8|HSDL2_DANRE; Hydroxysteroid dehydrogenase-like protein 2 OS=Danio rerio GN=hsdl2 PE=2 SV=1}	{spu:582286; - - - - -}	{7301617_1; KOG0725 Reductases with broad range of substrate specificities R General function prediction only ;}	{GO:0005515; protein binding; molecular_function}	{NA}	{PF02020:eIF4-gamma/eIF5/eIF2-epsilon}
transcript_HQ_E3_1_transcript10647/f4p0/1311	{XP_015747916.1; PREDICTED: cell growth-regulating nucleolar protein-like [Acropora digitifera]}	{sp|Q08288|LYAR_MOUSE; Cell growth-regulating nucleolar protein OS=Mus musculus GN=Lyar PE=1 SV=2}	{adf:107327687; K15263 LYER cell growth-regulating nucleolar protein - -}	{Hs8923398; KOG2186 Cell growth-regulating nucleolar protein D Cell cycle control, cell division, chromosome partitioning ;}	{GO:0016151; nickel ion binding; molecular_function GO:0008270; zinc ion binding; molecular_function GO:0006464; protein modification process; biological_process}	{NA}	{PF01155:Hydrogenase/urease nickel incorporation, metallochaperone, hypA PF02176:TRAF-type zinc finger}
transcript_HQ_E3_1_transcript10648/f2p0/1338	{XP_015764541.1; PREDICTED: protein phosphatase 1 regulatory subunit 12A-like [Acropora digitifera]}	{NA}	{NA}	{NA}	{NA}	{XM_007497875.2; PREDICTED: Monodelphis domestica retinoic acid induced 1 (RAI1), mRNA}	{NA}
transcript_HQ_E3_1_transcript1065/f2p0/2536	{XP_015757016.1; PREDICTED: protein CDV3 homolog A-like [Acropora digitifera]}	{sp|A4PB26|CDV3B_XENLA; Protein CDV3 homolog B OS=Xenopus laevis GN=cdv3-b PE=2 SV=1}	{adf:107336452; - - - - -}	{NA}	{GO:0003735; structural constituent of ribosome; molecular_function GO:0005622; intracellular; cellular_component GO:0006412; translation; biological_process GO:0005840; ribosome; cellular_component}	{XM_015901530.1; PREDICTED: Acropora digitifera protein CDV3 homolog A-like (LOC107336452), mRNA}	{PF01016:Ribosomal L27 protein}
transcript_HQ_E3_1_transcript10652/f4p0/1330	{NA}	{NA}	{NA}	{NA}	{NA}	{NA}	{NA}
transcript_HQ_E3_1_transcript10654/f55p0/1194	{XP_015755387.1; PREDICTED: LIM domain transcription factor LMO4.2-like isoform X4 [Acropora digitifera]}	{sp|Q6DJ06|LMO42_XENTR; LIM domain transcription factor LMO4.2 OS=Xenopus tropicalis GN=lmo4.2 PE=2 SV=1}	{adf:107334911; - - - - -}	{Hs5803072; KOG0490 Transcription factor, contains HOX domain R General function prediction only ;}	{GO:0008270; zinc ion binding; molecular_function GO:0005515; protein binding; molecular_function}	{XM_015899901.1; PREDICTED: Acropora digitifera LIM domain transcription factor LMO4.2-like (LOC107334911), transcript variant X4, mRNA}	{PF00412:LIM domain PF00020:TNFR/NGFR cysteine-rich region}
transcript_HQ_E3_1_transcript10655/f2p0/1345	{NA}	{NA}	{NA}	{NA}	{NA}	{XM_015919413.1; PREDICTED: Acropora digitifera uncharacterized LOC107353100 (LOC107353100), transcript variant X2, mRNA}	{NA}
transcript_HQ_E3_1_transcript10657/f2p0/1334	{XP_001625693.1; predicted protein [Nematostella vectensis]}	{sp|Q9CWX9|DDX47_MOUSE; Probable ATP-dependent RNA helicase DDX47 OS=Mus musculus GN=Ddx47 PE=2 SV=2}	{sko:100378521; K14777 DDX47, RRP3 ATP-dependent RNA helicase DDX47/RRP3 3.6.4.13 -}	{Hs20149629; KOG0330 ATP-dependent RNA helicase A RNA processing and modification ;}	{GO:0005524; ATP binding; molecular_function GO:0016787; hydrolase activity; molecular_function GO:0003676; nucleic acid binding; molecular_function GO:0003677; DNA binding; molecular_function}	{XM_013530498.1; PREDICTED: Lingula anatina probable ATP-dependent RNA helicase DDX47 (LOC106155602), transcript variant X1, mRNA}	{PF00270:DEAD/DEAH box helicase PF04851:Type III restriction enzyme, res subunit}
transcript_HQ_E3_1_transcript10658/f4p0/1333	{XP_015765914.1; PREDICTED: akirin-2-like [Acropora digitifera]}	{sp|A8YXY8|AKIR2_BOVIN; Akirin-2 OS=Bos taurus GN=AKIRIN2 PE=2 SV=1}	{adf:107344738; - - - - -}	{Hs14149718; KOG4330 Uncharacterized conserved protein S Function unknown ;}	{NA}	{XM_015910428.1; PREDICTED: Acropora digitifera akirin-2-like (LOC107344738), mRNA}	{NA}
transcript_HQ_E3_1_transcript10659/f3p0/1326	{XP_019615601.1; PREDICTED: leucine carboxyl methyltransferase 1-like [Branchiostoma belcheri]}	{sp|Q9UIC8|LCMT1_HUMAN; Leucine carboxyl methyltransferase 1 OS=Homo sapiens GN=LCMT1 PE=1 SV=2}	{obi:106874329; K18203 LCMT1 [phosphatase 2A protein]-leucine-carboxy methyltransferase 2.1.1.233 -}	{Hs7705580; KOG2918 Carboxymethyl transferase O Posttranslational modification, protein turnover, chaperones ;}	{GO:0032259; methylation; biological_process GO:0008168; methyltransferase activity; molecular_function}	{XM_015963519.1; PREDICTED: Nothobranchius furzeri leucine carboxyl methyltransferase 1 (lcmt1), mRNA}	{PF04072:Leucine carboxyl methyltransferase}
transcript_HQ_E3_1_transcript10660/f2p0/1336	{NA}	{NA}	{NA}	{NA}	{NA}	{NA}	{NA}
transcript_HQ_E3_1_transcript10662/f2p0/1328	{XP_015752795.1; PREDICTED: guanylate kinase-like isoform X1 [Acropora digitifera]}	{sp|Q64520|KGUA_MOUSE; Guanylate kinase OS=Mus musculus GN=Guk1 PE=1 SV=2}	{adf:107332571; K00942 E2.7.4.8, gmk guanylate kinase 2.7.4.8 ko00230; Metabolism; Nucleotide metabolism; Purine metabolism}	{CE29460; KOG0707 Guanylate kinase F Nucleotide transport and metabolism ;}	{GO:0016887; ATPase activity; molecular_function GO:0003723; RNA binding; molecular_function GO:0003724; RNA helicase activity; molecular_function GO:0006576; cellular biogenic amine metabolic process; biological_process GO:0005525; GTP binding; molecular_function GO:0005524; ATP binding; molecular_function GO:0003924; GTPase activity; molecular_function}	{NA}	{PF10662:Ethanolamine utilisation - propanediol utilisation PF01637:ATPase domain predominantly from Archaea PF03193:Protein of unknown function, DUF258 PF00005:ABC transporter PF00004:ATPase family associated with various cellular activities (AAA) PF04548:AIG1 family PF00910:RNA helicase PF07728:AAA domain (dynein-related subfamily) PF01926:50S ribosome-binding GTPase}
transcript_HQ_E3_1_transcript10663/f5p0/1332	{XP_001629024.1; predicted protein [Nematostella vectensis]}	{NA}	{bfo:BRAFLDRAFT_122298; - - - - -}	{NA}	{NA}	{NA}	{NA}
transcript_HQ_E3_1_transcript10666/f2p0/1333	{XP_015764647.1; PREDICTED: arylamine N-acetyltransferase, pineal gland isozyme NAT-10-like [Acropora digitifera]}	{sp|P13914|ARY2_CHICK; Arylamine N-acetyltransferase, pineal gland isozyme NAT-3 OS=Gallus gallus PE=2 SV=1}	{adf:107343571; - - - - -}	{NA}	{GO:0008152; NA GO:0016407; acetyltransferase activity; molecular_function}	{XM_015909161.1; PREDICTED: Acropora digitifera arylamine N-acetyltransferase, pineal gland isozyme NAT-10-like (LOC107343571), mRNA}	{PF00797:N-acetyltransferase}
transcript_HQ_E3_1_transcript1067/f2p0/2523	{XP_015758602.1; PREDICTED: rho guanine nucleotide exchange factor 28-like [Acropora digitifera]}	{sp|Q6ZSZ5|ARHGI_HUMAN; Rho guanine nucleotide exchange factor 18 OS=Homo sapiens GN=ARHGEF18 PE=1 SV=3}	{adf:107337880; K21066 ARHGEF18 A-kinase anchor protein 18 - ko04530; Cellular Processes; Cellular community - eukaryotes; Tight junction}	{Hs14670377; KOG3520 Predicted guanine nucleotide exchange factor T Signal transduction mechanisms ;}	{GO:0035023; regulation of Rho protein signal transduction; biological_process GO:0030529; ribonucleoprotein complex; cellular_component GO:0003676; nucleic acid binding; molecular_function GO:0005089; Rho guanyl-nucleotide exchange factor activity; molecular_function GO:0005524; ATP binding; molecular_function GO:0000372; Group I intron splicing; biological_process}	{NA}	{PF00621:RhoGEF domain PF13762:Mitochondrial splicing apparatus component PF00270:DEAD/DEAH box helicase}
transcript_HQ_E3_1_transcript10674/f37p0/1302	{Q568W0.3; RecName: Full=Selenoprotein W; Short=SelW}	{sp|Q568W0|SELW_DANRE; Selenoprotein W OS=Danio rerio GN=selenow PE=3 SV=3}	{pbi:103048303; - - - - -}	{NA}	{NA}	{NA}	{NA}
transcript_HQ_E3_1_transcript10678/f3p0/1328	{KXJ10580.1; Pre-mRNA-splicing factor CWC22-like [Exaiptasia pallida]}	{sp|Q08C72|CWC22_DANRE; Pre-mRNA-splicing factor CWC22 homolog OS=Danio rerio GN=cwc22 PE=2 SV=1}	{mze:101467247; K13100 CWC22 pre-mRNA-splicing factor CWC22 - -}	{Hs20536216; KOG2140 Uncharacterized conserved protein R General function prediction only ;}	{GO:0016021; integral to membrane; cellular_component GO:0016020; membrane; cellular_component GO:0046873; metal ion transmembrane transporter activity; molecular_function GO:0030289; protein phosphatase 4 complex; cellular_component GO:0003677; DNA binding; molecular_function GO:0005634; nucleus; cellular_component GO:0005666; DNA-directed RNA polymerase III complex; cellular_component GO:000638…	{XM_002598374.1; Branchiostoma floridae hypothetical protein, mRNA}	{PF09184:PPP4R2 PF09026:Centromere protein B dimerisation domain PF06459:Ryanodine Receptor TM 4-6 PF05132:RNA polymerase III RPC4 PF02535:ZIP Zinc transporter}
transcript_HQ_E3_1_transcript10679/f6p0/1314	{XP_002164036.2; PREDICTED: uncharacterized protein LOC100198078 [Hydra vulgaris]}	{NA}	{hmg:100198078; - - - - -}	{NA}	{GO:0008948; oxaloacetate decarboxylase activity; molecular_function GO:0016020; membrane; cellular_component GO:0015081; sodium ion transmembrane transporter activity; molecular_function GO:0030178; negative regulation of Wnt receptor signaling pathway; biological_process GO:0071436; sodium ion export; biological_process GO:0005576; NA GO:0007275; multicellular organismal development; biological…	{NA}	{PF04706:Dickkopf N-terminal cysteine-rich region PF04277:Oxaloacetate decarboxylase, gamma chain }
transcript_HQ_E3_1_transcript10683/f4p0/1329	{XP_015775459.1; PREDICTED: uroporphyrinogen decarboxylase-like [Acropora digitifera]}	{sp|Q9PTS2|DCUP_DANRE; Uroporphyrinogen decarboxylase OS=Danio rerio GN=urod PE=2 SV=1}	{nve:NEMVE_v1g190553; K01599 hemE, UROD uroporphyrinogen decarboxylase 4.1.1.37 ko00860; Metabolism; Metabolism of cofactors and vitamins; Porphyrin and chlorophyll metabolism}	{Hs14742907; KOG2872 Uroporphyrinogen decarboxylase H Coenzyme transport and metabolism ;}	{GO:0003684; damaged DNA binding; molecular_function GO:0043161; proteasomal ubiquitin-dependent protein catabolic process; biological_process GO:0004853; uroporphyrinogen decarboxylase activity; molecular_function GO:0006779; porphyrin biosynthetic process; biological_process GO:0006289; nucleotide-excision repair; biological_process}	{NA}	{PF09280:XPC-binding domain PF01208:Uroporphyrinogen decarboxylase (URO-D)}
transcript_HQ_E3_1_transcript10687/f2p0/1328	{XP_015775203.1; PREDICTED: uncharacterized protein LOC107353370 [Acropora digitifera]}	{NA}	{NA}	{NA}	{GO:0009271; phage shock; biological_process GO:0004222; metalloendopeptidase activity; molecular_function GO:0006355; regulation of transcription, DNA-dependent; biological_process}	{NA}	{PF11857:Domain of unknown function (DUF3377) PF06667:Phage shock protein B}
transcript_HQ_E3_1_transcript10688/f2p0/1330	{NA}	{NA}	{NA}	{NA}	{NA}	{XM_015912479.1; PREDICTED: Acropora digitifera uncharacterized LOC107346675 (LOC107346675), mRNA}	{NA}
transcript_HQ_E3_1_transcript10689/f2p0/1330	{XP_019643603.1; PREDICTED: DENN domain-containing protein 1B-like isoform X9 [Branchiostoma belcheri]}	{sp|Q68F67|DEN1A_XENLA; DENN domain-containing protein 1A OS=Xenopus laevis GN=dennd1a PE=2 SV=1}	{cmk:103180086; K20160 DENND1 DENN domain-containing protein 1 - -}	{Hs13449265; KOG3569 RAS signaling inhibitor ST5 T Signal transduction mechanisms ;}	{NA}	{NA}	{NA}
transcript_HQ_E3_1_transcript10690/f2p0/1328	{NA}	{NA}	{NA}	{NA}	{NA}	{XM_015906100.1; PREDICTED: Acropora digitifera growth/differentiation factor 8-like (LOC107340720), mRNA}	{NA}
transcript_HQ_E3_1_transcript10692/f6p0/1309	{XP_015752567.1; PREDICTED: protein Wnt-7-like [Acropora digitifera]}	{sp|Q1KYK5|WNT7A_PONPY; Protein Wnt-7a OS=Pongo pygmaeus GN=WNT7A PE=3 SV=1}	{adf:107332354; K00572 WNT7 wingless-type MMTV integration site family, member 7 - ko04310; Environmental Information Processing; Signal transduction; Wnt signaling pathway | ko04390; Environmental Information Processing; Signal transduction; Hippo signaling pathway | ko04150; Environmental Information Processing; Signal transduction; mTOR signaling pathway | ko04550; Cellular Processes; Cellular…	{Hs17505191; KOG3913 Wnt family of developmental regulators T Signal transduction mechanisms ;}	{GO:0005102; receptor binding; molecular_function GO:0016055; Wnt receptor signaling pathway; biological_process GO:0007275; multicellular organismal development; biological_process GO:0005576; NA}	{NA}	{PF00110:wnt family}
transcript_HQ_E3_1_transcript10696/f2p0/1326	{XP_015772682.1; PREDICTED: uncharacterized protein LOC107350933 [Acropora digitifera]}	{NA}	{adf:107334129; - - - - -}	{NA}	{NA}	{NA}	{NA}
transcript_HQ_E3_1_transcript10697/f2p0/1333	{NA}	{NA}	{NA}	{NA}	{NA}	{NA}	{NA}
transcript_HQ_E3_1_transcript10698/f3p0/1306	{XP_001625724.1; predicted protein [Nematostella vectensis]}	{sp|P31404|VATA_BOVIN; V-type proton ATPase catalytic subunit A OS=Bos taurus GN=ATP6V1A PE=2 SV=2}	{cpic:101945735; K02145 ATPeV1A, ATP6A V-type H+-transporting ATPase subunit A 3.6.3.14 ko00190; Metabolism; Energy metabolism; Oxidative phosphorylation | ko04150; Environmental Information Processing; Signal transduction; mTOR signaling pathway | ko04145; Cellular Processes; Transport and catabolism; Phagosome | ko04966; Organismal Systems; Excretory system; Collecting duct acid secretion | ko0…	{Hs19913424; KOG1352 Vacuolar H+-ATPase V1 sector, subunit A C Energy production and conversion ;}	{GO:0005975; carbohydrate metabolic process; biological_process GO:0008810; cellulase activity; molecular_function}	{XR_001567668.1; PREDICTED: Acropora digitifera uncharacterized LOC107357738 (LOC107357738), ncRNA}	{PF02927:Cellulase N-terminal ig-like domain}
transcript_HQ_E3_1_transcript10699/f6p0/1323	{XP_015747922.1; PREDICTED: enoyl-CoA delta isomerase 2, mitochondrial-like [Acropora digitifera]}	{sp|O75521|ECI2_HUMAN; Enoyl-CoA delta isomerase 2, mitochondrial OS=Homo sapiens GN=ECI2 PE=1 SV=4}	{ipu:108272190; K13239 PECI peroxisomal 3,2-trans-enoyl-CoA isomerase 5.3.3.8 ko00071; Metabolism; Lipid metabolism; Fatty acid degradation | ko04146; Cellular Processes; Transport and catabolism; Peroxisome}	{Hs5174625_2; KOG0016 Enoyl-CoA hydratase/isomerase I Lipid transport and metabolism ;}	{GO:0003824; NA GO:0003860; 3-hydroxyisobutyryl-CoA hydrolase activity; molecular_function GO:0008152; NA GO:0000062; fatty-acyl-CoA binding; molecular_function}	{XM_015892436.1; PREDICTED: Acropora digitifera enoyl-CoA delta isomerase 2, mitochondrial-like (LOC107327696), mRNA}	{PF00887:Acyl CoA binding protein PF00378:Enoyl-CoA hydratase/isomerase PF16113:Enoyl-CoA hydratase/isomerase}
transcript_HQ_E3_1_transcript107/f2p0/3534	{XP_015772164.1; PREDICTED: armadillo repeat-containing protein 4-like [Acropora digitifera]}	{sp|B2RY50|ARMC4_MOUSE; Armadillo repeat-containing protein 4 OS=Mus musculus GN=Armc4 PE=1 SV=1}	{asn:102385922; - - - - -}	{Hs14149823; KOG0167 FOG: Armadillo/beta-catenin-like repeats S Function unknown ;}	{GO:0016820; hydrolase activity, acting on acid anhydrides, catalyzing transmembrane movement of substances; molecular_function GO:0015991; ATP hydrolysis coupled proton transport; biological_process GO:0006886; intracellular protein transport; biological_process GO:0019028; viral capsid; cellular_component GO:0030117; membrane coat; cellular_component GO:0016192; vesicle-mediated transport; biol…	{XM_015916678.1; PREDICTED: Acropora digitifera armadillo repeat-containing protein 4-like (LOC107350451), mRNA}	{PF01602:Adaptin N terminal region PF02985:HEAT repeat PF00514:Armadillo/beta-catenin-like repeat PF07267:Nucleopolyhedrovirus capsid protein P87 PF11698:V-ATPase subunit H}
transcript_HQ_E3_1_transcript10700/f2p0/1329	{KXJ26462.1; Cytoskeleton-associated protein 2-like [Exaiptasia pallida]}	{NA}	{NA}	{NA}	{NA}	{NA}	{NA}
transcript_HQ_E3_1_transcript10701/f13p0/1322	{KXJ27807.1; Serine/arginine-rich splicing factor 4 [Exaiptasia pallida]}	{sp|Q13247|SRSF6_HUMAN; Serine/arginine-rich splicing factor 6 OS=Homo sapiens GN=SRSF6 PE=1 SV=2}	{bfo:BRAFLDRAFT_114372; K12893 SFRS4_5_6 splicing factor, arginine/serine-rich 4/5/6 - ko03040; Genetic Information Processing; Transcription; Spliceosome | ko05168; Human Diseases; Infectious diseases: Viral; Herpes simplex infection}	{Hs20127499; KOG0106 Alternative splicing factor SRp55/B52/SRp75 (RRM superfamily) A RNA processing and modification ;}	{GO:0046660; female sex differentiation; biological_process GO:0003723; RNA binding; molecular_function GO:0019013; viral nucleocapsid; cellular_component GO:0005634; nucleus; cellular_component GO:0003676; nucleic acid binding; molecular_function GO:0006397; mRNA processing; biological_process}	{NA}	{PF08777:RNA binding motif PF00937:Coronavirus nucleocapsid protein PF06495:Fruit fly transformer protein PF00076:RNA recognition motif. (a.k.a. RRM, RBD, or RNP domain)}
transcript_HQ_E3_1_transcript10702/f5p0/1330	{XP_015767021.1; PREDICTED: uncharacterized protein LOC107345787 [Acropora digitifera]}	{NA}	{amr:AM1_C0121; - - - - -}	{NA}	{GO:0005515; protein binding; molecular_function}	{NA}	{PF05773:RWD domain}
transcript_HQ_E3_1_transcript1071/f3p0/2533	{XP_015767536.1; PREDICTED: 5'-methylthioadenosine/S-adenosylhomocysteine nucleosidase-like isoform X1 [Acropora digitifera]}	{sp|Q6AQW7|MTNN_DESPS; 5'-methylthioadenosine/S-adenosylhomocysteine nucleosidase OS=Desulfotalea psychrophila (strain LSv54 / DSM 12343) GN=mtnN PE=3 SV=2}	{adf:107336732; - - - - -}	{NA}	{GO:0003824; NA GO:0009116; nucleoside metabolic process; biological_process}	{XM_015912050.1; PREDICTED: Acropora digitifera 5'-methylthioadenosine/S-adenosylhomocysteine nucleosidase-like (LOC107346277), transcript variant X1, mRNA}	{PF01048:Phosphorylase superfamily}
transcript_HQ_E3_1_transcript10710/f2p0/1324	{XP_015756123.1; PREDICTED: uncharacterized protein LOC107335610 [Acropora digitifera]}	{NA}	{adf:107335610; - - - - -}	{NA}	{GO:0051258; protein polymerization; biological_process GO:0005577; fibrinogen complex; cellular_component GO:0030168; platelet activation; biological_process GO:0005102; receptor binding; molecular_function GO:0007165; signal transduction; biological_process GO:0030674; protein binding, bridging; molecular_function}	{XM_015900637.1; PREDICTED: Acropora digitifera uncharacterized LOC107335610 (LOC107335610), mRNA}	{PF08702:Fibrinogen alpha/beta chain family}
transcript_HQ_E3_1_transcript10714/f32p0/1305	{XP_015771395.1; PREDICTED: 3-hydroxybutyrate dehydrogenase type 2-like [Acropora digitifera]}	{sp|C1C4R8|BDH2_LITCT; 3-hydroxybutyrate dehydrogenase type 2 OS=Lithobates catesbeiana GN=bdh2 PE=2 SV=1}	{lco:104928192; K00019 E1.1.1.30, bdh 3-hydroxybutyrate dehydrogenase 1.1.1.30 ko00650; Metabolism; Carbohydrate metabolism; Butanoate metabolism | ko00072; Metabolism; Lipid metabolism; Synthesis and degradation of ketone bodies}	{Hs10047132; KOG0725 Reductases with broad range of substrate specificities R General function prediction only ;}	{GO:0003824; NA GO:0016491; oxidoreductase activity; molecular_function GO:0006813; potassium ion transport; biological_process GO:0050662; coenzyme binding; molecular_function GO:0055114; oxidation-reduction process; biological_process}	{XM_015915909.1; PREDICTED: Acropora digitifera 3-hydroxybutyrate dehydrogenase type 2-like (LOC107349724), mRNA}	{PF02254:TrkA-N domain PF00107:Zinc-binding dehydrogenase PF01370:NAD dependent epimerase/dehydratase family PF03435:Saccharopine dehydrogenase NADP binding domain}
transcript_HQ_E3_1_transcript10716/f2p0/1336	{XP_015768306.1; PREDICTED: uncharacterized protein LOC107346951 [Acropora digitifera]}	{NA}	{NA}	{NA}	{NA}	{XM_015912820.1; PREDICTED: Acropora digitifera uncharacterized LOC107346951 (LOC107346951), mRNA}	{NA}
transcript_HQ_E3_1_transcript10717/f2p0/1333	{NA}	{NA}	{NA}	{NA}	{NA}	{NA}	{NA}
transcript_HQ_E3_1_transcript1072/f2p0/2522	{XP_015750504.1; PREDICTED: uncharacterized protein LOC107330388 isoform X2 [Acropora digitifera]}	{sp|P20693|FCER2_MOUSE; Low affinity immunoglobulin epsilon Fc receptor OS=Mus musculus GN=Fcer2 PE=1 SV=1}	{adf:107330388; - - - - -}	{Hs20149606; KOG4297 C-type lectin TV Signal transduction mechanisms ; Defense mechanisms ;}	{GO:0007155; cell adhesion; biological_process GO:0030246; carbohydrate binding; molecular_function GO:0005515; protein binding; molecular_function GO:0005509; calcium ion binding; molecular_function}	{XM_015895050.1; PREDICTED: Acropora digitifera uncharacterized LOC107330388 (LOC107330388), transcript variant X7, mRNA}	{PF09458:H-type lectin domain PF07645:Calcium-binding EGF domain PF00008:EGF-like domain}
transcript_HQ_E3_1_transcript10724/f2p0/1332	{XP_015762487.1; PREDICTED: uncharacterized protein LOC107341558 isoform X2 [Acropora digitifera]}	{NA}	{adf:107333365; - - - - -}	{NA}	{NA}	{NA}	{NA}
transcript_HQ_E3_1_transcript10726/f2p0/1334	{XP_015750998.1; PREDICTED: uncharacterized protein LOC107330978 [Acropora digitifera]}	{NA}	{adf:107330978; - - - - -}	{NA}	{GO:0004675; transmembrane receptor protein serine/threonine kinase activity; molecular_function GO:0016020; membrane; cellular_component}	{NA}	{PF01064:Activin types I and II receptor domain}
transcript_HQ_E3_1_transcript1073/f16p0/2481	{XP_015761082.1; PREDICTED: plastin-3-like [Acropora digitifera]}	{sp|Q63598|PLST_RAT; Plastin-3 OS=Rattus norvegicus GN=Pls3 PE=1 SV=2}	{sko:100376120; K17336 PLS3 plastin-3 - -}	{Hs7549809; KOG0046 Ca2+-binding actin-bundling protein (fimbrin/plastin), EF-Hand protein superfamily Z Cytoskeleton ;}	{GO:0005515; protein binding; molecular_function GO:0005509; calcium ion binding; molecular_function}	{XM_015905596.1; PREDICTED: Acropora digitifera plastin-3-like (LOC107340251), mRNA}	{PF13833:EF-hand domain pair PF00307:Calponin homology (CH) domain PF00036:EF hand PF13202:EF hand PF13499:EF-hand domain pair PF13405:EF-hand domain}
transcript_HQ_E3_1_transcript10730/f2p0/1322	{XP_015766620.1; PREDICTED: ubiquitin thioesterase otulin-like [Acropora digitifera]}	{sp|Q96BN8|OTUL_HUMAN; Ubiquitin thioesterase otulin OS=Homo sapiens GN=OTULIN PE=1 SV=3}	{sko:100366670; K18343 OTULIN ubiquitin thioesterase otulin 3.4.19.12 -}	{NA}	{NA}	{NA}	{NA}
transcript_HQ_E3_1_transcript10733/f2p0/1323	{NA}	{NA}	{NA}	{NA}	{NA}	{NA}	{NA}
transcript_HQ_E3_1_transcript10735/f49p0/1294	{KXJ16196.1; Tumor protein D54 [Exaiptasia pallida]}	{sp|O43399|TPD54_HUMAN; Tumor protein D54 OS=Homo sapiens GN=TPD52L2 PE=1 SV=2}	{gja:107113616; - - - - -}	{Hs4507643; KOG4010 Coiled-coil protein TPD52 R General function prediction only ;}	{GO:0051607; defense response to virus; biological_process GO:0055114; oxidation-reduction process; biological_process GO:0050662; coenzyme binding; molecular_function GO:0010508; positive regulation of autophagy; biological_process GO:0003779; actin binding; molecular_function GO:0051082; unfolded protein binding; molecular_function GO:0016491; oxidoreductase activity; molecular_function}	{NA}	{PF10186:Vacuolar sorting 38 and autophagy-related subunit 14 PF16716:Bone marrow stromal antigen 2 PF03938:Outer membrane protein (OmpH-like) PF01608:I/LWEQ domain PF02317:NAD/NADP octopine/nopaline dehydrogenase, alpha-helical domain}
transcript_HQ_E3_1_transcript10736/f2p0/1317	{XP_015776358.1; PREDICTED: thymidylate synthase-like [Acropora digitifera]}	{sp|P07607|TYSY_MOUSE; Thymidylate synthase OS=Mus musculus GN=Tyms PE=1 SV=1}	{bfo:BRAFLDRAFT_77468; K00560 thyA, TYMS thymidylate synthase 2.1.1.45 ko00240; Metabolism; Nucleotide metabolism; Pyrimidine metabolism | ko00670; Metabolism; Metabolism of cofactors and vitamins; One carbon pool by folate | ko01523; Human Diseases; Drug resistance: Antineoplastic; Antifolate resistance}	{Hs4507751; KOG0673 Thymidylate synthase F Nucleotide transport and metabolism ;}	{NA}	{XM_015920872.1; PREDICTED: Acropora digitifera thymidylate synthase-like (LOC107354396), mRNA}	{NA}
transcript_HQ_E3_1_transcript10737/f8p0/1296	{NA}	{NA}	{NA}	{NA}	{NA}	{NA}	{NA}
transcript_HQ_E3_1_transcript10738/f2p0/1322	{NA}	{NA}	{NA}	{NA}	{NA}	{NA}	{NA}
transcript_HQ_E3_1_transcript10739/f34p0/1299	{XP_015760281.1; PREDICTED: uromodulin-like isoform X1 [Acropora digitifera]}	{sp|P25291|GP2_CANLF; Pancreatic secretory granule membrane major glycoprotein GP2 OS=Canis lupus familiaris GN=GP2 PE=1 SV=1}	{adf:107336943; K18274 UMOD uromodulin - -}	{NA}	{NA}	{NA}	{NA}
transcript_HQ_E3_1_transcript10740/f2p0/1323	{NA}	{NA}	{NA}	{NA}	{NA}	{NA}	{NA}
transcript_HQ_E3_1_transcript10745/f3p0/1325	{KXJ23665.1; H(+)/Cl(-) exchange transporter 7 [Exaiptasia pallida]}	{sp|O70496|CLCN7_MOUSE; H(+)/Cl(-) exchange transporter 7 OS=Mus musculus GN=Clcn7 PE=1 SV=1}	{sko:102804707; K05016 CLCN7 chloride channel 7 - -}	{Hs14149607; KOG0474 Cl- channel CLC-7 and related proteins (CLC superfamily) P Inorganic ion transport and metabolism ;}	{GO:0005247; voltage-gated chloride channel activity; molecular_function GO:0016020; membrane; cellular_component GO:0006821; chloride transport; biological_process GO:0055085; transmembrane transport; biological_process}	{XM_015921477.1; PREDICTED: Acropora digitifera H(+)/Cl(-) exchange transporter 7-like (LOC107354973), mRNA}	{PF00654:Voltage gated chloride channel}
transcript_HQ_E3_1_transcript10748/f4p0/1318	{XP_002736947.1; PREDICTED: serine/threonine-protein phosphatase PP1-like [Saccoglossus kowalevskii]}	{sp|Q627N3|GLC7B_CAEBR; Serine/threonine-protein phosphatase PP1-beta OS=Caenorhabditis briggsae GN=gsp-2 PE=3 SV=1}	{sko:100378725; K06269 PPP1C serine/threonine-protein phosphatase PP1 catalytic subunit 3.1.3.16 ko03015; Genetic Information Processing; Translation; mRNA surveillance pathway | ko04390; Environmental Information Processing; Signal transduction; Hippo signaling pathway | ko04024; Environmental Information Processing; Signal transduction; cAMP signaling pathway | ko04022; Environmental Informatio…	{CE01319; KOG0374 Serine/threonine specific protein phosphatase PP1, catalytic subunit TR Signal transduction mechanisms ; General function prediction only ;}	{GO:0016787; hydrolase activity; molecular_function}	{XM_015923093.1; PREDICTED: Acropora digitifera serine/threonine-protein phosphatase PP1-1-like (LOC107356485), mRNA}	{PF00149:Calcineurin-like phosphoesterase}
transcript_HQ_E3_1_transcript10751/f2p0/1333	{XP_015766835.1; PREDICTED: myosin-3-like [Acropora digitifera]}	{sp|O16127|TPM_ECHGR; Tropomyosin A (Fragment) OS=Echinococcus granulosus PE=2 SV=3}	{adf:107345581; - - - - -}	{NA}	{GO:0007094; mitotic cell cycle spindle assembly checkpoint; biological_process GO:0015031; protein transport; biological_process GO:0030334; regulation of cell migration; biological_process GO:0051607; defense response to virus; biological_process GO:0030168; platelet activation; biological_process GO:0005577; fibrinogen complex; cellular_component GO:0045995; regulation of embryonic development…	{NA}	{PF08702:Fibrinogen alpha/beta chain family PF07926:TPR/MLP1/MLP2-like protein PF02561:Flagellar protein FliS PF05791:Bacillus haemolytic enterotoxin (HBL) PF06008:Laminin Domain I PF04728:Lipoprotein leucine-zipper PF16326:ABC transporter C-terminal domain PF04048:Sec8 exocyst complex component specific domain PF05557:Mitotic checkpoint protein PF16716:Bone marrow stromal antigen 2 PF06160:Septa…
transcript_HQ_E3_1_transcript10753/f2p0/1318	{XP_015751101.1; PREDICTED: fibrous sheath-interacting protein 1-like [Acropora digitifera]}	{sp|Q66H16|FSIP1_RAT; Fibrous sheath-interacting protein 1 OS=Rattus norvegicus GN=Fsip1 PE=1 SV=1}	{adf:107331084; - - - - -}	{NA}	{NA}	{NA}	{NA}
transcript_HQ_E3_1_transcript10757/f2p0/1321	{XP_015767751.1; PREDICTED: cyclic AMP-responsive element-binding protein 5-like [Acropora digitifera]}	{NA}	{NA}	{NA}	{NA}	{NA}	{NA}
transcript_HQ_E3_1_transcript10758/f2p0/1306	{XP_015756083.1; PREDICTED: sex comb on midleg-like protein 2, partial [Acropora digitifera]}	{sp|Q9VHA0|SCM_DROME; Polycomb protein Scm OS=Drosophila melanogaster GN=Scm PE=1 SV=2}	{adf:107335575; K11465 SCML2 sex comb on midleg-like protein 2 - -}	{Hs6912642; KOG3766 Polycomb group protein SCM/L(3)MBT (tumor-supressor in Drosophila and humans) K Transcription ;}	{GO:0005634; nucleus; cellular_component GO:0043565; sequence-specific DNA binding; molecular_function GO:0005515; protein binding; molecular_function}	{NA}	{PF07647:SAM domain (Sterile alpha motif) PF02198:Sterile alpha motif (SAM)/Pointed domain PF00536:SAM domain (Sterile alpha motif)}
transcript_HQ_E3_1_transcript1076/f2p0/2530	{XP_001633903.1; predicted protein [Nematostella vectensis]}	{sp|Q6XUZ5|IDHC_SHEEP; Isocitrate dehydrogenase [NADP] cytoplasmic OS=Ovis aries GN=IDH1 PE=2 SV=1}	{phi:102112916; K00031 IDH1, IDH2, icd isocitrate dehydrogenase 1.1.1.42 ko01200; Metabolism; Global and overview maps; Carbon metabolism | ko01210; Metabolism; Global and overview maps; 2-Oxocarboxylic acid metabolism | ko01230; Metabolism; Global and overview maps; Biosynthesis of amino acids | ko00020; Metabolism; Carbohydrate metabolism; Citrate cycle (TCA cycle) | ko00720; Metabolism; Energy…	{Hs14729950; KOG1526 NADP-dependent isocitrate dehydrogenase C Energy production and conversion ;}	{GO:0055114; oxidation-reduction process; biological_process GO:0016616; oxidoreductase activity, acting on the CH-OH group of donors, NAD or NADP as acceptor; molecular_function}	{XM_015908309.1; PREDICTED: Acropora digitifera isocitrate dehydrogenase [NADP] cytoplasmic-like (LOC107342799), mRNA}	{PF00180:Isocitrate/isopropylmalate dehydrogenase}
transcript_HQ_E3_1_transcript10760/f65p0/1296	{XP_015777206.1; PREDICTED: probable N-acetyltransferase CML1 isoform X2 [Acropora digitifera]}	{sp|Q9QXT3|NAT8_RAT; N-acetyltransferase 8 OS=Rattus norvegicus GN=Nat8 PE=1 SV=1}	{nve:NEMVE_v1g213078; K18309 NAT8L aspartate N-acetyltransferase 2.3.1.17 ko00250; Metabolism; Amino acid metabolism; Alanine, aspartate and glutamate metabolism}	{Hs13929474; KOG3139 N-acetyltransferase R General function prediction only ;}	{GO:0016747; transferase activity, transferring acyl groups other than amino-acyl groups; molecular_function GO:0008080; N-acetyltransferase activity; molecular_function}	{EU022157.1; Montipora capitata clone DCMU2G20 unknown mRNA}	{PF08445:FR47-like protein PF12568:Acetyltransferase (GNAT) domain PF13508:Acetyltransferase (GNAT) domain PF00583:Acetyltransferase (GNAT) family PF13302:Acetyltransferase (GNAT) domain PF13673:Acetyltransferase (GNAT) domain}
transcript_HQ_E3_1_transcript10761/f3p0/1322	{XP_015749823.1; PREDICTED: ribonuclease P protein subunit p38-like [Acropora digitifera]}	{sp|P78345|RPP38_HUMAN; Ribonuclease P protein subunit p38 OS=Homo sapiens GN=RPP38 PE=1 SV=2}	{adf:107329664; K14523 RPP38 ribonucleases P/MRP protein subunit RPP38 3.1.26.5 ko03013; Genetic Information Processing; Translation; RNA transport | ko03008; Genetic Information Processing; Translation; Ribosome biogenesis in eukaryotes}	{Hs5454026; KOG3387 60S ribosomal protein 15.5kD/SNU13, NHP2/L7A family (includes ribonuclease P subunit p38), involved in splicing AJ RNA processing and modification ; Translation, ribosomal structure and biogenesis ;}	{NA}	{NA}	{NA}
transcript_HQ_E3_1_transcript10762/f2p0/1325	{XP_015756714.1; PREDICTED: uncharacterized protein YJR142W-like [Acropora digitifera]}	{sp|P0C026|NUD24_ARATH; Nudix hydrolase 24, chloroplastic OS=Arabidopsis thaliana GN=NUDT24 PE=2 SV=1}	{adf:107336162; - - - - -}	{YJR142w; KOG4313 Thiamine pyrophosphokinase F Nucleotide transport and metabolism ;}	{GO:0016787; hydrolase activity; molecular_function}	{XM_015901228.1; PREDICTED: Acropora digitifera uncharacterized protein YJR142W-like (LOC107336162), mRNA}	{PF00293:NUDIX domain}
transcript_HQ_E3_1_transcript10765/f2p0/1336	{XP_015752975.1; PREDICTED: mediator of RNA polymerase II transcription subunit 7-like [Acropora digitifera]}	{sp|O43513|MED7_HUMAN; Mediator of RNA polymerase II transcription subunit 7 OS=Homo sapiens GN=MED7 PE=1 SV=1}	{adf:107332746; K15148 MED7 mediator of RNA polymerase II transcription subunit 7 - -}	{Hs4758064; KOG0570 Transcriptional coactivator K Transcription ;}	{GO:0016592; mediator complex; cellular_component GO:0001104; RNA polymerase II transcription cofactor activity; molecular_function GO:0006357; regulation of transcription from RNA polymerase II promoter; biological_process}	{XM_015897489.1; PREDICTED: Acropora digitifera mediator of RNA polymerase II transcription subunit 7-like (LOC107332746), mRNA}	{PF05983:MED7 protein}
transcript_HQ_E3_1_transcript10770/f2p0/1321	{NA}	{NA}	{NA}	{NA}	{NA}	{NA}	{NA}
transcript_HQ_E3_1_transcript10772/f2p0/1330	{NA}	{NA}	{NA}	{NA}	{NA}	{NA}	{NA}
transcript_HQ_E3_1_transcript10773/f2p0/1319	{XP_015759115.1; PREDICTED: pyrroline-5-carboxylate reductase 3-like [Acropora digitifera]}	{sp|A1L2Q8|P5CR3_XENLA; Pyrroline-5-carboxylate reductase 3 OS=Xenopus laevis GN=pycrl PE=2 SV=2}	{adf:107338396; K00286 proC pyrroline-5-carboxylate reductase 1.5.1.2 ko01230; Metabolism; Global and overview maps; Biosynthesis of amino acids | ko00330; Metabolism; Amino acid metabolism; Arginine and proline metabolism}	{CE03511; KOG3124 Pyrroline-5-carboxylate reductase E Amino acid transport and metabolism ;}	{GO:0004665; prephenate dehydrogenase (NADP+) activity; molecular_function GO:0004616; phosphogluconate dehydrogenase (decarboxylating) activity; molecular_function GO:0006571; tyrosine biosynthetic process; biological_process GO:0008977; prephenate dehydrogenase activity; molecular_function GO:0055114; oxidation-reduction process; biological_process}	{NA}	{PF03446:NAD binding domain of 6-phosphogluconate dehydrogenase PF02153:Prephenate dehydrogenase}
transcript_HQ_E3_1_transcript10777/f5p0/1307	{XP_015769969.1; PREDICTED: eukaryotic translation initiation factor 3 subunit M-like [Acropora digitifera]}	{sp|A7SPX9|EIF3M_NEMVE; Eukaryotic translation initiation factor 3 subunit M OS=Nematostella vectensis GN=v1g192238 PE=3 SV=1}	{nve:NEMVE_v1g192238; K15030 EIF3M translation initiation factor 3 subunit M - -}	{Hs14771338; KOG2753 Uncharacterized conserved protein, contains PCI domain R General function prediction only ;}	{GO:0005515; protein binding; molecular_function}	{XM_015914483.1; PREDICTED: Acropora digitifera eukaryotic translation initiation factor 3 subunit M-like (LOC107348443), mRNA}	{PF01399:PCI domain}
transcript_HQ_E3_1_transcript10778/f145p0/1142	{XP_015779582.1; PREDICTED: voltage-dependent anion-selective channel protein 2-like [Acropora digitifera]}	{sp|P81004|VDAC2_XENLA; Voltage-dependent anion-selective channel protein 2 OS=Xenopus laevis GN=vdac2 PE=1 SV=1}	{adf:107357455; K15040 VDAC2 voltage-dependent anion channel protein 2 - ko04020; Environmental Information Processing; Signal transduction; Calcium signaling pathway | ko04022; Environmental Information Processing; Signal transduction; cGMP-PKG signaling pathway | ko04621; Organismal Systems; Immune system; NOD-like receptor signaling pathway | ko05012; Human Diseases; Neurodegenerative diseases…	{Hs4507881; KOG3126 Porin/voltage-dependent anion-selective channel protein P Inorganic ion transport and metabolism ;}	{GO:0005741; mitochondrial outer membrane; cellular_component GO:0055085; transmembrane transport; biological_process}	{XM_015924096.1; PREDICTED: Acropora digitifera voltage-dependent anion-selective channel protein 2-like (LOC107357455), mRNA}	{PF01459:Eukaryotic porin}
transcript_HQ_E3_1_transcript10779/f2p0/1322	{NA}	{NA}	{NA}	{NA}	{NA}	{NA}	{NA}
transcript_HQ_E3_1_transcript1078/f17p0/2493	{XP_015771767.1; PREDICTED: alpha-L-fucosidase-like isoform X2 [Acropora digitifera]}	{sp|C3YWU0|FUCO_BRAFL; Alpha-L-fucosidase OS=Branchiostoma floridae GN=BRAFLDRAFT_56888 PE=3 SV=2}	{adf:107334193; K01206 FUCA alpha-L-fucosidase 3.2.1.51 ko00511; Metabolism; Glycan biosynthesis and metabolism; Other glycan degradation}	{Hs14042931; KOG3340 Alpha-L-fucosidase G Carbohydrate transport and metabolism ;}	{GO:0005975; carbohydrate metabolic process; biological_process GO:0004560; alpha-L-fucosidase activity; molecular_function}	{XM_015894974.1; PREDICTED: Acropora digitifera alpha-L-fucosidase-like (LOC107330349), mRNA}	{PF01120:Alpha-L-fucosidase}
transcript_HQ_E3_1_transcript10780/f2p0/1321	{XP_015763217.1; PREDICTED: acid trehalase-like protein 1 [Acropora digitifera]}	{sp|A0JMP0|ATHL1_DANRE; Acid trehalase-like protein 1 OS=Danio rerio GN=athl1 PE=2 SV=1}	{nve:NEMVE_v1g21500; - - - - -}	{7297891; KOG4125 Acid trehalase G Carbohydrate transport and metabolism ;}	{GO:0003824; NA GO:0005975; carbohydrate metabolic process; biological_process}	{XM_015907731.1; PREDICTED: Acropora digitifera acid trehalase-like protein 1 (LOC107342244), mRNA}	{PF03632:Glycosyl hydrolase family 65 central catalytic domain}
transcript_HQ_E3_1_transcript10781/f3p0/1341	{XP_015778578.1; PREDICTED: uncharacterized protein LOC107356483 [Acropora digitifera]}	{NA}	{NA}	{NA}	{GO:0005515; protein binding; molecular_function}	{XM_015923092.1; PREDICTED: Acropora digitifera uncharacterized LOC107356483 (LOC107356483), mRNA}	{PF00646:F-box domain PF12937:F-box-like}
transcript_HQ_E3_1_transcript10782/f2p0/1328	{XP_015780383.1; PREDICTED: UPF0669 protein v1g209471-like [Acropora digitifera]}	{sp|A7SAZ1|U669_NEMVE; UPF0669 protein v1g209471 OS=Nematostella vectensis GN=v1g209471 PE=3 SV=1}	{nve:NEMVE_v1g209471; - - - - -}	{NA}	{NA}	{NA}	{NA}
transcript_HQ_E3_1_transcript10783/f2p0/1331	{XP_015774730.1; PREDICTED: allene oxide synthase-lipoxygenase protein-like [Acropora digitifera]}	{sp|O16025|AOSL_PLEHO; Allene oxide synthase-lipoxygenase protein OS=Plexaura homomalla PE=1 SV=1}	{adf:107343080; - - - - -}	{NA}	{GO:0016702; oxidoreductase activity, acting on single donors with incorporation of molecular oxygen, incorporation of two atoms of oxygen; molecular_function GO:0046872; metal ion binding; molecular_function GO:0055114; oxidation-reduction process; biological_process}	{XM_015924159.1; PREDICTED: Acropora digitifera allene oxide synthase-lipoxygenase protein-like (LOC107357515), mRNA}	{PF00305:Lipoxygenase}
transcript_HQ_E3_1_transcript10785/f15p0/1256	{XP_015751768.1; PREDICTED: NADH dehydrogenase [ubiquinone] iron-sulfur protein 3, mitochondrial-like [Acropora digitifera]}	{sp|Q0MQG8|NDUS3_PANTR; NADH dehydrogenase [ubiquinone] iron-sulfur protein 3, mitochondrial OS=Pan troglodytes GN=NDUFS3 PE=2 SV=1}	{adf:107331669; K03936 NDUFS3 NADH dehydrogenase (ubiquinone) Fe-S protein 3 [EC:1.6.5.3 1.6.99.3] 1.6.5.3,1.6.99.3 ko00190; Metabolism; Energy metabolism; Oxidative phosphorylation | ko05010; Human Diseases; Neurodegenerative diseases; Alzheimer's disease | ko05012; Human Diseases; Neurodegenerative diseases; Parkinson's disease | ko05016; Human Diseases; Neurodegenerative diseases; Huntington's…	{Hs4758788; KOG1713 NADH-ubiquinone oxidoreductase, NDUFS3/30 kDa subunit C Energy production and conversion ;}	{GO:0055114; oxidation-reduction process; biological_process GO:0008137; NADH dehydrogenase (ubiquinone) activity; molecular_function}	{XM_015896282.1; PREDICTED: Acropora digitifera NADH dehydrogenase [ubiquinone] iron-sulfur protein 3, mitochondrial-like (LOC107331669), mRNA}	{PF00329:Respiratory-chain NADH dehydrogenase, 30 Kd subunit}
transcript_HQ_E3_1_transcript10787/f2p0/1305	{XP_001630525.1; predicted protein [Nematostella vectensis]}	{sp|Q5W041|ARMC3_HUMAN; Armadillo repeat-containing protein 3 OS=Homo sapiens GN=ARMC3 PE=2 SV=2}	{tad:TRIADDRAFT_57401; - - - - -}	{Hs22054575; KOG0167 FOG: Armadillo/beta-catenin-like repeats S Function unknown ;}	{NA}	{NA}	{NA}
transcript_HQ_E3_1_transcript10789/f3p0/1310	{XP_015762216.1; PREDICTED: uncharacterized protein LOC107341324 isoform X2 [Acropora digitifera]}	{sp|Q98993|VTXB_SYNVE; Verrucotoxin subunit beta OS=Synanceia verrucosa PE=1 SV=3}	{pss:102447044; - - - - -}	{NA}	{NA}	{XM_015906730.1; PREDICTED: Acropora digitifera uncharacterized LOC107341324 (LOC107341324), transcript variant X2, mRNA}	{NA}
transcript_HQ_E3_1_transcript1079/f2p0/2508	{XP_015757489.1; PREDICTED: uncharacterized protein LOC107336920 isoform X1 [Acropora digitifera]}	{NA}	{adf:107336920; - - - - -}	{NA}	{GO:0016021; integral to membrane; cellular_component}	{XM_015893776.1; PREDICTED: Acropora digitifera uncharacterized LOC107329043 (LOC107329043), transcript variant X2, mRNA}	{PF00335:Tetraspanin family PF04103:CD20-like family}
transcript_HQ_E3_1_transcript10791/f4p0/1334	{XP_015761818.1; PREDICTED: cysteine-rich with EGF-like domain protein 2 isoform X2 [Acropora digitifera]}	{sp|Q7SXF6|CREL2_DANRE; Cysteine-rich with EGF-like domain protein 2 OS=Danio rerio GN=creld2 PE=2 SV=2}	{xma:102230888; - - - - -}	{Hs7661644; KOG4260 Uncharacterized conserved protein S Function unknown ;}	{GO:0005509; calcium ion binding; molecular_function GO:0005515; protein binding; molecular_function}	{XM_015906332.1; PREDICTED: Acropora digitifera cysteine-rich with EGF-like domain protein 2 (LOC107340937), transcript variant X2, mRNA}	{PF00008:EGF-like domain PF07645:Calcium-binding EGF domain}
transcript_HQ_E3_1_transcript10795/f8p0/1303	{XP_015757800.1; PREDICTED: cathepsin L1-like [Acropora digitifera]}	{sp|Q95029|CATL_DROME; Cathepsin L OS=Drosophila melanogaster GN=Cp1 PE=2 SV=2}	{adf:107337195; K01365 CTSL cathepsin L 3.4.22.15 ko04145; Cellular Processes; Transport and catabolism; Phagosome | ko04142; Cellular Processes; Transport and catabolism; Lysosome | ko04140; Cellular Processes; Transport and catabolism; Autophagy - animal | ko04210; Cellular Processes; Cell growth and death; Apoptosis | ko04612; Organismal Systems; Immune system; Antigen processing and presentat…	{7303249; KOG1543 Cysteine proteinase Cathepsin L O Posttranslational modification, protein turnover, chaperones ;}	{GO:0008234; cysteine-type peptidase activity; molecular_function GO:0006412; translation; biological_process GO:0004197; cysteine-type endopeptidase activity; molecular_function GO:0006508; proteolysis; biological_process GO:0015934; large ribosomal subunit; cellular_component GO:0003735; structural constituent of ribosome; molecular_function}	{XM_015902314.1; PREDICTED: Acropora digitifera cathepsin L1-like (LOC107337195), mRNA}	{PF03051:Peptidase C1-like family PF01783:Ribosomal L32p protein family PF00112:Papain family cysteine protease}
transcript_HQ_E3_1_transcript10797/f2p0/1328	{NA}	{NA}	{NA}	{NA}	{NA}	{XM_015907990.1; PREDICTED: Acropora digitifera VWFA and cache domain-containing protein 1-like (LOC107342473), transcript variant X3, mRNA}	{NA}
transcript_HQ_E3_1_transcript1080/f2p0/2531	{XP_015765592.1; PREDICTED: TNF receptor-associated factor 1-like [Acropora digitifera]}	{sp|P70191|TRAF5_MOUSE; TNF receptor-associated factor 5 OS=Mus musculus GN=Traf5 PE=1 SV=1}	{bfo:BRAFLDRAFT_68992; K03173 TRAF2 TNF receptor-associated factor 2 2.3.2.27 ko04141; Genetic Information Processing; Folding, sorting and degradation; Protein processing in endoplasmic reticulum | ko04010; Environmental Information Processing; Signal transduction; MAPK signaling pathway | ko04064; Environmental Information Processing; Signal transduction; NF-kappa B signaling pathway | ko04668;…	{HsM4507679; KOG0297 TNF receptor-associated factor T Signal transduction mechanisms ;}	{GO:0009288; bacterial-type flagellum; cellular_component GO:0008270; zinc ion binding; molecular_function GO:0008855; exodeoxyribonuclease VII activity; molecular_function GO:0006260; DNA replication; biological_process GO:0007049; cell cycle; biological_process GO:0005940; septin ring; cellular_component GO:0016021; integral to membrane; cellular_component GO:0000921; septin ring assembly; biol…	{XM_015910106.1; PREDICTED: Acropora digitifera TNF receptor-associated factor 1-like (LOC107344458), mRNA}	{PF02176:TRAF-type zinc finger PF07195:Flagellar hook-associated protein 2 C-terminus PF04977:Septum formation initiator PF06156:Protein of unknown function (DUF972) PF06160:Septation ring formation regulator, EzrA PF02601:Exonuclease VII, large subunit}
transcript_HQ_E3_1_transcript10802/f2p0/1319	{NA}	{NA}	{NA}	{NA}	{NA}	{NA}	{NA}
transcript_HQ_E3_1_transcript10808/f22p0/1283	{XP_015760086.1; PREDICTED: uncharacterized protein LOC107339330 [Acropora digitifera]}	{NA}	{crg:105339089; - - - - -}	{NA}	{GO:0007067; mitosis; biological_process GO:0003677; DNA binding; molecular_function GO:0072686; mitotic spindle; cellular_component GO:0042729; DASH complex; cellular_component GO:0004803; transposase activity; molecular_function GO:0006313; transposition, DNA-mediated; biological_process}	{XM_015922393.1; PREDICTED: Acropora digitifera uncharacterized LOC107355800 (LOC107355800), transcript variant X12, mRNA}	{PF08651:DASH complex subunit Duo1 PF01797:Transposase IS200 like}
transcript_HQ_E3_1_transcript1081/f17p0/2513	{KXJ18651.1; AN1-type zinc finger protein 4 [Exaiptasia pallida]}	{sp|D3Z3C6|ZFAN4_MOUSE; AN1-type zinc finger protein 4 OS=Mus musculus GN=Zfand4 PE=4 SV=2}	{nve:NEMVE_v1g169128; K12163 ANUBL1 AN1-type zinc finger and ubiquitin domain-containing protein 1 - -}	{Hs14741660_1; KOG0001 Ubiquitin and ubiquitin-like proteins OR Posttranslational modification, protein turnover, chaperones ; General function prediction only ;}	{GO:0005515; protein binding; molecular_function GO:0008270; zinc ion binding; molecular_function}	{XM_015923282.1; PREDICTED: Acropora digitifera AN1-type zinc finger protein 4-like (LOC107356665), mRNA}	{PF14560:Ubiquitin-like domain PF01428:AN1-like Zinc finger PF00240:Ubiquitin family}
transcript_HQ_E3_1_transcript10810/f4p0/1325	{XP_015778046.1; PREDICTED: IQ domain-containing protein K-like [Acropora digitifera]}	{sp|Q8N0W5|IQCK_HUMAN; IQ domain-containing protein K OS=Homo sapiens GN=IQCK PE=2 SV=1}	{sko:100369022; - - - - -}	{NA}	{GO:0005515; protein binding; molecular_function}	{NA}	{PF00612:IQ calmodulin-binding motif}
transcript_HQ_E3_1_transcript10811/f2p0/1308	{XP_015777364.1; PREDICTED: transcription elongation regulator 1-like [Acropora digitifera]}	{NA}	{adf:107355330; K12824 TCERG1, CA150 transcription elongation regulator 1 - ko03040; Genetic Information Processing; Transcription; Spliceosome | ko04212; Organismal Systems; Aging; Longevity regulating pathway - worm}	{NA}	{NA}	{NA}	{NA}
transcript_HQ_E3_1_transcript10814/f2p0/1328	{NA}	{NA}	{NA}	{NA}	{GO:0030001; metal ion transport; biological_process GO:0007034; vacuolar transport; biological_process}	{XR_001561758.1; PREDICTED: Acropora digitifera uncharacterized LOC107332568 (LOC107332568), ncRNA}	{PF10176:Protein of unknown function (DUF2370)}
transcript_HQ_E3_1_transcript10817/f2p0/1319	{XP_015780212.1; PREDICTED: uncharacterized protein LOC107358094 [Acropora digitifera]}	{NA}	{NA}	{NA}	{NA}	{XR_001565425.1; PREDICTED: Acropora digitifera uncharacterized LOC107348800 (LOC107348800), ncRNA}	{NA}
transcript_HQ_E3_1_transcript10819/f2p0/1319	{XP_015769210.1; PREDICTED: galanin receptor type 1-like [Acropora digitifera]}	{sp|P47211|GALR1_HUMAN; Galanin receptor type 1 OS=Homo sapiens GN=GALR1 PE=1 SV=3}	{adf:107347761; K04221 SSTR5 somatostatin receptor 5 - ko04024; Environmental Information Processing; Signal transduction; cAMP signaling pathway | ko04080; Environmental Information Processing; Signaling molecules and interaction; Neuroactive ligand-receptor interaction}	{Hs4503903; KOG3656 FOG: 7 transmembrane receptor R General function prediction only ;}	{GO:0008528; peptide receptor activity, G-protein coupled; molecular_function GO:0004930; G-protein coupled receptor activity; molecular_function GO:0007186; G-protein coupled receptor protein signaling pathway; biological_process GO:0016021; integral to membrane; cellular_component}	{NA}	{PF00001:7 transmembrane receptor (rhodopsin family) PF10324:Serpentine type 7TM GPCR chemoreceptor Srw}
transcript_HQ_E3_1_transcript1082/f5p0/2502	{XP_001625282.1; predicted protein [Nematostella vectensis]}	{sp|O60645|EXOC3_HUMAN; Exocyst complex component 3 OS=Homo sapiens GN=EXOC3 PE=1 SV=2}	{nve:NEMVE_v1g10193; K06110 EXOC3, SEC6 exocyst complex component 3 - -}	{Hs22048939; KOG2286 Exocyst complex subunit SEC6 U Intracellular trafficking, secretion, and vesicular transport ;}	{GO:0005975; carbohydrate metabolic process; biological_process GO:0000145; exocyst; cellular_component GO:0007165; signal transduction; biological_process GO:0016773; phosphotransferase activity, alcohol group as acceptor; molecular_function GO:0006887; exocytosis; biological_process GO:0005524; ATP binding; molecular_function}	{NA}	{PF02185:Hr1 repeat PF06046:Exocyst complex component Sec6 PF03727:Hexokinase}
transcript_HQ_E3_1_transcript10824/f2p0/1318	{XP_015759984.1; PREDICTED: sialomucin core protein 24-like [Acropora digitifera]}	{NA}	{NA}	{NA}	{GO:0019050; suppression by virus of host apoptosis; biological_process}	{NA}	{PF03229:Alphavirus glycoprotein J}
transcript_HQ_E3_1_transcript10825/f2p0/1347	{XP_015759763.1; PREDICTED: inaD-like protein [Acropora digitifera]}	{sp|Q64512|PTN13_MOUSE; Tyrosine-protein phosphatase non-receptor type 13 OS=Mus musculus GN=Ptpn13 PE=1 SV=2}	{cmk:103180866; K02374 PTPN13, FAP-1 tyrosine-protein phosphatase non-receptor type 13 - ko04210; Cellular Processes; Cell growth and death; Apoptosis}	{Hs18375646; KOG0792 Protein tyrosine phosphatase PTPMEG, contains FERM domain T Signal transduction mechanisms ;}	{GO:0005515; protein binding; molecular_function}	{XM_015904277.1; PREDICTED: Acropora digitifera inaD-like protein (LOC107339034), mRNA}	{PF00595:PDZ domain (Also known as DHR or GLGF) PF13180:PDZ domain}
transcript_HQ_E3_1_transcript10826/f9p0/1337	{XP_001635574.1; predicted protein [Nematostella vectensis]}	{sp|P46527|CDN1B_HUMAN; Cyclin-dependent kinase inhibitor 1B OS=Homo sapiens GN=CDKN1B PE=1 SV=1}	{nve:NEMVE_v1g203984; - - - - -}	{Hs4757962; KOG4743 Cyclin-dependent kinase inhibitor T Signal transduction mechanisms ;}	{GO:0007050; cell cycle arrest; biological_process GO:0004861; cyclin-dependent protein kinase inhibitor activity; molecular_function GO:0005634; nucleus; cellular_component}	{NA}	{PF02234:Cyclin-dependent kinase inhibitor}
transcript_HQ_E3_1_transcript10827/f2p0/1321	{XP_015774412.1; PREDICTED: cysteine-rich secretory protein LCCL domain-containing 2-like [Acropora digitifera]}	{sp|Q9CYL5|GAPR1_MOUSE; Golgi-associated plant pathogenesis-related protein 1 OS=Mus musculus GN=Glipr2 PE=1 SV=3}	{tad:TRIADDRAFT_51643; - - - - -}	{Hs11641247; KOG3017 Defense-related protein containing SCP domain S Function unknown ;}	{NA}	{XM_015918929.1; PREDICTED: Acropora digitifera cysteine-rich secretory protein LCCL domain-containing 2-like (LOC107352613), transcript variant X4, mRNA}	{NA}
transcript_HQ_E3_1_transcript10841/f4p0/1319	{XP_015766807.1; PREDICTED: uncharacterized protein LOC107345590 [Acropora digitifera]}	{NA}	{adf:107331429; - - - - -}	{NA}	{GO:0005634; nucleus; cellular_component GO:0006397; mRNA processing; biological_process GO:0046660; female sex differentiation; biological_process}	{NA}	{PF06495:Fruit fly transformer protein}
transcript_HQ_E3_1_transcript10842/f17p0/1274	{XP_015769712.1; PREDICTED: glutathione peroxidase 1-like [Acropora digitifera]}	{sp|P04041|GPX1_RAT; Glutathione peroxidase 1 OS=Rattus norvegicus GN=Gpx1 PE=1 SV=4}	{lco:104920512; K00432 gpx glutathione peroxidase 1.11.1.9 ko00590; Metabolism; Lipid metabolism; Arachidonic acid metabolism | ko00480; Metabolism; Metabolism of other amino acids; Glutathione metabolism | ko04918; Organismal Systems; Endocrine system; Thyroid hormone synthesis}	{Hs10834976; KOG1651 Glutathione peroxidase O Posttranslational modification, protein turnover, chaperones ;}	{GO:0004602; glutathione peroxidase activity; molecular_function GO:0006979; response to oxidative stress; biological_process GO:0055114; oxidation-reduction process; biological_process}	{XM_015914226.1; PREDICTED: Acropora digitifera glutathione peroxidase 1-like (LOC107348200), mRNA}	{PF00255:Glutathione peroxidase}
transcript_HQ_E3_1_transcript10848/f2p0/1333	{XP_003388909.1; PREDICTED: gelsolin-like protein 2 [Amphimedon queenslandica]}	{sp|Q7JQD3|GELS1_LUMTE; Gelsolin-like protein 1 OS=Lumbricus terrestris GN=AM PE=1 SV=1}	{aqu:100642151; K05768 GSN gelsolin - ko04810; Cellular Processes; Cell motility; Regulation of actin cytoskeleton | ko04666; Organismal Systems; Immune system; Fc gamma R-mediated phagocytosis | ko05203; Human Diseases; Cancers: Overview; Viral carcinogenesis}	{7296888; KOG0443 Actin regulatory proteins (gelsolin/villin family) Z Cytoskeleton ;}	{NA}	{AJ621806.1; Suberites ficus mRNA for gelsolin (gelS gene)}	{NA}
transcript_HQ_E3_1_transcript10849/f2p0/1325	{NA}	{NA}	{NA}	{NA}	{NA}	{XM_015919185.1; PREDICTED: Acropora digitifera endothelin-converting enzyme 1-like (LOC107352866), mRNA}	{NA}
transcript_HQ_E3_1_transcript1085/f7p0/2516	{XP_015759197.1; PREDICTED: guanine nucleotide-binding protein G(I)/G(S)/G(T) subunit beta-1-like [Acropora digitifera]}	{sp|Q6PH57|GBB1_DANRE; Guanine nucleotide-binding protein G(I)/G(S)/G(T) subunit beta-1 OS=Danio rerio GN=gnb1 PE=2 SV=1}	{adf:107338476; K04536 GNB1 guanine nucleotide-binding protein G(I)/G(S)/G(T) subunit beta-1 - ko04014; Environmental Information Processing; Signal transduction; Ras signaling pathway | ko04011; Environmental Information Processing; Signal transduction; MAPK signaling pathway - yeast | ko04371; Environmental Information Processing; Signal transduction; Apelin signaling pathway | ko04151; Environ…	{Hs11321585; KOG0286 G-protein beta subunit R General function prediction only ;}	{GO:0005515; protein binding; molecular_function}	{XM_015903711.1; PREDICTED: Acropora digitifera guanine nucleotide-binding protein G(I)/G(S)/G(T) subunit beta-1-like (LOC107338476), mRNA}	{PF00400:WD domain, G-beta repeat}
transcript_HQ_E3_1_transcript10850/f17p0/1310	{XP_015775086.1; PREDICTED: heterogeneous nuclear ribonucleoproteins A1 homolog [Acropora digitifera]}	{sp|P17130|ROA1_XENLA; Heterogeneous nuclear ribonucleoproteins A1 homolog OS=Xenopus laevis GN=hnrnpa1 PE=2 SV=1}	{obi:106871774; K12741 HNRNPA1_3 heterogeneous nuclear ribonucleoprotein A1/A3 - ko03040; Genetic Information Processing; Transcription; Spliceosome}	{Hs13654587; KOG0118 FOG: RRM domain R General function prediction only ;}	{GO:0003676; nucleic acid binding; molecular_function}	{NA}	{PF00076:RNA recognition motif. (a.k.a. RRM, RBD, or RNP domain) PF16367:RNA recognition motif}
transcript_HQ_E3_1_transcript10851/f17p0/1286	{XP_015780786.1; PREDICTED: methylosome protein 50-like [Acropora digitifera]}	{sp|Q6NUD0|MEP50_XENLA; Methylosome protein 50 OS=Xenopus laevis GN=wdr77 PE=1 SV=1}	{lcm:102356631; K13221 WDR77, MEP50 methylosome protein 50 - -}	{Hs13129110; KOG0284 Polyadenylation factor I complex, subunit PFS2 A RNA processing and modification ;}	{GO:0005515; protein binding; molecular_function GO:0046740; spread of virus in host, cell to cell; biological_process}	{NA}	{PF03300:Tenuivirus non-structural, movement protein NS4 PF00400:WD domain, G-beta repeat}
transcript_HQ_E3_1_transcript10853/f2p0/1324	{XP_001627307.1; predicted protein [Nematostella vectensis]}	{sp|B5X8M4|BRCC3_SALSA; Lys-63-specific deubiquitinase BRCC36 OS=Salmo salar GN=brcc3 PE=2 SV=1}	{spu:574779; K11864 BRCC3, BRCC36 BRCA1/BRCA2-containing complex subunit 3 3.4.19.- ko03440; Genetic Information Processing; Replication and repair; Homologous recombination | ko04621; Organismal Systems; Immune system; NOD-like receptor signaling pathway}	{Hs13236583; KOG1555 26S proteasome regulatory complex, subunit RPN11 O Posttranslational modification, protein turnover, chaperones ;}	{GO:0051082; unfolded protein binding; molecular_function GO:0006457; protein folding; biological_process GO:0005515; protein binding; molecular_function GO:0016272; prefoldin complex; cellular_component}	{XM_015898210.1; PREDICTED: Acropora digitifera lys-63-specific deubiquitinase BRCC36-like (LOC107333390), mRNA}	{PF01398:JAB1/Mov34/MPN/PAD-1 ubiquitin protease PF01920:Prefoldin subunit}
transcript_HQ_E3_1_transcript10854/f2p0/1316	{XP_015749226.1; PREDICTED: uncharacterized protein LOC107328997 isoform X1 [Acropora digitifera]}	{sp|P97360|ETV6_MOUSE; Transcription factor ETV6 OS=Mus musculus GN=Etv6 PE=1 SV=1}	{adf:107328997; K20232 EDL ETS-domain lacking - ko04013; Environmental Information Processing; Signal transduction; MAPK signaling pathway - fly}	{Hs4503611; KOG3804 Transcription factor NERF and related proteins, contain ETS domain K Transcription ;}	{GO:0043565; sequence-specific DNA binding; molecular_function GO:0005634; nucleus; cellular_component}	{NA}	{PF02198:Sterile alpha motif (SAM)/Pointed domain}
transcript_HQ_E3_1_transcript10857/f13p0/1320	{XP_001635383.1; predicted protein [Nematostella vectensis]}	{NA}	{nve:NEMVE_v1g241678; - - - - -}	{NA}	{NA}	{NA}	{NA}
transcript_HQ_E3_1_transcript10859/f2p0/1316	{NA}	{NA}	{NA}	{NA}	{NA}	{NA}	{NA}
transcript_HQ_E3_1_transcript1086/f3p0/2524	{XP_015764041.1; PREDICTED: serine/arginine-rich splicing factor 3-like [Acropora digitifera]}	{sp|P84103|SRSF3_HUMAN; Serine/arginine-rich splicing factor 3 OS=Homo sapiens GN=SRSF3 PE=1 SV=1}	{adf:107342999; K12892 SFRS3 splicing factor, arginine/serine-rich 3 - ko03040; Genetic Information Processing; Transcription; Spliceosome | ko05168; Human Diseases; Infectious diseases: Viral; Herpes simplex infection}	{Hs4506901; KOG0107 Alternative splicing factor SRp20/9G8 (RRM superfamily) A RNA processing and modification ;}	{GO:0003676; nucleic acid binding; molecular_function}	{XR_001564126.1; PREDICTED: Acropora digitifera serine/arginine-rich splicing factor 3-like (LOC107342999), transcript variant X2, misc_RNA}	{PF00076:RNA recognition motif. (a.k.a. RRM, RBD, or RNP domain)}
transcript_HQ_E3_1_transcript10860/f2p0/1320	{NA}	{NA}	{NA}	{NA}	{GO:0046983; protein dimerization activity; molecular_function}	{NA}	{PF00010:Helix-loop-helix DNA-binding domain}
transcript_HQ_E3_1_transcript10863/f23p0/1257	{XP_015768753.1; PREDICTED: calcyclin-binding protein-like [Acropora digitifera]}	{sp|Q6AYK6|CYBP_RAT; Calcyclin-binding protein OS=Rattus norvegicus GN=Cacybp PE=1 SV=1}	{nve:NEMVE_v1g166897; K04507 CACYBP, SIP calcyclin binding protein - ko04310; Environmental Information Processing; Signal transduction; Wnt signaling pathway}	{Hs7656952; KOG3260 Calcyclin-binding protein CacyBP T Signal transduction mechanisms ;}	{NA}	{XM_015913267.1; PREDICTED: Acropora digitifera calcyclin-binding protein-like (LOC107347376), mRNA}	{NA}
transcript_HQ_E3_1_transcript10864/f6p0/1311	{XP_001640920.1; predicted protein [Nematostella vectensis]}	{sp|Q5I020|ZNT8_XENLA; Zinc transporter 8 OS=Xenopus laevis GN=slc30a8 PE=2 SV=1}	{nve:NEMVE_v1g70174; - - - - -}	{Hs20540985; KOG1482 Zn2+ transporter P Inorganic ion transport and metabolism ;}	{GO:0055085; transmembrane transport; biological_process GO:0016021; integral to membrane; cellular_component GO:0006812; cation transport; biological_process GO:0008324; cation transmembrane transporter activity; molecular_function}	{NA}	{PF01545:Cation efflux family}
transcript_HQ_E3_1_transcript10865/f2p0/1305	{XP_015770684.1; PREDICTED: transcription factor LBX1-like isoform X4 [Acropora digitifera]}	{sp|Q0P4H6|LBX1_XENTR; Transcription factor LBX1 OS=Xenopus tropicalis GN=lbx1 PE=2 SV=1}	{nve:NEMVE_v1g164989; K09353 LBX homeobox protein LBX - -}	{7300749_2; KOG0488 Transcription factor BarH and related HOX domain proteins R General function prediction only ;}	{GO:0003677; DNA binding; molecular_function GO:0006355; regulation of transcription, DNA-dependent; biological_process}	{NA}	{PF05920:Homeobox KN domain PF00046:Homeobox domain}
transcript_HQ_E3_1_transcript10868/f2p0/1317	{NA}	{NA}	{NA}	{NA}	{NA}	{XM_015918993.1; PREDICTED: Acropora digitifera uncharacterized LOC107352660 (LOC107352660), transcript variant X4, mRNA}	{NA}
transcript_HQ_E3_1_transcript1087/f18p0/2516	{XP_015774511.1; PREDICTED: ornithine decarboxylase-like [Acropora digitifera]}	{sp|P09057|DCOR_RAT; Ornithine decarboxylase OS=Rattus norvegicus GN=Odc1 PE=1 SV=1}	{tad:TRIADDRAFT_27475; K01581 E4.1.1.17, ODC1, speC, speF ornithine decarboxylase 4.1.1.17 ko00330; Metabolism; Amino acid metabolism; Arginine and proline metabolism | ko00480; Metabolism; Metabolism of other amino acids; Glutathione metabolism}	{Hs4505489; KOG0622 Ornithine decarboxylase E Amino acid transport and metabolism ;}	{GO:0003824; NA}	{XM_015919025.1; PREDICTED: Acropora digitifera ornithine decarboxylase-like (LOC107352719), transcript variant X1, mRNA}	{PF02784:Pyridoxal-dependent decarboxylase, pyridoxal binding domain PF00278:Pyridoxal-dependent decarboxylase, C-terminal sheet domain}
transcript_HQ_E3_1_transcript10870/f8p0/1328	{XP_015753642.1; PREDICTED: 26S proteasome non-ATPase regulatory subunit 7-like isoform X2 [Acropora digitifera]}	{sp|P51665|PSMD7_HUMAN; 26S proteasome non-ATPase regulatory subunit 7 OS=Homo sapiens GN=PSMD7 PE=1 SV=2}	{nve:NEMVE_v1g161920; K03038 PSMD7, RPN8 26S proteasome regulatory subunit N8 - ko03050; Genetic Information Processing; Folding, sorting and degradation; Proteasome | ko05169; Human Diseases; Infectious diseases: Viral; Epstein-Barr virus infection}	{7291779; KOG1556 26S proteasome regulatory complex, subunit RPN8/PSMD7 O Posttranslational modification, protein turnover, chaperones ;}	{GO:0005515; protein binding; molecular_function}	{XM_015898156.1; PREDICTED: Acropora digitifera 26S proteasome non-ATPase regulatory subunit 7-like (LOC107333338), transcript variant X2, mRNA}	{PF01398:JAB1/Mov34/MPN/PAD-1 ubiquitin protease}
transcript_HQ_E3_1_transcript10881/f3p0/1239	{KXJ17500.1; Arpin [Exaiptasia pallida]}	{sp|Q66IV5|ARPIN_XENLA; Arpin OS=Xenopus laevis GN=arpin PE=2 SV=1}	{bfo:BRAFLDRAFT_202312; - - - - -}	{NA}	{NA}	{NA}	{NA}
transcript_HQ_E3_1_transcript10882/f2p0/1315	{KXJ08628.1; Mitochondrial import inner membrane translocase subunit TIM14 [Exaiptasia pallida]}	{sp|Q3ZBN8|TIM14_BOVIN; Mitochondrial import inner membrane translocase subunit TIM14 OS=Bos taurus GN=DNAJC19 PE=3 SV=3}	{lcm:102367393; K09539 DNAJC19 DnaJ homolog subfamily C member 19 - -}	{Hs21687102; KOG0723 Molecular chaperone (DnaJ superfamily) O Posttranslational modification, protein turnover, chaperones ;}	{GO:0005783; endoplasmic reticulum; cellular_component GO:0000774; adenyl-nucleotide exchange factor activity; molecular_function}	{XM_015893653.1; PREDICTED: Acropora digitifera mitochondrial import inner membrane translocase subunit TIM14-like (LOC107328909), partial mRNA}	{PF16782:Nucleotide exchange factor SIL1}
transcript_HQ_E3_1_transcript10883/f2p0/1319	{NA}	{NA}	{NA}	{NA}	{NA}	{NA}	{NA}
transcript_HQ_E3_1_transcript10885/f10p0/1297	{XP_015766803.1; PREDICTED: transcription factor ETV6-like [Acropora digitifera]}	{sp|Q0VC65|ETV6_BOVIN; Transcription factor ETV6 OS=Bos taurus GN=ETV6 PE=2 SV=1}	{adf:107328997; K20232 EDL ETS-domain lacking - ko04013; Environmental Information Processing; Signal transduction; MAPK signaling pathway - fly}	{Hs4503611; KOG3804 Transcription factor NERF and related proteins, contain ETS domain K Transcription ;}	{GO:0043565; sequence-specific DNA binding; molecular_function GO:0005515; protein binding; molecular_function GO:0005634; nucleus; cellular_component}	{XM_015911317.1; PREDICTED: Acropora digitifera transcription factor ETV6-like (LOC107345585), mRNA}	{PF02198:Sterile alpha motif (SAM)/Pointed domain PF00240:Ubiquitin family PF14560:Ubiquitin-like domain}
transcript_HQ_E3_1_transcript10887/f3p0/1316	{XP_001636478.1; predicted protein [Nematostella vectensis]}	{sp|Q9P055|JKAMP_HUMAN; JNK1/MAPK8-associated membrane protein OS=Homo sapiens GN=JKAMP PE=2 SV=2}	{bfo:BRAFLDRAFT_275868; - - - - -}	{Hs21361537; KOG3744 Uncharacterized conserved protein S Function unknown ;}	{NA}	{NA}	{NA}
transcript_HQ_E3_1_transcript10888/f7p0/1298	{XP_015772371.1; PREDICTED: uncharacterized protein LOC107350640 isoform X2 [Acropora digitifera]}	{sp|P18519|TNR16_CHICK; Tumor necrosis factor receptor superfamily member 16 OS=Gallus gallus GN=NGFR PE=3 SV=1}	{nve:NEMVE_v1g211064; - - - - -}	{NA}	{GO:0005515; protein binding; molecular_function}	{NA}	{PF00020:TNFR/NGFR cysteine-rich region}
transcript_HQ_E3_1_transcript1089/f2p0/2517	{XP_015768702.1; PREDICTED: failed axon connections homolog [Acropora digitifera]}	{sp|Q5TGI0|FAXC_HUMAN; Failed axon connections homolog OS=Homo sapiens GN=FAXC PE=2 SV=2}	{nve:NEMVE_v1g163720; - - - - -}	{Hs14754044; KOG4244 Failed axon connections (fax) protein/glutathione S-transferase-like protein T Signal transduction mechanisms ;}	{GO:0006626; protein targeting to mitochondrion; biological_process GO:0005741; mitochondrial outer membrane; cellular_component GO:0005515; protein binding; molecular_function}	{NA}	{PF13417:Glutathione S-transferase, N-terminal domain PF10568:Outer mitochondrial membrane transport complex protein PF02798:Glutathione S-transferase, N-terminal domain}
transcript_HQ_E3_1_transcript10892/f2p0/1313	{XP_015757540.1; PREDICTED: uncharacterized protein LOC107336951 [Acropora digitifera]}	{sp|P97793|ALK_MOUSE; ALK tyrosine kinase receptor OS=Mus musculus GN=Alk PE=1 SV=2}	{adf:107336951; - - - - -}	{Hs22044093; KOG1095 Protein tyrosine kinase T Signal transduction mechanisms ;}	{NA}	{XM_015902054.1; PREDICTED: Acropora digitifera uncharacterized LOC107336951 (LOC107336951), mRNA}	{NA}
transcript_HQ_E3_1_transcript10893/f4p0/1317	{XP_015751929.1; PREDICTED: matrix metalloproteinase-19-like [Acropora digitifera]}	{sp|Q99542|MMP19_HUMAN; Matrix metalloproteinase-19 OS=Homo sapiens GN=MMP19 PE=1 SV=1}	{adf:107331800; - - - - -}	{Hs4505213; KOG1565 Gelatinase A and related matrix metalloproteases OW Posttranslational modification, protein turnover, chaperones ; Extracellular structures ;}	{GO:0008270; zinc ion binding; molecular_function GO:0031012; extracellular matrix; cellular_component GO:0008233; peptidase activity; molecular_function GO:0006508; proteolysis; biological_process GO:0004222; metalloendopeptidase activity; molecular_function}	{NA}	{PF07998:Peptidase family M54 PF01400:Astacin (Peptidase family M12A) PF00413:Matrixin PF08686:PLAC (protease and lacunin) domain}
transcript_HQ_E3_1_transcript10894/f4p0/1297	{XP_015777005.1; PREDICTED: ataxin-3-like isoform X2 [Acropora digitifera]}	{sp|P54252|ATX3_HUMAN; Ataxin-3 OS=Homo sapiens GN=ATXN3 PE=1 SV=4}	{mcc:720515; K11863 ATXN3, MJD Ataxin-3 3.4.22.- ko04141; Genetic Information Processing; Folding, sorting and degradation; Protein processing in endoplasmic reticulum}	{Hs13518019; KOG2935 Ataxin 3/Josephin R General function prediction only ;}	{GO:0004843; ubiquitin-specific protease activity; molecular_function GO:0016579; protein deubiquitination; biological_process}	{XM_015921519.1; PREDICTED: Acropora digitifera ataxin-3-like (LOC107355011), transcript variant X2, mRNA}	{PF02099:Josephin}
transcript_HQ_E3_1_transcript10896/f2p0/1311	{KXJ19145.1; Apoptosis regulatory protein Siva [Exaiptasia pallida]}	{NA}	{sre:PTSG_06123; - - - - -}	{NA}	{NA}	{NA}	{NA}
transcript_HQ_E3_1_transcript10897/f8p0/1305	{XP_015766671.1; PREDICTED: vesicle-trafficking protein SEC22a-like [Acropora digitifera]}	{sp|Q642F4|SC22A_RAT; Vesicle-trafficking protein SEC22a OS=Rattus norvegicus GN=Sec22a PE=2 SV=1}	{tru:101069654; K08520 SEC22A_C SEC22 vesicle trafficking protein A/C - -}	{Hs14591919; KOG0862 Synaptobrevin/VAMP-like protein SEC22 U Intracellular trafficking, secretion, and vesicular transport ;}	{GO:0035556; intracellular signal transduction; biological_process GO:0016849; phosphorus-oxygen lyase activity; molecular_function GO:0009190; cyclic nucleotide biosynthetic process; biological_process}	{XM_015911185.1; PREDICTED: Acropora digitifera vesicle-trafficking protein SEC22a-like (LOC107345469), mRNA}	{PF00211:Adenylate and Guanylate cyclase catalytic domain}
transcript_HQ_E3_1_transcript109/f3p0/3462	{XP_001638517.1; predicted protein [Nematostella vectensis]}	{sp|Q28GH3|SAE2_XENTR; SUMO-activating enzyme subunit 2 OS=Xenopus tropicalis GN=uba2 PE=2 SV=1}	{crg:105331363; K10685 UBLE1B, SAE2, UBA2 ubiquitin-like 1-activating enzyme E1 B 6.2.1.45 ko04120; Genetic Information Processing; Folding, sorting and degradation; Ubiquitin mediated proteolysis}	{Hs4885649; KOG2013 SMT3/SUMO-activating complex, catalytic component UBA2 O Posttranslational modification, protein turnover, chaperones ;}	{GO:0055114; oxidation-reduction process; biological_process GO:0006779; porphyrin biosynthetic process; biological_process GO:0016491; oxidoreductase activity; molecular_function GO:0006813; potassium ion transport; biological_process GO:0019354; siroheme biosynthetic process; biological_process GO:0043115; precorrin-2 dehydrogenase activity; molecular_function GO:0008641; small protein activati…	{XM_007539484.1; PREDICTED: Erinaceus europaeus ubiquitin like modifier activating enzyme 2 (UBA2), mRNA}	{PF00070:Pyridine nucleotide-disulphide oxidoreductase PF00899:ThiF family PF02254:TrkA-N domain PF13241:Putative NAD(P)-binding}
transcript_HQ_E3_1_transcript1090/f2p0/2526	{XP_015770091.1; PREDICTED: uncharacterized protein LOC107348549 isoform X2 [Acropora digitifera]}	{NA}	{nve:NEMVE_v1g239922; - - - - -}	{NA}	{GO:0005515; protein binding; molecular_function GO:0043565; sequence-specific DNA binding; molecular_function GO:0006355; regulation of transcription, DNA-dependent; biological_process GO:0005815; microtubule organizing center; cellular_component GO:0003700; sequence-specific DNA binding transcription factor activity; molecular_function GO:0006260; DNA replication; biological_process}	{NA}	{PF02183:Homeobox associated leucine zipper PF06156:Protein of unknown function (DUF972) PF03920:Groucho/TLE N-terminal Q-rich domain PF07989:Centrosomin N-terminal motif 1}
transcript_HQ_E3_1_transcript10900/f6p0/1308	{XP_001632324.1; predicted protein [Nematostella vectensis]}	{sp|Q6P3N5|CNIH4_XENTR; Protein cornichon homolog 4 OS=Xenopus tropicalis GN=cnih4 PE=2 SV=1}	{adf:107348752; K20368 CNIH, ERV14 protein cornichon - -}	{Hs7661824; KOG2729 ER vesicle integral membrane protein involved in establishing cell polarity, signaling and protein degradation OUT Posttranslational modification, protein turnover, chaperones ; Intracellular trafficking, secretion, and vesicular transport ; Signal transduction mechanisms ;}	{GO:0016021; integral to membrane; cellular_component GO:0006810; transport; biological_process}	{NA}	{PF03311:Cornichon protein}
transcript_HQ_E3_1_transcript10902/f2p0/1315	{XP_015753581.1; PREDICTED: microtubule-associated proteins 1A/1B light chain 3A-like [Acropora digitifera]}	{sp|Q9H492|MLP3A_HUMAN; Microtubule-associated proteins 1A/1B light chain 3A OS=Homo sapiens GN=MAP1LC3A PE=1 SV=2}	{adf:107333304; K10435 MAP1LC microtubule-associated protein 1 light chain - -}	{Hs14210522; KOG1654 Microtubule-associated anchor protein involved in autophagy and membrane trafficking Z Cytoskeleton ;}	{GO:0005737; cytoplasm; cellular_component GO:0009898; internal side of plasma membrane; cellular_component GO:0000045; autophagic vacuole assembly; biological_process}	{NA}	{PF07348:Syd protein (SUKH-2) PF04110:Ubiquitin-like autophagy protein Apg12 }
transcript_HQ_E3_1_transcript10903/f2p0/1333	{XP_015756548.1; PREDICTED: 10 kDa heat shock protein, mitochondrial-like [Acropora digitifera]}	{sp|P61603|CH10_BOVIN; 10 kDa heat shock protein, mitochondrial OS=Bos taurus GN=HSPE1 PE=3 SV=2}	{adf:107336007; K04078 groES, HSPE1 chaperonin GroES - -}	{Hs4504523; KOG1641 Mitochondrial chaperonin O Posttranslational modification, protein turnover, chaperones ;}	{GO:0005737; cytoplasm; cellular_component GO:0006457; protein folding; biological_process}	{NA}	{PF00166:Chaperonin 10 Kd subunit}
transcript_HQ_E3_1_transcript10906/f5p0/1313	{XP_015768707.1; PREDICTED: uncharacterized protein LOC107347325 isoform X1 [Acropora digitifera]}	{NA}	{NA}	{NA}	{GO:0016021; integral to membrane; cellular_component GO:0003677; DNA binding; molecular_function}	{NA}	{PF00440:Bacterial regulatory proteins, tetR family PF03606:C4-dicarboxylate anaerobic carrier}
transcript_HQ_E3_1_transcript10907/f2p0/1214	{NA}	{NA}	{NA}	{NA}	{NA}	{NA}	{NA}
transcript_HQ_E3_1_transcript10909/f3p0/1313	{KXJ09658.1; hypothetical protein AC249_AIPGENE11451 [Exaiptasia pallida]}	{NA}	{NA}	{NA}	{NA}	{NA}	{NA}
transcript_HQ_E3_1_transcript1091/f2p0/2524	{XP_015761652.1; PREDICTED: sulfide:quinone oxidoreductase, mitochondrial-like [Acropora digitifera]}	{sp|Q9R112|SQRD_MOUSE; Sulfide:quinone oxidoreductase, mitochondrial OS=Mus musculus GN=Sqrdl PE=1 SV=3}	{nve:NEMVE_v1g157740; K17218 sqr sulfide:quinone oxidoreductase 1.8.5.4 ko00920; Metabolism; Energy metabolism; Sulfur metabolism}	{Hs10864011; KOG3851 Sulfide:quinone oxidoreductase/flavo-binding protein C Energy production and conversion ;}	{GO:0016491; oxidoreductase activity; molecular_function GO:0055114; oxidation-reduction process; biological_process}	{XM_015906166.1; PREDICTED: Acropora digitifera sulfide:quinone oxidoreductase, mitochondrial-like (LOC107340797), mRNA}	{PF07992:Pyridine nucleotide-disulphide oxidoreductase}
transcript_HQ_E3_1_transcript10910/f2p0/1310	{XP_015772490.1; PREDICTED: ralA-binding protein 1-like [Acropora digitifera]}	{NA}	{nve:NEMVE_v1g215863; K08773 RALBP1 RalA-binding protein 1 - ko04014; Environmental Information Processing; Signal transduction; Ras signaling pathway | ko05200; Human Diseases; Cancers: Overview; Pathways in cancer | ko05212; Human Diseases; Cancers: Specific types; Pancreatic cancer}	{NA}	{NA}	{XM_015917004.1; PREDICTED: Acropora digitifera ralA-binding protein 1-like (LOC107350767), mRNA}	{NA}
transcript_HQ_E3_1_transcript10912/f2p0/1298	{XP_015777956.1; PREDICTED: myocilin-like [Acropora digitifera]}	{sp|Q3V1G4|OLM2B_MOUSE; Olfactomedin-like protein 2B OS=Mus musculus GN=Olfml2b PE=1 SV=2}	{adf:107335644; - - - - -}	{Hs17446288; KOG3545 Olfactomedin and related extracellular matrix glycoproteins W Extracellular structures ;}	{NA}	{NA}	{NA}
transcript_HQ_E3_1_transcript10913/f2p0/1305	{XP_015753790.1; PREDICTED: uncharacterized protein LOC107333482 [Acropora digitifera]}	{NA}	{adf:107333482; - - - - -}	{NA}	{GO:0005515; protein binding; molecular_function}	{NA}	{PF13855:Leucine rich repeat PF13516:Leucine Rich repeat PF00560:Leucine Rich Repeat}
transcript_HQ_E3_1_transcript10914/f4p0/1326	{XP_015763334.1; PREDICTED: 28S ribosomal protein S29, mitochondrial-like [Acropora digitifera]}	{sp|Q9ER88|RT29_MOUSE; 28S ribosomal protein S29, mitochondrial OS=Mus musculus GN=Dap3 PE=1 SV=1}	{hmg:100204145; K17408 DAP3, MRPS29 small subunit ribosomal protein S29 - -}	{Hs4758118; KOG3928 Mitochondrial ribosome small subunit component, mediator of apoptosis DAP3 J Translation, ribosomal structure and biogenesis ;}	{NA}	{XM_015907848.1; PREDICTED: Acropora digitifera 28S ribosomal protein S29, mitochondrial-like (LOC107342353), mRNA}	{NA}
transcript_HQ_E3_1_transcript10915/f2p0/1318	{XP_015754852.1; PREDICTED: uncharacterized protein KIAA0513-like isoform X1 [Acropora digitifera]}	{sp|Q8R0A7|K0513_MOUSE; Uncharacterized protein KIAA0513 OS=Mus musculus GN=Kiaa0513 PE=1 SV=1}	{adf:107334429; - - - - -}	{NA}	{NA}	{XM_015899366.1; PREDICTED: Acropora digitifera uncharacterized protein KIAA0513-like (LOC107334429), transcript variant X1, mRNA}	{NA}
transcript_HQ_E3_1_transcript10917/f98p0/1263	{XP_015777220.1; PREDICTED: uncharacterized protein LOC107355203 [Acropora digitifera]}	{NA}	{nve:NEMVE_v1g203803; - - - - -}	{NA}	{NA}	{NA}	{NA}
transcript_HQ_E3_1_transcript10918/f5p0/1261	{XP_015761404.1; PREDICTED: uncharacterized protein LOC107340564 [Acropora digitifera]}	{sp|Q7ZXL5|NELL2_XENLA; Protein kinase C-binding protein NELL2 OS=Xenopus laevis GN=nell2 PE=2 SV=1}	{adf:107337050; - - - - -}	{Hs4503667; KOG1217 Fibrillins and related proteins containing Ca2+-binding EGF-like domains T Signal transduction mechanisms ;}	{NA}	{NA}	{NA}
transcript_HQ_E3_1_transcript10919/f2p0/1312	{XP_015760288.1; PREDICTED: centromere-associated protein E-like [Acropora digitifera]}	{sp|C8Z5R8|SP110_YEAS8; Spindle pole body component 110 OS=Saccharomyces cerevisiae (strain Lalvin EC1118 / Prise de mousse) GN=SPC110 PE=3 SV=1}	{adf:107339493; K20478 GOLGB1 golgin subfamily B member 1 - -}	{NA}	{GO:0005198; NA GO:0005737; cytoplasm; cellular_component GO:0019901; protein kinase binding; molecular_function GO:0007155; cell adhesion; biological_process GO:0070206; protein trimerization; biological_process GO:0016020; membrane; cellular_component GO:0006886; intracellular protein transport; biological_process GO:0071973; bacterial-type flagellar cell motility; biological_process GO:0070840…	{NA}	{PF16331:TolA binding protein trimerisation PF04871:Uso1 / p115 like vesicle tethering protein, C terminal region PF06009:Laminin Domain II PF07926:TPR/MLP1/MLP2-like protein PF00769:Ezrin/radixin/moesin family PF02050:Flagellar FliJ protein PF15898:cGMP-dependent protein kinase interacting domain PF13851:Growth-arrest specific micro-tubule binding PF01576:Myosin tail PF00038:Intermediate filamen…
transcript_HQ_E3_1_transcript10923/f2p0/1316	{KXJ05573.1; hypothetical protein AC249_AIPGENE15869 [Exaiptasia pallida]}	{NA}	{NA}	{NA}	{NA}	{XM_015901343.1; PREDICTED: Acropora digitifera solute carrier family 35 member C2-like (LOC107336270), transcript variant X3, mRNA}	{NA}
transcript_HQ_E3_1_transcript10926/f2p0/1315	{XP_017778986.1; PREDICTED: uncharacterized protein LOC108564450 [Nicrophorus vespilloides]}	{NA}	{NA}	{NA}	{NA}	{NA}	{NA}
transcript_HQ_E3_1_transcript10928/f3p0/1307	{XP_015767323.1; PREDICTED: uncharacterized protein LOC107346070 [Acropora digitifera]}	{NA}	{nve:NEMVE_v1g227023; - - - - -}	{NA}	{NA}	{XM_015911837.1; PREDICTED: Acropora digitifera uncharacterized LOC107346070 (LOC107346070), mRNA}	{NA}
transcript_HQ_E3_1_transcript1093/f3p0/2530	{XP_015774527.1; PREDICTED: U4/U6 small nuclear ribonucleoprotein Prp3-like [Acropora digitifera]}	{sp|Q5ZJ85|PRPF3_CHICK; U4/U6 small nuclear ribonucleoprotein Prp3 OS=Gallus gallus GN=PRPF3 PE=2 SV=1}	{fch:102049569; K12843 PRPF3, PRP3 U4/U6 small nuclear ribonucleoprotein PRP3 - ko03040; Genetic Information Processing; Transcription; Spliceosome}	{Hs4758556; KOG2769 Putative u4/u6 small nuclear ribonucleoprotein A RNA processing and modification ;}	{GO:0006397; mRNA processing; biological_process}	{XM_015919041.1; PREDICTED: Acropora digitifera U4/U6 small nuclear ribonucleoprotein Prp3-like (LOC107352735), mRNA}	{PF01480:PWI domain}
transcript_HQ_E3_1_transcript10930/f2p0/1314	{NA}	{NA}	{NA}	{NA}	{NA}	{NA}	{NA}
transcript_HQ_E3_1_transcript10931/f2p0/1308	{XP_015756679.1; PREDICTED: phospholipid scramblase 2-like [Acropora digitifera]}	{sp|P58195|PLS1_RAT; Phospholipid scramblase 1 OS=Rattus norvegicus GN=Plscr1 PE=1 SV=1}	{adf:107336132; - - - - -}	{Hs10863877; KOG0621 Phospholipid scramblase M Cell wall/membrane/envelope biogenesis ;}	{NA}	{XM_012762410.1; PREDICTED: Microcebus murinus phospholipid scramblase 1-like (LOC105870079), transcript variant X2, mRNA}	{NA}
transcript_HQ_E3_1_transcript10937/f2p0/1312	{XP_015762390.1; PREDICTED: ATP-dependent RNA helicase dbp2-like isoform X1 [Acropora digitifera]}	{sp|Q501J6|DDX17_MOUSE; Probable ATP-dependent RNA helicase DDX17 OS=Mus musculus GN=Ddx17 PE=1 SV=1}	{lgi:LOTGIDRAFT_110000; K13178 DDX17 ATP-dependent RNA helicase DDX17 3.6.4.13 -}	{Hs4758138; KOG0331 ATP-dependent RNA helicase A RNA processing and modification ;}	{NA}	{NA}	{NA}
transcript_HQ_E3_1_transcript10939/f2p0/1323	{XP_015753779.1; PREDICTED: forkhead box protein C1-like isoform X1 [Acropora digitifera]}	{sp|Q3I5G5|FOXI2_MOUSE; Forkhead box protein I2 OS=Mus musculus GN=Foxi2 PE=2 SV=1}	{adf:107333474; K09396 FOXC forkhead box protein C - -}	{Hs21618327; KOG2294 Transcription factor of the Forkhead/HNF3 family K Transcription ;}	{GO:0006355; regulation of transcription, DNA-dependent; biological_process GO:0003700; sequence-specific DNA binding transcription factor activity; molecular_function GO:0043565; sequence-specific DNA binding; molecular_function}	{XM_015898294.1; PREDICTED: Acropora digitifera forkhead box protein C1-like (LOC107333474), transcript variant X2, mRNA}	{PF00250:Forkhead domain}
transcript_HQ_E3_1_transcript1094/f4p0/2525	{XP_015779916.1; PREDICTED: phosphatidylserine decarboxylase proenzyme-like [Acropora digitifera]}	{sp|O14111|PSD3_SCHPO; Phosphatidylserine decarboxylase proenzyme 3 OS=Schizosaccharomyces pombe (strain 972 / ATCC 24843) GN=psd3 PE=3 SV=2}	{aqu:100636251; K01613 psd, PISD phosphatidylserine decarboxylase 4.1.1.65 ko00564; Metabolism; Lipid metabolism; Glycerophospholipid metabolism}	{SPAC31G5.15; KOG2419 Phosphatidylserine decarboxylase I Lipid transport and metabolism ;}	{GO:0004609; phosphatidylserine decarboxylase activity; molecular_function GO:0008654; phospholipid biosynthetic process; biological_process}	{XM_015924435.1; PREDICTED: Acropora digitifera phosphatidylserine decarboxylase proenzyme 3-like (LOC107357791), mRNA}	{PF02666:Phosphatidylserine decarboxylase}
transcript_HQ_E3_1_transcript10940/f8p0/1317	{XP_015772830.1; PREDICTED: uncharacterized protein LOC107351079 isoform X3 [Acropora digitifera]}	{NA}	{nve:NEMVE_v1g212623; - - - - -}	{NA}	{GO:0005201; extracellular matrix structural constituent; molecular_function}	{XM_015894244.1; PREDICTED: Acropora digitifera uncharacterized LOC107329564 (LOC107329564), mRNA}	{PF01410:Fibrillar collagen C-terminal domain}
transcript_HQ_E3_1_transcript10941/f4p0/1304	{KXJ23570.1; Universal stress protein MJ0531 [Exaiptasia pallida]}	{sp|Q5HNJ5|Y1273_STAEQ; Putative universal stress protein SERP1273 OS=Staphylococcus epidermidis (strain ATCC 35984 / RP62A) GN=SERP1273 PE=3 SV=1}	{nve:NEMVE_v1g240837; - - - - -}	{NA}	{GO:0006950; response to stress; biological_process}	{XM_015898097.1; PREDICTED: Acropora digitifera rho GTPase-activating protein 39-like (LOC107333305), transcript variant X2, mRNA}	{PF00582:Universal stress protein family}
transcript_HQ_E3_1_transcript10943/f8p0/1295	{XP_015767391.1; PREDICTED: uncharacterized protein LOC107346125 isoform X2 [Acropora digitifera]}	{NA}	{adf:107346125; - - - - -}	{NA}	{NA}	{NA}	{NA}
transcript_HQ_E3_1_transcript10944/f2p0/1312	{XP_015755473.1; PREDICTED: peroxidasin-like [Acropora digitifera]}	{sp|Q01603|PERO_DROME; Peroxidase OS=Drosophila melanogaster GN=Pxd PE=2 SV=2}	{adf:107335012; K19511 PXDN, VPO1 peroxidase 1.11.1.7 -}	{CE27858; KOG2408 Peroxidase/oxygenase R General function prediction only ;}	{NA}	{NA}	{NA}
transcript_HQ_E3_1_transcript1095/f2p0/2502	{XP_015759680.1; PREDICTED: zinc finger protein with KRAB and SCAN domains 7-like [Acropora digitifera]}	{sp|Q6ZMW2|ZN782_HUMAN; Zinc finger protein 782 OS=Homo sapiens GN=ZNF782 PE=2 SV=1}	{adf:107338943; - - - - -}	{Hs11177860; KOG1721 FOG: Zn-finger R General function prediction only ;}	{GO:0008270; zinc ion binding; molecular_function GO:0043565; sequence-specific DNA binding; molecular_function GO:0046872; metal ion binding; molecular_function GO:0006355; regulation of transcription, DNA-dependent; biological_process GO:0003700; sequence-specific DNA binding transcription factor activity; molecular_function GO:0003779; actin binding; molecular_function}	{XM_015904194.1; PREDICTED: Acropora digitifera zinc finger protein with KRAB and SCAN domains 7-like (LOC107338943), mRNA}	{PF13465:Zinc-finger double domain PF16622:zinc-finger C2H2-type PF00096:Zinc finger, C2H2 type PF00320:GATA zinc finger PF01608:I/LWEQ domain PF13912:C2H2-type zinc finger}
transcript_HQ_E3_1_transcript10951/f120p0/1270	{XP_015776164.1; PREDICTED: prohibitin-2-like [Acropora digitifera]}	{sp|A9UMS3|PHB2_XENTR; Prohibitin-2 OS=Xenopus tropicalis GN=phb2 PE=2 SV=1}	{nvi:100115233; K17081 PHB2 prohibitin 2 - -}	{7302549; KOG3090 Prohibitin-like protein O Posttranslational modification, protein turnover, chaperones ;}	{GO:0016573; histone acetylation; biological_process GO:0000123; histone acetyltransferase complex; cellular_component}	{XM_015920678.1; PREDICTED: Acropora digitifera prohibitin-2-like (LOC107354224), mRNA}	{PF09340:Histone acetyltransferase subunit NuA4}
transcript_HQ_E3_1_transcript10953/f3p0/1312	{APQ32086.1; actinoporin, partial [Epiactis prolifera]}	{sp|C5NSL2|ACTP1_ANTAS; DELTA-actitoxin-Aas1a OS=Anthopleura asiatica PE=1 SV=1}	{smo:SELMODRAFT_101833; - - - - -}	{NA}	{GO:0046931; pore complex assembly; biological_process GO:0006812; cation transport; biological_process GO:0052331; hemolysis in other organism involved in symbiotic interaction; biological_process GO:0015267; channel activity; molecular_function GO:0046930; pore complex; cellular_component}	{NA}	{PF06369:Sea anemone cytotoxic protein}
transcript_HQ_E3_1_transcript10957/f4p0/1286	{XP_015755888.1; PREDICTED: 14-3-3 protein 1-like [Acropora digitifera]}	{sp|P62262|1433E_SHEEP; 14-3-3 protein epsilon OS=Ovis aries GN=YWHAE PE=1 SV=1}	{adf:107335383; K06630 YWHAE 14-3-3 protein epsilon - ko04011; Environmental Information Processing; Signal transduction; MAPK signaling pathway - yeast | ko04390; Environmental Information Processing; Signal transduction; Hippo signaling pathway | ko04391; Environmental Information Processing; Signal transduction; Hippo signaling pathway - fly | ko04151; Environmental Information Processing; Sig…	{Hs5803225; KOG0841 Multifunctional chaperone (14-3-3 family) O Posttranslational modification, protein turnover, chaperones ;}	{NA}	{NA}	{NA}
transcript_HQ_E3_1_transcript10958/f2p0/1313	{KXJ22700.1; Histidine triad nucleotide-binding protein 2, mitochondrial [Exaiptasia pallida]}	{sp|P62958|HINT1_BOVIN; Histidine triad nucleotide-binding protein 1 OS=Bos taurus GN=HINT1 PE=1 SV=2}	{bfo:BRAFLDRAFT_216507; K02503 HINT1, hinT, hit histidine triad (HIT) family protein - -}	{Hs4885413; KOG3275 Zinc-binding protein of the histidine triad (HIT) family T Signal transduction mechanisms ;}	{NA}	{NA}	{NA}
transcript_HQ_E3_1_transcript1096/f20p0/2519	{G8HTB6.1; RecName: Full=ZP domain-containing protein; Flags: Precursor [Acropora millepora]}	{sp|G8HTB6|ZPP_ACRMI; ZP domain-containing protein OS=Acropora millepora PE=1 SV=1}	{adf:107336838; - - - - -}	{NA}	{GO:0005576; NA GO:0050840; extracellular matrix binding; molecular_function}	{NA}	{PF07174:Fibronectin-attachment protein (FAP) PF05324:Sperm antigen HE2}
transcript_HQ_E3_1_transcript10960/f3p0/1312	{NA}	{NA}	{NA}	{NA}	{NA}	{GU137083.1; Montipora capitata clone Mc1018 microsatellite sequence}	{NA}
transcript_HQ_E3_1_transcript10961/f3p0/1312	{XP_015778842.1; PREDICTED: uncharacterized protein LOC107356733 [Acropora digitifera]}	{NA}	{NA}	{NA}	{NA}	{XM_015898118.1; PREDICTED: Acropora digitifera bystin-like (LOC107333314), mRNA}	{NA}
transcript_HQ_E3_1_transcript10966/f2p0/1307	{NA}	{NA}	{NA}	{NA}	{NA}	{XM_015921676.1; PREDICTED: Acropora digitifera host cell factor 2-like (LOC107355158), mRNA}	{NA}
transcript_HQ_E3_1_transcript10967/f2p0/1308	{XP_015768991.1; PREDICTED: BTB/POZ domain-containing protein KCTD5-like [Acropora digitifera]}	{sp|Q8VC57|KCTD5_MOUSE; BTB/POZ domain-containing protein KCTD5 OS=Mus musculus GN=Kctd5 PE=1 SV=1}	{tup:102498039; - - - - -}	{Hs9506651; KOG2715 Uncharacterized conserved protein, contains BTB/POZ domain R General function prediction only ;}	{GO:0005515; protein binding; molecular_function GO:0051260; protein homooligomerization; biological_process}	{XM_015913505.1; PREDICTED: Acropora digitifera BTB/POZ domain-containing protein KCTD5-like (LOC107347548), mRNA}	{PF00651:BTB/POZ domain PF02214:BTB/POZ domain}
transcript_HQ_E3_1_transcript1097/f3p0/2518	{XP_015760537.1; PREDICTED: cirhin-like [Acropora digitifera]}	{sp|Q969X6|UTP4_HUMAN; U3 small nucleolar RNA-associated protein 4 homolog OS=Homo sapiens GN=UTP4 PE=1 SV=1}	{adf:107339745; K14548 UTP4, CIRH1A U3 small nucleolar RNA-associated protein 4 - ko03008; Genetic Information Processing; Translation; Ribosome biogenesis in eukaryotes}	{Hs14249536; KOG2048 WD40 repeat protein R General function prediction only ;}	{GO:0005515; protein binding; molecular_function}	{XM_015903515.1; PREDICTED: Acropora digitifera tRNA (cytosine(34)-C(5))-methyltransferase-like (LOC107338283), mRNA}	{PF00400:WD domain, G-beta repeat}
transcript_HQ_E3_1_transcript10970/f4p0/1282	{XP_015772014.1; PREDICTED: protein FAM45A-like [Acropora digitifera]}	{sp|A8E7G4|FA45A_DANRE; Protein FAM45A OS=Danio rerio GN=fam45a PE=2 SV=1}	{nve:NEMVE_v1g187863; - - - - -}	{NA}	{NA}	{XM_015916528.1; PREDICTED: Acropora digitifera protein FAM45A-like (LOC107350294), mRNA}	{NA}
transcript_HQ_E3_1_transcript10971/f2p0/1304	{NA}	{NA}	{NA}	{NA}	{GO:0008026; ATP-dependent helicase activity; molecular_function GO:0003676; nucleic acid binding; molecular_function GO:0016818; hydrolase activity, acting on acid anhydrides, in phosphorus-containing anhydrides; molecular_function GO:0006139; nucleobase, nucleoside, nucleotide and nucleic acid metabolic process; biological_process GO:0005524; ATP binding; molecular_function}	{NA}	{PF13307:Helicase C-terminal domain}
transcript_HQ_E3_1_transcript10972/f2p0/1315	{NA}	{NA}	{adf:107341702; - - - - -}	{NA}	{NA}	{NA}	{NA}
transcript_HQ_E3_1_transcript10976/f6p0/1305	{XP_015760339.1; PREDICTED: uncharacterized protein LOC107339543 [Acropora digitifera]}	{NA}	{NA}	{NA}	{NA}	{NA}	{NA}
transcript_HQ_E3_1_transcript10978/f4p0/1321	{XP_015758542.1; PREDICTED: casein kinase I isoform alpha-like [Acropora digitifera]}	{sp|P67828|KC1A_RABIT; Casein kinase I isoform alpha OS=Oryctolagus cuniculus GN=CSNK1A1 PE=1 SV=1}	{adf:107337822; K08957 CSNK1A casein kinase 1, alpha 2.7.11.1 ko04310; Environmental Information Processing; Signal transduction; Wnt signaling pathway | ko04340; Environmental Information Processing; Signal transduction; Hedgehog signaling pathway | ko04341; Environmental Information Processing; Signal transduction; Hedgehog signaling pathway - fly | ko05224; Human Diseases; Cancers: Specific ty…	{Hs19923746; KOG1163 Casein kinase (serine/threonine/tyrosine protein kinase) T Signal transduction mechanisms ;}	{GO:0016020; membrane; cellular_component GO:0006468; protein phosphorylation; biological_process GO:0016773; phosphotransferase activity, alcohol group as acceptor; molecular_function GO:0004672; protein kinase activity; molecular_function GO:0005524; ATP binding; molecular_function}	{XM_015903056.1; PREDICTED: Acropora digitifera casein kinase I isoform alpha-like (LOC107337822), mRNA}	{PF00069:Protein kinase domain PF07714:Protein tyrosine kinase PF05445:Poxvirus serine/threonine protein kinase PF06293:Lipopolysaccharide kinase (Kdo/WaaP) family}
transcript_HQ_E3_1_transcript10979/f12p0/1298	{KXJ21513.1; hypothetical protein AC249_AIPGENE768 [Exaiptasia pallida]}	{NA}	{NA}	{NA}	{NA}	{NA}	{NA}
transcript_HQ_E3_1_transcript10980/f2p0/1309	{XP_015772044.1; PREDICTED: uncharacterized protein LOC107350322 [Acropora digitifera]}	{NA}	{hmg:101237440; - - - - -}	{NA}	{GO:0003950; NAD+ ADP-ribosyltransferase activity; molecular_function}	{NA}	{PF00644:Poly(ADP-ribose) polymerase catalytic domain}
transcript_HQ_E3_1_transcript10983/f11p0/1306	{XP_015769167.1; PREDICTED: docking protein 2-like isoform X1 [Acropora digitifera]}	{sp|A7MBB8|DOK2_BOVIN; Docking protein 2 OS=Bos taurus GN=DOK2 PE=2 SV=1}	{nve:NEMVE_v1g245432; - - - - -}	{Hs8923848; KOG4047 Docking protein 1 (p62dok) T Signal transduction mechanisms ;}	{GO:0005158; insulin receptor binding; molecular_function}	{XM_015913681.1; PREDICTED: Acropora digitifera docking protein 2-like (LOC107347718), transcript variant X1, mRNA}	{PF02174:PTB domain (IRS-1 type)}
transcript_HQ_E3_1_transcript10985/f2p0/1288	{XP_015763130.1; PREDICTED: uncharacterized protein LOC107342170 [Acropora digitifera]}	{NA}	{NA}	{NA}	{NA}	{NA}	{NA}
transcript_HQ_E3_1_transcript10986/f11p0/1291	{XP_015758219.1; PREDICTED: retinol dehydrogenase 7-like [Acropora digitifera]}	{sp|Q8K3P0|DR9C7_MOUSE; Short-chain dehydrogenase/reductase family 9C member 7 OS=Mus musculus GN=Sdr9c7 PE=2 SV=1}	{adf:107337533; - - - - -}	{Hs14735093; KOG1610 Corticosteroid 11-beta-dehydrogenase and related short chain-type dehydrogenases QR Secondary metabolites biosynthesis, transport and catabolism ; General function prediction only ;}	{GO:0016491; oxidoreductase activity; molecular_function GO:0055114; oxidation-reduction process; biological_process}	{XM_015902733.1; PREDICTED: Acropora digitifera retinol dehydrogenase 7-like (LOC107337533), mRNA}	{PF12242:NAD(P)H binding domain of trans-2-enoyl-CoA reductase}
transcript_HQ_E3_1_transcript10989/f2p0/1312	{XP_015773829.1; PREDICTED: uncharacterized protein LOC107352040 [Acropora digitifera]}	{NA}	{NA}	{NA}	{NA}	{NA}	{NA}
transcript_HQ_E3_1_transcript1099/f2p0/2515	{KXJ26454.1; Rho guanine nucleotide exchange factor 17 [Exaiptasia pallida]}	{sp|Q80U35|ARHGH_MOUSE; Rho guanine nucleotide exchange factor 17 OS=Mus musculus GN=Arhgef17 PE=1 SV=2}	{nve:NEMVE_v1g94893; K20689 ARHGEF17 Rho guanine nucleotide exchange factor 17 - -}	{Hs21361458; KOG3522 Predicted guanine nucleotide exchange factor T Signal transduction mechanisms ;}	{NA}	{XM_015919377.1; PREDICTED: Acropora digitifera uncharacterized LOC107353058 (LOC107353058), mRNA}	{NA}
transcript_HQ_E3_1_transcript10990/f2p0/1301	{XP_015751128.1; PREDICTED: septin-11-like [Acropora digitifera]}	{sp|Q14141|SEPT6_HUMAN; Septin-6 OS=Homo sapiens GN=SEPT6 PE=1 SV=4}	{adf:107331107; K16939 SEPT6_8_11 septin 6/8/11 - ko05100; Human Diseases; Infectious diseases: Bacterial; Bacterial invasion of epithelial cells}	{Hs21361478; KOG3859 Septins (P-loop GTPases) D Cell cycle control, cell division, chromosome partitioning ;}	{GO:0005634; nucleus; cellular_component GO:0005525; GTP binding; molecular_function GO:0051726; regulation of cell cycle; biological_process}	{XM_015895642.1; PREDICTED: Acropora digitifera septin-11-like (LOC107331107), mRNA}	{PF01858:Retinoblastoma-associated protein A domain PF00735:Septin}
transcript_HQ_E3_1_transcript10992/f3p0/1315	{XP_001628358.1; predicted protein [Nematostella vectensis]}	{sp|Q27958|DPOLB_BOVIN; DNA polymerase beta OS=Bos taurus GN=POLB PE=2 SV=3}	{nve:NEMVE_v1g171103; K02330 POLB DNA polymerase beta [EC:2.7.7.7 4.2.99.-] 2.7.7.7,4.2.99.- ko03410; Genetic Information Processing; Replication and repair; Base excision repair | ko05203; Human Diseases; Cancers: Overview; Viral carcinogenesis | ko05166; Human Diseases; Infectious diseases: Viral; HTLV-I infection}	{Hs4505931; KOG2534 DNA polymerase IV (family X) L Replication, recombination and repair ;}	{GO:0016779; nucleotidyltransferase activity; molecular_function GO:0005634; nucleus; cellular_component GO:0003677; DNA binding; molecular_function GO:0034061; DNA polymerase activity; molecular_function}	{XM_015892991.1; PREDICTED: Acropora digitifera DNA polymerase beta-like (LOC107328246), mRNA}	{PF00633:Helix-hairpin-helix motif PF10391:Fingers domain of DNA polymerase lambda PF01909:Nucleotidyltransferase domain}
transcript_HQ_E3_1_transcript10996/f3p0/1307	{XP_015751769.1; PREDICTED: uncharacterized protein LOC107331649 isoform X4 [Acropora digitifera]}	{NA}	{adf:107331649; - - - - -}	{NA}	{NA}	{XM_015896318.1; PREDICTED: Acropora digitifera short-chain collagen C4-like (LOC107331649), transcript variant X9, mRNA}	{NA}
transcript_HQ_E3_1_transcript11/f2p0/4491	{KXJ24617.1; NAD(P) transhydrogenase, mitochondrial [Exaiptasia pallida]}	{sp|Q13423|NNTM_HUMAN; NAD(P) transhydrogenase, mitochondrial OS=Homo sapiens GN=NNT PE=1 SV=3}	{nve:NEMVE_v1g211039; K00323 NNT NAD(P) transhydrogenase 1.6.1.2 ko00760; Metabolism; Metabolism of cofactors and vitamins; Nicotinate and nicotinamide metabolism}	{NA}	{GO:0005975; carbohydrate metabolic process; biological_process GO:0030976; thiamine pyrophosphate binding; molecular_function GO:0055114; oxidation-reduction process; biological_process GO:0051287; NAD binding; molecular_function GO:0000287; magnesium ion binding; molecular_function}	{XM_015909434.1; PREDICTED: Acropora digitifera NAD(P) transhydrogenase, mitochondrial-like (LOC107343846), mRNA}	{PF02879:Phosphoglucomutase/phosphomannomutase, alpha/beta/alpha domain II PF00205:Thiamine pyrophosphate enzyme, central domain PF00107:Zinc-binding dehydrogenase PF02826:D-isomer specific 2-hydroxyacid dehydrogenase, NAD binding domain}
transcript_HQ_E3_1_transcript110/f3p0/3444	{XP_015769666.1; PREDICTED: furin-like [Acropora digitifera]}	{sp|P23188|FURIN_MOUSE; Furin OS=Mus musculus GN=Furin PE=1 SV=2}	{hmg:100200735; - - - - -}	{Hs4505579; KOG3525 Subtilisin-like proprotein convertase O Posttranslational modification, protein turnover, chaperones ;}	{GO:0006508; proteolysis; biological_process GO:0004252; serine-type endopeptidase activity; molecular_function}	{XM_015914180.1; PREDICTED: Acropora digitifera furin-like (LOC107348166), mRNA}	{PF00082:Subtilase family PF01483:Proprotein convertase P-domain}
transcript_HQ_E3_1_transcript1100/f2p0/2521	{XP_015776666.1; PREDICTED: transformer-2 protein homolog beta-like isoform X1 [Acropora digitifera]}	{sp|P62996|TRA2B_MOUSE; Transformer-2 protein homolog beta OS=Mus musculus GN=Tra2b PE=1 SV=1}	{nve:NEMVE_v1g94276; K12897 TRA2 transformer-2 protein - ko03040; Genetic Information Processing; Transcription; Spliceosome}	{Hs4759098; KOG0118 FOG: RRM domain R General function prediction only ;}	{GO:0016021; integral to membrane; cellular_component GO:0003676; nucleic acid binding; molecular_function}	{NA}	{PF09726:Transmembrane protein PF00076:RNA recognition motif. (a.k.a. RRM, RBD, or RNP domain)}
transcript_HQ_E3_1_transcript11000/f3p0/1306	{XP_001635911.1; predicted protein [Nematostella vectensis]}	{NA}	{nve:NEMVE_v1g197507; - - - - -}	{NA}	{GO:0005515; protein binding; molecular_function}	{NA}	{PF00093:von Willebrand factor type C domain}
transcript_HQ_E3_1_transcript11001/f2p0/1308	{NA}	{NA}	{NA}	{NA}	{NA}	{NA}	{NA}
transcript_HQ_E3_1_transcript11003/f2p0/1306	{XP_015762768.1; PREDICTED: beta-1,3-galactosyltransferase 1-like isoform X1 [Acropora digitifera]}	{sp|Q9Y2C3|B3GT5_HUMAN; Beta-1,3-galactosyltransferase 5 OS=Homo sapiens GN=B3GALT5 PE=2 SV=1}	{nve:NEMVE_v1g208403; - - - - -}	{Hs10304987; KOG2287 Galactosyltransferases G Carbohydrate transport and metabolism ;}	{GO:0008378; galactosyltransferase activity; molecular_function GO:0006486; protein glycosylation; biological_process GO:0016020; membrane; cellular_component}	{NA}	{PF01762:Galactosyltransferase}
transcript_HQ_E3_1_transcript11007/f2p0/1321	{XP_015756660.1; PREDICTED: uncharacterized protein LOC107336116 [Acropora digitifera]}	{NA}	{adf:107336116; - - - - -}	{NA}	{GO:0005515; protein binding; molecular_function GO:0007165; signal transduction; biological_process}	{NA}	{PF01582:TIR domain PF13676:TIR domain}
transcript_HQ_E3_1_transcript1101/f3p0/2479	{XP_015747717.1; PREDICTED: phospholipid scramblase 1-like [Acropora digitifera]}	{NA}	{phu:Phum_PHUM502720; - - - - -}	{NA}	{GO:0016787; hydrolase activity; molecular_function GO:0005576; NA}	{NA}	{PF10503:Esterase PHB depolymerase}
transcript_HQ_E3_1_transcript11010/f9p0/1310	{NA}	{NA}	{NA}	{NA}	{NA}	{NA}	{NA}
transcript_HQ_E3_1_transcript11015/f3p0/1382	{XP_015769247.1; PREDICTED: NIF3-like protein 1 [Acropora digitifera]}	{sp|Q4V7D6|NIF3L_RAT; NIF3-like protein 1 OS=Rattus norvegicus GN=Nif3l1 PE=1 SV=1}	{pbi:103049813; - - - - -}	{Hs14731460; KOG4131 Ngg1-interacting factor 3 protein NIF3L1 R General function prediction only ;}	{GO:0005743; mitochondrial inner membrane; cellular_component}	{XM_015913761.1; PREDICTED: Acropora digitifera NIF3-like protein 1 (LOC107347790), mRNA}	{PF14611:Mitochondrial inner-membrane-bound regulator}
transcript_HQ_E3_1_transcript11017/f2p0/1288	{XP_015751591.1; PREDICTED: LOW QUALITY PROTEIN: polyadenylate-binding protein 4-like [Acropora digitifera]}	{sp|P20965|PABPA_XENLA; Polyadenylate-binding protein 1-A OS=Xenopus laevis GN=pabpc1-a PE=1 SV=3}	{adf:107331510; K13126 PABPC polyadenylate-binding protein - ko03013; Genetic Information Processing; Translation; RNA transport | ko03015; Genetic Information Processing; Translation; mRNA surveillance pathway | ko03018; Genetic Information Processing; Folding, sorting and degradation; RNA degradation}	{Hs4505575; KOG0123 Polyadenylate-binding protein (RRM superfamily) AJ RNA processing and modification ; Translation, ribosomal structure and biogenesis ;}	{GO:0003676; nucleic acid binding; molecular_function}	{XM_015896105.1; PREDICTED: Acropora digitifera polyadenylate-binding protein 4-like (LOC107331510), mRNA}	{PF16367:RNA recognition motif PF00076:RNA recognition motif. (a.k.a. RRM, RBD, or RNP domain)}
transcript_HQ_E3_1_transcript11018/f2p0/1305	{XP_015760147.1; PREDICTED: testis-expressed sequence 9 protein-like [Acropora digitifera]}	{sp|Q9D845|TEX9_MOUSE; Testis-expressed protein 9 OS=Mus musculus GN=Tex9 PE=2 SV=1}	{nve:NEMVE_v1g168935; - - - - -}	{NA}	{NA}	{XM_019533522.1; PREDICTED: Crocodylus porosus testis expressed 9 (TEX9), transcript variant X3, mRNA}	{NA}
transcript_HQ_E3_1_transcript11019/f2p0/1314	{XP_015772378.1; PREDICTED: tumor necrosis factor receptor superfamily member 9-like [Acropora digitifera]}	{NA}	{nve:NEMVE_v1g211064; - - - - -}	{NA}	{GO:0007186; G-protein coupled receptor protein signaling pathway; biological_process GO:0016021; integral to membrane; cellular_component GO:0005515; protein binding; molecular_function GO:0004930; G-protein coupled receptor activity; molecular_function}	{NA}	{PF00003:7 transmembrane sweet-taste receptor of 3 GCPR PF00020:TNFR/NGFR cysteine-rich region}
transcript_HQ_E3_1_transcript1102/f2p0/2526	{XP_015757565.1; PREDICTED: guanylate-binding protein 4-like [Acropora digitifera]}	{sp|Q96PP9|GBP4_HUMAN; Guanylate-binding protein 4 OS=Homo sapiens GN=GBP4 PE=2 SV=2}	{adf:107336974; - - - - -}	{Hs16418423; KOG2037 Guanylate-binding protein R General function prediction only ;}	{GO:0005525; GTP binding; molecular_function GO:0003924; GTPase activity; molecular_function}	{XM_015902078.1; PREDICTED: Acropora digitifera guanylate-binding protein 7-like (LOC107336973), mRNA}	{PF02263:Guanylate-binding protein, N-terminal domain PF02841:Guanylate-binding protein, C-terminal domain}
transcript_HQ_E3_1_transcript11020/f7p0/1279	{XP_015763978.1; PREDICTED: beta-1,3-galactosyltransferase 5-like [Acropora digitifera]}	{sp|Q864U6|B3GL1_PIG; UDP-GalNAc:beta-1,3-N-acetylgalactosaminyltransferase 1 OS=Sus scrofa GN=B3GALNT1 PE=2 SV=1}	{adf:107335889; K03766 B3GNT5 beta-1,3-N-acetylglucosaminyltransferase 5 2.4.1.206 ko00601; Metabolism; Glycan biosynthesis and metabolism; Glycosphingolipid biosynthesis - lacto and neolacto series}	{Hs4502343; KOG2287 Galactosyltransferases G Carbohydrate transport and metabolism ;}	{GO:0016757; transferase activity, transferring glycosyl groups; molecular_function GO:0006486; protein glycosylation; biological_process GO:0008378; galactosyltransferase activity; molecular_function GO:0016020; membrane; cellular_component}	{NA}	{PF01762:Galactosyltransferase PF02434:Fringe-like}
transcript_HQ_E3_1_transcript11021/f5p0/1305	{XP_001640924.1; predicted protein [Nematostella vectensis]}	{NA}	{nve:NEMVE_v1g238313; - - - - -}	{NA}	{GO:0004190; aspartic-type endopeptidase activity; molecular_function GO:0030436; asexual sporulation; biological_process GO:0005215; NA GO:0015232; heme transporter activity; molecular_function GO:0015886; heme transport; biological_process GO:0006508; proteolysis; biological_process}	{NA}	{PF16954:Haem-transporter, endosomal/lysosomal, haem-responsive gene PF12822:Protein of unknown function (DUF3816) PF03419:Sporulation factor SpoIIGA }
transcript_HQ_E3_1_transcript11023/f36p0/1177	{XP_015755847.1; PREDICTED: uncharacterized protein LOC107335346 [Acropora digitifera]}	{NA}	{adf:107335346; - - - - -}	{NA}	{NA}	{NA}	{NA}
transcript_HQ_E3_1_transcript11025/f2p0/1305	{XP_015762110.1; PREDICTED: ubiquitin-conjugating enzyme E2 W-like [Acropora digitifera]}	{sp|Q4VBH4|UB2WA_DANRE; Probable ubiquitin-conjugating enzyme E2 W-A OS=Danio rerio GN=ube2wa PE=2 SV=2}	{dpl:KGM_15100; - - - - -}	{7303709; KOG0427 Ubiquitin conjugating enzyme O Posttranslational modification, protein turnover, chaperones ;}	{NA}	{XM_015906624.1; PREDICTED: Acropora digitifera ubiquitin-conjugating enzyme E2 W-like (LOC107341212), mRNA}	{NA}
transcript_HQ_E3_1_transcript1103/f2p0/2523	{XP_015762444.1; PREDICTED: bicaudal D-related protein homolog [Acropora digitifera]}	{NA}	{NA}	{NA}	{GO:0015991; ATP hydrolysis coupled proton transport; biological_process GO:0019441; tryptophan catabolic process to kynurenine; biological_process GO:0006914; autophagy; biological_process GO:0004833; tryptophan 2,3-dioxygenase activity; molecular_function GO:0033179; proton-transporting V-type ATPase, V0 domain; cellular_component GO:0015078; hydrogen ion transmembrane transporter activity; mol…	{NA}	{PF04111:Autophagy protein Apg6 PF03301:Tryptophan 2,3-dioxygenase PF01496:V-type ATPase 116kDa subunit family }
transcript_HQ_E3_1_transcript11033/f2p0/1256	{XP_015779739.1; PREDICTED: uncharacterized protein LOC107357613 [Acropora digitifera]}	{sp|Q7Z3E1|PARPT_HUMAN; TCDD-inducible poly [ADP-ribose] polymerase OS=Homo sapiens GN=TIPARP PE=2 SV=1}	{adf:107331367; K15259 PARP7S poly [ADP-ribose] polymerase 7/11/12/13 2.4.2.30 -}	{NA}	{GO:0007165; signal transduction; biological_process GO:0003950; NAD+ ADP-ribosyltransferase activity; molecular_function GO:0016237; microautophagy; biological_process GO:0034448; EGO complex; cellular_component}	{NA}	{PF00644:Poly(ADP-ribose) polymerase catalytic domain PF16818:Protein SLM4}
transcript_HQ_E3_1_transcript11034/f4p0/1307	{XP_015753777.1; PREDICTED: uncharacterized protein LOC107333471 [Acropora digitifera]}	{NA}	{adf:107333471; - - - - -}	{NA}	{NA}	{XM_015898291.1; PREDICTED: Acropora digitifera uncharacterized LOC107333471 (LOC107333471), mRNA}	{NA}
transcript_HQ_E3_1_transcript11040/f2p0/1303	{XP_015776442.1; PREDICTED: glycine-rich RNA-binding protein 2-like [Acropora digitifera]}	{NA}	{adf:107354467; - - - - -}	{NA}	{GO:0016032; NA}	{XM_015920956.1; PREDICTED: Acropora digitifera glycine-rich RNA-binding protein 2-like (LOC107354467), mRNA}	{PF00695:Major surface antigen from hepadnavirus}
transcript_HQ_E3_1_transcript11041/f2p0/1302	{XP_015764892.1; PREDICTED: uncharacterized protein LOC107343817 [Acropora digitifera]}	{NA}	{NA}	{NA}	{NA}	{NA}	{NA}
transcript_HQ_E3_1_transcript11046/f2p0/1288	{NA}	{NA}	{NA}	{NA}	{NA}	{NA}	{NA}
transcript_HQ_E3_1_transcript11048/f2p0/1300	{XP_015768979.1; PREDICTED: ribonuclease P protein subunit p20-like [Acropora digitifera]}	{sp|Q9DCH2|POP7_MOUSE; Ribonuclease P protein subunit p20 OS=Mus musculus GN=Pop7 PE=2 SV=1}	{ngi:103733507; K14527 RPP20, POP7 ribonuclease P/MRP protein subunit RPP20 3.1.26.5 ko03013; Genetic Information Processing; Translation; RNA transport | ko03008; Genetic Information Processing; Translation; Ribosome biogenesis in eukaryotes}	{NA}	{GO:0008033; tRNA processing; biological_process GO:0004526; ribonuclease P activity; molecular_function GO:0003676; nucleic acid binding; molecular_function GO:0005634; nucleus; cellular_component}	{XM_015900453.1; PREDICTED: Acropora digitifera sphingomyelin synthase-related protein 1-like (LOC107335433), mRNA}	{PF01918:Alba PF12328:Rpp20 subunit of nuclear RNase MRP and P}
transcript_HQ_E3_1_transcript1105/f2p0/2513	{XP_015767316.1; PREDICTED: uncharacterized protein LOC107346061 isoform X2 [Acropora digitifera]}	{NA}	{nve:NEMVE_v1g247905; - - - - -}	{NA}	{GO:0016021; integral to membrane; cellular_component GO:0004190; aspartic-type endopeptidase activity; molecular_function GO:0016485; protein processing; biological_process}	{NA}	{PF01080:Presenilin}
transcript_HQ_E3_1_transcript11050/f2p0/1302	{NA}	{NA}	{NA}	{NA}	{NA}	{NA}	{NA}
transcript_HQ_E3_1_transcript11052/f3p0/1305	{NA}	{NA}	{NA}	{NA}	{NA}	{NA}	{NA}
transcript_HQ_E3_1_transcript11055/f2p0/1302	{NA}	{NA}	{NA}	{NA}	{NA}	{NA}	{NA}
transcript_HQ_E3_1_transcript1106/f2p0/2539	{KXJ17077.1; Sorbitol dehydrogenase [Exaiptasia pallida]}	{sp|P0DMQ6|DHSO_CHICK; Sorbitol dehydrogenase OS=Gallus gallus GN=SORD PE=1 SV=1}	{hmg:100215837; K00008 SORD, gutB L-iditol 2-dehydrogenase 1.1.1.14 ko00040; Metabolism; Carbohydrate metabolism; Pentose and glucuronate interconversions | ko00051; Metabolism; Carbohydrate metabolism; Fructose and mannose metabolism}	{7299382; KOG0024 Sorbitol dehydrogenase Q Secondary metabolites biosynthesis, transport and catabolism ;}	{GO:0055114; oxidation-reduction process; biological_process GO:0006813; potassium ion transport; biological_process}	{XM_015916708.1; PREDICTED: Acropora digitifera sorbitol dehydrogenase-like (LOC107350482), mRNA}	{PF02254:TrkA-N domain PF00107:Zinc-binding dehydrogenase PF08240:Alcohol dehydrogenase GroES-like domain}
transcript_HQ_E3_1_transcript11060/f11p0/1294	{XP_015767238.1; PREDICTED: calcium/calmodulin-dependent protein kinase type IV-like [Acropora digitifera]}	{sp|P13234|KCC4_RAT; Calcium/calmodulin-dependent protein kinase type IV OS=Rattus norvegicus GN=Camk4 PE=1 SV=3}	{xla:108707217; K05869 CAMK4 calcium/calmodulin-dependent protein kinase IV 2.7.11.17 ko04371; Environmental Information Processing; Signal transduction; Apelin signaling pathway | ko04020; Environmental Information Processing; Signal transduction; Calcium signaling pathway | ko04024; Environmental Information Processing; Signal transduction; cAMP signaling pathway | ko04921; Organismal Systems; …	{Hs4502557; KOG0032 Ca2+/calmodulin-dependent protein kinase, EF-Hand protein superfamily T Signal transduction mechanisms ;}	{GO:0006468; protein phosphorylation; biological_process GO:0005524; ATP binding; molecular_function GO:0004672; protein kinase activity; molecular_function}	{NA}	{PF07714:Protein tyrosine kinase PF00069:Protein kinase domain}
transcript_HQ_E3_1_transcript11062/f4p0/1294	{KXJ06529.1; Germinal-center associated nuclear protein, partial [Exaiptasia pallida]}	{sp|Q9WUU9|GANP_MOUSE; Germinal-center associated nuclear protein OS=Mus musculus GN=Mcm3ap PE=1 SV=2}	{spu:579773; K16734 SAC3D1, SHD1 SAC3 domain-containing protein 1 - -}	{Hs19923191; KOG1860 Nuclear protein export factor UD Intracellular trafficking, secretion, and vesicular transport ; Cell cycle control, cell division, chromosome partitioning ;}	{NA}	{NA}	{NA}
transcript_HQ_E3_1_transcript11063/f2p0/1307	{NA}	{NA}	{NA}	{NA}	{NA}	{NA}	{NA}
transcript_HQ_E3_1_transcript11064/f3p0/1293	{NA}	{NA}	{NA}	{NA}	{NA}	{NA}	{NA}
transcript_HQ_E3_1_transcript11066/f2p0/1309	{XP_015768344.1; PREDICTED: general transcription factor IIF subunit 1-like [Acropora digitifera]}	{sp|Q5EA53|T2FA_BOVIN; General transcription factor IIF subunit 1 OS=Bos taurus GN=GTF2F1 PE=2 SV=1}	{adf:107346990; K03138 TFIIF1, GTF2F1, TFG1 transcription initiation factor TFIIF subunit alpha - ko03022; Genetic Information Processing; Transcription; Basal transcription factors}	{Hs4504197; KOG2393 Transcription initiation factor IIF, large subunit (RAP74) K Transcription ;}	{GO:0005634; nucleus; cellular_component GO:0003677; DNA binding; molecular_function GO:0032968; positive regulation of transcription elongation from RNA polymerase II promoter; biological_process GO:0006367; transcription initiation from RNA polymerase II promoter; biological_process}	{NA}	{PF05793:Transcription initiation factor IIF, alpha subunit (TFIIF-alpha)}
transcript_HQ_E3_1_transcript11067/f13p0/1285	{XP_015758332.1; PREDICTED: calumenin-like isoform X3 [Acropora digitifera]}	{sp|B5X4E0|CALUB_SALSA; Calumenin-B OS=Salmo salar GN=calub PE=2 SV=1}	{adf:107337629; - - - - -}	{Hs4502551; KOG4223 Reticulocalbin, calumenin, DNA supercoiling factor, and related Ca2+-binding proteins of the CREC family (EF-Hand protein superfamily) TU Signal transduction mechanisms ; Intracellular trafficking, secretion, and vesicular transport ;}	{GO:0005515; protein binding; molecular_function GO:0005509; calcium ion binding; molecular_function}	{NA}	{PF00036:EF hand PF13833:EF-hand domain pair PF13499:EF-hand domain pair PF12763:Cytoskeletal-regulatory complex EF hand PF13202:EF hand PF13405:EF-hand domain}
transcript_HQ_E3_1_transcript1107/f2p0/2518	{KXJ21130.1; putative RNA-dependent RNA polymerase 1 [Exaiptasia pallida]}	{NA}	{NA}	{NA}	{NA}	{NA}	{NA}
transcript_HQ_E3_1_transcript11071/f9p0/1303	{XP_015767238.1; PREDICTED: calcium/calmodulin-dependent protein kinase type IV-like [Acropora digitifera]}	{sp|P13234|KCC4_RAT; Calcium/calmodulin-dependent protein kinase type IV OS=Rattus norvegicus GN=Camk4 PE=1 SV=3}	{xla:108707217; K05869 CAMK4 calcium/calmodulin-dependent protein kinase IV 2.7.11.17 ko04371; Environmental Information Processing; Signal transduction; Apelin signaling pathway | ko04020; Environmental Information Processing; Signal transduction; Calcium signaling pathway | ko04024; Environmental Information Processing; Signal transduction; cAMP signaling pathway | ko04921; Organismal Systems; …	{Hs4502557; KOG0032 Ca2+/calmodulin-dependent protein kinase, EF-Hand protein superfamily T Signal transduction mechanisms ;}	{GO:0006468; protein phosphorylation; biological_process GO:0005524; ATP binding; molecular_function GO:0004672; protein kinase activity; molecular_function}	{NA}	{PF00069:Protein kinase domain PF07714:Protein tyrosine kinase}
transcript_HQ_E3_1_transcript11073/f2p0/1281	{XP_015771867.1; PREDICTED: heterogeneous nuclear ribonucleoprotein A/B-like isoform X2 [Acropora digitifera]}	{sp|O94432|YHKF_SCHPO; Uncharacterized RNA-binding protein C660.15 OS=Schizosaccharomyces pombe (strain 972 / ATCC 24843) GN=SPBC660.15 PE=4 SV=1}	{nve:NEMVE_v1g233029; K13044 HNRNPABD heterogeneous nuclear ribonucleoprotein A/B/D - -}	{SPBC660.15; KOG4205 RNA-binding protein musashi/mRNA cleavage and polyadenylation factor I complex, subunit HRP1 A RNA processing and modification ;}	{GO:0003676; nucleic acid binding; molecular_function}	{NA}	{PF00076:RNA recognition motif. (a.k.a. RRM, RBD, or RNP domain)}
transcript_HQ_E3_1_transcript11075/f2p0/1301	{NA}	{NA}	{NA}	{NA}	{NA}	{NA}	{NA}
transcript_HQ_E3_1_transcript11076/f3p0/1300	{XP_015765140.1; PREDICTED: uncharacterized protein LOC107344043 [Acropora digitifera]}	{NA}	{spu:100891071; - - - - -}	{NA}	{NA}	{NA}	{NA}
transcript_HQ_E3_1_transcript1108/f2p0/2515	{XP_015758365.1; PREDICTED: U4/U6 small nuclear ribonucleoprotein Prp31-like [Acropora digitifera]}	{sp|Q5U5C5|PRP31_XENLA; U4/U6 small nuclear ribonucleoprotein Prp31 OS=Xenopus laevis GN=prpf31 PE=2 SV=1}	{adf:107337667; K12844 PRPF31 U4/U6 small nuclear ribonucleoprotein PRP31 - ko03040; Genetic Information Processing; Transcription; Spliceosome}	{Hs7661654; KOG2574 mRNA splicing factor PRP31 A RNA processing and modification ;}	{NA}	{XM_015902879.1; PREDICTED: Acropora digitifera U4/U6 small nuclear ribonucleoprotein Prp31-like (LOC107337667), mRNA}	{NA}
transcript_HQ_E3_1_transcript11080/f3p0/1308	{NA}	{NA}	{NA}	{NA}	{NA}	{NA}	{NA}
transcript_HQ_E3_1_transcript11081/f2p0/1299	{XP_001641426.1; predicted protein [Nematostella vectensis]}	{sp|Q9I8H3|VATF_XENLA; V-type proton ATPase subunit F (Fragment) OS=Xenopus laevis GN=atp6s14 PE=2 SV=1}	{aqu:100632045; K02151 ATPeV1F, ATP6S14 V-type H+-transporting ATPase subunit F - ko00190; Metabolism; Energy metabolism; Oxidative phosphorylation | ko04150; Environmental Information Processing; Signal transduction; mTOR signaling pathway | ko04145; Cellular Processes; Transport and catabolism; Phagosome | ko04966; Organismal Systems; Excretory system; Collecting duct acid secretion | ko04721; …	{Hs20357547; KOG3432 Vacuolar H+-ATPase V1 sector, subunit F C Energy production and conversion ;}	{GO:0034220; ion transmembrane transport; biological_process}	{NA}	{PF01990:ATP synthase (F/14-kDa) subunit}
transcript_HQ_E3_1_transcript11082/f2p0/1299	{NA}	{NA}	{NA}	{NA}	{GO:0006270; DNA-dependent DNA replication initiation; biological_process GO:0030001; metal ion transport; biological_process GO:0003677; DNA binding; molecular_function GO:0035092; sperm chromatin condensation; biological_process GO:0000228; nuclear chromosome; cellular_component GO:0007034; vacuolar transport; biological_process}	{NA}	{PF10176:Protein of unknown function (DUF2370) PF08188:Spermatozal protamine family PF02724:CDC45-like protein}
transcript_HQ_E3_1_transcript11086/f2p0/1304	{XP_015778764.1; PREDICTED: homeobox protein otx5-A-like [Acropora digitifera]}	{NA}	{NA}	{NA}	{NA}	{EF044218.1; Acropora millepora orthodenticle A (otxA) mRNA, complete cds}	{NA}
transcript_HQ_E3_1_transcript11089/f5p0/1305	{XP_015769261.1; PREDICTED: ras-related protein Rab-35-like [Acropora digitifera]}	{sp|Q5U316|RAB35_RAT; Ras-related protein Rab-35 OS=Rattus norvegicus GN=Rab35 PE=1 SV=1}	{bacu:103009850; K07876 RAB35, RAB1C Ras-related protein Rab-35 - ko04144; Cellular Processes; Transport and catabolism; Endocytosis; bacu:103009850; K07876 RAB35, RAB1C Ras-related protein Rab-35 - ko04144; Cellular Processes; Transport and catabolism; Endocytosis}	{Hs5803135; KOG0079 GTP-binding protein H-ray, small G protein superfamily R General function prediction only ;}	{GO:0016887; ATPase activity; molecular_function GO:0005524; ATP binding; molecular_function GO:0006576; cellular biogenic amine metabolic process; biological_process GO:0005634; nucleus; cellular_component GO:0000398; nuclear mRNA splicing, via spliceosome; biological_process GO:0005525; GTP binding; molecular_function GO:0007264; small GTPase mediated signal transduction; biological_process GO:…	{XM_015913775.1; PREDICTED: Acropora digitifera ras-related protein Rab-35-like (LOC107347797), mRNA}	{PF06424:PRP1 splicing factor, N-terminal PF00004:ATPase family associated with various cellular activities (AAA) PF10662:Ethanolamine utilisation - propanediol utilisation PF03193:Protein of unknown function, DUF258 PF00025:ADP-ribosylation factor family PF00071:Ras family PF01926:50S ribosome-binding GTPase PF07728:AAA domain (dynein-related subfamily) PF04670:Gtr1/RagA G protein conserved regi…
transcript_HQ_E3_1_transcript1109/f2p0/2520	{XP_015770788.1; PREDICTED: E3 ubiquitin-protein ligase RNF8-like, partial [Acropora digitifera]}	{sp|Q4KLN8|RNF8_RAT; E3 ubiquitin-protein ligase RNF8 OS=Rattus norvegicus GN=Rnf8 PE=2 SV=1}	{nve:NEMVE_v1g197820; K10667 RNF8 E3 ubiquitin-protein ligase RNF8 2.3.2.27 -}	{Hs4504867; KOG3872 FOG: FHA domain T Signal transduction mechanisms ;}	{GO:0004842; ubiquitin-protein ligase activity; molecular_function GO:0061630; NA GO:0005680; anaphase-promoting complex; cellular_component GO:0005198; NA GO:0019031; viral envelope; cellular_component GO:0008270; zinc ion binding; molecular_function GO:0005515; protein binding; molecular_function GO:0019028; viral capsid; cellular_component GO:0016567; protein ubiquitination; biological_process…	{XM_015915302.1; PREDICTED: Acropora digitifera E3 ubiquitin-protein ligase RNF8-like (LOC107349196), partial mRNA}	{PF00498:FHA domain PF13639:Ring finger domain PF16685:zinc RING finger of MSL2 PF14634:zinc-RING finger domain PF04564:U-box domain PF03854:P-11 zinc finger PF04513:Baculovirus polyhedron envelope protein, PEP, C terminus PF12861:Anaphase-promoting complex subunit 11 RING-H2 finger PF12678:RING-H2 zinc finger domain PF00097:Zinc finger, C3HC4 type (RING finger)}
transcript_HQ_E3_1_transcript11090/f14p0/1302	{KXJ23071.1; Glutaredoxin-3 [Exaiptasia pallida]}	{sp|Q28ID3|GLRX3_XENTR; Glutaredoxin-3 OS=Xenopus tropicalis GN=glrx3 PE=2 SV=2}	{apla:101796860; - - - - -; apla:101796860; - - - - -}	{Hs5730104; KOG0911 Glutaredoxin-related protein O Posttranslational modification, protein turnover, chaperones ;}	{GO:0015035; protein disulfide oxidoreductase activity; molecular_function GO:0005681; spliceosomal complex; cellular_component GO:0000398; nuclear mRNA splicing, via spliceosome; biological_process GO:0008270; zinc ion binding; molecular_function GO:0009055; NA GO:0045454; cell redox homeostasis; biological_process}	{XM_015919785.1; PREDICTED: Acropora digitifera glutaredoxin-3-like (LOC107353453), mRNA}	{PF09223:ZinT (YodA) periplasmic lipocalin-like zinc-recruitment PF02966:Mitosis protein DIM1 PF00462:Glutaredoxin PF00085:Thioredoxin}
transcript_HQ_E3_1_transcript11094/f2p0/1324	{KXJ21164.1; putative ATP-dependent RNA helicase DDX46 [Exaiptasia pallida]}	{sp|Q7L014|DDX46_HUMAN; Probable ATP-dependent RNA helicase DDX46 OS=Homo sapiens GN=DDX46 PE=1 SV=2}	{nve:NEMVE_v1g164776; K12811 DDX46, PRP5 ATP-dependent RNA helicase DDX46/PRP5 3.6.4.13 ko03040; Genetic Information Processing; Transcription; Spliceosome}	{Hs7662318; KOG0334 RNA helicase A RNA processing and modification ;}	{NA}	{XM_015916739.1; PREDICTED: Acropora digitifera probable ATP-dependent RNA helicase DDX46 (LOC107350513), partial mRNA}	{NA}
transcript_HQ_E3_1_transcript11096/f2p0/1304	{XP_007481959.1; PREDICTED: acetyl-CoA carboxylase 1 isoform X3 [Monodelphis domestica]}	{sp|Q9TTS3|ACACA_BOVIN; Acetyl-CoA carboxylase 1 OS=Bos taurus GN=ACACA PE=2 SV=1}	{myb:102246696; K11262 ACACA acetyl-CoA carboxylase / biotin carboxylase 1 [EC:6.4.1.2 6.3.4.14] 6.4.1.2,6.3.4.14 ko01212; Metabolism; Global and overview maps; Fatty acid metabolism | ko00620; Metabolism; Carbohydrate metabolism; Pyruvate metabolism | ko00640; Metabolism; Carbohydrate metabolism; Propanoate metabolism | ko00061; Metabolism; Lipid metabolism; Fatty acid biosynthesis | ko00254; Me…	{Hs4826637; KOG0368 Acetyl-CoA carboxylase I Lipid transport and metabolism ;}	{NA}	{NA}	{NA}
transcript_HQ_E3_1_transcript111/f2p0/3465	{XP_015750833.1; PREDICTED: uncharacterized protein LOC107330785 [Acropora digitifera]}	{sp|Q8IVM0|CCD50_HUMAN; Coiled-coil domain-containing protein 50 OS=Homo sapiens GN=CCDC50 PE=1 SV=1}	{adf:107332162; - - - - -}	{NA}	{NA}	{NA}	{NA}
transcript_HQ_E3_1_transcript1110/f3p0/2515	{XP_015753882.1; PREDICTED: KIF1-binding protein homolog [Acropora digitifera]}	{sp|Q5ZIL9|KBP_CHICK; KIF1-binding protein homolog OS=Gallus gallus GN=kbp PE=2 SV=1}	{adf:107333566; - - - - -}	{NA}	{GO:0005515; protein binding; molecular_function GO:0004810; tRNA adenylyltransferase activity; molecular_function}	{XM_015898396.1; PREDICTED: Acropora digitifera KIF1-binding protein homolog (LOC107333566), mRNA}	{PF02568:Thiamine biosynthesis protein (ThiI) PF13374:Tetratricopeptide repeat PF13176:Tetratricopeptide repeat}
transcript_HQ_E3_1_transcript11100/f3p0/1299	{XP_015766529.1; PREDICTED: arachidonate 5-lipoxygenase-like [Acropora digitifera]}	{sp|O16025|AOSL_PLEHO; Allene oxide synthase-lipoxygenase protein OS=Plexaura homomalla PE=1 SV=1}	{adf:107343080; - - - - -}	{NA}	{GO:0016702; oxidoreductase activity, acting on single donors with incorporation of molecular oxygen, incorporation of two atoms of oxygen; molecular_function GO:0046872; metal ion binding; molecular_function GO:0055114; oxidation-reduction process; biological_process}	{XM_015911043.1; PREDICTED: Acropora digitifera arachidonate 5-lipoxygenase-like (LOC107345340), mRNA}	{PF00305:Lipoxygenase}
transcript_HQ_E3_1_transcript11103/f6p0/1303	{XP_001623653.1; predicted protein [Nematostella vectensis]}	{NA}	{NA}	{NA}	{NA}	{NA}	{NA}
transcript_HQ_E3_1_transcript11107/f2p0/1302	{XP_015768665.1; PREDICTED: methionyl-tRNA formyltransferase, mitochondrial-like [Acropora digitifera]}	{sp|Q96DP5|FMT_HUMAN; Methionyl-tRNA formyltransferase, mitochondrial OS=Homo sapiens GN=MTFMT PE=1 SV=2}	{nve:NEMVE_v1g222453; - - - - -}	{Hs21245130; KOG3082 Methionyl-tRNA formyltransferase J Translation, ribosomal structure and biogenesis ;}	{GO:0009058; biosynthetic process; biological_process GO:0016742; hydroxymethyl-, formyl- and related transferase activity; molecular_function}	{XM_015913179.1; PREDICTED: Acropora digitifera methionyl-tRNA formyltransferase, mitochondrial-like (LOC107347280), mRNA}	{PF00551:Formyl transferase PF02911:Formyl transferase, C-terminal domain}
transcript_HQ_E3_1_transcript11108/f137p0/1059	{XP_015776027.1; PREDICTED: 60S ribosomal protein L3-like [Acropora digitifera]}	{sp|P27659|RL3_MOUSE; 60S ribosomal protein L3 OS=Mus musculus GN=Rpl3 PE=1 SV=3}	{nve:NEMVE_v1g237519; K02925 RP-L3e, RPL3 large subunit ribosomal protein L3e - ko03010; Genetic Information Processing; Translation; Ribosome}	{Hs4506649; KOG0746 60S ribosomal protein L3 and related proteins J Translation, ribosomal structure and biogenesis ;}	{GO:0005840; ribosome; cellular_component GO:0006412; translation; biological_process GO:0005622; intracellular; cellular_component GO:0003735; structural constituent of ribosome; molecular_function}	{XM_015920541.1; PREDICTED: Acropora digitifera 60S ribosomal protein L3-like (LOC107354118), mRNA}	{PF00297:Ribosomal protein L3}
transcript_HQ_E3_1_transcript11109/f7p0/1302	{XP_015759085.1; PREDICTED: alanyl-tRNA editing protein Aarsd1-like [Acropora digitifera]}	{sp|Q6DEJ5|AASD1_DANRE; Alanyl-tRNA editing protein Aarsd1 OS=Danio rerio GN=aarsd1 PE=2 SV=1}	{adf:107338365; K07050 AARSD1, ALAX misacylated tRNA(Ala) deacylase 3.1.1.- -}	{Hs13376886_2; KOG2105 Predicted metal-dependent hydrolase, contains AlaS domain R General function prediction only ;}	{GO:0000166; nucleotide binding; molecular_function GO:0004813; alanine-tRNA ligase activity; molecular_function GO:0005524; ATP binding; molecular_function GO:0006419; alanyl-tRNA aminoacylation; biological_process GO:0016876; ligase activity, forming aminoacyl-tRNA and related compounds; molecular_function GO:0043039; tRNA aminoacylation; biological_process}	{XM_015903599.1; PREDICTED: Acropora digitifera alanyl-tRNA editing protein Aarsd1-like (LOC107338365), mRNA}	{PF07973:Threonyl and Alanyl tRNA synthetase second additional domain PF01411:tRNA synthetases class II (A)}
transcript_HQ_E3_1_transcript11110/f2p0/1298	{XP_015764684.1; PREDICTED: steroid 17-alpha-hydroxylase/17,20 lyase-like [Acropora digitifera]}	{sp|P70085|CP17A_ORYLA; Steroid 17-alpha-hydroxylase/17,20 lyase OS=Oryzias latipes GN=cyp17a1 PE=2 SV=1}	{nve:NEMVE_v1g204234; - - - - -}	{Hs4503195; KOG0156 Cytochrome P450 CYP2 subfamily Q Secondary metabolites biosynthesis, transport and catabolism ;}	{GO:0005506; iron ion binding; molecular_function GO:0020037; heme binding; molecular_function GO:0055114; oxidation-reduction process; biological_process GO:0016705; oxidoreductase activity, acting on paired donors, with incorporation or reduction of molecular oxygen; molecular_function}	{XM_015909198.1; PREDICTED: Acropora digitifera steroid 17-alpha-hydroxylase/17,20 lyase-like (LOC107343620), mRNA}	{PF00067:Cytochrome P450}
transcript_HQ_E3_1_transcript11111/f4p0/1324	{NA}	{NA}	{NA}	{NA}	{NA}	{XM_015902809.1; PREDICTED: Acropora digitifera leucine-rich repeats and immunoglobulin-like domains protein 1 (LOC107337607), mRNA}	{NA}
transcript_HQ_E3_1_transcript11112/f2p0/1297	{NA}	{NA}	{NA}	{NA}	{NA}	{NA}	{NA}
transcript_HQ_E3_1_transcript11113/f4p0/1308	{XP_001627544.1; predicted protein [Nematostella vectensis]}	{sp|Q16698|DECR_HUMAN; 2,4-dienoyl-CoA reductase, mitochondrial OS=Homo sapiens GN=DECR1 PE=1 SV=1}	{mze:101484990; K13236 DECR1 2,4-dienoyl-CoA reductase, mitochondrial 1.3.1.34 -}	{Hs4503301; KOG0725 Reductases with broad range of substrate specificities R General function prediction only ;}	{GO:0003857; 3-hydroxyacyl-CoA dehydrogenase activity; molecular_function GO:0006631; fatty acid metabolic process; biological_process GO:0055114; oxidation-reduction process; biological_process GO:0016491; oxidoreductase activity; molecular_function}	{XM_015918546.1; PREDICTED: Acropora digitifera 2,4-dienoyl-CoA reductase, mitochondrial-like (LOC107352209), mRNA}	{PF02737:3-hydroxyacyl-CoA dehydrogenase, NAD binding domain}
transcript_HQ_E3_1_transcript11115/f3p0/1305	{XP_015747733.1; PREDICTED: toll-interacting protein B-like isoform X2 [Acropora digitifera]}	{sp|Q6INE3|TOIPB_XENLA; Toll-interacting protein B OS=Xenopus laevis GN=tollip-b PE=2 SV=1}	{adf:107334932; K05402 TOLLIP toll-interacting protein - ko04620; Organismal Systems; Immune system; Toll-like receptor signaling pathway}	{NA}	{GO:0005515; protein binding; molecular_function}	{XM_015892248.1; PREDICTED: Acropora digitifera toll-interacting protein B-like (LOC107327503), transcript variant X3, mRNA}	{PF00168:C2 domain PF02845:CUE domain}
transcript_HQ_E3_1_transcript1112/f2p0/2516	{XP_015759594.1; PREDICTED: acyl-coenzyme A oxidase, peroxisomal-like [Acropora digitifera]}	{sp|P0CZ23|ACOX3_ARATH; Acyl-coenzyme A oxidase 3, peroxisomal OS=Arabidopsis thaliana GN=ACX3 PE=1 SV=1}	{cin:100181154; K00232 E1.3.3.6, ACOX1, ACOX3 acyl-CoA oxidase 1.3.3.6 ko01212; Metabolism; Global and overview maps; Fatty acid metabolism | ko00071; Metabolism; Lipid metabolism; Fatty acid degradation | ko00592; Metabolism; Lipid metabolism; alpha-Linolenic acid metabolism | ko01040; Metabolism; Lipid metabolism; Biosynthesis of unsaturated fatty acids | ko04024; Environmental Information Proc…	{At1g06290; KOG0135 Pristanoyl-CoA/acyl-CoA oxidase IQ Lipid transport and metabolism ; Secondary metabolites biosynthesis, transport and catabolism ;}	{GO:0003995; acyl-CoA dehydrogenase activity; molecular_function GO:0003997; acyl-CoA oxidase activity; molecular_function GO:0055114; oxidation-reduction process; biological_process GO:0016627; oxidoreductase activity, acting on the CH-CH group of donors; molecular_function GO:0005777; peroxisome; cellular_component GO:0006635; fatty acid beta-oxidation; biological_process}	{XM_015904108.1; PREDICTED: Acropora digitifera acyl-coenzyme A oxidase, peroxisomal-like (LOC107338856), mRNA}	{PF00441:Acyl-CoA dehydrogenase, C-terminal domain PF01756:Acyl-CoA oxidase PF02770:Acyl-CoA dehydrogenase, middle domain}
transcript_HQ_E3_1_transcript11120/f4p0/1295	{XP_015780465.1; PREDICTED: uncharacterized protein LOC107358374 [Acropora digitifera]}	{NA}	{NA}	{NA}	{NA}	{XM_015924979.1; PREDICTED: Acropora digitifera uncharacterized LOC107358374 (LOC107358374), mRNA}	{NA}
transcript_HQ_E3_1_transcript11121/f10p0/1319	{XP_004634467.1; PREDICTED: succinate dehydrogenase assembly factor 4, mitochondrial [Octodon degus]}	{sp|Q5VUM1|SDHF4_HUMAN; Succinate dehydrogenase assembly factor 4, mitochondrial OS=Homo sapiens GN=SDHAF4 PE=3 SV=1}	{hro:HELRODRAFT_93683; - - - - -}	{Hs17463505; KOG3245 Uncharacterized conserved protein S Function unknown ;}	{NA}	{XR_001561303.1; PREDICTED: Acropora digitifera uncharacterized LOC107330548 (LOC107330548), ncRNA}	{NA}
transcript_HQ_E3_1_transcript11122/f2p0/1294	{NA}	{NA}	{NA}	{NA}	{GO:0005515; protein binding; molecular_function}	{NA}	{PF13895:Immunoglobulin domain}
transcript_HQ_E3_1_transcript11129/f27p0/1216	{XP_015760338.1; PREDICTED: uncharacterized protein LOC107339542 [Acropora digitifera]}	{NA}	{hmg:100208799; - - - - -}	{NA}	{NA}	{NA}	{NA}
transcript_HQ_E3_1_transcript1113/f4p0/2503	{KXJ08755.1; LIM domain kinase 1 [Exaiptasia pallida]}	{sp|Q8IR79|LIMK1_DROME; LIM domain kinase 1 OS=Drosophila melanogaster GN=LIMK1 PE=1 SV=1}	{adf:107355087; K05743 LIMK1 LIM domain kinase 1 2.7.11.1 ko04810; Cellular Processes; Cell motility; Regulation of actin cytoskeleton | ko04666; Organismal Systems; Immune system; Fc gamma R-mediated phagocytosis | ko04360; Organismal Systems; Development; Axon guidance}	{NA}	{GO:0016020; membrane; cellular_component GO:0008270; zinc ion binding; molecular_function GO:0006468; protein phosphorylation; biological_process GO:0016773; phosphotransferase activity, alcohol group as acceptor; molecular_function GO:0004672; protein kinase activity; molecular_function GO:0005524; ATP binding; molecular_function}	{XM_015921951.1; PREDICTED: Acropora digitifera LIM domain kinase 1-like (LOC107355087), mRNA}	{PF06293:Lipopolysaccharide kinase (Kdo/WaaP) family PF00412:LIM domain PF00069:Protein kinase domain PF07714:Protein tyrosine kinase}
transcript_HQ_E3_1_transcript11133/f2p0/1297	{XP_015749498.1; PREDICTED: selenoprotein T1b-like, partial [Acropora digitifera]}	{NA}	{nve:NEMVE_v1g139284; - - - - -}	{NA}	{GO:0006914; autophagy; biological_process}	{NA}	{PF04111:Autophagy protein Apg6}
transcript_HQ_E3_1_transcript11135/f4p0/1301	{XP_015751769.1; PREDICTED: uncharacterized protein LOC107331649 isoform X4 [Acropora digitifera]}	{NA}	{adf:107331649; - - - - -}	{NA}	{NA}	{XM_015896310.1; PREDICTED: Acropora digitifera short-chain collagen C4-like (LOC107331649), transcript variant X8, mRNA}	{NA}
transcript_HQ_E3_1_transcript11137/f22p0/1266	{XP_001641361.1; predicted protein [Nematostella vectensis]}	{sp|Q8WVK2|SNR27_HUMAN; U4/U6.U5 small nuclear ribonucleoprotein 27 kDa protein OS=Homo sapiens GN=SNRNP27 PE=1 SV=1}	{aqu:100637534; K12846 SNRNP27 U4/U6.U5 tri-snRNP-associated protein 3 - ko03040; Genetic Information Processing; Transcription; Spliceosome}	{CE06242; KOG3263 Nucleic acid binding protein R General function prediction only ;}	{GO:0005664; nuclear origin of replication recognition complex; cellular_component GO:0003677; DNA binding; molecular_function GO:0016021; integral to membrane; cellular_component GO:0004190; aspartic-type endopeptidase activity; molecular_function GO:0016485; protein processing; biological_process GO:0006260; DNA replication; biological_process}	{XM_015917985.1; PREDICTED: Acropora digitifera U4/U6.U5 small nuclear ribonucleoprotein 27 kDa protein-like (LOC107351697), mRNA}	{PF01080:Presenilin PF05460:Origin recognition complex subunit 6 (ORC6)}
transcript_HQ_E3_1_transcript1114/f6p0/2522	{XP_015777008.1; PREDICTED: guanine nucleotide-binding protein G(o) subunit alpha-like [Acropora digitifera]}	{sp|P08239|GNAO_BOVIN; Guanine nucleotide-binding protein G(o) subunit alpha OS=Bos taurus GN=GNAO1 PE=1 SV=4}	{mdo:100015137; K04534 GNAO, G-ALPHA-O guanine nucleotide-binding protein G(o) subunit alpha - ko04015; Environmental Information Processing; Signal transduction; Rap1 signaling pathway | ko04915; Organismal Systems; Endocrine system; Estrogen signaling pathway | ko04921; Organismal Systems; Endocrine system; Oxytocin signaling pathway | ko04916; Organismal Systems; Endocrine system; Melanogenesi…	{Hs10567816; KOG0082 G-protein alpha subunit (small G protein superfamily) DT Cell cycle control, cell division, chromosome partitioning ; Signal transduction mechanisms ;}	{GO:0031683; G-protein beta/gamma-subunit complex binding; molecular_function GO:0003924; GTPase activity; molecular_function GO:0000166; nucleotide binding; molecular_function GO:0007264; small GTPase mediated signal transduction; biological_process GO:0005525; GTP binding; molecular_function GO:0019001; guanyl nucleotide binding; molecular_function GO:0007186; G-protein coupled receptor protein…	{XM_015921522.1; PREDICTED: Acropora digitifera guanine nucleotide-binding protein G(o) subunit alpha-like (LOC107355015), mRNA}	{PF04670:Gtr1/RagA G protein conserved region PF08477:Ras of Complex, Roc, domain of DAPkinase PF00025:ADP-ribosylation factor family PF00071:Ras family PF00503:G-protein alpha subunit PF01580:FtsK/SpoIIIE family}
transcript_HQ_E3_1_transcript11143/f12p0/1289	{KXJ27725.1; Cathepsin B [Exaiptasia pallida]}	{sp|Q5R6D1|CATB_PONAB; Cathepsin B OS=Pongo abelii GN=CTSB PE=2 SV=1}	{tad:TRIADDRAFT_63119; K01363 CTSB cathepsin B 3.4.22.1 ko04142; Cellular Processes; Transport and catabolism; Lysosome | ko04140; Cellular Processes; Transport and catabolism; Autophagy - animal | ko04210; Cellular Processes; Cell growth and death; Apoptosis | ko04621; Organismal Systems; Immune system; NOD-like receptor signaling pathway | ko04612; Organismal Systems; Immune system; Antigen pro…	{Hs4503139; KOG1543 Cysteine proteinase Cathepsin L O Posttranslational modification, protein turnover, chaperones ;}	{GO:0004197; cysteine-type endopeptidase activity; molecular_function GO:0008234; cysteine-type peptidase activity; molecular_function GO:0050790; regulation of catalytic activity; biological_process GO:0006508; proteolysis; biological_process}	{XM_015916361.1; PREDICTED: Acropora digitifera cathepsin B-like (LOC107350137), mRNA}	{PF08127:Peptidase family C1 propeptide PF03051:Peptidase C1-like family PF00112:Papain family cysteine protease}
transcript_HQ_E3_1_transcript11145/f2p0/1300	{NA}	{NA}	{NA}	{NA}	{NA}	{NA}	{NA}
transcript_HQ_E3_1_transcript11146/f2p0/1305	{XP_015768637.1; PREDICTED: protein angel homolog 1-like [Acropora digitifera]}	{sp|Q5RGT6|ANGE2_DANRE; Protein angel homolog 2 OS=Danio rerio GN=angel2 PE=2 SV=1}	{xma:102218684; K18729 ANGEL protein angel - -}	{NA}	{NA}	{NA}	{NA}
transcript_HQ_E3_1_transcript11147/f2p0/1299	{XP_015762458.1; PREDICTED: SRR1-like protein [Acropora digitifera]}	{sp|Q9UH36|SRR1L_HUMAN; SRR1-like protein OS=Homo sapiens GN=SRRD PE=2 SV=1}	{nve:NEMVE_v1g202639; - - - - -}	{Hs18593894; KOG3131 Uncharacterized conserved protein S Function unknown ;}	{NA}	{NA}	{NA}
transcript_HQ_E3_1_transcript11149/f11p0/1243	{ANJ59764.1; alpha carbonic anhydrase 4, partial [Stylophora pistillata]}	{sp|Q9WVT6|CAH14_MOUSE; Carbonic anhydrase 14 OS=Mus musculus GN=Ca14 PE=1 SV=1}	{adf:107338942; K01672 CA carbonic anhydrase 4.2.1.1 ko00910; Metabolism; Energy metabolism; Nitrogen metabolism}	{Hs6912284; KOG0382 Carbonic anhydrase R General function prediction only ;}	{NA}	{NA}	{NA}
transcript_HQ_E3_1_transcript1115/f2p0/2512	{XP_015753505.1; PREDICTED: protein fem-1 homolog B-like [Acropora digitifera]}	{sp|Q6GPE5|FEM1B_XENLA; Protein fem-1 homolog B OS=Xenopus laevis GN=fem1b PE=2 SV=1}	{adf:107333243; K10349 FEM1B Fem-1 homolog b - -}	{Hs7657265; KOG0508 Ankyrin repeat protein R General function prediction only ;}	{GO:0005515; protein binding; molecular_function}	{XM_015898019.1; PREDICTED: Acropora digitifera protein fem-1 homolog B-like (LOC107333243), mRNA}	{PF00023:Ankyrin repeat PF13606:Ankyrin repeat}
transcript_HQ_E3_1_transcript11151/f2p0/1294	{KXJ17110.1; Myoferlin [Exaiptasia pallida]}	{sp|Q9NZM1|MYOF_HUMAN; Myoferlin OS=Homo sapiens GN=MYOF PE=1 SV=1}	{crg:105326252; K18261 DYSF dysferlin - -}	{Hs19718759; KOG1326 Membrane-associated protein FER-1 and related ferlins, contain multiple C2 domains M Cell wall/membrane/envelope biogenesis ;}	{GO:0005515; protein binding; molecular_function}	{XM_019617671.1; PREDICTED: Meleagris gallopavo myoferlin (MYOF), transcript variant X8, mRNA}	{PF00168:C2 domain}
transcript_HQ_E3_1_transcript11154/f5p0/1295	{XP_015777956.1; PREDICTED: myocilin-like [Acropora digitifera]}	{sp|Q8BHP7|OLM2A_MOUSE; Olfactomedin-like protein 2A OS=Mus musculus GN=Olfml2a PE=1 SV=1}	{adf:107335645; - - - - -}	{Hs17446288; KOG3545 Olfactomedin and related extracellular matrix glycoproteins W Extracellular structures ;}	{NA}	{NA}	{NA}
transcript_HQ_E3_1_transcript11156/f2p0/1282	{XP_015760500.1; PREDICTED: anamorsin homolog [Acropora digitifera]}	{sp|A7S710|DRE2_NEMVE; Anamorsin homolog OS=Nematostella vectensis GN=v1g167244 PE=3 SV=1}	{adf:107339714; - - - - -}	{7298199; KOG4020 Protein DRE2, required for cell viability S Function unknown ;}	{GO:0016226; iron-sulfur cluster assembly; biological_process GO:0008168; methyltransferase activity; molecular_function GO:0005737; cytoplasm; cellular_component GO:0051536; iron-sulfur cluster binding; molecular_function GO:0008152; NA GO:0005730; nucleolus; cellular_component}	{XM_015905014.1; PREDICTED: Acropora digitifera anamorsin homolog (LOC107339714), mRNA}	{PF05148:Hypothetical methyltransferase PF08241:Methyltransferase domain PF05093:Cytokine-induced anti-apoptosis inhibitor 1, Fe-S biogenesis}
transcript_HQ_E3_1_transcript1116/f2p0/2527	{XP_019632325.1; PREDICTED: LOW QUALITY PROTEIN: phosphatidylinositol 3-kinase regulatory subunit alpha-like [Branchiostoma belcheri]}	{sp|P23727|P85A_BOVIN; Phosphatidylinositol 3-kinase regulatory subunit alpha OS=Bos taurus GN=PIK3R1 PE=1 SV=1}	{bfo:BRAFLDRAFT_91712; K02649 PIK3R1_2_3 phosphoinositide-3-kinase regulatory subunit alpha/beta/delta - ko04014; Environmental Information Processing; Signal transduction; Ras signaling pathway | ko04015; Environmental Information Processing; Signal transduction; Rap1 signaling pathway | ko04012; Environmental Information Processing; Signal transduction; ErbB signaling pathway | ko04370; Environ…	{Hs16158568; KOG4637 Adaptor for phosphoinositide 3-kinase T Signal transduction mechanisms ;}	{GO:0007165; signal transduction; biological_process}	{NA}	{PF00620:RhoGAP domain}
transcript_HQ_E3_1_transcript11162/f2p0/1287	{XP_015775873.1; PREDICTED: tauropine dehydrogenase-like isoform X2 [Acropora digitifera]}	{sp|Q8T882|TADH_ARAIR; Tauropine dehydrogenase OS=Arabella iricolor GN=tadh PE=1 SV=1}	{nve:NEMVE_v1g179381; - - - - -}	{NA}	{GO:0016021; integral to membrane; cellular_component}	{XM_015920386.1; PREDICTED: Acropora digitifera tauropine dehydrogenase-like (LOC107353988), transcript variant X1, mRNA}	{PF06140:Interferon-induced 6-16 family }
transcript_HQ_E3_1_transcript11164/f3p0/1285	{XP_015757755.1; PREDICTED: uncharacterized protein LOC107337148 [Acropora digitifera]}	{NA}	{adf:107337148; - - - - -}	{NA}	{GO:0006914; autophagy; biological_process GO:0015991; ATP hydrolysis coupled proton transport; biological_process GO:0016020; membrane; cellular_component GO:0048193; Golgi vesicle transport; biological_process GO:0015078; hydrogen ion transmembrane transporter activity; molecular_function GO:0070206; protein trimerization; biological_process GO:0033179; proton-transporting V-type ATPase, V0 dom…	{NA}	{PF01496:V-type ATPase 116kDa subunit family PF16331:TolA binding protein trimerisation PF09177:Syntaxin 6, N-terminal PF04111:Autophagy protein Apg6}
transcript_HQ_E3_1_transcript11165/f2p0/1299	{NA}	{NA}	{NA}	{NA}	{NA}	{NA}	{NA}
transcript_HQ_E3_1_transcript11166/f2p0/1291	{XP_015768665.1; PREDICTED: methionyl-tRNA formyltransferase, mitochondrial-like [Acropora digitifera]}	{sp|Q5I0C5|FMT_RAT; Methionyl-tRNA formyltransferase, mitochondrial OS=Rattus norvegicus GN=Mtfmt PE=2 SV=1}	{nve:NEMVE_v1g222453; - - - - -}	{Hs21245130; KOG3082 Methionyl-tRNA formyltransferase J Translation, ribosomal structure and biogenesis ;}	{GO:0016742; hydroxymethyl-, formyl- and related transferase activity; molecular_function GO:0009058; biosynthetic process; biological_process}	{XM_015913179.1; PREDICTED: Acropora digitifera methionyl-tRNA formyltransferase, mitochondrial-like (LOC107347280), mRNA}	{PF00551:Formyl transferase PF02911:Formyl transferase, C-terminal domain}
transcript_HQ_E3_1_transcript11167/f2p0/1303	{XP_015770486.1; PREDICTED: BTB and MATH domain-containing protein 36-like [Acropora digitifera]}	{sp|Q20681|BAT38_CAEEL; BTB and MATH domain-containing protein 38 OS=Caenorhabditis elegans GN=bath-38 PE=4 SV=1}	{nve:NEMVE_v1g248552; - - - - -}	{NA}	{GO:0005515; protein binding; molecular_function}	{NA}	{PF00651:BTB/POZ domain}
transcript_HQ_E3_1_transcript1117/f2p0/2514	{XP_015775649.1; PREDICTED: neuronal calcium sensor 1-like [Acropora digitifera]}	{sp|Q91614|NCS1_XENLA; Neuronal calcium sensor 1 OS=Xenopus laevis GN=ncs1 PE=2 SV=2}	{nve:NEMVE_v1g230938; K19932 NCS1 neuronal calcium sensor 1 - -}	{Hs17738308; KOG0044 Ca2+ sensor (EF-Hand superfamily) T Signal transduction mechanisms ;}	{GO:0005578; proteinaceous extracellular matrix; cellular_component GO:0007165; signal transduction; biological_process GO:0005509; calcium ion binding; molecular_function GO:0005515; protein binding; molecular_function}	{XM_015920163.1; PREDICTED: Acropora digitifera neuronal calcium sensor 1-like (LOC107353776), mRNA}	{PF13202:EF hand PF12763:Cytoskeletal-regulatory complex EF hand PF13405:EF-hand domain PF13499:EF-hand domain pair PF13833:EF-hand domain pair PF10591:Secreted protein acidic and rich in cysteine Ca binding region PF00036:EF hand}
transcript_HQ_E3_1_transcript11170/f5p0/1307	{XP_015765753.1; PREDICTED: protein Mis18-alpha-like [Acropora digitifera]}	{sp|B2RZC4|MS18A_RAT; Protein Mis18-alpha OS=Rattus norvegicus GN=Mis18a PE=2 SV=1}	{spu:581852; K11564 MIS18, FASP1 kinetochore protein Mis18 - -}	{NA}	{NA}	{NA}	{NA}
transcript_HQ_E3_1_transcript11171/f2p0/1281	{XP_015749485.1; PREDICTED: bromodomain adjacent to zinc finger domain protein 2B-like [Acropora digitifera]}	{sp|Q9DE13|BAZ2B_CHICK; Bromodomain adjacent to zinc finger domain protein 2B OS=Gallus gallus GN=BAZ2B PE=2 SV=1}	{hmg:100214210; - - - - -}	{Hs7304923; KOG1245 Chromatin remodeling complex WSTF-ISWI, large subunit (contains heterochromatin localization, PHD and BROMO domains) B Chromatin structure and dynamics ;}	{GO:0008270; zinc ion binding; molecular_function GO:0005515; protein binding; molecular_function}	{XM_015893999.1; PREDICTED: Acropora digitifera bromodomain adjacent to zinc finger domain protein 2B-like (LOC107329282), mRNA}	{PF13639:Ring finger domain PF00628:PHD-finger PF00439:Bromodomain}
transcript_HQ_E3_1_transcript11180/f3p0/1298	{XP_001623837.1; predicted protein [Nematostella vectensis]}	{sp|Q8QFX6|NRP1A_DANRE; Neuropilin-1a OS=Danio rerio GN=nrp1a PE=2 SV=1}	{adf:107336976; - - - - -}	{NA}	{GO:0005509; calcium ion binding; molecular_function GO:0005576; NA}	{NA}	{PF00594:Vitamin K-dependent carboxylation/gamma-carboxyglutamic (GLA) domain}
transcript_HQ_E3_1_transcript11185/f2p0/1298	{EKC41915.1; Protein DEK [Crassostrea gigas]}	{sp|Q7TNV0|DEK_MOUSE; Protein DEK OS=Mus musculus GN=Dek PE=1 SV=1}	{tca:662305; K17046 DEK protein DEK - -}	{Hs4503249; KOG2266 Chromatin-associated protein Dek and related proteins, contains SAP DNA binding domain B Chromatin structure and dynamics ;}	{GO:0043565; sequence-specific DNA binding; molecular_function}	{NA}	{PF13443:Cro/C1-type HTH DNA-binding domain}
transcript_HQ_E3_1_transcript11189/f5p0/1294	{XP_015762038.1; PREDICTED: lipopolysaccharide cholinephosphotransferase LicD-like isoform X1 [Acropora digitifera]}	{sp|P14184|LICD_HAEIN; Lipopolysaccharide cholinephosphotransferase LicD OS=Haemophilus influenzae (strain ATCC 51907 / DSM 11121 / KW20 / Rd) GN=licD PE=3 SV=2}	{nve:NEMVE_v1g245832; - - - - -}	{NA}	{NA}	{XM_015906542.1; PREDICTED: Acropora digitifera uncharacterized LOC107341123 (LOC107341123), mRNA}	{NA}
transcript_HQ_E3_1_transcript1119/f2p0/2510	{XP_001626379.1; predicted protein [Nematostella vectensis]}	{sp|P80147|GABT_PIG; 4-aminobutyrate aminotransferase, mitochondrial OS=Sus scrofa GN=ABAT PE=1 SV=2}	{nve:NEMVE_v1g227385; K13524 ABAT 4-aminobutyrate aminotransferase / (S)-3-amino-2-methylpropionate transaminase [EC:2.6.1.19 2.6.1.22] 2.6.1.19,2.6.1.22 ko00640; Metabolism; Carbohydrate metabolism; Propanoate metabolism | ko00650; Metabolism; Carbohydrate metabolism; Butanoate metabolism | ko00250; Metabolism; Amino acid metabolism; Alanine, aspartate and glutamate metabolism | ko00280; Metabol…	{Hs17487486; KOG1405 4-aminobutyrate aminotransferase E Amino acid transport and metabolism ;}	{GO:0003910; DNA ligase (ATP) activity; molecular_function GO:0008483; transaminase activity; molecular_function GO:0030170; pyridoxal phosphate binding; molecular_function}	{NA}	{PF11411:DNA ligase IV PF00202:Aminotransferase class-III}
transcript_HQ_E3_1_transcript11191/f2p0/1284	{XP_015747162.1; PREDICTED: 50S ribosomal protein L3-like [Acropora digitifera]}	{sp|Q99N95|RM03_MOUSE; 39S ribosomal protein L3, mitochondrial OS=Mus musculus GN=Mrpl3 PE=1 SV=1}	{adf:107326920; K02906 RP-L3, MRPL3, rplC large subunit ribosomal protein L3 - ko03010; Genetic Information Processing; Translation; Ribosome}	{Hs6005862; KOG3141 Mitochondrial/chloroplast ribosomal protein L3 J Translation, ribosomal structure and biogenesis ;}	{GO:0005840; ribosome; cellular_component GO:0006412; translation; biological_process GO:0003735; structural constituent of ribosome; molecular_function GO:0005622; intracellular; cellular_component}	{XM_015891676.1; PREDICTED: Acropora digitifera 50S ribosomal protein L3-like (LOC107326920), mRNA}	{PF00297:Ribosomal protein L3}
transcript_HQ_E3_1_transcript11196/f2p0/1295	{KXJ17670.1; Dysbindin [Exaiptasia pallida]}	{sp|Q96EV8|DTBP1_HUMAN; Dysbindin OS=Homo sapiens GN=DTNBP1 PE=1 SV=1}	{sko:100374124; K20189 DTNBP1, BLOC1S8 dysbindin - -}	{NA}	{GO:0016592; mediator complex; cellular_component GO:0016020; membrane; cellular_component GO:0048193; Golgi vesicle transport; biological_process GO:0006357; regulation of transcription from RNA polymerase II promoter; biological_process GO:0001104; RNA polymerase II transcription cofactor activity; molecular_function}	{XR_001561578.1; PREDICTED: Acropora digitifera uncharacterized LOC107331609 (LOC107331609), ncRNA}	{PF09177:Syntaxin 6, N-terminal PF07544:RNA polymerase II transcription mediator complex subunit 9}
transcript_HQ_E3_1_transcript1120/f2p0/2508	{XP_015770695.1; PREDICTED: WD repeat-containing protein 54-like [Acropora digitifera]}	{sp|Q9R0D8|WDR54_MOUSE; WD repeat-containing protein 54 OS=Mus musculus GN=Wdr54 PE=1 SV=1}	{hmg:100214452; - - - - -}	{NA}	{GO:0005515; protein binding; molecular_function}	{XM_015915209.1; PREDICTED: Acropora digitifera WD repeat-containing protein 54-like (LOC107349111), mRNA}	{PF00400:WD domain, G-beta repeat}
transcript_HQ_E3_1_transcript11205/f3p0/1293	{XP_015773034.1; PREDICTED: 60S acidic ribosomal protein P0-like [Acropora digitifera]}	{sp|P47826|RLA0_CHICK; 60S acidic ribosomal protein P0 OS=Gallus gallus GN=RPLP0 PE=2 SV=1}	{adf:107333266; K02941 RP-LP0, RPLP0 large subunit ribosomal protein LP0 - ko03010; Genetic Information Processing; Translation; Ribosome}	{Hs4506667; KOG0815 60S acidic ribosomal protein P0 J Translation, ribosomal structure and biogenesis ;}	{GO:0042254; ribosome biogenesis; biological_process GO:0005622; intracellular; cellular_component}	{XM_015917548.1; PREDICTED: Acropora digitifera 60S acidic ribosomal protein P0-like (LOC107351250), mRNA}	{PF00466:Ribosomal protein L10}
transcript_HQ_E3_1_transcript11208/f3p0/1302	{XP_015752954.1; PREDICTED: NEDD8-conjugating enzyme Ubc12-like [Acropora digitifera]}	{sp|P61082|UBC12_MOUSE; NEDD8-conjugating enzyme Ubc12 OS=Mus musculus GN=Ube2m PE=1 SV=1}	{adf:107332723; K10579 UBE2M, UBC12 ubiquitin-conjugating enzyme E2 M - ko04120; Genetic Information Processing; Folding, sorting and degradation; Ubiquitin mediated proteolysis}	{Hs4507791; KOG0420 Ubiquitin-protein ligase O Posttranslational modification, protein turnover, chaperones ;}	{NA}	{XM_015897468.1; PREDICTED: Acropora digitifera NEDD8-conjugating enzyme Ubc12-like (LOC107332723), mRNA}	{NA}
transcript_HQ_E3_1_transcript1121/f2p0/2512	{XP_015752477.1; PREDICTED: alpha-taxilin-like isoform X2 [Acropora digitifera]}	{sp|P40222|TXLNA_HUMAN; Alpha-taxilin OS=Homo sapiens GN=TXLNA PE=1 SV=3}	{adf:107332264; - - - - -}	{Hs8922940; KOG1850 Myosin-like coiled-coil protein Z Cytoskeleton ;}	{GO:0019905; syntaxin binding; molecular_function}	{XM_015896991.1; PREDICTED: Acropora digitifera alpha-taxilin-like (LOC107332264), transcript variant X2, mRNA}	{PF09728:Myosin-like coiled-coil protein}
transcript_HQ_E3_1_transcript11213/f2p0/1305	{NA}	{NA}	{NA}	{NA}	{NA}	{NA}	{NA}
transcript_HQ_E3_1_transcript11217/f3p0/1313	{XP_015763221.1; PREDICTED: plectin-like isoform X2 [Acropora digitifera]}	{NA}	{NA}	{NA}	{GO:0019898; extrinsic to membrane; cellular_component GO:0006606; protein import into nucleus; biological_process GO:0008092; cytoskeletal protein binding; molecular_function GO:0006541; glutamine metabolic process; biological_process GO:0006914; autophagy; biological_process GO:0004359; glutaminase activity; molecular_function GO:0048870; cell motility; biological_process GO:0005737; cytoplasm;…	{XM_015907736.1; PREDICTED: Acropora digitifera plectin-like (LOC107342247), transcript variant X3, mRNA}	{PF07926:TPR/MLP1/MLP2-like protein PF00769:Ezrin/radixin/moesin family PF04960:Glutaminase PF04111:Autophagy protein Apg6 PF13851:Growth-arrest specific micro-tubule binding}
transcript_HQ_E3_1_transcript1122/f8p0/2491	{AGL90406.1; hypothetical protein SLY_0486 [Strawberry lethal yellows phytoplasma (CPA) str. NZSb11]}	{NA}	{nzs:SLY_1106; - - - - -}	{NA}	{NA}	{AY903295.1; Anacropora matthai mitochondrion, complete genome}	{NA}
transcript_HQ_E3_1_transcript11221/f2p0/1318	{XP_015748736.1; PREDICTED: protein phosphatase 2C-like domain-containing protein 1 [Acropora digitifera]}	{sp|Q8BVT6|PP2D1_MOUSE; Protein phosphatase 2C-like domain-containing protein 1 OS=Mus musculus GN=Pp2d1 PE=2 SV=1}	{myb:102256468; - - - - -}	{At3g62260; KOG0698 Serine/threonine protein phosphatase T Signal transduction mechanisms ;}	{GO:0003824; NA}	{NA}	{PF00481:Protein phosphatase 2C}
transcript_HQ_E3_1_transcript11224/f3p0/1289	{XP_015756032.1; PREDICTED: calmodulin-lysine N-methyltransferase-like [Acropora digitifera]}	{sp|Q6GQ33|CMKMT_XENLA; Calmodulin-lysine N-methyltransferase OS=Xenopus laevis GN=camkmt PE=1 SV=1}	{adf:107335526; K18826 CAMKMT calmodulin-lysine N-methyltransferase 2.1.1.60 ko00310; Metabolism; Amino acid metabolism; Lysine degradation}	{Hs13376109; KOG3201 Uncharacterized conserved protein S Function unknown ;}	{GO:0008168; methyltransferase activity; molecular_function}	{XM_015900546.1; PREDICTED: Acropora digitifera calmodulin-lysine N-methyltransferase-like (LOC107335526), mRNA}	{PF05175:Methyltransferase small domain}
transcript_HQ_E3_1_transcript11227/f3p0/1275	{XP_001638817.1; predicted protein [Nematostella vectensis]}	{sp|P18074|ERCC2_HUMAN; TFIIH basal transcription factor complex helicase XPD subunit OS=Homo sapiens GN=ERCC2 PE=1 SV=1}	{crg:105327986; K10844 ERCC2, XPD DNA excision repair protein ERCC-2 3.6.4.12 ko03022; Genetic Information Processing; Transcription; Basal transcription factors | ko03420; Genetic Information Processing; Replication and repair; Nucleotide excision repair}	{Hs15834617; KOG1131 RNA polymerase II transcription initiation/nucleotide excision repair factor TFIIH, 5'-3' helicase subunit RAD3 KL Transcription ; Replication, recombination and repair ;}	{NA}	{XM_018202705.1; PREDICTED: Atta colombica TFIIH basal transcription factor complex helicase XPD subunit (LOC108693650), transcript variant X2, mRNA}	{NA}
transcript_HQ_E3_1_transcript11228/f3p0/1297	{XP_015764153.1; PREDICTED: sorting nexin-33-like [Acropora digitifera]}	{sp|Q8WV41|SNX33_HUMAN; Sorting nexin-33 OS=Homo sapiens GN=SNX33 PE=1 SV=1}	{bfo:BRAFLDRAFT_126596; K17923 SNX9_18_33 sorting nexin-9/18/33 - -}	{Hs22056379; KOG2528 Sorting nexin SNX9/SH3PX1 and related proteins U Intracellular trafficking, secretion, and vesicular transport ;}	{GO:0005515; protein binding; molecular_function GO:0005737; cytoplasm; cellular_component}	{XM_015908667.1; PREDICTED: Acropora digitifera sorting nexin-33-like (LOC107343115), mRNA}	{PF03114:BAR domain}
transcript_HQ_E3_1_transcript1123/f2p0/2498	{KXJ08629.1; Clathrin light chain A [Exaiptasia pallida]}	{sp|O08585|CLCA_MOUSE; Clathrin light chain A OS=Mus musculus GN=Clta PE=1 SV=2}	{sko:100375361; - - - - -}	{Hs4502899; KOG4031 Vesicle coat protein clathrin, light chain U Intracellular trafficking, secretion, and vesicular transport ;}	{GO:0005198; NA GO:0016192; vesicle-mediated transport; biological_process GO:0030132; clathrin coat of coated pit; cellular_component GO:0030130; clathrin coat of trans-Golgi network vesicle; cellular_component GO:0006886; intracellular protein transport; biological_process}	{XM_015910484.1; PREDICTED: Acropora digitifera clathrin light chain A-like (LOC107344796), mRNA}	{PF01086:Clathrin light chain}
transcript_HQ_E3_1_transcript11230/f2p0/1293	{NA}	{NA}	{NA}	{NA}	{NA}	{NA}	{NA}
transcript_HQ_E3_1_transcript11231/f2p0/1293	{XP_015747324.1; PREDICTED: uncharacterized protein LOC107327085 [Acropora digitifera]}	{NA}	{ola:105354611; - - - - -}	{NA}	{NA}	{XM_015891838.1; PREDICTED: Acropora digitifera uncharacterized LOC107327085 (LOC107327085), mRNA}	{NA}
transcript_HQ_E3_1_transcript11232/f2p0/1289	{XP_015750077.1; PREDICTED: protein N-lysine methyltransferase METTL21A-like [Acropora digitifera]}	{sp|Q8WXB1|MT21A_HUMAN; Protein N-lysine methyltransferase METTL21A OS=Homo sapiens GN=METTL21A PE=1 SV=2}	{hai:109388317; - - - - -}	{Hs17475528; KOG2793 Putative N2,N2-dimethylguanosine tRNA methyltransferase A RNA processing and modification ;}	{GO:0008168; methyltransferase activity; molecular_function}	{NA}	{PF05175:Methyltransferase small domain}
transcript_HQ_E3_1_transcript11233/f2p0/1291	{XP_015765076.1; PREDICTED: LOW QUALITY PROTEIN: dedicator of cytokinesis protein 9-like [Acropora digitifera]}	{sp|Q5JSL3|DOC11_HUMAN; Dedicator of cytokinesis protein 11 OS=Homo sapiens GN=DOCK11 PE=1 SV=2}	{fch:102051069; - - - - -}	{Hs22059683; KOG1997 PH domain-containing protein T Signal transduction mechanisms ;}	{NA}	{NA}	{NA}
transcript_HQ_E3_1_transcript11235/f2p0/1285	{XP_015774151.1; PREDICTED: dickkopf-related protein 3-like [Acropora digitifera]}	{sp|Q9UBP4|DKK3_HUMAN; Dickkopf-related protein 3 OS=Homo sapiens GN=DKK3 PE=1 SV=2}	{nve:NEMVE_v1g247589; - - - - -}	{Hs7019363_2; KOG1218 Proteins containing Ca2+-binding EGF-like domains T Signal transduction mechanisms ;}	{GO:0007275; multicellular organismal development; biological_process GO:0005576; NA GO:0030178; negative regulation of Wnt receptor signaling pathway; biological_process}	{XM_015918665.1; PREDICTED: Acropora digitifera dickkopf-related protein 3-like (LOC107352329), mRNA}	{PF04706:Dickkopf N-terminal cysteine-rich region}
transcript_HQ_E3_1_transcript1124/f9p0/2000	{XP_015768238.1; PREDICTED: FAD-dependent oxidoreductase domain-containing protein 2-like [Acropora digitifera]}	{sp|Q8IWF2|FXRD2_HUMAN; FAD-dependent oxidoreductase domain-containing protein 2 OS=Homo sapiens GN=FOXRED2 PE=1 SV=1}	{bfo:BRAFLDRAFT_275310; - - - - -}	{Hs20149691; KOG1399 Flavin-containing monooxygenase Q Secondary metabolites biosynthesis, transport and catabolism ;}	{GO:0050660; flavin adenine dinucleotide binding; molecular_function GO:0004499; flavin-containing monooxygenase activity; molecular_function GO:0016491; oxidoreductase activity; molecular_function GO:0050661; NADP binding; molecular_function GO:0071949; FAD binding; molecular_function GO:0055114; oxidation-reduction process; biological_process}	{XM_015912752.1; PREDICTED: Acropora digitifera FAD-dependent oxidoreductase domain-containing protein 2-like (LOC107346895), mRNA}	{PF01593:Flavin containing amine oxidoreductase PF01266:FAD dependent oxidoreductase PF07992:Pyridine nucleotide-disulphide oxidoreductase PF00743:Flavin-binding monooxygenase-like PF01494:FAD binding domain}
transcript_HQ_E3_1_transcript11242/f2p0/1295	{XP_015771216.1; PREDICTED: uncharacterized protein LOC107349548 isoform X1 [Acropora digitifera]}	{NA}	{NA}	{NA}	{NA}	{XM_015908000.1; PREDICTED: Acropora digitifera uncharacterized LOC107342498 (LOC107342498), mRNA}	{NA}
transcript_HQ_E3_1_transcript11243/f2p0/1300	{NA}	{NA}	{NA}	{NA}	{NA}	{NA}	{NA}
transcript_HQ_E3_1_transcript11247/f81p0/1248	{NA}	{NA}	{NA}	{NA}	{GO:0006810; transport; biological_process GO:0005886; plasma membrane; cellular_component GO:0000469; cleavage involved in rRNA processing; biological_process}	{NA}	{PF04632:Fusaric acid resistance protein family PF06102:Domain of unknown function (DUF947)}
transcript_HQ_E3_1_transcript11248/f4p0/1290	{KXJ23593.1; hypothetical protein AC249_AIPGENE12391 [Exaiptasia pallida]}	{NA}	{NA}	{NA}	{NA}	{NA}	{NA}
transcript_HQ_E3_1_transcript11249/f2p0/1276	{NA}	{NA}	{NA}	{NA}	{NA}	{XM_015892325.1; PREDICTED: Acropora digitifera uncharacterized LOC107327578 (LOC107327578), mRNA}	{NA}
transcript_HQ_E3_1_transcript1125/f3p0/2604	{XP_015753160.1; PREDICTED: collagen alpha-1(XXIV) chain-like [Acropora digitifera]}	{sp|Q17RW2|COOA1_HUMAN; Collagen alpha-1(XXIV) chain OS=Homo sapiens GN=COL24A1 PE=1 SV=2}	{adf:107332924; K19721 COL5AS collagen, type V/XI/XXIV/XXVII, alpha - ko04974; Organismal Systems; Digestive system; Protein digestion and absorption}	{Hs7656989; KOG3544 Collagens (type IV and type XIII), and related proteins W Extracellular structures ;}	{GO:0005201; extracellular matrix structural constituent; molecular_function}	{NA}	{PF01410:Fibrillar collagen C-terminal domain}
transcript_HQ_E3_1_transcript11257/f2p0/1291	{NA}	{NA}	{NA}	{NA}	{NA}	{XR_001564550.1; PREDICTED: Acropora digitifera uncharacterized LOC107344922 (LOC107344922), ncRNA}	{NA}
transcript_HQ_E3_1_transcript1126/f2p0/2509	{XP_001622916.1; predicted protein [Nematostella vectensis]}	{sp|Q99JI4|PSMD6_MOUSE; 26S proteasome non-ATPase regulatory subunit 6 OS=Mus musculus GN=Psmd6 PE=1 SV=1}	{cge:100751274; K03037 PSMD6, RPN7 26S proteasome regulatory subunit N7 - ko03050; Genetic Information Processing; Folding, sorting and degradation; Proteasome | ko05169; Human Diseases; Infectious diseases: Viral; Epstein-Barr virus infection}	{Hs7661914; KOG0687 26S proteasome regulatory complex, subunit RPN7/PSMD6 O Posttranslational modification, protein turnover, chaperones ;}	{GO:0005515; protein binding; molecular_function}	{XM_016497374.1; PREDICTED: Sinocyclocheilus anshuiensis 26S proteasome non-ATPase regulatory subunit 6-like (LOC107696848), mRNA}	{PF01399:PCI domain}
transcript_HQ_E3_1_transcript11265/f8p0/1286	{XP_015757236.1; PREDICTED: cleavage stimulation factor subunit 3-like isoform X1 [Acropora digitifera]}	{sp|Q12996|CSTF3_HUMAN; Cleavage stimulation factor subunit 3 OS=Homo sapiens GN=CSTF3 PE=1 SV=1}	{adf:107336683; K14408 CSTF3, RNA14 cleavage stimulation factor subunit 3 - ko03015; Genetic Information Processing; Translation; mRNA surveillance pathway}	{Hs4557495; KOG1914 mRNA cleavage and polyadenylation factor I complex, subunit RNA14 A RNA processing and modification ;}	{NA}	{XM_015901751.1; PREDICTED: Acropora digitifera cleavage stimulation factor subunit 3-like (LOC107336683), transcript variant X2, mRNA}	{NA}
transcript_HQ_E3_1_transcript11266/f10p0/1295	{XP_015756063.1; PREDICTED: caffeoyl-CoA O-methyltransferase-like [Acropora digitifera]}	{sp|Q86IC8|CAMT2_DICDI; Probable caffeoyl-CoA O-methyltransferase 2 OS=Dictyostelium discoideum GN=omt6 PE=1 SV=1}	{adf:107335559; - - - - -}	{Hs21389377; KOG1663 O-methyltransferase Q Secondary metabolites biosynthesis, transport and catabolism ;}	{GO:0031515; tRNA (m1A) methyltransferase complex; cellular_component GO:0008171; O-methyltransferase activity; molecular_function GO:0030488; tRNA methylation; biological_process GO:0016429; tRNA (adenine-N1-)-methyltransferase activity; molecular_function}	{XM_015893585.1; PREDICTED: Acropora digitifera protein phosphatase 1 regulatory subunit 3D-like (LOC107328841), mRNA}	{PF01596:O-methyltransferase PF08704:tRNA methyltransferase complex GCD14 subunit}
transcript_HQ_E3_1_transcript11267/f2p0/1288	{CAG10388.1; unnamed protein product, partial [Tetraodon nigroviridis]}	{sp|P69004|ACT2_STRFN; Actin-15B OS=Strongylocentrotus franciscanus PE=2 SV=1}	{spu:373297; K05692 ACTB_G1 actin beta/gamma 1 - ko04015; Environmental Information Processing; Signal transduction; Rap1 signaling pathway | ko04390; Environmental Information Processing; Signal transduction; Hippo signaling pathway | ko04391; Environmental Information Processing; Signal transduction; Hippo signaling pathway - fly | ko04145; Cellular Processes; Transport and catabolism; Phagosom…	{CE13148A; KOG0676 Actin and related proteins Z Cytoskeleton ;}	{NA}	{HM147127.1; Seriatopora hystrix cytoplasmic actin (actb) mRNA, complete cds}	{NA}
transcript_HQ_E3_1_transcript1127/f2p0/2506	{XP_015757937.1; PREDICTED: cyclin-dependent kinase-like 4 [Acropora digitifera]}	{sp|Q6AXJ9|CDKL1_DANRE; Cyclin-dependent kinase-like 1 OS=Danio rerio GN=cdkl1 PE=2 SV=1}	{adf:107337318; K08824 CDKL cyclin-dependent kinase-like 2.7.11.22 -}	{Hs4758652; KOG0593 Predicted protein kinase KKIAMRE R General function prediction only ;}	{GO:0005524; ATP binding; molecular_function GO:0004672; protein kinase activity; molecular_function GO:0016773; phosphotransferase activity, alcohol group as acceptor; molecular_function GO:0006468; protein phosphorylation; biological_process GO:0016020; membrane; cellular_component}	{XM_015902458.1; PREDICTED: Acropora digitifera cyclin-dependent kinase-like 4 (LOC107337318), transcript variant X2, mRNA}	{PF06293:Lipopolysaccharide kinase (Kdo/WaaP) family PF00069:Protein kinase domain PF07714:Protein tyrosine kinase}
transcript_HQ_E3_1_transcript11271/f2p0/1293	{XP_015776467.1; PREDICTED: polypeptide N-acetylgalactosaminyltransferase 13-like isoform X1 [Acropora digitifera]}	{NA}	{NA}	{NA}	{NA}	{XM_015894591.1; PREDICTED: Acropora digitifera protein N-lysine methyltransferase METTL21A-like (LOC107329935), mRNA}	{NA}
transcript_HQ_E3_1_transcript11276/f3p0/1289	{XP_015767384.1; PREDICTED: uncharacterized protein LOC107346129 isoform X1 [Acropora digitifera]}	{NA}	{adf:107337109; - - - - -}	{NA}	{GO:0005515; protein binding; molecular_function GO:0042981; regulation of apoptosis; biological_process}	{NA}	{PF01335:Death effector domain}
transcript_HQ_E3_1_transcript11278/f2p0/1277	{NA}	{NA}	{NA}	{NA}	{NA}	{XM_015898097.1; PREDICTED: Acropora digitifera rho GTPase-activating protein 39-like (LOC107333305), transcript variant X2, mRNA}	{NA}
transcript_HQ_E3_1_transcript1128/f3p0/2478	{XP_015749517.1; PREDICTED: lisH domain-containing protein C1711.05-like [Acropora digitifera]}	{sp|Q14978|NOLC1_HUMAN; Nucleolar and coiled-body phosphoprotein 1 OS=Homo sapiens GN=NOLC1 PE=1 SV=2}	{eai:106828865; - - - - -}	{Hs4758860_3; KOG2992 Nucleolar GTPase/ATPase p130 Y Nuclear structure ;}	{GO:0005515; protein binding; molecular_function}	{XM_015894031.1; PREDICTED: Acropora digitifera lisH domain-containing protein C1711.05-like (LOC107329334), mRNA}	{PF08513:LisH}
transcript_HQ_E3_1_transcript11280/f3p0/1302	{NA}	{NA}	{NA}	{NA}	{NA}	{NA}	{NA}
transcript_HQ_E3_1_transcript11281/f4p0/1303	{KXJ24235.1; Something about silencing protein 10 [Exaiptasia pallida]}	{sp|Q9NQZ2|SAS10_HUMAN; Something about silencing protein 10 OS=Homo sapiens GN=UTP3 PE=1 SV=1}	{sko:100375125; K14767 UTP3, SAS10 U3 small nucleolar RNA-associated protein 3 - -}	{Hs9966799; KOG3118 Disrupter of silencing SAS10 B Chromatin structure and dynamics ;}	{NA}	{NA}	{NA}
transcript_HQ_E3_1_transcript11285/f32p0/1272	{XP_015759239.1; PREDICTED: putative carbonic anhydrase-like protein 2 [Acropora digitifera]}	{sp|P00920|CAH2_MOUSE; Carbonic anhydrase 2 OS=Mus musculus GN=Ca2 PE=1 SV=4}	{adf:107338486; - - - - -}	{Hs4557395; KOG0382 Carbonic anhydrase R General function prediction only ;}	{NA}	{NA}	{NA}
transcript_HQ_E3_1_transcript11286/f2p0/1285	{XP_015774809.1; PREDICTED: negative elongation factor C/D-like [Acropora digitifera]}	{sp|A5GFY4|NELFD_PIG; Negative elongation factor D OS=Sus scrofa GN=NELFCD PE=3 SV=1}	{spu:581078; K15181 TH1L, NELFD negative elongation factor C/D - -}	{NA}	{GO:0045892; negative regulation of transcription, DNA-dependent; biological_process GO:0005634; nucleus; cellular_component}	{XM_015919323.1; PREDICTED: Acropora digitifera negative elongation factor C/D-like (LOC107353000), mRNA}	{PF04858:TH1 protein}
transcript_HQ_E3_1_transcript11288/f2p0/1359	{XP_015765276.1; PREDICTED: solute carrier family 22 member 15-like isoform X2 [Acropora digitifera]}	{sp|Q8IZD6|S22AF_HUMAN; Solute carrier family 22 member 15 OS=Homo sapiens GN=SLC22A15 PE=2 SV=1}	{nve:NEMVE_v1g223668; - - - - -}	{Hs22040932; KOG0255 Synaptic vesicle transporter SVOP and related transporters (major facilitator superfamily) R General function prediction only ;}	{GO:0055085; transmembrane transport; biological_process GO:0016021; integral to membrane; cellular_component GO:0022857; transmembrane transporter activity; molecular_function}	{NA}	{PF07690:Major Facilitator Superfamily PF00083:Sugar (and other) transporter}
transcript_HQ_E3_1_transcript11293/f2p0/1304	{XP_015752582.1; PREDICTED: trans-Golgi network integral membrane protein 1-like isoform X4 [Acropora digitifera]}	{NA}	{adf:107332367; - - - - -}	{NA}	{GO:0006357; regulation of transcription from RNA polymerase II promoter; biological_process}	{NA}	{PF08728:CRT10}
transcript_HQ_E3_1_transcript11294/f2p0/1317	{XP_015758263.1; PREDICTED: tubulin-folding cofactor B-like [Acropora digitifera]}	{sp|Q99426|TBCB_HUMAN; Tubulin-folding cofactor B OS=Homo sapiens GN=TBCB PE=1 SV=2}	{adf:107337571; K17262 TBCB, CKAP1, ALF1 tubulin-folding cofactor B - -}	{Hs17456232; KOG3206 Alpha-tubulin folding cofactor B O Posttranslational modification, protein turnover, chaperones ;}	{NA}	{XM_015902777.1; PREDICTED: Acropora digitifera tubulin-folding cofactor B-like (LOC107337571), mRNA}	{NA}
transcript_HQ_E3_1_transcript113/f2p0/3468	{XP_015763430.1; PREDICTED: extended synaptotagmin-3-like [Acropora digitifera]}	{sp|Q5M7N9|ESYT3_XENTR; Extended synaptotagmin-3 OS=Xenopus tropicalis GN=esyt3 PE=2 SV=1}	{nve:NEMVE_v1g239955; - - - - -}	{7301181; KOG1012 Ca2+-dependent lipid-binding protein CLB1/vesicle protein vp115/Granuphilin A, contains C2 domain R General function prediction only ;}	{GO:0005515; protein binding; molecular_function GO:0008289; lipid binding; molecular_function}	{XM_015907944.1; PREDICTED: Acropora digitifera extended synaptotagmin-3-like (LOC107342449), mRNA}	{PF17047:Synaptotagmin-like mitochondrial-lipid-binding domain PF00168:C2 domain}
transcript_HQ_E3_1_transcript11304/f3p0/1287	{NA}	{NA}	{NA}	{NA}	{NA}	{NA}	{NA}
transcript_HQ_E3_1_transcript11307/f3p0/1303	{KXJ15065.1; Hypoxia up-regulated protein 1 [Exaiptasia pallida]}	{sp|Q5ZLK7|HYOU1_CHICK; Hypoxia up-regulated protein 1 OS=Gallus gallus GN=HYOU1 PE=2 SV=1}	{hmg:100206170; K09486 HYOU1 hypoxia up-regulated 1 - ko04141; Genetic Information Processing; Folding, sorting and degradation; Protein processing in endoplasmic reticulum}	{Hs5453832; KOG0104 Molecular chaperones GRP170/SIL1, HSP70 superfamily O Posttranslational modification, protein turnover, chaperones ;}	{GO:0016021; integral to membrane; cellular_component}	{NA}	{PF09726:Transmembrane protein}
transcript_HQ_E3_1_transcript11309/f5p0/1285	{KXJ21861.1; Nudix hydrolase 8 [Exaiptasia pallida]}	{sp|Q8L7W2|NUDT8_ARATH; Nudix hydrolase 8 OS=Arabidopsis thaliana GN=NUDT8 PE=2 SV=2}	{aqu:100633143; - - - - -}	{At5g47240; KOG0648 Predicted NUDIX hydrolase FGF-2 and related proteins T Signal transduction mechanisms ;}	{GO:0016787; hydrolase activity; molecular_function}	{XM_015894267.1; PREDICTED: Acropora digitifera nudix hydrolase 8-like (LOC107329585), mRNA}	{PF00293:NUDIX domain}
transcript_HQ_E3_1_transcript11311/f2p0/1301	{NA}	{NA}	{NA}	{NA}	{NA}	{NA}	{NA}
transcript_HQ_E3_1_transcript11314/f5p0/1272	{XP_015761638.1; PREDICTED: uncharacterized protein LOC107340778 isoform X1 [Acropora digitifera]}	{NA}	{NA}	{NA}	{NA}	{XR_001563575.1; PREDICTED: Acropora digitifera uncharacterized LOC107340778 (LOC107340778), transcript variant X5, misc_RNA}	{NA}
transcript_HQ_E3_1_transcript11316/f2p0/1297	{XP_002162772.1; PREDICTED: collagen alpha-1(I) chain-like isoform X3 [Hydra vulgaris]}	{sp|C0HJN5|CO1A1_HIPAM; Collagen alpha-1(I) chain (Fragments) OS=Hippopotamus amphibius GN=COL1A1 PE=1 SV=1}	{xma:102232449; K19721 COL5AS collagen, type V/XI/XXIV/XXVII, alpha - ko04974; Organismal Systems; Digestive system; Protein digestion and absorption}	{Hs4502945; KOG3544 Collagens (type IV and type XIII), and related proteins W Extracellular structures ;}	{NA}	{NA}	{NA}
transcript_HQ_E3_1_transcript1132/f3p0/2594	{XP_015780243.1; PREDICTED: nardilysin-like [Acropora digitifera]}	{sp|P47245|NRDC_RAT; Nardilysin OS=Rattus norvegicus GN=Nrdc PE=1 SV=1}	{mgp:100540908; K01411 NRD1 nardilysin 3.4.24.61 -}	{Hs4505453; KOG0959 N-arginine dibasic convertase NRD1 and related Zn2+-dependent endopeptidases, insulinase superfamily O Posttranslational modification, protein turnover, chaperones ;}	{NA}	{XM_015924757.1; PREDICTED: Acropora digitifera nardilysin-like (LOC107358130), mRNA}	{NA}
transcript_HQ_E3_1_transcript11320/f3p0/1293	{XP_001633026.1; predicted protein [Nematostella vectensis]}	{sp|P41116|RL8_XENLA; 60S ribosomal protein L8 OS=Xenopus laevis GN=rpl8 PE=2 SV=3}	{nve:NEMVE_v1g234970; K02938 RP-L8e, RPL8 large subunit ribosomal protein L8e - ko03010; Genetic Information Processing; Translation; Ribosome}	{7292250; KOG2309 60s ribosomal protein L2/L8 J Translation, ribosomal structure and biogenesis ;}	{GO:0003735; structural constituent of ribosome; molecular_function GO:0005622; intracellular; cellular_component GO:0006412; translation; biological_process GO:0005840; ribosome; cellular_component}	{XM_016495449.1; PREDICTED: Sinocyclocheilus anshuiensis 60S ribosomal protein L8 (LOC107695505), mRNA}	{PF03947:Ribosomal Proteins L2, C-terminal domain PF00181:Ribosomal Proteins L2, RNA binding domain}
transcript_HQ_E3_1_transcript11322/f2p0/1289	{XP_015770317.1; PREDICTED: uncharacterized protein LOC107348765 [Acropora digitifera]}	{NA}	{xla:108711099; K04941 KCNMB4 potassium large conductance calcium-activated channel subfamily M beta member 4 - ko04022; Environmental Information Processing; Signal transduction; cGMP-PKG signaling pathway | ko04911; Organismal Systems; Endocrine system; Insulin secretion | ko04270; Organismal Systems; Circulatory system; Vascular smooth muscle contraction}	{NA}	{GO:0015269; calcium-activated potassium channel activity; molecular_function GO:0005215; NA GO:0016020; membrane; cellular_component GO:0006810; transport; biological_process GO:0006813; potassium ion transport; biological_process}	{NA}	{PF03185:Calcium-activated potassium channel, beta subunit PF03137:Organic Anion Transporter Polypeptide (OATP) family}
transcript_HQ_E3_1_transcript11323/f2p0/1278	{XP_015778059.1; PREDICTED: rho GDP-dissociation inhibitor 1-like [Acropora digitifera]}	{sp|Q4R4J0|GDIR1_MACFA; Rho GDP-dissociation inhibitor 1 OS=Macaca fascicularis GN=ARHGDIA PE=2 SV=1}	{adf:107355925; K12462 ARHGDI, RHOGDI Rho GDP-dissociation inhibitor - ko04962; Organismal Systems; Excretory system; Vasopressin-regulated water reabsorption | ko04722; Organismal Systems; Nervous system; Neurotrophin signaling pathway}	{Hs4757768; KOG3205 Rho GDP-dissociation inhibitor T Signal transduction mechanisms ;}	{GO:0005094; Rho GDP-dissociation inhibitor activity; molecular_function GO:0005737; cytoplasm; cellular_component}	{NA}	{PF02115:RHO protein GDP dissociation inhibitor}
transcript_HQ_E3_1_transcript11325/f2p0/1298	{ACJ64663.1; hypothetical protein A030-E11 [Acropora millepora]}	{sp|P00918|CAH2_HUMAN; Carbonic anhydrase 2 OS=Homo sapiens GN=CA2 PE=1 SV=2}	{lav:100662562; K18245 CA2 carbonic anhydrase 2 4.2.1.1 ko00910; Metabolism; Energy metabolism; Nitrogen metabolism | ko04971; Organismal Systems; Digestive system; Gastric acid secretion | ko04972; Organismal Systems; Digestive system; Pancreatic secretion | ko04976; Organismal Systems; Digestive system; Bile secretion | ko04964; Organismal Systems; Excretory system; Proximal tubule bicarbonate …	{Hs4557395; KOG0382 Carbonic anhydrase R General function prediction only ;}	{NA}	{NA}	{NA}
transcript_HQ_E3_1_transcript11328/f5p0/1280	{XP_015777773.1; PREDICTED: protein-S-isoprenylcysteine O-methyltransferase-like [Acropora digitifera]}	{sp|O12947|ICMT_XENLA; Protein-S-isoprenylcysteine O-methyltransferase OS=Xenopus laevis GN=icmt PE=2 SV=1}	{fab:101807717; K00587 ICMT, STE14 protein-S-isoprenylcysteine O-methyltransferase 2.1.1.100 ko00900; Metabolism; Metabolism of terpenoids and polyketides; Terpenoid backbone biosynthesis}	{Hs6912430; KOG2628 Farnesyl cysteine-carboxyl methyltransferase O Posttranslational modification, protein turnover, chaperones ;}	{GO:0016021; integral to membrane; cellular_component GO:0006481; C-terminal protein methylation; biological_process GO:0004671; protein C-terminal S-isoprenylcysteine carboxyl O-methyltransferase activity; molecular_function}	{XM_010755590.2; PREDICTED: Larimichthys crocea isoprenylcysteine carboxyl methyltransferase (icmt), mRNA}	{PF04140:Isoprenylcysteine carboxyl methyltransferase (ICMT) family }
transcript_HQ_E3_1_transcript11330/f2p0/1318	{XP_015754636.1; PREDICTED: phosphatidylinositol 3-kinase catalytic subunit type 3-like [Acropora digitifera]}	{sp|Q6PF93|PK3C3_MOUSE; Phosphatidylinositol 3-kinase catalytic subunit type 3 OS=Mus musculus GN=Pik3c3 PE=1 SV=1}	{adf:107334220; K00914 PIK3C3, VPS34 phosphatidylinositol 3-kinase 2.7.1.137 ko00562; Metabolism; Carbohydrate metabolism; Inositol phosphate metabolism | ko04371; Environmental Information Processing; Signal transduction; Apelin signaling pathway | ko04070; Environmental Information Processing; Signal transduction; Phosphatidylinositol signaling system | ko04145; Cellular Processes; Transport an…	{Hs18589256; KOG0906 Phosphatidylinositol 3-kinase VPS34, involved in signal transduction TU Signal transduction mechanisms ; Intracellular trafficking, secretion, and vesicular transport ;}	{GO:0016301; kinase activity; molecular_function}	{XM_015899150.1; PREDICTED: Acropora digitifera phosphatidylinositol 3-kinase catalytic subunit type 3-like (LOC107334220), mRNA}	{PF00454:Phosphatidylinositol 3- and 4-kinase}
transcript_HQ_E3_1_transcript11331/f3p0/1278	{NA}	{NA}	{NA}	{NA}	{NA}	{NA}	{NA}
transcript_HQ_E3_1_transcript11335/f2p0/1292	{XP_015747846.1; PREDICTED: zinc metalloproteinase nas-15-like [Acropora digitifera]}	{sp|P55115|NAS15_CAEEL; Zinc metalloproteinase nas-15 OS=Caenorhabditis elegans GN=nas-15 PE=2 SV=2}	{bfo:BRAFLDRAFT_90358; - - - - -}	{CE04883; KOG3714 Meprin A metalloprotease O Posttranslational modification, protein turnover, chaperones ;}	{GO:0006508; proteolysis; biological_process GO:0004222; metalloendopeptidase activity; molecular_function GO:0005515; protein binding; molecular_function}	{XM_015892360.1; PREDICTED: Acropora digitifera zinc metalloproteinase nas-15-like (LOC107327615), mRNA}	{PF01400:Astacin (Peptidase family M12A) PF01477:PLAT/LH2 domain}
transcript_HQ_E3_1_transcript11336/f2p0/1290	{XP_015753213.1; PREDICTED: homeobox protein ceh-1-like [Acropora digitifera]}	{sp|P63156|BARH1_RAT; BarH-like 1 homeobox protein OS=Rattus norvegicus GN=Barhl1 PE=2 SV=1}	{adf:107332963; - - - - -}	{Hs14149728; KOG0488 Transcription factor BarH and related HOX domain proteins R General function prediction only ;}	{GO:0003677; DNA binding; molecular_function GO:0006355; regulation of transcription, DNA-dependent; biological_process}	{NA}	{PF05920:Homeobox KN domain PF00046:Homeobox domain}
transcript_HQ_E3_1_transcript11337/f20p0/1246	{XP_015773856.1; PREDICTED: low density lipoprotein receptor adapter protein 1-like [Acropora digitifera]}	{sp|Q801G1|ARHA_XENLA; Low density lipoprotein receptor adapter protein 1-A OS=Xenopus laevis GN=ldlrap1-a PE=1 SV=1}	{tca:662322; K12474 LDLRAP1, ARH low density lipoprotein receptor adapter protein 1 - ko04144; Cellular Processes; Transport and catabolism; Endocytosis}	{Hs22027530; KOG3536 Adaptor protein CED-6, contains PTB domain R General function prediction only ;}	{GO:0005515; protein binding; molecular_function}	{GU137132.1; Montipora capitata clone Mc1484 microsatellite sequence}	{PF00640:Phosphotyrosine interaction domain (PTB/PID) PF14719:Phosphotyrosine interaction domain (PTB/PID)}
transcript_HQ_E3_1_transcript11338/f27p0/1269	{XP_015765204.1; PREDICTED: ubiquitin-conjugating enzyme E2 R2-like [Acropora digitifera]}	{sp|Q6ZWZ2|UB2R2_MOUSE; Ubiquitin-conjugating enzyme E2 R2 OS=Mus musculus GN=Ube2r2 PE=1 SV=1}	{nve:NEMVE_v1g194815; K02207 UBE2R, UBC3, CDC34 ubiquitin-conjugating enzyme E2 R 2.3.2.23 ko04120; Genetic Information Processing; Folding, sorting and degradation; Ubiquitin mediated proteolysis | ko05168; Human Diseases; Infectious diseases: Viral; Herpes simplex infection}	{Hs8923388; KOG0425 Ubiquitin-protein ligase O Posttranslational modification, protein turnover, chaperones ;}	{NA}	{XM_015909718.1; PREDICTED: Acropora digitifera ubiquitin-conjugating enzyme E2 R2-like (LOC107344107), mRNA}	{NA}
transcript_HQ_E3_1_transcript11339/f2p0/1287	{KXJ15424.1; Protein timeless-like [Exaiptasia pallida]}	{sp|Q9UNS1|TIM_HUMAN; Protein timeless homolog OS=Homo sapiens GN=TIMELESS PE=1 SV=2}	{adf:107331937; K03155 TIMELESS timeless - -}	{Hs4507507; KOG1974 DNA topoisomerase I-interacting protein L Replication, recombination and repair ;}	{NA}	{XM_015896632.1; PREDICTED: Acropora digitifera protein timeless homolog (LOC107331937), mRNA}	{NA}
transcript_HQ_E3_1_transcript1134/f2p0/2502	{XP_001629694.1; predicted protein [Nematostella vectensis]}	{sp|O14775|GBB5_HUMAN; Guanine nucleotide-binding protein subunit beta-5 OS=Homo sapiens GN=GNB5 PE=1 SV=2}	{nve:NEMVE_v1g244849; K04539 GNB5 guanine nucleotide-binding protein subunit beta-5 - ko04014; Environmental Information Processing; Signal transduction; Ras signaling pathway | ko04371; Environmental Information Processing; Signal transduction; Apelin signaling pathway | ko04151; Environmental Information Processing; Signal transduction; PI3K-Akt signaling pathway | ko04062; Organismal Systems; …	{Hs20336270; KOG0286 G-protein beta subunit R General function prediction only ;}	{GO:0005515; protein binding; molecular_function}	{XM_015900201.1; PREDICTED: Acropora digitifera guanine nucleotide-binding protein subunit beta-5-like (LOC107335207), mRNA}	{PF00400:WD domain, G-beta repeat}
transcript_HQ_E3_1_transcript11341/f5p0/1289	{KXJ17516.1; Adenylate kinase 7 [Exaiptasia pallida]}	{sp|Q9D2H2|KAD7_MOUSE; Adenylate kinase 7 OS=Mus musculus GN=Ak7 PE=1 SV=1}	{nve:NEMVE_v1g170937; K00939 adk, AK adenylate kinase 2.7.4.3 ko00230; Metabolism; Nucleotide metabolism; Purine metabolism | ko00730; Metabolism; Metabolism of cofactors and vitamins; Thiamine metabolism}	{Hs18582975; KOG3078 Adenylate kinase F Nucleotide transport and metabolism ;}	{GO:0043039; tRNA aminoacylation; biological_process GO:0016876; ligase activity, forming aminoacyl-tRNA and related compounds; molecular_function GO:0005524; ATP binding; molecular_function GO:0016887; ATPase activity; molecular_function}	{XM_015921380.1; PREDICTED: Acropora digitifera adenylate kinase 7-like (LOC107354889), mRNA}	{PF00749:tRNA synthetases class I (E and Q), catalytic domain PF00004:ATPase family associated with various cellular activities (AAA) PF00005:ABC transporter}
transcript_HQ_E3_1_transcript11344/f4p0/1281	{XP_001634531.1; predicted protein [Nematostella vectensis]}	{sp|P15125|RL5A_XENLA; 60S ribosomal protein L5-A OS=Xenopus laevis GN=rpl5-a PE=2 SV=2}	{nve:NEMVE_v1g236834; K02932 RP-L5e, RPL5 large subunit ribosomal protein L5e - ko03010; Genetic Information Processing; Translation; Ribosome}	{Hs14591909; KOG0875 60S ribosomal protein L5 J Translation, ribosomal structure and biogenesis ;}	{NA}	{XM_001634481.1; Nematostella vectensis predicted protein (NEMVEDRAFT_v1g236834) partial mRNA}	{NA}
transcript_HQ_E3_1_transcript11345/f2p0/1283	{NA}	{NA}	{NA}	{NA}	{NA}	{XM_015913042.1; PREDICTED: Acropora digitifera fibronectin-like (LOC107347163), mRNA}	{NA}
transcript_HQ_E3_1_transcript11347/f36p0/1239	{XP_015769148.1; PREDICTED: uncharacterized protein LOC107347699 [Acropora digitifera]}	{NA}	{nve:NEMVE_v1g238273; - - - - -}	{NA}	{NA}	{XM_015913662.1; PREDICTED: Acropora digitifera uncharacterized LOC107347699 (LOC107347699), mRNA}	{NA}
transcript_HQ_E3_1_transcript11349/f5p0/1293	{XP_015758546.1; PREDICTED: LOW QUALITY PROTEIN: serine/threonine-protein kinase 32B-like [Acropora digitifera]}	{NA}	{adf:107337825; K08793 STK32, YANK serine/threonine kinase 32 2.7.11.1 -}	{NA}	{GO:0046527; glucosyltransferase activity; molecular_function GO:0009250; glucan biosynthetic process; biological_process}	{NA}	{PF02324:Glycosyl hydrolase family 70}
transcript_HQ_E3_1_transcript11351/f2p0/1295	{XP_015752617.1; PREDICTED: integrin alpha-1-like [Acropora digitifera]}	{sp|A8TX70|CO6A5_HUMAN; Collagen alpha-5(VI) chain OS=Homo sapiens GN=COL6A5 PE=1 SV=1}	{adf:107332397; - - - - -}	{Hs22043058; KOG3544 Collagens (type IV and type XIII), and related proteins W Extracellular structures ;}	{NA}	{XM_015897131.1; PREDICTED: Acropora digitifera integrin alpha-1-like (LOC107332397), mRNA}	{NA}
transcript_HQ_E3_1_transcript11352/f8p0/1272	{XP_015764991.1; PREDICTED: transcription initiation factor TFIID subunit 8-like [Acropora digitifera]}	{sp|Q6P0T2|TAF8_DANRE; Transcription initiation factor TFIID subunit 8 OS=Danio rerio GN=taf8 PE=1 SV=1}	{nve:NEMVE_v1g240727; K14649 TAF8 transcription initiation factor TFIID subunit 8 - ko03022; Genetic Information Processing; Transcription; Basal transcription factors}	{Hs20070378; KOG4336 TBP-associated transcription factor Prodos K Transcription ;}	{NA}	{NA}	{NA}
transcript_HQ_E3_1_transcript11354/f49p0/1217	{XP_015769157.1; PREDICTED: peroxiredoxin-2-like isoform X1 [Acropora digitifera]}	{sp|P0CB50|PRDX1_CHICK; Peroxiredoxin-1 OS=Gallus gallus GN=PRDX1 PE=1 SV=1}	{adf:107347706; K03386 PRDX2_4, ahpC peroxiredoxin (alkyl hydroperoxide reductase subunit C) 1.11.1.15 ko04214; Cellular Processes; Cell growth and death; Apoptosis - fly}	{Hs5453549; KOG0852 Alkyl hydroperoxide reductase, thiol specific antioxidant and related enzymes O Posttranslational modification, protein turnover, chaperones ;}	{GO:0051920; peroxiredoxin activity; molecular_function GO:0016209; NA GO:0055114; oxidation-reduction process; biological_process GO:0016491; oxidoreductase activity; molecular_function}	{XM_015913677.1; PREDICTED: Acropora digitifera peroxiredoxin-like (LOC107347706), transcript variant X2, mRNA}	{PF08534:Redoxin PF00578:AhpC/TSA family PF10417:C-terminal domain of 1-Cys peroxiredoxin}
transcript_HQ_E3_1_transcript11356/f2p0/1293	{NA}	{NA}	{NA}	{NA}	{NA}	{NA}	{NA}
transcript_HQ_E3_1_transcript11357/f9p0/1289	{XP_015774828.1; PREDICTED: RNA-binding protein 4B-like [Acropora digitifera]}	{sp|Q9BDY9|RBM4_RABIT; RNA-binding protein 4 OS=Oryctolagus cuniculus GN=RBM4 PE=2 SV=1}	{cmy:102946959; K13189 RBM14 RNA-binding protein 14 - -}	{Hs13899354; KOG0109 RNA-binding protein LARK, contains RRM and retroviral-type Zn-finger domains AR RNA processing and modification ; General function prediction only ;}	{GO:0005737; cytoplasm; cellular_component GO:0003723; RNA binding; molecular_function GO:0046872; metal ion binding; molecular_function GO:0005634; nucleus; cellular_component GO:0003676; nucleic acid binding; molecular_function GO:0004535; poly(A)-specific ribonuclease activity; molecular_function GO:0006402; mRNA catabolic process; biological_process}	{XM_015919342.1; PREDICTED: Acropora digitifera RNA-binding protein 4B-like (LOC107353020), mRNA}	{PF16367:RNA recognition motif PF08777:RNA binding motif PF08675:RNA binding domain PF00076:RNA recognition motif. (a.k.a. RRM, RBD, or RNP domain)}
transcript_HQ_E3_1_transcript1136/f5p0/2001	{XP_001624761.1; predicted protein [Nematostella vectensis]}	{sp|Q32TF8|EFHC2_DANRE; EF-hand domain-containing family member C2 OS=Danio rerio GN=efhc2 PE=2 SV=2}	{nve:NEMVE_v1g193638; - - - - -}	{Hs8922436; KOG0043 Uncharacterized conserved protein, contains DM10 domain S Function unknown ;}	{GO:0005509; calcium ion binding; molecular_function}	{NA}	{PF00036:EF hand PF13405:EF-hand domain PF13499:EF-hand domain pair}
transcript_HQ_E3_1_transcript11361/f2p0/1290	{XP_015773704.1; PREDICTED: paired box protein Pax-3-B-like [Acropora digitifera]}	{sp|Q0IH87|PAX3B_XENLA; Paired box protein Pax-3-B OS=Xenopus laevis GN=pax3-b PE=2 SV=2}	{adf:107351913; K09381 PAX3_7 paired box protein 3/7 - -}	{Hs4505619; KOG0849 Transcription factor PRD and related proteins, contain PAX and HOX domains K Transcription ;}	{GO:0043565; sequence-specific DNA binding; molecular_function GO:0021549; cerebellum development; biological_process GO:0003677; DNA binding; molecular_function GO:0030182; neuron differentiation; biological_process GO:0006355; regulation of transcription, DNA-dependent; biological_process}	{XM_015918218.1; PREDICTED: Acropora digitifera paired box protein Pax-3-B-like (LOC107351913), mRNA}	{PF01381:Helix-turn-helix PF05920:Homeobox KN domain PF15677:Cell cycle exit and neuronal differentiation protein 1 PF00046:Homeobox domain PF00292:'Paired box' domain}
transcript_HQ_E3_1_transcript11366/f2p0/1300	{XP_015757612.1; PREDICTED: uncharacterized protein LOC107337014 [Acropora digitifera]}	{NA}	{adf:107337014; - - - - -}	{NA}	{NA}	{NA}	{NA}
transcript_HQ_E3_1_transcript1137/f3p0/2484	{XP_015765593.1; PREDICTED: carnitine O-acetyltransferase-like isoform X1 [Acropora digitifera]}	{sp|P52826|CACP_COLLI; Carnitine O-acetyltransferase OS=Columba livia GN=CRAT PE=1 SV=1}	{nve:NEMVE_v1g95805; - - - - -}	{Hs21618331; KOG3717 Carnitine O-acyltransferase CRAT I Lipid transport and metabolism ;}	{GO:0016746; transferase activity, transferring acyl groups; molecular_function}	{XM_015910109.1; PREDICTED: Acropora digitifera carnitine O-acetyltransferase-like (LOC107344460), transcript variant X3, mRNA}	{PF00755:Choline/Carnitine o-acyltransferase}
transcript_HQ_E3_1_transcript11373/f2p0/1284	{NA}	{NA}	{NA}	{NA}	{GO:0097197; NA GO:0001772; immunological synapse; cellular_component GO:0016021; integral to membrane; cellular_component}	{NA}	{PF15050:SCIMP protein}
transcript_HQ_E3_1_transcript11374/f5p0/1284	{KXJ11869.1; Uncharacterized protein C1orf109-like [Exaiptasia pallida]}	{sp|Q28I03|CA109_XENTR; Uncharacterized protein C1orf109 homolog OS=Xenopus tropicalis GN=TEgg082i12.1 PE=2 SV=1}	{nve:NEMVE_v1g238287; - - - - -}	{NA}	{GO:0016020; membrane; cellular_component GO:0006886; intracellular protein transport; biological_process GO:0005801; cis-Golgi network; cellular_component}	{NA}	{PF04136:Sec34-like family }
transcript_HQ_E3_1_transcript11375/f4p0/1283	{XP_015752536.1; PREDICTED: tetraspanin-15-like [Acropora digitifera]}	{sp|Q3SYV5|TSN33_BOVIN; Tetraspanin-33 OS=Bos taurus GN=TSPAN33 PE=1 SV=1}	{adf:107332323; - - - - -}	{Hs13569889; KOG3882 Tetraspanin family integral membrane protein R General function prediction only ;}	{GO:0016021; integral to membrane; cellular_component}	{XM_015897050.1; PREDICTED: Acropora digitifera tetraspanin-15-like (LOC107332323), mRNA}	{PF00335:Tetraspanin family}
transcript_HQ_E3_1_transcript11379/f3p0/1291	{XP_015765422.1; PREDICTED: DNA damage-regulated autophagy modulator protein 2-like [Acropora digitifera]}	{sp|Q3ZC48|DRAM2_BOVIN; DNA damage-regulated autophagy modulator protein 2 OS=Bos taurus GN=DRAM2 PE=2 SV=1}	{adf:107344279; - - - - -}	{7290260; KOG4320 Uncharacterized conserved protein S Function unknown ;}	{NA}	{XM_015909936.1; PREDICTED: Acropora digitifera DNA damage-regulated autophagy modulator protein 2-like (LOC107344279), mRNA}	{NA}
transcript_HQ_E3_1_transcript1138/f2p0/2523	{XP_015747286.1; PREDICTED: eukaryotic translation initiation factor 4 gamma 1-like [Acropora digitifera]}	{sp|Q04637|IF4G1_HUMAN; Eukaryotic translation initiation factor 4 gamma 1 OS=Homo sapiens GN=EIF4G1 PE=1 SV=4}	{nve:NEMVE_v1g130495; K03260 EIF4G translation initiation factor 4G - ko03013; Genetic Information Processing; Translation; RNA transport | ko05416; Human Diseases; Cardiovascular diseases; Viral myocarditis}	{Hs10092601; KOG0401 Translation initiation factor 4F, ribosome/mRNA-bridging subunit (eIF-4G) J Translation, ribosomal structure and biogenesis ;}	{GO:0005515; protein binding; molecular_function GO:0003723; RNA binding; molecular_function}	{XM_015891800.1; PREDICTED: Acropora digitifera eukaryotic translation initiation factor 4 gamma 1-like (LOC107327048), mRNA}	{PF02020:eIF4-gamma/eIF5/eIF2-epsilon PF02854:MIF4G domain}
transcript_HQ_E3_1_transcript11382/f2p0/1280	{XP_015761257.1; PREDICTED: uncharacterized protein LOC107340420 [Acropora digitifera]}	{NA}	{nve:NEMVE_v1g206996; - - - - -}	{NA}	{NA}	{XM_015905771.1; PREDICTED: Acropora digitifera uncharacterized LOC107340420 (LOC107340420), mRNA}	{NA}
transcript_HQ_E3_1_transcript11383/f2p0/1290	{XP_015754777.1; PREDICTED: protein disulfide-isomerase A5-like [Acropora digitifera]}	{sp|H9D1R1|TXD12_EPICO; Thioredoxin domain-containing protein 12 OS=Epinephelus coioides GN=Txndc12 PE=1 SV=1}	{adf:107334364; - - - - -}	{NA}	{GO:0016491; oxidoreductase activity; molecular_function GO:0055114; oxidation-reduction process; biological_process GO:0016209; NA GO:0015035; protein disulfide oxidoreductase activity; molecular_function GO:0008417; fucosyltransferase activity; molecular_function GO:0009055; NA GO:0006486; protein glycosylation; biological_process GO:0045454; cell redox homeostasis; biological_process GO:001602…	{XM_015899351.1; PREDICTED: Acropora digitifera thioredoxin domain-containing protein 12-like (LOC107334421), mRNA}	{PF00578:AhpC/TSA family PF00852:Glycosyltransferase family 10 (fucosyltransferase) C-term PF00462:Glutaredoxin PF00085:Thioredoxin}
transcript_HQ_E3_1_transcript11387/f2p0/1276	{NA}	{NA}	{NA}	{NA}	{NA}	{GU137083.1; Montipora capitata clone Mc1018 microsatellite sequence}	{NA}
transcript_HQ_E3_1_transcript11389/f3p0/1282	{XP_001640592.1; predicted protein [Nematostella vectensis]}	{NA}	{tad:TRIADDRAFT_57083; - - - - -}	{NA}	{NA}	{NA}	{NA}
transcript_HQ_E3_1_transcript1139/f2p0/2500	{XP_015753788.1; PREDICTED: uncharacterized protein LOC107333480 [Acropora digitifera]}	{sp|Q14956|GPNMB_HUMAN; Transmembrane glycoprotein NMB OS=Homo sapiens GN=GPNMB PE=1 SV=2}	{adf:107333480; K20732 GPNMB transmembrane glycoprotein NMB - -}	{NA}	{NA}	{XR_001562444.1; PREDICTED: Acropora digitifera uncharacterized LOC107335699 (LOC107335699), ncRNA}	{NA}
transcript_HQ_E3_1_transcript11393/f5p0/1282	{XP_015773720.1; PREDICTED: coiled-coil domain-containing protein 169-like [Acropora digitifera]}	{sp|Q3KPT0|CC169_XENLA; Coiled-coil domain-containing protein 169 OS=Xenopus laevis GN=ccdc169 PE=2 SV=2}	{bfo:BRAFLDRAFT_117200; - - - - -}	{NA}	{GO:0005737; cytoplasm; cellular_component GO:0008092; cytoskeletal protein binding; molecular_function GO:0019898; extrinsic to membrane; cellular_component GO:0008270; zinc ion binding; molecular_function GO:0006914; autophagy; biological_process}	{XM_015918234.1; PREDICTED: Acropora digitifera coiled-coil domain-containing protein 169-like (LOC107351935), mRNA}	{PF14432:DYW family of nucleic acid deaminases PF04111:Autophagy protein Apg6 PF00769:Ezrin/radixin/moesin family}
transcript_HQ_E3_1_transcript11394/f2p0/1274	{NA}	{NA}	{NA}	{NA}	{NA}	{NA}	{NA}
transcript_HQ_E3_1_transcript11395/f2p0/1300	{NA}	{NA}	{NA}	{NA}	{NA}	{NA}	{NA}
transcript_HQ_E3_1_transcript11399/f3p0/1239	{KXJ09628.1; Ribosomal L1 domain-containing protein 1 [Exaiptasia pallida]}	{sp|O76021|RL1D1_HUMAN; Ribosomal L1 domain-containing protein 1 OS=Homo sapiens GN=RSL1D1 PE=1 SV=3}	{nve:NEMVE_v1g83837; K14775 UTP30, RSL1D1 ribosome biogenesis protein UTP30 - -}	{Hs22069700; KOG1685 Uncharacterized conserved protein S Function unknown ;}	{NA}	{NA}	{NA}
transcript_HQ_E3_1_transcript114/f3p0/3461	{KXJ23164.1; Neural cell adhesion molecule 1 [Exaiptasia pallida]}	{sp|O15394|NCAM2_HUMAN; Neural cell adhesion molecule 2 OS=Homo sapiens GN=NCAM2 PE=1 SV=2}	{nve:NEMVE_v1g241557; - - - - -}	{Hs10834990; KOG3510 FOG: Immunoglobulin C-2 Type/fibronectin type III domains T Signal transduction mechanisms ;}	{GO:0007339; binding of sperm to zona pellucida; biological_process GO:0005576; NA GO:0005515; protein binding; molecular_function}	{NA}	{PF00041:Fibronectin type III domain PF07354:Zona-pellucida-binding protein (Sp38) PF13895:Immunoglobulin domain}
transcript_HQ_E3_1_transcript1140/f9p0/2535	{XP_015765214.1; PREDICTED: lamin-B1-like [Acropora digitifera]}	{sp|P20700|LMNB1_HUMAN; Lamin-B1 OS=Homo sapiens GN=LMNB1 PE=1 SV=2}	{bfo:BRAFLDRAFT_121709; K07611 LMNB lamin B - ko04210; Cellular Processes; Cell growth and death; Apoptosis | ko04214; Cellular Processes; Cell growth and death; Apoptosis - fly}	{Hs5031877; KOG0977 Nuclear envelope protein lamin, intermediate filament superfamily DY Cell cycle control, cell division, chromosome partitioning ; Nuclear structure ;}	{GO:0005882; intermediate filament; cellular_component GO:0048870; cell motility; biological_process GO:0005198; NA GO:0031514; motile cilium; cellular_component}	{XM_015909728.1; PREDICTED: Acropora digitifera lamin-B1-like (LOC107344114), mRNA}	{PF00038:Intermediate filament protein PF13851:Growth-arrest specific micro-tubule binding}
transcript_HQ_E3_1_transcript11402/f5p0/1266	{KXJ27955.1; Transcription elongation factor A protein 1 [Exaiptasia pallida]}	{sp|Q15560|TCEA2_HUMAN; Transcription elongation factor A protein 2 OS=Homo sapiens GN=TCEA2 PE=1 SV=1}	{sko:100375679; K03145 TFIIS transcription elongation factor S-II - -}	{Hs4507385; KOG1105 Transcription elongation factor TFIIS/Cofactor of enhancer-binding protein Sp1 K Transcription ;}	{GO:0006351; transcription, DNA-dependent; biological_process GO:0016021; integral to membrane; cellular_component GO:0003676; nucleic acid binding; molecular_function GO:0005634; nucleus; cellular_component GO:0008270; zinc ion binding; molecular_function}	{NA}	{PF08711:TFIIS helical bundle-like domain PF07500:Transcription factor S-II (TFIIS), central domain PF01096:Transcription factor S-II (TFIIS) PF05399:Ectropic viral integration site 2A protein (EVI2A)}
transcript_HQ_E3_1_transcript11405/f2p0/1287	{XP_015779331.1; PREDICTED: importin subunit alpha-9-like [Acropora digitifera]}	{sp|Q9FYP9|IMAP2_ORYSJ; Importin subunit alpha-2 OS=Oryza sativa subsp. japonica GN=Os01g0158000 PE=2 SV=1}	{lgi:LOTGIDRAFT_159291; - - - - -}	{At5g03070; KOG0166 Karyopherin (importin) alpha U Intracellular trafficking, secretion, and vesicular transport ;}	{GO:0005515; protein binding; molecular_function}	{XM_015921691.1; PREDICTED: Acropora digitifera uncharacterized LOC107355163 (LOC107355163), mRNA}	{PF00514:Armadillo/beta-catenin-like repeat}
transcript_HQ_E3_1_transcript11407/f35p0/1243	{XP_001633281.1; predicted protein [Nematostella vectensis]}	{sp|P11708|MDHC_PIG; Malate dehydrogenase, cytoplasmic OS=Sus scrofa GN=MDH1 PE=1 SV=4}	{nve:NEMVE_v1g185681; K00025 MDH1 malate dehydrogenase 1.1.1.37 ko01200; Metabolism; Global and overview maps; Carbon metabolism | ko00020; Metabolism; Carbohydrate metabolism; Citrate cycle (TCA cycle) | ko00620; Metabolism; Carbohydrate metabolism; Pyruvate metabolism | ko00630; Metabolism; Carbohydrate metabolism; Glyoxylate and dicarboxylate metabolism | ko00710; Metabolism; Energy metabolism…	{Hs5174539; KOG1496 Malate dehydrogenase C Energy production and conversion ;}	{GO:0055114; oxidation-reduction process; biological_process GO:0016616; oxidoreductase activity, acting on the CH-OH group of donors, NAD or NADP as acceptor; molecular_function GO:0016491; oxidoreductase activity; molecular_function GO:0005975; carbohydrate metabolic process; biological_process GO:0004553; hydrolase activity, hydrolyzing O-glycosyl compounds; molecular_function}	{XM_015902854.1; PREDICTED: Acropora digitifera malate dehydrogenase, cytoplasmic-like (LOC107337641), partial mRNA}	{PF00056:lactate/malate dehydrogenase, NAD binding domain PF02866:lactate/malate dehydrogenase, alpha/beta C-terminal domain PF01915:Glycosyl hydrolase family 3 C-terminal domain}
transcript_HQ_E3_1_transcript1141/f3p0/2510	{XP_001622324.1; hypothetical protein NEMVEDRAFT_v1g176215 [Nematostella vectensis]}	{sp|Q9Y2J2|E41L3_HUMAN; Band 4.1-like protein 3 OS=Homo sapiens GN=EPB41L3 PE=1 SV=2}	{cmk:103183465; K06107 EPB41, 4.1R erythrocyte membrane protein band 4.1 - -}	{Hs6912470; KOG3527 Erythrocyte membrane protein 4.1 and related proteins of the ERM family R General function prediction only ;}	{NA}	{XM_015925117.1; PREDICTED: Acropora digitifera protein 4.1-like (LOC107358516), mRNA}	{NA}
transcript_HQ_E3_1_transcript11411/f2p0/1283	{NA}	{NA}	{NA}	{NA}	{NA}	{NA}	{NA}
transcript_HQ_E3_1_transcript11412/f2p0/1299	{NA}	{NA}	{NA}	{NA}	{NA}	{NA}	{NA}
transcript_HQ_E3_1_transcript11414/f10p0/1283	{XP_001632084.1; predicted protein [Nematostella vectensis]}	{sp|Q2YDD4|S39AB_BOVIN; Zinc transporter ZIP11 OS=Bos taurus GN=SLC39A11 PE=2 SV=1}	{lgi:LOTGIDRAFT_201969; K14717 SLC39A11, ZIP11 solute carrier family 39 (zinc transporter), member 11 - -}	{Hs21040273; KOG2474 Zinc transporter and related ZIP domain-containing proteins P Inorganic ion transport and metabolism ;}	{GO:0016020; membrane; cellular_component GO:0055085; transmembrane transport; biological_process GO:0030001; metal ion transport; biological_process GO:0046873; metal ion transmembrane transporter activity; molecular_function}	{XM_015911333.1; PREDICTED: Acropora digitifera zinc transporter ZIP11-like (LOC107345601), mRNA}	{PF02535:ZIP Zinc transporter}
transcript_HQ_E3_1_transcript11415/f3p0/1282	{NA}	{sp|B8UU74|USOM4_ACRMI; Uncharacterized skeletal organic matrix protein 4 (Fragment) OS=Acropora millepora PE=1 SV=1}	{NA}	{NA}	{NA}	{NA}	{NA}
transcript_HQ_E3_1_transcript11416/f2p0/1283	{XP_015753940.1; PREDICTED: myosin heavy chain, striated muscle-like [Acropora digitifera]}	{NA}	{adf:107333626; - - - - -}	{NA}	{NA}	{XM_015898454.1; PREDICTED: Acropora digitifera myosin heavy chain, striated muscle-like (LOC107333626), mRNA}	{NA}
transcript_HQ_E3_1_transcript11424/f2p0/1270	{XP_015767759.1; PREDICTED: late secretory pathway protein AVL9-like [Acropora digitifera]}	{NA}	{NA}	{NA}	{NA}	{NA}	{NA}
transcript_HQ_E3_1_transcript11431/f2p0/1279	{NA}	{NA}	{NA}	{NA}	{NA}	{XM_015905691.1; PREDICTED: Acropora digitifera cell wall adhesin EAP1-like (LOC107340336), mRNA}	{NA}
transcript_HQ_E3_1_transcript11434/f2p0/1278	{XP_015762409.1; PREDICTED: uncharacterized protein LOC107341498 [Acropora digitifera]}	{sp|Q8K3J1|NDUS8_MOUSE; NADH dehydrogenase [ubiquinone] iron-sulfur protein 8, mitochondrial OS=Mus musculus GN=Ndufs8 PE=1 SV=1}	{ola:101175628; K03941 NDUFS8 NADH dehydrogenase (ubiquinone) Fe-S protein 8 [EC:1.6.5.3 1.6.99.3] 1.6.5.3,1.6.99.3 ko00190; Metabolism; Energy metabolism; Oxidative phosphorylation | ko05010; Human Diseases; Neurodegenerative diseases; Alzheimer's disease | ko05012; Human Diseases; Neurodegenerative diseases; Parkinson's disease | ko05016; Human Diseases; Neurodegenerative diseases; Huntington's…	{Hs4505371; KOG3256 NADH:ubiquinone oxidoreductase, NDUFS8/23 kDa subunit C Energy production and conversion ;}	{GO:0046332; SMAD binding; molecular_function}	{XM_015906923.1; PREDICTED: Acropora digitifera uncharacterized LOC107341498 (LOC107341498), mRNA}	{PF08782:c-SKI Smad4 binding domain}
transcript_HQ_E3_1_transcript11436/f2p0/1283	{XP_001633555.1; predicted protein [Nematostella vectensis]}	{sp|O95619|YETS4_HUMAN; YEATS domain-containing protein 4 OS=Homo sapiens GN=YEATS4 PE=1 SV=1}	{nve:NEMVE_v1g242763; K11341 YEATS4, GAS41, YAF9 YEATS domain-containing protein 4 - -}	{Hs5729838; KOG3149 Transcription initiation factor IIF, auxiliary subunit K Transcription ;}	{GO:0015991; ATP hydrolysis coupled proton transport; biological_process GO:0006355; regulation of transcription, DNA-dependent; biological_process GO:0015078; hydrogen ion transmembrane transporter activity; molecular_function GO:0048870; cell motility; biological_process GO:0033180; proton-transporting V-type ATPase, V1 domain; cellular_component GO:0031514; motile cilium; cellular_component GO…	{XM_015898694.1; PREDICTED: Acropora digitifera YEATS domain-containing protein 4-like (LOC107333823), mRNA}	{PF13851:Growth-arrest specific micro-tubule binding PF07544:RNA polymerase II transcription mediator complex subunit 9 PF03366:YEATS family PF03223:V-ATPase subunit C}
transcript_HQ_E3_1_transcript11437/f5p0/1277	{XP_015764036.1; PREDICTED: tumor necrosis factor alpha-induced protein 8-like isoform X1 [Acropora digitifera]}	{sp|Q5ZI78|TFIP8_CHICK; Tumor necrosis factor alpha-induced protein 8 OS=Gallus gallus GN=TNFAIP8 PE=2 SV=1}	{adf:107343027; - - - - -}	{NA}	{GO:0005198; NA GO:0003968; RNA-directed RNA polymerase activity; molecular_function GO:0016740; transferase activity; molecular_function GO:0000166; nucleotide binding; molecular_function GO:0019012; NA GO:0016779; nucleotidyltransferase activity; molecular_function GO:0008234; cysteine-type peptidase activity; molecular_function GO:0018144; RNA-protein covalent cross-linking; biological_process…	{XM_015908559.1; PREDICTED: Acropora digitifera tumor necrosis factor alpha-induced protein 8-like (LOC107343027), transcript variant X2, mRNA}	{PF01552:Picornavirus 2B protein}
transcript_HQ_E3_1_transcript1144/f2p0/2501	{XP_001626885.1; predicted protein [Nematostella vectensis]}	{NA}	{nve:NEMVE_v1g214923; - - - - -}	{NA}	{NA}	{NA}	{NA}
transcript_HQ_E3_1_transcript11442/f2p0/1285	{XP_015769728.1; PREDICTED: uncharacterized protein LOC107348219 [Acropora digitifera]}	{NA}	{NA}	{NA}	{NA}	{NA}	{NA}
transcript_HQ_E3_1_transcript11443/f7p0/1277	{XP_015747687.1; PREDICTED: uncharacterized protein LOC107327462 [Acropora digitifera]}	{NA}	{adf:107336203; - - - - -}	{NA}	{GO:0005509; calcium ion binding; molecular_function}	{NA}	{PF13499:EF-hand domain pair PF13405:EF-hand domain PF00036:EF hand PF13833:EF-hand domain pair}
transcript_HQ_E3_1_transcript11448/f5p0/1287	{XP_001627623.1; predicted protein [Nematostella vectensis]}	{sp|Q4V8T0|MIOX_DANRE; Inositol oxygenase OS=Danio rerio GN=miox PE=2 SV=1}	{nve:NEMVE_v1g171813; K00469 MIOX inositol oxygenase 1.13.99.1 ko00053; Metabolism; Carbohydrate metabolism; Ascorbate and aldarate metabolism | ko00562; Metabolism; Carbohydrate metabolism; Inositol phosphate metabolism}	{Hs20127575; KOG1573 Aldehyde reductase R General function prediction only ;}	{GO:0055114; oxidation-reduction process; biological_process GO:0050113; inositol oxygenase activity; molecular_function GO:0019310; inositol catabolic process; biological_process GO:0005506; iron ion binding; molecular_function GO:0005737; cytoplasm; cellular_component}	{NA}	{PF05153:Myo-inositol oxygenase}
transcript_HQ_E3_1_transcript11450/f2p0/1314	{NA}	{NA}	{NA}	{NA}	{NA}	{XR_001561374.1; PREDICTED: Acropora digitifera uncharacterized LOC107330829 (LOC107330829), transcript variant X3, misc_RNA}	{NA}
transcript_HQ_E3_1_transcript11454/f2p0/1286	{XP_015763810.1; PREDICTED: thyroglobulin-like isoform X1 [Acropora digitifera]}	{sp|P81439|EQST_ACTEQ; Equistatin OS=Actinia equina PE=1 SV=1}	{dre:322921; K06826 NID nidogen (entactin) - -}	{NA}	{GO:0004867; serine-type endopeptidase inhibitor activity; molecular_function}	{NA}	{PF00014:Kunitz/Bovine pancreatic trypsin inhibitor domain}
transcript_HQ_E3_1_transcript11455/f3p0/1301	{KXJ14097.1; hypothetical protein AC249_AIPGENE25221 [Exaiptasia pallida]}	{NA}	{nve:NEMVE_v1g241994; - - - - -}	{NA}	{NA}	{NA}	{NA}
transcript_HQ_E3_1_transcript1146/f5p0/2508	{XP_015757888.1; PREDICTED: cholesterol 24-hydroxylase-like [Acropora digitifera]}	{sp|Q9WVK8|CP46A_MOUSE; Cholesterol 24-hydroxylase OS=Mus musculus GN=Cyp46a1 PE=1 SV=1}	{adf:107337274; K07440 CYP46A1 cholesterol 24-hydroxylase 1.14.14.25 ko00120; Metabolism; Lipid metabolism; Primary bile acid biosynthesis}	{Hs5729796; KOG0157 Cytochrome P450 CYP4/CYP19/CYP26 subfamilies QI Secondary metabolites biosynthesis, transport and catabolism ; Lipid transport and metabolism ;}	{GO:0005506; iron ion binding; molecular_function GO:0020037; heme binding; molecular_function GO:0055114; oxidation-reduction process; biological_process GO:0016705; oxidoreductase activity, acting on paired donors, with incorporation or reduction of molecular oxygen; molecular_function}	{NA}	{PF00067:Cytochrome P450}
transcript_HQ_E3_1_transcript11464/f10p0/1275	{XP_015756545.1; PREDICTED: 60 kDa heat shock protein, mitochondrial-like [Acropora digitifera]}	{sp|P18687|CH60_CRIGR; 60 kDa heat shock protein, mitochondrial OS=Cricetulus griseus GN=HSPD1 PE=2 SV=1}	{adf:107336004; K04077 groEL, HSPD1 chaperonin GroEL - ko03018; Genetic Information Processing; Folding, sorting and degradation; RNA degradation | ko04212; Organismal Systems; Aging; Longevity regulating pathway - worm | ko04940; Human Diseases; Endocrine and metabolic diseases; Type I diabetes mellitus | ko05134; Human Diseases; Infectious diseases: Bacterial; Legionellosis | ko05152; Human Dis…	{Hs4504521; KOG0356 Mitochondrial chaperonin, Cpn60/Hsp60p O Posttranslational modification, protein turnover, chaperones ;}	{GO:0005524; ATP binding; molecular_function}	{XM_015901059.1; PREDICTED: Acropora digitifera 60 kDa heat shock protein, mitochondrial-like (LOC107336004), mRNA}	{PF00118:TCP-1/cpn60 chaperonin family}
transcript_HQ_E3_1_transcript11467/f2p0/1291	{XP_015754872.1; PREDICTED: 3-oxo-5-alpha-steroid 4-dehydrogenase 1-like [Acropora digitifera]}	{sp|Q55C17|TECR_DICDI; Very-long-chain enoyl-CoA reductase OS=Dictyostelium discoideum GN=gpsn2 PE=3 SV=1}	{adf:107334446; - - - - -}	{At5g16010; KOG1638 Steroid reductase I Lipid transport and metabolism ;}	{GO:0016021; integral to membrane; cellular_component GO:0005737; cytoplasm; cellular_component GO:0016627; oxidoreductase activity, acting on the CH-CH group of donors; molecular_function GO:0006629; lipid metabolic process; biological_process}	{XM_015899386.1; PREDICTED: Acropora digitifera 3-oxo-5-alpha-steroid 4-dehydrogenase 1-like (LOC107334446), mRNA}	{PF02544:3-oxo-5-alpha-steroid 4-dehydrogenase }
transcript_HQ_E3_1_transcript11468/f5p0/1262	{XP_015752251.1; PREDICTED: mitochondrial inner membrane protease subunit 1-like [Acropora digitifera]}	{sp|Q96LU5|IMP1L_HUMAN; Mitochondrial inner membrane protease subunit 1 OS=Homo sapiens GN=IMMP1L PE=2 SV=1}	{adf:107332042; K09647 IMP1 mitochondrial inner membrane protease subunit 1 3.4.21.- ko03060; Genetic Information Processing; Folding, sorting and degradation; Protein export}	{Hs21450679; KOG0171 Mitochondrial inner membrane protease, subunit IMP1 O Posttranslational modification, protein turnover, chaperones ;}	{GO:0003743; translation initiation factor activity; molecular_function GO:0006413; translational initiation; biological_process GO:0003723; RNA binding; molecular_function}	{NA}	{PF01176:Translation initiation factor 1A / IF-1}
transcript_HQ_E3_1_transcript1147/f2p0/2500	{XP_001635498.1; predicted protein [Nematostella vectensis]}	{sp|Q9A8Z4|Y1201_CAUCR; Putative aldolase class 2 protein CC_1201 OS=Caulobacter crescentus (strain ATCC 19089 / CB15) GN=CC_1201 PE=3 SV=2}	{nve:NEMVE_v1g97774; - - - - -}	{SPBC1289.14; KOG3699 Cytoskeletal protein Adducin TZ Signal transduction mechanisms ; Cytoskeleton ;}	{NA}	{NA}	{NA}
transcript_HQ_E3_1_transcript11470/f5p0/1304	{XP_015760776.1; PREDICTED: pyrroline-5-carboxylate reductase 1, mitochondrial-like [Acropora digitifera]}	{sp|Q58DT4|P5CR1_BOVIN; Pyrroline-5-carboxylate reductase 1, mitochondrial OS=Bos taurus GN=PYCR1 PE=2 SV=1}	{hmg:100213852; K00286 proC pyrroline-5-carboxylate reductase 1.5.1.2 ko01230; Metabolism; Global and overview maps; Biosynthesis of amino acids | ko00330; Metabolism; Amino acid metabolism; Arginine and proline metabolism}	{Hs21361454; KOG3124 Pyrroline-5-carboxylate reductase E Amino acid transport and metabolism ;}	{GO:0046168; glycerol-3-phosphate catabolic process; biological_process GO:0016616; oxidoreductase activity, acting on the CH-OH group of donors, NAD or NADP as acceptor; molecular_function GO:0055114; oxidation-reduction process; biological_process GO:0051287; NAD binding; molecular_function}	{NA}	{PF01210:NAD-dependent glycerol-3-phosphate dehydrogenase N-terminus}
transcript_HQ_E3_1_transcript11473/f3p0/1283	{XP_015762564.1; PREDICTED: serine/threonine-protein kinase 19-like isoform X1 [Acropora digitifera]}	{sp|P49842|STK19_HUMAN; Serine/threonine-protein kinase 19 OS=Homo sapiens GN=STK19 PE=1 SV=2}	{cmk:103178736; K08880 STK19 serine/threonine kinase 19 2.7.11.1 -}	{NA}	{NA}	{NA}	{NA}
transcript_HQ_E3_1_transcript11479/f2p0/1264	{NA}	{NA}	{NA}	{NA}	{NA}	{XM_015918410.1; PREDICTED: Acropora digitifera patatin-like phospholipase domain-containing protein 4 (LOC107352093), mRNA}	{NA}
transcript_HQ_E3_1_transcript1148/f2p0/2506	{XP_012554356.1; PREDICTED: TNF receptor-associated factor 5-like [Hydra vulgaris]}	{sp|Q9BUZ4|TRAF4_HUMAN; TNF receptor-associated factor 4 OS=Homo sapiens GN=TRAF4 PE=1 SV=1}	{hmg:105843481; - - - - -}	{HsM4759252; KOG0297 TNF receptor-associated factor T Signal transduction mechanisms ;}	{GO:0005515; protein binding; molecular_function GO:0008270; zinc ion binding; molecular_function GO:0005634; nucleus; cellular_component GO:0046872; metal ion binding; molecular_function GO:0006511; ubiquitin-dependent protein catabolic process; biological_process GO:0007275; multicellular organismal development; biological_process}	{NA}	{PF15965:TRAF-like zinc-finger PF02176:TRAF-type zinc finger PF13639:Ring finger domain PF00097:Zinc finger, C3HC4 type (RING finger) PF14634:zinc-RING finger domain PF12678:RING-H2 zinc finger domain PF03145:Seven in absentia protein family}
transcript_HQ_E3_1_transcript11481/f3p0/1301	{NA}	{NA}	{NA}	{NA}	{NA}	{AB605616.1; Favites chinensis Cbs gene for hypothetical protein, partial cds}	{NA}
transcript_HQ_E3_1_transcript11482/f2p0/1278	{XP_015769934.1; PREDICTED: protein RMD5 homolog A-like [Acropora digitifera]}	{sp|Q640V2|RMD5A_XENTR; Protein RMD5 homolog A OS=Xenopus tropicalis GN=rmnd5a PE=2 SV=1}	{obi:106870629; - - - - -}	{Hs12232469; KOG2817 Predicted E3 ubiquitin ligase O Posttranslational modification, protein turnover, chaperones ;}	{GO:0046872; metal ion binding; molecular_function GO:0005515; protein binding; molecular_function GO:0008270; zinc ion binding; molecular_function}	{XM_015914448.1; PREDICTED: Acropora digitifera protein RMD5 homolog A-like (LOC107348408), mRNA}	{PF13639:Ring finger domain PF00097:Zinc finger, C3HC4 type (RING finger) PF14634:zinc-RING finger domain}
transcript_HQ_E3_1_transcript11484/f2p0/1277	{XP_015759367.1; PREDICTED: prohibitin-like [Acropora digitifera]}	{sp|P84173|PHB_CHICK; Prohibitin OS=Gallus gallus GN=PHB PE=1 SV=1}	{adf:107338646; K17080 PHB1 prohibitin 1 - -}	{Hs4505773; KOG3083 Prohibitin O Posttranslational modification, protein turnover, chaperones ;}	{GO:0003887; DNA-directed DNA polymerase activity; molecular_function GO:0006260; DNA replication; biological_process GO:0003677; DNA binding; molecular_function}	{AY313546.1; Montipora hoffmeisteri isolate V42 transcription factor (PaxC) gene, intron and partial cds}	{PF04364:DNA polymerase III chi subunit, HolC}
transcript_HQ_E3_1_transcript11485/f2p0/1263	{KXJ13093.1; E3 ubiquitin-protein ligase RNF168 [Exaiptasia pallida]}	{NA}	{nve:NEMVE_v1g218292; - - - - -}	{NA}	{GO:0006810; transport; biological_process GO:0006955; immune response; biological_process GO:0019882; antigen processing and presentation; biological_process GO:0016021; integral to membrane; cellular_component GO:0005886; plasma membrane; cellular_component GO:0000469; cleavage involved in rRNA processing; biological_process}	{NA}	{PF04632:Fusaric acid resistance protein family PF05478:Prominin PF06102:Domain of unknown function (DUF947) PF06623:MHC_I C-terminus}
transcript_HQ_E3_1_transcript11486/f2p0/1294	{XP_003642712.3; PREDICTED: dual specificity protein phosphatase 23 [Gallus gallus]}	{sp|Q6NT99|DUS23_MOUSE; Dual specificity protein phosphatase 23 OS=Mus musculus GN=Dusp23 PE=1 SV=1}	{obi:106868066; K14165 K14165 atypical dual specificity phosphatase [EC:3.1.3.16 3.1.3.48] 3.1.3.16,3.1.3.48 -}	{Hs8923413; KOG1720 Protein tyrosine phosphatase CDC14 V Defense mechanisms ;}	{GO:0008138; protein tyrosine/serine/threonine phosphatase activity; molecular_function GO:0004725; protein tyrosine phosphatase activity; molecular_function GO:0004721; phosphoprotein phosphatase activity; molecular_function GO:0006470; protein dephosphorylation; biological_process}	{NA}	{PF00102:Protein-tyrosine phosphatase PF05706:Cyclin-dependent kinase inhibitor 3 (CDKN3) PF00782:Dual specificity phosphatase, catalytic domain}
transcript_HQ_E3_1_transcript11487/f2p0/1282	{XP_013392666.1; PREDICTED: uncharacterized protein LOC106160572 [Lingula anatina]}	{NA}	{nve:NEMVE_v1g112980; - - - - -}	{NA}	{GO:0006355; regulation of transcription, DNA-dependent; biological_process}	{NA}	{PF02311:AraC-like ligand binding domain}
transcript_HQ_E3_1_transcript11488/f2p0/1274	{NA}	{NA}	{NA}	{NA}	{NA}	{NA}	{NA}
transcript_HQ_E3_1_transcript11489/f2p0/1289	{NA}	{NA}	{NA}	{NA}	{NA}	{NA}	{NA}
transcript_HQ_E3_1_transcript1149/f2p0/2493	{XP_001622791.1; hypothetical protein NEMVEDRAFT_v1g248295 [Nematostella vectensis]}	{NA}	{NA}	{NA}	{NA}	{GU137039.1; Montipora capitata clone Mc0648 microsatellite sequence}	{NA}
transcript_HQ_E3_1_transcript11493/f3p0/1280	{NA}	{NA}	{NA}	{NA}	{NA}	{NA}	{NA}
transcript_HQ_E3_1_transcript11495/f2p0/1281	{XP_015756890.1; PREDICTED: tetratricopeptide repeat protein 1-like [Acropora digitifera]}	{sp|Q3ZBR5|TTC1_BOVIN; Tetratricopeptide repeat protein 1 OS=Bos taurus GN=TTC1 PE=2 SV=1}	{adf:107336321; - - - - -}	{Hs4507711; KOG4234 TPR repeat-containing protein R General function prediction only ;}	{NA}	{NA}	{NA}
transcript_HQ_E3_1_transcript11497/f2p0/1281	{KXJ20801.1; putative G-protein coupled receptor 135 [Exaiptasia pallida]}	{NA}	{NA}	{NA}	{NA}	{XR_001563875.1; PREDICTED: Acropora digitifera uncharacterized LOC107341951 (LOC107341951), ncRNA}	{NA}
transcript_HQ_E3_1_transcript115/f3p0/3458	{KXJ11590.1; Protein HEATR9 [Exaiptasia pallida]}	{sp|A2RTY3|HEAT9_HUMAN; Protein HEATR9 OS=Homo sapiens GN=HEATR9 PE=2 SV=2}	{tad:TRIADDRAFT_60506; - - - - -}	{NA}	{GO:0005515; protein binding; molecular_function}	{NA}	{PF02985:HEAT repeat}
transcript_HQ_E3_1_transcript1150/f2p0/2501	{XP_015762628.1; PREDICTED: glycine betaine transporter OpuD-like [Acropora digitifera]}	{sp|G3XCN6|BETS_RHIML; Glycine betaine/proline betaine transporter BetS OS=Rhizobium meliloti GN=betS PE=1 SV=1}	{nve:NEMVE_v1g238796; - - - - -}	{NA}	{GO:0006810; transport; biological_process GO:0005215; NA GO:0016020; membrane; cellular_component}	{XM_015907142.1; PREDICTED: Acropora digitifera glycine betaine transporter OpuD-like (LOC107341687), mRNA}	{PF02028:BCCT, betaine/carnitine/choline family transporter}
transcript_HQ_E3_1_transcript11500/f4p0/1281	{XP_015757874.1; PREDICTED: uncharacterized protein LOC107337224 isoform X8 [Acropora digitifera]}	{NA}	{adf:107337224; - - - - -}	{NA}	{GO:0005975; carbohydrate metabolic process; biological_process GO:0004308; exo-alpha-sialidase activity; molecular_function}	{NA}	{PF02973:Sialidase, N-terminal domain}
transcript_HQ_E3_1_transcript11503/f2p0/1277	{XP_015772387.1; PREDICTED: uncharacterized protein LOC107350662 [Acropora digitifera]}	{NA}	{NA}	{NA}	{GO:0005515; protein binding; molecular_function GO:0007165; signal transduction; biological_process}	{NA}	{PF00531:Death domain}
transcript_HQ_E3_1_transcript11504/f3p0/1276	{XP_015760353.1; PREDICTED: gametogenetin-binding protein 2-like isoform X2 [Acropora digitifera]}	{sp|Q6GVH4|GGNB2_CHICK; Gametogenetin-binding protein 2 OS=Gallus gallus GN=GGNBP2 PE=2 SV=1}	{hmg:100206786; - - - - -}	{NA}	{NA}	{XM_015904867.1; PREDICTED: Acropora digitifera gametogenetin-binding protein 2-like (LOC107339550), transcript variant X2, mRNA}	{NA}
transcript_HQ_E3_1_transcript11505/f3p0/1295	{XP_006995057.1; PREDICTED: LOW QUALITY PROTEIN: F-box only protein 48 [Peromyscus maniculatus bairdii]}	{sp|Q5FWF7|FBX48_HUMAN; F-box only protein 48 OS=Homo sapiens GN=FBXO48 PE=2 SV=1}	{cdk:105088923; - - - - -}	{Hs16117779; KOG0274 Cdc4 and related F-box and WD-40 proteins R General function prediction only ;}	{GO:0005515; protein binding; molecular_function}	{NA}	{PF15966:F-box PF12937:F-box-like PF00646:F-box domain}
transcript_HQ_E3_1_transcript11506/f3p0/1277	{XP_782055.2; PREDICTED: splicing factor 3A subunit 3 [Strongylocentrotus purpuratus]}	{sp|Q9D554|SF3A3_MOUSE; Splicing factor 3A subunit 3 OS=Mus musculus GN=Sf3a3 PE=1 SV=2}	{spu:576681; K12827 SF3A3, SAP61, PRP9 splicing factor 3A subunit 3 - ko03040; Genetic Information Processing; Transcription; Spliceosome}	{Hs5803167; KOG2636 Splicing factor 3a, subunit 3 A RNA processing and modification ;}	{NA}	{XM_002720688.3; PREDICTED: Oryctolagus cuniculus splicing factor 3a subunit 3 (SF3A3), mRNA}	{NA}
transcript_HQ_E3_1_transcript1151/f3p0/2502	{XP_015771341.1; PREDICTED: uncharacterized protein LOC107349675 [Acropora digitifera]}	{NA}	{crg:105333263; - - - - -}	{NA}	{NA}	{XM_015915855.1; PREDICTED: Acropora digitifera uncharacterized LOC107349675 (LOC107349675), mRNA}	{NA}
transcript_HQ_E3_1_transcript11510/f3p0/1283	{XP_001636648.1; predicted protein [Nematostella vectensis]}	{sp|O35796|C1QBP_RAT; Complement component 1 Q subcomponent-binding protein, mitochondrial OS=Rattus norvegicus GN=C1qbp PE=1 SV=2}	{hmg:100210541; K15414 C1QBP complement component 1 Q subcomponent-binding protein, mitochondrial - ko05168; Human Diseases; Infectious diseases: Viral; Herpes simplex infection}	{Hs4502491; KOG4024 Complement component 1, Q subcomponent binding protein/mRNA splicing factor SF2, subunit P32 V Defense mechanisms ;}	{GO:0005759; mitochondrial matrix; cellular_component}	{XM_015913744.1; PREDICTED: Acropora digitifera complement component 1 Q subcomponent-binding protein, mitochondrial-like (LOC107347781), mRNA}	{PF02330:Mitochondrial glycoprotein}
transcript_HQ_E3_1_transcript11511/f3p0/1268	{NA}	{NA}	{NA}	{NA}	{NA}	{GU137066.1; Montipora capitata clone Mc0910 microsatellite sequence}	{NA}
transcript_HQ_E3_1_transcript11513/f6p0/1277	{XP_015772214.1; PREDICTED: ADP-ribosylation factor-like protein 6 [Acropora digitifera]}	{sp|Q5M9P8|ARL6_DANRE; ADP-ribosylation factor-like protein 6 OS=Danio rerio GN=arl6 PE=2 SV=1}	{fpg:101913026; K07951 ARL6, BBS3 ADP-ribosylation factor-like protein 6 - -}	{Hs14149815; KOG0070 GTP-binding ADP-ribosylation factor Arf1 U Intracellular trafficking, secretion, and vesicular transport ;}	{GO:0007264; small GTPase mediated signal transduction; biological_process GO:0019001; guanyl nucleotide binding; molecular_function GO:0005525; GTP binding; molecular_function GO:0004871; signal transducer activity; molecular_function GO:0031683; G-protein beta/gamma-subunit complex binding; molecular_function GO:0007186; G-protein coupled receptor protein signaling pathway; biological_process G…	{XM_015916728.1; PREDICTED: Acropora digitifera ADP-ribosylation factor-like protein 6 (LOC107350502), mRNA}	{PF01926:50S ribosome-binding GTPase PF00071:Ras family PF02421:Ferrous iron transport protein B PF00735:Septin PF08477:Ras of Complex, Roc, domain of DAPkinase PF04670:Gtr1/RagA G protein conserved region PF00503:G-protein alpha subunit PF00025:ADP-ribosylation factor family}
transcript_HQ_E3_1_transcript11515/f2p0/1275	{XP_015755408.1; PREDICTED: MICOS complex subunit MIC60-like [Acropora digitifera]}	{sp|Q8CAQ8|MIC60_MOUSE; MICOS complex subunit Mic60 OS=Mus musculus GN=Immt PE=1 SV=1}	{adf:107334955; K17785 IMMT, FCJ1, MNOS2 mitofilin - -}	{7300800; KOG1854 Mitochondrial inner membrane protein (mitofilin) M Cell wall/membrane/envelope biogenesis ;}	{NA}	{XM_015899922.1; PREDICTED: Acropora digitifera MICOS complex subunit MIC60-like (LOC107334955), mRNA}	{NA}
transcript_HQ_E3_1_transcript11517/f4p0/1291	{XP_015766441.1; PREDICTED: collagen alpha-1(I) chain-like [Acropora digitifera]}	{sp|Q8CG08|CTHR1_RAT; Collagen triple helix repeat-containing protein 1 OS=Rattus norvegicus GN=Cthrc1 PE=1 SV=1}	{adf:107332829; - - - - -}	{NA}	{NA}	{NA}	{NA}
transcript_HQ_E3_1_transcript1152/f3p0/2504	{XP_001628802.1; predicted protein [Nematostella vectensis]}	{sp|Q3TTY0|PLB1_MOUSE; Phospholipase B1, membrane-associated OS=Mus musculus GN=Plb1 PE=1 SV=2}	{xtr:100492698; K14621 PLB1, PLB phospholipase B1, membrane-associated [EC:3.1.1.4 3.1.1.5] 3.1.1.4,3.1.1.5 ko00564; Metabolism; Lipid metabolism; Glycerophospholipid metabolism | ko00565; Metabolism; Lipid metabolism; Ether lipid metabolism | ko00590; Metabolism; Lipid metabolism; Arachidonic acid metabolism | ko00591; Metabolism; Lipid metabolism; Linoleic acid metabolism | ko00592; Metabolism;…	{CE29264; KOG3670 Phospholipase I Lipid transport and metabolism ;}	{GO:0016788; hydrolase activity, acting on ester bonds; molecular_function}	{NA}	{PF00657:GDSL-like Lipase/Acylhydrolase}
transcript_HQ_E3_1_transcript11520/f2p0/1289	{NA}	{NA}	{NA}	{NA}	{NA}	{XM_015913243.1; PREDICTED: Acropora digitifera uncharacterized LOC107347344 (LOC107347344), transcript variant X4, mRNA}	{NA}
transcript_HQ_E3_1_transcript11521/f2p0/1325	{XP_015770485.1; PREDICTED: cyclic nucleotide-binding domain-containing protein 2-like [Acropora digitifera]}	{NA}	{nve:NEMVE_v1g217329; - - - - -}	{NA}	{NA}	{NA}	{NA}
transcript_HQ_E3_1_transcript11527/f2p0/1267	{AOG21003.1; Sym32, partial [Galaxea fascicularis]}	{NA}	{NA}	{NA}	{NA}	{NA}	{NA}
transcript_HQ_E3_1_transcript11528/f2p0/1279	{XP_015770017.1; PREDICTED: dynein heavy chain 6, axonemal-like [Acropora digitifera]}	{NA}	{NA}	{NA}	{NA}	{NA}	{NA}
transcript_HQ_E3_1_transcript11529/f2p0/1297	{NA}	{NA}	{NA}	{NA}	{NA}	{NA}	{NA}
transcript_HQ_E3_1_transcript11532/f5p0/1252	{XP_015767663.1; PREDICTED: glutathione S-transferase omega-1-like [Acropora digitifera]}	{sp|P78417|GSTO1_HUMAN; Glutathione S-transferase omega-1 OS=Homo sapiens GN=GSTO1 PE=1 SV=2}	{clv:102091387; K00799 GST, gst glutathione S-transferase 2.5.1.18 ko00480; Metabolism; Metabolism of other amino acids; Glutathione metabolism | ko00980; Metabolism; Xenobiotics biodegradation and metabolism; Metabolism of xenobiotics by cytochrome P450 | ko00982; Metabolism; Xenobiotics biodegradation and metabolism; Drug metabolism - cytochrome P450 | ko05204; Human Diseases; Cancers: Overview…	{Hs4758484; KOG0406 Glutathione S-transferase O Posttranslational modification, protein turnover, chaperones ;}	{GO:0005515; protein binding; molecular_function GO:0015035; protein disulfide oxidoreductase activity; molecular_function GO:0045454; cell redox homeostasis; biological_process GO:0009055; NA}	{NA}	{PF00462:Glutaredoxin PF13409:Glutathione S-transferase, N-terminal domain PF13417:Glutathione S-transferase, N-terminal domain PF02798:Glutathione S-transferase, N-terminal domain}
transcript_HQ_E3_1_transcript11536/f5p0/1281	{XP_015753491.1; PREDICTED: uncharacterized protein LOC107333229 isoform X2 [Acropora digitifera]}	{NA}	{adf:107333229; - - - - -}	{NA}	{NA}	{NA}	{NA}
[truncated: 10,177 more rows]

## Sheet: M. capricornis
Gene_id	{nr}	{SwissProt}	{KEGG}	{KOG}	{GO}	{nt}	{pfam}
transcript_HQ_E4_1_transcript0/f3p0/7925	{XP_015748733.1; PREDICTED: spectrin beta chain, non-erythrocytic 1-like [Acropora digitifera]}	{sp|Q01082|SPTB2_HUMAN; Spectrin beta chain, non-erythrocytic 1 OS=Homo sapiens GN=SPTBN1 PE=1 SV=2}	{nve:NEMVE_v1g165235; K06115 SPTB spectrin beta - -}	{Hs4507195; KOG0517 Beta-spectrin Z Cytoskeleton ;}	{GO:0005515; protein binding; molecular_function}	{XM_015921107.1; PREDICTED: Acropora digitifera spectrin beta chain, non-erythrocytic 1-like (LOC107354620), partial mRNA}	{PF00307:Calponin homology (CH) domain PF00435:Spectrin repeat}
[truncated: 13,856 more rows]
