# Supplementary material for: Comparative transcriptome analysis reveals deep molecular landscapes in stony coral Montipora clade
Source: Front Genet. 2023 Nov 7;14:1297483. doi: 10.3389/fgene.2023.1297483 (PMC10662330; doi:10.3389/fgene.2023.1297483)
Supplement: Supplementary file 5 [file Table5.XLSX]

## Sheet: Sheet1
ONTOLOGY	ID	Description	GeneRatio	BgRatio	pvalue	p.adjust	qvalue	geneID	Count	Sig
molecular_function	GO:0003924	GTPase activity	84/1449	292/8092	2.32562e-06	0.000606632	0.000520893	OG3/OG29/OG41/OG77/OG114/OG123/OG136/OG145/OG155/OG166/OG230/OG274/OG330/OG340/OG378/OG387/OG393/OG398/OG404/OG407/OG414/OG423/OG463/OG475/OG481/OG482/OG484/OG513/OG537/OG543/OG572/OG577/OG578/OG636/OG643/OG659/OG696/OG718/OG732/OG733/OG799/OG819/OG851/OG902/OG923/OG937/OG945/OG975/OG978/OG991/OG998/OG1012/OG1022/OG1026/OG1030/OG1031/OG1043/OG1071/OG1145/OG1155/OG1167/OG1192/OG1193/OG1211/OG1235/…	84	Up
molecular_function	GO:0008484	sulfuric ester hydrolase activity	23/1449	49/8092	2.72644e-06	0.000606632	0.000520893	OG351/OG439/OG462/OG507/OG535/OG554/OG574/OG613/OG740/OG812/OG840/OG842/OG947/OG1019/OG1069/OG1103/OG1123/OG1163/OG1240/OG1537/OG1617/OG1649/OG1686	23	Up
biological_process	GO:0008608	attachment of spindle microtubules to kinetochore	16/1449	29/8092	6.65084e-06	0.000984971	0.000845759	OG310/OG610/OG678/OG699/OG797/OG805/OG833/OG995/OG1024/OG1094/OG1165/OG1221/OG1295/OG1319/OG1333/OG1591	16	Up
biological_process	GO:0006811	ion transport	36/1449	99/8092	8.85368e-06	0.000984971	0.000845759	OG9/OG43/OG66/OG100/OG345/OG358/OG412/OG477/OG620/OG697/OG727/OG744/OG814/OG866/OG869/OG874/OG876/OG897/OG954/OG957/OG1139/OG1166/OG1175/OG1187/OG1384/OG1396/OG1447/OG1456/OG1472/OG1478/OG1582/OG1610/OG1661/OG1668/OG1742/OG1773	36	Up
NA	GO:0003824	NA	80/1449	290/8092	2.21974e-05	0.00197557	0.00169635	OG67/OG106/OG115/OG208/OG270/OG278/OG287/OG311/OG335/OG339/OG351/OG376/OG439/OG462/OG507/OG535/OG554/OG574/OG581/OG594/OG613/OG654/OG663/OG691/OG699/OG740/OG755/OG758/OG765/OG777/OG812/OG827/OG840/OG842/OG854/OG864/OG870/OG896/OG904/OG947/OG970/OG980/OG1003/OG1019/OG1051/OG1061/OG1069/OG1103/OG1123/OG1156/OG1163/OG1176/OG1195/OG1204/OG1229/OG1240/OG1256/OG1274/OG1340/OG1346/OG1369/OG1370/OG1389/O…	80	Up
biological_process	GO:0050790	regulation of catalytic activity	10/1449	15/8092	4.11572e-05	0.00305249	0.00262106	OG55/OG56/OG108/OG128/OG169/OG186/OG193/OG322/OG446/OG461	10	Up
molecular_function	GO:0005230	extracellular ligand-gated ion channel activity	12/1449	22/8092	0.000113784	0.00723343	0.00621109	OG43/OG620/OG727/OG814/OG869/OG876/OG897/OG954/OG1384/OG1396/OG1478/OG1773	12	Up
biological_process	GO:0045454	cell redox homeostasis	27/1449	76/8092	0.000180036	0.0100145	0.00859909	OG107/OG217/OG269/OG300/OG304/OG317/OG374/OG426/OG467/OG488/OG502/OG524/OG544/OG556/OG652/OG693/OG800/OG878/OG972/OG1081/OG1104/OG1148/OG1179/OG1358/OG1541/OG1605/OG1608	27	Up
NA	GO:0016209	NA	18/1449	44/8092	0.000294368	0.0132309	0.0113609	OG164/OG269/OG300/OG304/OG307/OG317/OG426/OG467/OG488/OG502/OG693/OG800/OG972/OG1081/OG1104/OG1179/OG1358/OG1541	18	Up
biological_process	GO:0006508	proteolysis	77/1449	298/8092	0.000319781	0.0132309	0.0113609	OG27/OG52/OG55/OG56/OG108/OG125/OG128/OG142/OG167/OG169/OG175/OG186/OG193/OG207/OG218/OG256/OG259/OG271/OG273/OG283/OG293/OG298/OG322/OG415/OG446/OG453/OG461/OG470/OG561/OG595/OG598/OG611/OG662/OG672/OG683/OG723/OG739/OG763/OG783/OG785/OG806/OG828/OG836/OG855/OG885/OG903/OG913/OG937/OG949/OG961/OG1001/OG1010/OG1011/OG1017/OG1037/OG1076/OG1110/OG1132/OG1162/OG1174/OG1184/OG1188/OG1213/OG1272/OG129…	77	Up
cellular_component	GO:0005788	endoplasmic reticulum lumen	9/1449	15/8092	0.000327057	0.0132309	0.0113609	OG269/OG300/OG304/OG317/OG467/OG488/OG693/OG972/OG1081	9	Up
molecular_function	GO:0008907	integrase activity	7/1449	10/8092	0.00042142	0.0147257	0.0126444	OG1261/OG1295/OG1318/OG1331/OG1497/OG1599/OG1786	7	Up
cellular_component	GO:0042729	DASH complex	16/1449	38/8092	0.000430189	0.0147257	0.0126444	OG310/OG610/OG678/OG699/OG797/OG805/OG833/OG995/OG1024/OG1094/OG1165/OG1221/OG1295/OG1319/OG1333/OG1591	16	Up
cellular_component	GO:0072686	mitotic spindle	13/1449	28/8092	0.000475646	0.0151188	0.0129819	OG310/OG610/OG678/OG699/OG797/OG805/OG833/OG995/OG1024/OG1094/OG1165/OG1295/OG1333	13	Up
molecular_function	GO:0008234	cysteine-type peptidase activity	19/1449	50/8092	0.000612984	0.0161204	0.013842	OG52/OG55/OG56/OG108/OG128/OG169/OG186/OG193/OG273/OG322/OG446/OG461/OG561/OG595/OG672/OG723/OG806/OG836/OG1299	19	Up
molecular_function	GO:0015035	protein disulfide oxidoreductase activity	20/1449	54/8092	0.000654363	0.0161204	0.013842	OG107/OG217/OG219/OG294/OG304/OG317/OG374/OG426/OG467/OG488/OG502/OG693/OG800/OG878/OG1081/OG1104/OG1179/OG1358/OG1605/OG1608	20	Up
molecular_function	GO:0051082	unfolded protein binding	30/1449	94/8092	0.000679311	0.0161204	0.013842	OG66/OG100/OG133/OG163/OG178/OG180/OG255/OG275/OG302/OG345/OG363/OG378/OG383/OG477/OG494/OG547/OG601/OG729/OG760/OG839/OG909/OG994/OG1022/OG1073/OG1187/OG1221/OG1250/OG1354/OG1607/OG1781	30	Up
cellular_component	GO:0031514	motile cilium	27/1449	82/8092	0.000723159	0.0161204	0.013842	OG42/OG85/OG163/OG180/OG252/OG255/OG302/OG469/OG576/OG729/OG751/OG817/OG845/OG899/OG910/OG984/OG1022/OG1109/OG1138/OG1221/OG1257/OG1293/OG1319/OG1382/OG1489/OG1591/OG1607	27	Up
biological_process	GO:0048870	cell motility	27/1449	82/8092	0.000723159	0.0161204	0.013842	OG42/OG85/OG163/OG180/OG252/OG255/OG302/OG469/OG576/OG729/OG751/OG817/OG845/OG899/OG910/OG984/OG1022/OG1109/OG1138/OG1221/OG1257/OG1293/OG1319/OG1382/OG1489/OG1591/OG1607	27	Up
NA	GO:0009055	NA	23/1449	66/8092	0.000724512	0.0161204	0.013842	OG97/OG107/OG217/OG249/OG304/OG317/OG374/OG467/OG488/OG502/OG586/OG693/OG706/OG800/OG878/OG1081/OG1111/OG1179/OG1358/OG1489/OG1578/OG1605/OG1608	23	Up
molecular_function	GO:0004970	ionotropic glutamate receptor activity	7/1449	11/8092	0.00097963	0.0207588	0.0178248	OG744/OG874/OG1175/OG1432/OG1582/OG1661/OG1668	7	Up
molecular_function	GO:0008134	transcription factor binding	41/1449	144/8092	0.00110855	0.0222207	0.0190801	OG42/OG51/OG81/OG163/OG180/OG228/OG302/OG355/OG421/OG533/OG576/OG643/OG644/OG681/OG682/OG729/OG742/OG751/OG790/OG803/OG811/OG817/OG835/OG850/OG910/OG1018/OG1136/OG1150/OG1193/OG1221/OG1278/OG1288/OG1335/OG1361/OG1524/OG1525/OG1584/OG1591/OG1607/OG1666/OG1702	41	Up
cellular_component	GO:0005789	endoplasmic reticulum membrane	16/1449	41/8092	0.00116473	0.0222207	0.0190801	OG133/OG192/OG363/OG382/OG494/OG518/OG547/OG567/OG601/OG608/OG760/OG994/OG1100/OG1175/OG1328/OG1685	16	Up
molecular_function	GO:0005525	GTP binding	80/1449	325/8092	0.00119842	0.0222207	0.0190801	OG3/OG29/OG41/OG114/OG138/OG145/OG149/OG179/OG202/OG318/OG340/OG346/OG378/OG387/OG393/OG414/OG428/OG431/OG471/OG475/OG483/OG484/OG513/OG530/OG537/OG569/OG577/OG578/OG635/OG636/OG643/OG659/OG707/OG718/OG722/OG733/OG799/OG819/OG902/OG914/OG924/OG937/OG945/OG978/OG979/OG991/OG1012/OG1030/OG1031/OG1071/OG1145/OG1155/OG1157/OG1167/OG1180/OG1192/OG1193/OG1211/OG1235/OG1270/OG1307/OG1442/OG1481/OG1482/O…	80	Up
biological_process	GO:0006813	potassium ion transport	20/1449	57/8092	0.0014319	0.0248728	0.0213574	OG67/OG68/OG98/OG113/OG195/OG220/OG262/OG278/OG287/OG373/OG460/OG631/OG843/OG866/OG874/OG1128/OG1140/OG1175/OG1564/OG1582	20	Up
biological_process	GO:0005975	carbohydrate metabolic process	39/1449	137/8092	0.00145324	0.0248728	0.0213574	OG171/OG215/OG270/OG323/OG388/OG397/OG449/OG464/OG465/OG484/OG549/OG594/OG606/OG654/OG656/OG680/OG705/OG818/OG856/OG859/OG872/OG953/OG1077/OG1151/OG1190/OG1191/OG1332/OG1333/OG1341/OG1353/OG1363/OG1377/OG1407/OG1429/OG1513/OG1589/OG1664/OG1678/OG1708	39	Up
biological_process	GO:0006457	protein folding	26/1449	82/8092	0.00167601	0.0276231	0.023719	OG66/OG100/OG133/OG163/OG178/OG180/OG255/OG275/OG302/OG345/OG363/OG383/OG477/OG494/OG519/OG547/OG601/OG729/OG760/OG899/OG994/OG1022/OG1187/OG1221/OG1361/OG1607	26	Up
biological_process	GO:0000902	cell morphogenesis	14/1449	35/8092	0.00177173	0.0281578	0.0241781	OG268/OG449/OG484/OG557/OG606/OG656/OG680/OG856/OG1190/OG1407/OG1429/OG1589/OG1659/OG1756	14	Up
cellular_component	GO:0005783	endoplasmic reticulum	19/1449	55/8092	0.00229521	0.0352196	0.0302418	OG66/OG100/OG163/OG180/OG300/OG302/OG345/OG378/OG425/OG477/OG576/OG643/OG972/OG1022/OG1081/OG1101/OG1187/OG1221/OG1755	19	Up
molecular_function	GO:0005509	calcium ion binding	81/1449	339/8092	0.00274486	0.0407154	0.0349608	OG22/OG27/OG41/OG66/OG92/OG100/OG118/OG175/OG210/OG218/OG241/OG279/OG293/OG304/OG313/OG317/OG319/OG332/OG344/OG345/OG386/OG426/OG457/OG467/OG468/OG477/OG485/OG488/OG498/OG550/OG582/OG599/OG622/OG652/OG663/OG674/OG692/OG693/OG720/OG722/OG728/OG772/OG774/OG775/OG781/OG794/OG800/OG804/OG820/OG823/OG824/OG914/OG981/OG1026/OG1054/OG1068/OG1093/OG1180/OG1187/OG1242/OG1261/OG1272/OG1275/OG1285/OG1308/OG…	81	Up
biological_process	GO:0006950	response to stress	13/1449	33/8092	0.00301063	0.0432172	0.037109	OG133/OG211/OG275/OG363/OG373/OG383/OG494/OG506/OG547/OG601/OG760/OG994/OG1718	13	Up
molecular_function	GO:0019904	protein domain specific binding	7/1449	13/8092	0.00364628	0.0460067	0.0395043	OG644/OG681/OG803/OG1335/OG1489/OG1525/OG1666	7	Up
biological_process	GO:0046034	ATP metabolic process	7/1449	13/8092	0.00364628	0.0460067	0.0395043	OG114/OG143/OG145/OG343/OG387/OG444/OG577	7	Up
biological_process	GO:0006520	cellular amino acid metabolic process	12/1449	30/8092	0.00372364	0.0460067	0.0395043	OG67/OG68/OG113/OG195/OG220/OG278/OG287/OG406/OG623/OG631/OG741/OG1085	12	Up
molecular_function	GO:0004871	signal transducer activity	34/1449	122/8092	0.00412412	0.0460067	0.0395043	OG3/OG158/OG163/OG216/OG393/OG414/OG475/OG513/OG537/OG578/OG659/OG666/OG676/OG718/OG729/OG733/OG819/OG978/OG991/OG1030/OG1087/OG1145/OG1167/OG1193/OG1270/OG1361/OG1437/OG1481/OG1592/OG1634/OG1752/OG1762/OG1766/OG1780	34	Up
molecular_function	GO:0004190	aspartic-type endopeptidase activity	20/1449	62/8092	0.00442171	0.0460067	0.0395043	OG133/OG150/OG211/OG228/OG271/OG280/OG298/OG363/OG494/OG547/OG601/OG750/OG752/OG760/OG785/OG945/OG994/OG1236/OG1737/OG1741	20	Up
biological_process	GO:0009058	biosynthetic process	19/1449	58/8092	0.00452005	0.0460067	0.0395043	OG406/OG546/OG623/OG675/OG691/OG742/OG755/OG765/OG787/OG843/OG864/OG1001/OG1015/OG1150/OG1464/OG1702/OG1707/OG1769/OG1773	19	Up
biological_process	GO:0019354	siroheme biosynthetic process	11/1449	27/8092	0.00459083	0.0460067	0.0395043	OG67/OG68/OG113/OG195/OG220/OG278/OG287/OG460/OG631/OG741/OG1521	11	Up
molecular_function	GO:0043115	precorrin-2 dehydrogenase activity	11/1449	27/8092	0.00459083	0.0460067	0.0395043	OG67/OG68/OG113/OG195/OG220/OG278/OG287/OG460/OG631/OG741/OG1521	11	Up
cellular_component	GO:0046806	viral scaffold	11/1449	27/8092	0.00459083	0.0460067	0.0395043	OG51/OG81/OG163/OG180/OG302/OG811/OG845/OG1136/OG1221/OG1257/OG1293	11	Up
molecular_function	GO:0004197	cysteine-type endopeptidase activity	17/1449	50/8092	0.00461547	0.0460067	0.0395043	OG55/OG56/OG108/OG128/OG169/OG186/OG193/OG273/OG322/OG446/OG461/OG561/OG595/OG672/OG806/OG836/OG1299	17	Up
molecular_function	GO:0004488	methylenetetrahydrofolate dehydrogenase (NADP+) activity	9/1449	20/8092	0.00465237	0.0460067	0.0395043	OG67/OG106/OG270/OG278/OG287/OG777/OG980/OG1593/OG1760	9	Up
biological_process	GO:0030155	regulation of cell adhesion	9/1449	20/8092	0.00465237	0.0460067	0.0395043	OG163/OG180/OG302/OG458/OG543/OG1136/OG1221/OG1361/OG1607	9	Up
biological_process	GO:0030334	regulation of cell migration	9/1449	20/8092	0.00465237	0.0460067	0.0395043	OG163/OG180/OG302/OG458/OG543/OG1136/OG1221/OG1361/OG1607	9	Up
biological_process	GO:0045995	regulation of embryonic development	9/1449	20/8092	0.00465237	0.0460067	0.0395043	OG163/OG180/OG302/OG458/OG543/OG1136/OG1221/OG1361/OG1607	9	Up
biological_process	GO:0007264	small GTPase mediated signal transduction	53/1449	212/8092	0.00543783	0.0526051	0.0451701	OG3/OG29/OG41/OG65/OG119/OG340/OG378/OG393/OG414/OG428/OG475/OG483/OG513/OG537/OG578/OG659/OG707/OG718/OG733/OG819/OG914/OG924/OG937/OG978/OG991/OG1030/OG1031/OG1071/OG1139/OG1145/OG1155/OG1167/OG1180/OG1192/OG1193/OG1211/OG1235/OG1270/OG1342/OG1442/OG1481/OG1584/OG1592/OG1620/OG1621/OG1634/OG1681/OG1717/OG1724/OG1746/OG1752/OG1766/OG1770	53	Up
biological_process	GO:0015992	proton transport	7/1449	14/8092	0.00617542	0.0584694	0.0502056	OG114/OG143/OG145/OG343/OG387/OG444/OG577	7	Up
biological_process	GO:0019079	viral genome replication	11/1449	28/8092	0.00635857	0.0589493	0.0506176	OG321/OG421/OG447/OG471/OG478/OG635/OG742/OG790/OG1150/OG1539/OG1702	11	Up
biological_process	GO:0009396	folic acid-containing compound biosynthetic process	9/1449	21/8092	0.00686664	0.0623603	0.0535465	OG67/OG106/OG270/OG278/OG287/OG777/OG980/OG1593/OG1760	9	Up
molecular_function	GO:0016491	oxidoreductase activity	76/1449	327/8092	0.00757148	0.0673861	0.057862	OG65/OG67/OG68/OG72/OG97/OG102/OG106/OG113/OG119/OG164/OG171/OG191/OG195/OG200/OG217/OG220/OG249/OG262/OG264/OG266/OG269/OG270/OG278/OG287/OG300/OG304/OG307/OG317/OG323/OG373/OG374/OG426/OG460/OG467/OG488/OG492/OG502/OG510/OG544/OG618/OG631/OG645/OG693/OG706/OG741/OG764/OG784/OG800/OG865/OG870/OG878/OG946/OG972/OG980/OG982/OG1040/OG1081/OG1089/OG1104/OG1112/OG1157/OG1179/OG1250/OG1304/OG1312/OG13…	76	Up
biological_process	GO:0006779	porphyrin biosynthetic process	11/1449	29/8092	0.00861803	0.0751966	0.0645686	OG67/OG68/OG113/OG195/OG220/OG278/OG287/OG460/OG631/OG741/OG1521	11	Up
biological_process	GO:0009306	protein secretion	15/1449	45/8092	0.00927056	0.0793346	0.0681217	OG269/OG300/OG304/OG317/OG379/OG412/OG457/OG467/OG488/OG636/OG693/OG972/OG1068/OG1081/OG1480	15	Up
biological_process	GO:0000921	septin ring assembly	14/1449	42/8092	0.0117538	0.0951947	0.0817402	OG42/OG51/OG81/OG163/OG180/OG302/OG729/OG811/OG1136/OG1221/OG1278/OG1319/OG1361/OG1591	14	Up
cellular_component	GO:0005940	septin ring	14/1449	42/8092	0.0117538	0.0951947	0.0817402	OG42/OG51/OG81/OG163/OG180/OG302/OG729/OG811/OG1136/OG1221/OG1278/OG1319/OG1361/OG1591	14	Up
biological_process	GO:0015074	DNA integration	12/1449	34/8092	0.0117656	0.0951947	0.0817402	OG52/OG227/OG1105/OG1261/OG1295/OG1318/OG1331/OG1469/OG1470/OG1497/OG1599/OG1786	12	Up
molecular_function	GO:0019001	guanyl nucleotide binding	23/1449	81/8092	0.0131049	0.10231	0.0878497	OG3/OG393/OG414/OG475/OG513/OG537/OG578/OG659/OG718/OG733/OG819/OG978/OG991/OG1030/OG1145/OG1167/OG1193/OG1270/OG1481/OG1592/OG1634/OG1752/OG1766	23	Up
molecular_function	GO:0031683	G-protein beta/gamma-subunit complex binding	23/1449	81/8092	0.0131049	0.10231	0.0878497	OG3/OG393/OG414/OG475/OG513/OG537/OG578/OG659/OG718/OG733/OG819/OG978/OG991/OG1030/OG1145/OG1167/OG1193/OG1270/OG1481/OG1592/OG1634/OG1752/OG1766	23	Up
molecular_function	GO:0070840	dynein complex binding	23/1449	82/8092	0.0152151	0.116736	0.100237	OG42/OG51/OG81/OG163/OG180/OG302/OG533/OG643/OG729/OG751/OG811/OG817/OG850/OG910/OG1018/OG1136/OG1221/OG1278/OG1288/OG1361/OG1584/OG1591/OG1607	23	Up
biological_process	GO:0006096	glycolysis	6/1449	13/8092	0.0178063	0.132064	0.113398	OG74/OG121/OG182/OG194/OG385/OG1264	6	Up
biological_process	GO:0045892	negative regulation of transcription, DNA-dependent	6/1449	13/8092	0.0178063	0.132064	0.113398	OG327/OG977/OG1148/OG1318/OG1497/OG1599	6	Up
cellular_component	GO:0016272	prefoldin complex	9/1449	24/8092	0.0183786	0.134073	0.115124	OG163/OG178/OG180/OG255/OG302/OG729/OG1022/OG1221/OG1607	9	Up
molecular_function	GO:0005096	GTPase activator activity	10/1449	28/8092	0.0190203	0.136517	0.117222	OG112/OG190/OG368/OG457/OG1111/OG1320/OG1427/OG1460/OG1597/OG1670	10	Up
cellular_component	GO:0005794	Golgi apparatus	5/1449	10/8092	0.020797	0.14645	0.125751	OG163/OG235/OG302/OG1542/OG1591	5	Up
cellular_component	GO:0019898	extrinsic to membrane	18/1449	62/8092	0.0210625	0.14645	0.125751	OG42/OG51/OG81/OG163/OG180/OG228/OG302/OG533/OG729/OG811/OG910/OG1026/OG1082/OG1136/OG1221/OG1446/OG1607/OG1644	18	Up
NA	GO:0090529	NA	19/1449	67/8092	0.0231163	0.158258	0.13589	OG48/OG248/OG368/OG525/OG643/OG850/OG910/OG928/OG985/OG1138/OG1288/OG1349/OG1386/OG1427/OG1516/OG1607/OG1670/OG1703/OG1710	19	Up
biological_process	GO:0016485	protein processing	16/1449	54/8092	0.0237575	0.160183	0.137544	OG133/OG150/OG211/OG228/OG280/OG363/OG494/OG547/OG601/OG750/OG752/OG760/OG945/OG994/OG1236/OG1741	16	Up
molecular_function	GO:0004356	glutamate-ammonia ligase activity	6/1449	14/8092	0.0265295	0.176203	0.151299	OG71/OG87/OG140/OG144/OG349/OG380	6	Up
biological_process	GO:0043093	cytokinesis by binary fission	18/1449	64/8092	0.0288026	0.187811	0.161266	OG48/OG248/OG368/OG525/OG643/OG850/OG910/OG928/OG985/OG1138/OG1288/OG1386/OG1427/OG1516/OG1607/OG1670/OG1703/OG1710	18	Up
molecular_function	GO:0043531	ADP binding	12/1449	38/8092	0.0291212	0.187811	0.161266	OG114/OG145/OG387/OG421/OG577/OG742/OG1150/OG1157/OG1415/OG1524/OG1702/OG1744	12	Up
molecular_function	GO:0005216	ion channel activity	15/1449	51/8092	0.0299094	0.188522	0.161877	OG412/OG744/OG866/OG874/OG876/OG957/OG971/OG1166/OG1175/OG1456/OG1472/OG1582/OG1610/OG1661/OG1668	15	Up
molecular_function	GO:0004222	metalloendopeptidase activity	23/1449	87/8092	0.0300788	0.188522	0.161877	OG142/OG401/OG598/OG855/OG879/OG949/OG963/OG1011/OG1017/OG1037/OG1107/OG1110/OG1174/OG1188/OG1201/OG1313/OG1314/OG1380/OG1387/OG1417/OG1422/OG1454/OG1714	23	Up
cellular_component	GO:0005737	cytoplasm	64/1449	287/8092	0.0312926	0.193406	0.166071	OG42/OG48/OG51/OG81/OG150/OG163/OG180/OG228/OG248/OG302/OG318/OG321/OG346/OG368/OG425/OG443/OG489/OG525/OG533/OG637/OG643/OG658/OG666/OG669/OG707/OG722/OG729/OG811/OG850/OG870/OG910/OG928/OG942/OG960/OG985/OG986/OG1082/OG1136/OG1138/OG1147/OG1178/OG1221/OG1276/OG1288/OG1318/OG1335/OG1386/OG1427/OG1431/OG1446/OG1462/OG1489/OG1497/OG1516/OG1599/OG1607/OG1644/OG1670/OG1680/OG1703/OG1710/OG1763/OG177…	64	Up
molecular_function	GO:0008026	ATP-dependent helicase activity	5/1449	11/8092	0.032603	0.196059	0.168348	OG447/OG471/OG478/OG635/OG1539	5	Up
biological_process	GO:0044237	cellular metabolic process	5/1449	11/8092	0.032603	0.196059	0.168348	OG329/OG448/OG590/OG826/OG1688	5	Up
molecular_function	GO:0008092	cytoskeletal protein binding	17/1449	61/8092	0.0358839	0.212911	0.182819	OG42/OG51/OG81/OG163/OG180/OG228/OG302/OG533/OG729/OG811/OG910/OG1082/OG1136/OG1221/OG1446/OG1607/OG1644	17	Up
cellular_component	GO:0005741	mitochondrial outer membrane	10/1449	31/8092	0.0386709	0.226429	0.194426	OG84/OG354/OG486/OG543/OG673/OG937/OG1022/OG1361/OG1573/OG1742	10	Up
biological_process	GO:0006418	tRNA aminoacylation for protein translation	9/1449	27/8092	0.039825	0.230157	0.197628	OG491/OG512/OG538/OG986/OG1012/OG1117/OG1190/OG1429/OG1565	9	Up
biological_process	GO:0006606	protein import into nucleus	20/1449	76/8092	0.0430234	0.244505	0.209948	OG42/OG163/OG180/OG302/OG469/OG669/OG731/OG817/OG845/OG942/OG1022/OG1087/OG1136/OG1147/OG1221/OG1257/OG1293/OG1361/OG1607/OG1775	20	Up
biological_process	GO:0006914	autophagy	40/1449	172/8092	0.0434065	0.244505	0.209948	OG31/OG52/OG85/OG158/OG163/OG178/OG180/OG302/OG425/OG458/OG469/OG533/OG548/OG703/OG729/OG817/OG833/OG845/OG850/OG910/OG948/OG984/OG1014/OG1018/OG1109/OG1136/OG1138/OG1139/OG1195/OG1221/OG1257/OG1274/OG1290/OG1293/OG1361/OG1535/OG1600/OG1607/OG1710/OG1748	40	Up
molecular_function	GO:0042803	protein homodimerization activity	25/1449	100/8092	0.0459666	0.251935	0.216327	OG42/OG51/OG81/OG163/OG180/OG255/OG302/OG533/OG643/OG729/OG751/OG811/OG817/OG850/OG899/OG910/OG1018/OG1136/OG1221/OG1278/OG1288/OG1361/OG1584/OG1591/OG1607	25	Up
biological_process	GO:0006270	DNA-dependent DNA replication initiation	13/1449	45/8092	0.0475309	0.251935	0.216327	OG133/OG150/OG363/OG367/OG494/OG518/OG547/OG567/OG601/OG760/OG994/OG1169/OG1580	13	Up
molecular_function	GO:0004185	serine-type carboxypeptidase activity	5/1449	12/8092	0.0478402	0.251935	0.216327	OG453/OG694/OG1087/OG1569/OG1783	5	Up
cellular_component	GO:0001772	immunological synapse	6/1449	16/8092	0.0514063	0.251935	0.216327	OG240/OG791/OG849/OG1626/OG1697/OG1710	6	Up
molecular_function	GO:0003873	6-phosphofructo-2-kinase activity	6/1449	16/8092	0.0514063	0.251935	0.216327	OG733/OG819/OG979/OG1270/OG1621/OG1766	6	Up
biological_process	GO:0006000	fructose metabolic process	6/1449	16/8092	0.0514063	0.251935	0.216327	OG733/OG819/OG979/OG1270/OG1621/OG1766	6	Up
biological_process	GO:0007016	cytoskeletal anchoring at plasma membrane	6/1449	16/8092	0.0514063	0.251935	0.216327	OG879/OG971/OG1139/OG1380/OG1387/OG1577	6	Up
molecular_function	GO:0009036	Type II site-specific deoxyribonuclease activity	6/1449	16/8092	0.0514063	0.251935	0.216327	OG34/OG268/OG430/OG500/OG759/OG841	6	Up
biological_process	GO:0009307	DNA restriction-modification system	6/1449	16/8092	0.0514063	0.251935	0.216327	OG34/OG268/OG430/OG500/OG759/OG841	6	Up
cellular_component	GO:0016010	dystrophin-associated glycoprotein complex	6/1449	16/8092	0.0514063	0.251935	0.216327	OG879/OG971/OG1139/OG1380/OG1387/OG1577	6	Up
NA	GO:0097197	NA	6/1449	16/8092	0.0514063	0.251935	0.216327	OG240/OG791/OG849/OG1626/OG1697/OG1710	6	Up
cellular_component	GO:0005886	plasma membrane	16/1449	59/8092	0.0515193	0.251935	0.216327	OG19/OG129/OG163/OG292/OG347/OG450/OG798/OG874/OG1139/OG1156/OG1255/OG1376/OG1404/OG1606/OG1635/OG1637	16	Up
biological_process	GO:0006891	intra-Golgi vesicle-mediated transport	7/1449	20/8092	0.0521562	0.252277	0.216621	OG85/OG751/OG984/OG985/OG1109/OG1138/OG1386	7	Up
molecular_function	GO:0000287	magnesium ion binding	11/1449	37/8092	0.0542234	0.259456	0.222785	OG97/OG249/OG706/OG1003/OG1147/OG1178/OG1346/OG1365/OG1466/OG1585/OG1759	11	Up
molecular_function	GO:0004553	hydrolase activity, hydrolyzing O-glycosyl compounds	16/1449	60/8092	0.0590328	0.279464	0.239965	OG171/OG270/OG323/OG464/OG465/OG549/OG594/OG705/OG859/OG872/OG1151/OG1191/OG1341/OG1513/OG1664/OG1708	16	Up
biological_process	GO:0007094	mitotic cell cycle spindle assembly checkpoint	9/1449	29/8092	0.0610128	0.285797	0.245403	OG48/OG302/OG845/OG910/OG1022/OG1071/OG1257/OG1293/OG1361	9	Up
biological_process	GO:0015991	ATP hydrolysis coupled proton transport	23/1449	94/8092	0.0665332	0.308409	0.26482	OG52/OG126/OG163/OG286/OG409/OG457/OG533/OG669/OG839/OG956/OG1007/OG1068/OG1124/OG1138/OG1141/OG1147/OG1173/OG1176/OG1382/OG1389/OG1480/OG1535/OG1748	23	Up
cellular_component	GO:0016459	myosin complex	12/1449	43/8092	0.0702301	0.322189	0.276652	OG42/OG51/OG81/OG163/OG180/OG248/OG302/OG548/OG811/OG1136/OG1221/OG1361	12	Up
cellular_component	GO:0009986	cell surface	9/1449	30/8092	0.0738682	0.335422	0.288014	OG293/OG498/OG720/OG820/OG824/OG981/OG1054/OG1285/OG1308	9	Up
molecular_function	GO:0004812	aminoacyl-tRNA ligase activity	8/1449	26/8092	0.0786381	0.349561	0.300155	OG491/OG512/OG538/OG986/OG1117/OG1190/OG1429/OG1565	8	Up
molecular_function	GO:0016829	lyase activity	8/1449	26/8092	0.0786381	0.349561	0.300155	OG245/OG406/OG449/OG623/OG870/OG1032/OG1085/OG1318	8	Up
biological_process	GO:0015031	protein transport	14/1449	53/8092	0.0793386	0.349561	0.300155	OG216/OG302/OG571/OG603/OG653/OG928/OG930/OG1021/OG1078/OG1100/OG1134/OG1251/OG1388/OG1673	14	Up
molecular_function	GO:0009378	four-way junction helicase activity	12/1449	44/8092	0.0815121	0.355617	0.305355	OG228/OG355/OG421/OG576/OG682/OG742/OG790/OG835/OG1150/OG1482/OG1524/OG1702	12	Up
biological_process	GO:0006284	base-excision repair	4/1449	10/8092	0.0868291	0.356317	0.305957	OG678/OG1318/OG1497/OG1599	4	Up
molecular_function	GO:0030145	manganese ion binding	4/1449	10/8092	0.0868291	0.356317	0.305957	OG1003/OG1346/OG1466/OG1585	4	Up
molecular_function	GO:0030976	thiamine pyrophosphate binding	6/1449	18/8092	0.0868969	0.356317	0.305957	OG97/OG249/OG706/OG1369/OG1719/OG1759	6	Up
molecular_function	GO:0003854	3-beta-hydroxy-delta5-steroid dehydrogenase activity	9/1449	31/8092	0.088267	0.356317	0.305957	OG208/OG270/OG335/OG581/OG970/OG1061/OG1229/OG1340/OG1734	9	Up
biological_process	GO:0006694	steroid biosynthetic process	9/1449	31/8092	0.088267	0.356317	0.305957	OG208/OG270/OG335/OG581/OG970/OG1061/OG1229/OG1340/OG1734	9	Up
cellular_component	GO:0005882	intermediate filament	17/1449	68/8092	0.0885363	0.356317	0.305957	OG42/OG51/OG81/OG163/OG180/OG302/OG609/OG811/OG817/OG910/OG1018/OG1136/OG1176/OG1221/OG1361/OG1389/OG1455	17	Up
biological_process	GO:0006511	ubiquitin-dependent protein catabolic process	17/1449	68/8092	0.0885363	0.356317	0.305957	OG124/OG230/OG433/OG572/OG585/OG696/OG742/OG839/OG923/OG964/OG985/OG1150/OG1278/OG1670/OG1679/OG1702/OG1764	17	Up
molecular_function	GO:0004675	transmembrane receptor protein serine/threonine kinase activity	5/1449	14/8092	0.0888791	0.356317	0.305957	OG54/OG73/OG141/OG749/OG1594	5	Up
biological_process	GO:0019752	carboxylic acid metabolic process	5/1449	14/8092	0.0888791	0.356317	0.305957	OG91/OG406/OG418/OG675/OG1085	5	Up
molecular_function	GO:0000166	nucleotide binding	20/1449	83/8092	0.0941611	0.374122	0.321245	OG104/OG120/OG391/OG475/OG491/OG512/OG513/OG537/OG538/OG552/OG659/OG805/OG978/OG986/OG1117/OG1145/OG1190/OG1429/OG1482/OG1565	20	Up
molecular_function	GO:0016773	phosphotransferase activity, alcohol group as acceptor	34/1449	153/8092	0.09915	0.390458	0.335272	OG33/OG127/OG340/OG375/OG378/OG435/OG449/OG459/OG484/OG497/OG508/OG536/OG563/OG606/OG656/OG680/OG711/OG856/OG922/OG950/OG968/OG1038/OG1065/OG1190/OG1265/OG1363/OG1407/OG1429/OG1459/OG1509/OG1561/OG1589/OG1709/OG1757	34	Up
molecular_function	GO:0008565	protein transporter activity	11/1449	41/8092	0.10224	0.399095	0.342688	OG163/OG180/OG302/OG425/OG669/OG942/OG1147/OG1221/OG1607/OG1710/OG1775	11	Up
molecular_function	GO:0008080	N-acetyltransferase activity	9/1449	32/8092	0.104207	0.403237	0.346245	OG133/OG363/OG494/OG547/OG601/OG625/OG760/OG901/OG994	9	Up
molecular_function	GO:0003774	motor activity	12/1449	46/8092	0.107303	0.411636	0.353457	OG42/OG51/OG81/OG163/OG180/OG248/OG302/OG548/OG811/OG1136/OG1221/OG1361	12	Up
biological_process	GO:0006357	regulation of transcription from RNA polymerase II promoter	13/1449	51/8092	0.111419	0.423774	0.363879	OG612/OG676/OG839/OG1087/OG1221/OG1361/OG1364/OG1382/OG1489/OG1583/OG1589/OG1607/OG1780	13	Up
molecular_function	GO:0004181	metallocarboxypeptidase activity	4/1449	11/8092	0.117815	0.433288	0.372049	OG662/OG903/OG1110/OG1132	4	Up
biological_process	GO:0006099	tricarboxylic acid cycle	4/1449	11/8092	0.117815	0.433288	0.372049	OG245/OG544/OG1032/OG1318	4	Up
molecular_function	GO:0016651	oxidoreductase activity, acting on NADH or NADPH	4/1449	11/8092	0.117815	0.433288	0.372049	OG34/OG97/OG249/OG706	4	Up
molecular_function	GO:0046933	hydrogen ion transporting ATP synthase activity, rotational mechanism	4/1449	11/8092	0.117815	0.433288	0.372049	OG624/OG956/OG1141/OG1173	4	Up
molecular_function	GO:0030170	pyridoxal phosphate binding	12/1449	47/8092	0.121806	0.444292	0.381497	OG1/OG2/OG406/OG623/OG675/OG690/OG787/OG906/OG1015/OG1085/OG1215/OG1464	12	Up
molecular_function	GO:0051287	NAD binding	19/1449	81/8092	0.1239	0.448256	0.384901	OG34/OG67/OG68/OG113/OG195/OG208/OG220/OG270/OG278/OG287/OG544/OG575/OG631/OG741/OG843/OG926/OG1090/OG1315/OG1521	19	Up
molecular_function	GO:0001104	RNA polymerase II transcription cofactor activity	13/1449	52/8092	0.125455	0.450222	0.38659	OG612/OG676/OG839/OG1087/OG1221/OG1361/OG1364/OG1382/OG1489/OG1583/OG1589/OG1607/OG1780	13	Up
molecular_function	GO:0043015	gamma-tubulin binding	6/1449	20/8092	0.132792	0.472739	0.405924	OG163/OG180/OG302/OG1195/OG1221/OG1274	6	Up
biological_process	GO:0007049	cell cycle	23/1449	102/8092	0.136383	0.48167	0.413593	OG48/OG85/OG198/OG228/OG248/OG458/OG525/OG548/OG817/OG821/OG850/OG984/OG985/OG1109/OG1138/OG1185/OG1203/OG1221/OG1278/OG1437/OG1516/OG1607/OG1710	23	Up
cellular_component	GO:0016592	mediator complex	13/1449	53/8092	0.140443	0.48225	0.414091	OG612/OG676/OG839/OG1087/OG1221/OG1361/OG1364/OG1382/OG1489/OG1583/OG1589/OG1607/OG1780	13	Up
biological_process	GO:0019069	viral capsid assembly	13/1449	53/8092	0.140443	0.48225	0.414091	OG51/OG81/OG163/OG180/OG302/OG708/OG811/OG845/OG1136/OG1221/OG1254/OG1257/OG1293	13	Up
biological_process	GO:0006614	SRP-dependent cotranslational protein targeting to membrane	14/1449	58/8092	0.142817	0.48225	0.414091	OG471/OG635/OG653/OG757/OG799/OG830/OG979/OG1072/OG1157/OG1514/OG1539/OG1621/OG1685/OG1744	14	Up
molecular_function	GO:0005179	hormone activity	5/1449	16/8092	0.143152	0.48225	0.414091	OG1046/OG1389/OG1413/OG1517/OG1690	5	Up
molecular_function	GO:0019905	syntaxin binding	5/1449	16/8092	0.143152	0.48225	0.414091	OG240/OG523/OG751/OG791/OG1626	5	Up
biological_process	GO:0006310	DNA recombination	15/1449	63/8092	0.144618	0.48225	0.414091	OG227/OG228/OG355/OG421/OG576/OG643/OG682/OG742/OG790/OG835/OG1105/OG1150/OG1482/OG1524/OG1702	15	Up
molecular_function	GO:0016740	transferase activity	7/1449	25/8092	0.14544	0.48225	0.414091	OG355/OG414/OG682/OG910/OG1030/OG1085/OG1464	7	Up
molecular_function	GO:0050660	flavin adenine dinucleotide binding	16/1449	68/8092	0.14595	0.48225	0.414091	OG200/OG217/OG262/OG374/OG544/OG553/OG704/OG792/OG870/OG878/OG982/OG1238/OG1461/OG1521/OG1605/OG1608	16	Up
NA	GO:0008152	NA	69/1449	342/8092	0.147956	0.48225	0.414091	OG215/OG266/OG281/OG294/OG339/OG351/OG366/OG370/OG376/OG439/OG462/OG507/OG535/OG541/OG553/OG554/OG574/OG613/OG629/OG645/OG704/OG740/OG758/OG777/OG784/OG792/OG812/OG840/OG842/OG865/OG870/OG947/OG1001/OG1019/OG1040/OG1051/OG1066/OG1069/OG1077/OG1103/OG1110/OG1112/OG1123/OG1156/OG1163/OG1176/OG1193/OG1195/OG1240/OG1256/OG1274/OG1304/OG1349/OG1369/OG1389/OG1438/OG1461/OG1468/OG1491/OG1537/OG1564/OG15…	69	Up
molecular_function	GO:0003676	nucleic acid binding	74/1449	369/8092	0.151185	0.48225	0.414091	OG10/OG13/OG19/OG44/OG46/OG49/OG50/OG61/OG78/OG88/OG96/OG102/OG112/OG251/OG280/OG371/OG377/OG442/OG447/OG471/OG478/OG538/OG558/OG579/OG584/OG589/OG635/OG644/OG646/OG649/OG684/OG703/OG752/OG808/OG831/OG867/OG893/OG920/OG958/OG960/OG1014/OG1025/OG1096/OG1117/OG1130/OG1135/OG1140/OG1149/OG1195/OG1214/OG1223/OG1238/OG1274/OG1292/OG1302/OG1306/OG1335/OG1390/OG1404/OG1412/OG1428/OG1431/OG1460/OG1470/OG…	74	Up
biological_process	GO:0006298	mismatch repair	4/1449	12/8092	0.152803	0.48225	0.414091	OG845/OG1022/OG1257/OG1293	4	Up
biological_process	GO:0006406	mRNA export from nucleus	4/1449	12/8092	0.152803	0.48225	0.414091	OG52/OG180/OG707/OG1535	4	Up
biological_process	GO:0006879	cellular iron ion homeostasis	4/1449	12/8092	0.152803	0.48225	0.414091	OG72/OG191/OG264/OG510	4	Up
molecular_function	GO:0008199	ferric iron binding	4/1449	12/8092	0.152803	0.48225	0.414091	OG72/OG191/OG264/OG510	4	Up
molecular_function	GO:0030983	mismatched DNA binding	4/1449	12/8092	0.152803	0.48225	0.414091	OG845/OG1022/OG1257/OG1293	4	Up
biological_process	GO:0048193	Golgi vesicle transport	12/1449	49/8092	0.15393	0.482385	0.414206	OG158/OG425/OG458/OG666/OG751/OG985/OG1151/OG1354/OG1361/OG1516/OG1710/OG1762	12	Up
biological_process	GO:0051607	defense response to virus	9/1449	35/8092	0.160915	0.50075	0.429976	OG163/OG180/OG302/OG543/OG817/OG1195/OG1221/OG1250/OG1274	9	Up
biological_process	GO:0006368	transcription elongation from RNA polymerase II promoter	5/1449	17/8092	0.174544	0.535669	0.459959	OG52/OG180/OG518/OG567/OG1535	5	Up
biological_process	GO:0051260	protein homooligomerization	5/1449	17/8092	0.174544	0.535669	0.459959	OG1208/OG1566/OG1604/OG1657/OG1765	5	Up
biological_process	GO:0015979	photosynthesis	6/1449	22/8092	0.18783	0.570766	0.490096	OG335/OG581/OG640/OG1026/OG1061/OG1229	6	Up
biological_process	GO:0006030	chitin metabolic process	4/1449	13/8092	0.19111	0.570766	0.490096	OG326/OG415/OG1213/OG1445	4	Up
molecular_function	GO:0008061	chitin binding	4/1449	13/8092	0.19111	0.570766	0.490096	OG326/OG415/OG1213/OG1445	4	Up
cellular_component	GO:0033180	proton-transporting V-type ATPase, V1 domain	4/1449	13/8092	0.19111	0.570766	0.490096	OG956/OG1141/OG1173/OG1382	4	Up
molecular_function	GO:0004252	serine-type endopeptidase activity	21/1449	97/8092	0.199639	0.592263	0.508555	OG15/OG207/OG256/OG283/OG293/OG415/OG611/OG763/OG828/OG885/OG913/OG1076/OG1162/OG1184/OG1213/OG1272/OG1348/OG1503/OG1560/OG1727/OG1747	21	Up
biological_process	GO:0033227	dsRNA transport	5/1449	18/8092	0.208254	0.609691	0.52352	OG275/OG383/OG971/OG973/OG1493	5	Up
molecular_function	GO:0051033	RNA transmembrane transporter activity	5/1449	18/8092	0.208254	0.609691	0.52352	OG275/OG383/OG971/OG973/OG1493	5	Up
cellular_component	GO:0019028	viral capsid	27/1449	129/8092	0.212884	0.619172	0.53166	OG22/OG158/OG163/OG180/OG276/OG302/OG310/OG375/OG400/OG543/OG643/OG648/OG666/OG676/OG729/OG731/OG817/OG1183/OG1221/OG1273/OG1300/OG1354/OG1361/OG1389/OG1455/OG1607/OG1640	27	Up
molecular_function	GO:0003723	RNA binding	65/1449	331/8092	0.22022	0.636351	0.546411	OG19/OG44/OG46/OG50/OG61/OG70/OG78/OG88/OG102/OG137/OG228/OG355/OG370/OG377/OG379/OG421/OG558/OG576/OG584/OG626/OG629/OG638/OG644/OG646/OG648/OG649/OG671/OG682/OG707/OG742/OG752/OG782/OG790/OG834/OG835/OG867/OG881/OG902/OG914/OG937/OG960/OG999/OG1025/OG1039/OG1096/OG1119/OG1129/OG1140/OG1150/OG1223/OG1238/OG1292/OG1335/OG1404/OG1431/OG1482/OG1487/OG1524/OG1564/OG1599/OG1640/OG1666/OG1680/OG1702/O…	65	Up
molecular_function	GO:0008289	lipid binding	13/1449	58/8092	0.228468	0.64125	0.550618	OG132/OG158/OG372/OG657/OG666/OG809/OG1239/OG1283/OG1354/OG1361/OG1419/OG1603/OG1658	13	Up
cellular_component	GO:0030117	membrane coat	9/1449	38/8092	0.229343	0.64125	0.550618	OG286/OG511/OG632/OG633/OG654/OG670/OG1124/OG1147/OG1646	9	Up
biological_process	GO:0008033	tRNA processing	11/1449	48/8092	0.230057	0.64125	0.550618	OG217/OG370/OG374/OG544/OG629/OG870/OG878/OG1521/OG1564/OG1605/OG1608	11	Up
molecular_function	GO:0008236	serine-type peptidase activity	10/1449	43/8092	0.230086	0.64125	0.550618	OG167/OG207/OG259/OG739/OG1001/OG1010/OG1072/OG1076/OG1733/OG1747	10	Up
biological_process	GO:0006633	fatty acid biosynthetic process	4/1449	14/8092	0.232003	0.64125	0.550618	OG294/OG702/OG777/OG1593	4	Up
biological_process	GO:0008654	phospholipid biosynthetic process	4/1449	14/8092	0.232003	0.64125	0.550618	OG157/OG429/OG438/OG765	4	Up
biological_process	GO:0015886	heme transport	4/1449	14/8092	0.232003	0.64125	0.550618	OG1230/OG1245/OG1505/OG1651	4	Up
molecular_function	GO:0008017	microtubule binding	18/1449	84/8092	0.236246	0.648946	0.557226	OG158/OG177/OG189/OG587/OG666/OG817/OG928/OG937/OG1221/OG1288/OG1361/OG1465/OG1563/OG1583/OG1641/OG1674/OG1703/OG1762	18	Up
molecular_function	GO:0016887	ATPase activity	33/1449	163/8092	0.243585	0.653718	0.561324	OG41/OG145/OG228/OG355/OG393/OG421/OG471/OG576/OG577/OG578/OG636/OG682/OG742/OG790/OG799/OG835/OG902/OG914/OG924/OG937/OG945/OG1150/OG1193/OG1307/OG1442/OG1482/OG1524/OG1592/OG1621/OG1681/OG1702/OG1717/OG1741	33	Up
biological_process	GO:0008053	mitochondrial fusion	5/1449	19/8092	0.243844	0.653718	0.561324	OG543/OG937/OG1022/OG1361/OG1573	5	Up
molecular_function	GO:0016820	hydrolase activity, acting on acid anhydrides, catalyzing transmembrane movement of substances	5/1449	19/8092	0.243844	0.653718	0.561324	OG14/OG286/OG669/OG1124/OG1147	5	Up
molecular_function	GO:0043565	sequence-specific DNA binding	36/1449	179/8092	0.24498	0.653718	0.561324	OG31/OG42/OG48/OG85/OG178/OG213/OG227/OG248/OG450/OG458/OG528/OG609/OG681/OG751/OG803/OG817/OG850/OG932/OG948/OG984/OG985/OG1029/OG1074/OG1088/OG1109/OG1138/OG1221/OG1525/OG1600/OG1607/OG1625/OG1703/OG1710/OG1726/OG1730/OG1768	36	Up
biological_process	GO:0007059	chromosome segregation	11/1449	49/8092	0.252094	0.653718	0.561324	OG158/OG248/OG666/OG799/OG902/OG928/OG1221/OG1361/OG1465/OG1583/OG1762	11	Up
molecular_function	GO:0042802	identical protein binding	8/1449	34/8092	0.25425	0.653718	0.561324	OG163/OG180/OG187/OG302/OG880/OG1195/OG1221/OG1274	8	Up
molecular_function	GO:0015078	hydrogen ion transmembrane transporter activity	17/1449	80/8092	0.256097	0.653718	0.561324	OG52/OG126/OG163/OG409/OG457/OG533/OG839/OG1007/OG1068/OG1138/OG1176/OG1354/OG1382/OG1389/OG1480/OG1535/OG1748	17	Up
molecular_function	GO:0003700	sequence-specific DNA binding transcription factor activity	47/1449	239/8092	0.259645	0.653718	0.561324	OG31/OG42/OG48/OG85/OG178/OG213/OG227/OG248/OG304/OG317/OG426/OG450/OG458/OG467/OG488/OG518/OG525/OG567/OG609/OG681/OG693/OG751/OG803/OG817/OG850/OG932/OG948/OG984/OG985/OG1029/OG1074/OG1088/OG1109/OG1138/OG1165/OG1169/OG1171/OG1221/OG1305/OG1361/OG1525/OG1600/OG1607/OG1625/OG1703/OG1710/OG1768	47	Up
biological_process	GO:0007156	homophilic cell adhesion	3/1449	10/8092	0.260018	0.653718	0.561324	OG22/OG485/OG1394	3	Up
biological_process	GO:0007283	spermatogenesis	3/1449	10/8092	0.260018	0.653718	0.561324	OG235/OG850/OG1542	3	Up
biological_process	GO:0010506	regulation of autophagy	3/1449	10/8092	0.260018	0.653718	0.561324	OG1221/OG1412/OG1781	3	Up
cellular_component	GO:0030289	protein phosphatase 4 complex	3/1449	10/8092	0.260018	0.653718	0.561324	OG923/OG1169/OG1742	3	Up
biological_process	GO:0042246	tissue regeneration	3/1449	10/8092	0.260018	0.653718	0.561324	OG765/OG1149/OG1230	3	Up
biological_process	GO:0043087	regulation of GTPase activity	3/1449	10/8092	0.260018	0.653718	0.561324	OG1073/OG1209/OG1212	3	Up
cellular_component	GO:0048500	signal recognition particle	3/1449	10/8092	0.260018	0.653718	0.561324	OG653/OG830/OG1072	3	Up
molecular_function	GO:0003724	RNA helicase activity	15/1449	70/8092	0.262514	0.656285	0.563528	OG228/OG355/OG421/OG576/OG682/OG742/OG790/OG835/OG902/OG914/OG937/OG1150/OG1482/OG1524/OG1702	15	Up
molecular_function	GO:0050662	coenzyme binding	13/1449	60/8092	0.268841	0.668306	0.57385	OG208/OG270/OG335/OG581/OG970/OG980/OG1061/OG1229/OG1250/OG1340/OG1370/OG1499/OG1734	13	Up
biological_process	GO:0001503	ossification	4/1449	15/8092	0.274738	0.668306	0.57385	OG518/OG567/OG945/OG1741	4	Up
molecular_function	GO:0003899	DNA-directed RNA polymerase activity	11/1449	50/8092	0.274832	0.668306	0.57385	OG118/OG396/OG692/OG751/OG767/OG1032/OG1127/OG1275/OG1310/OG1465/OG1715	11	Up
biological_process	GO:0006464	protein modification process	11/1449	50/8092	0.274832	0.668306	0.57385	OG216/OG626/OG909/OG930/OG1021/OG1078/OG1134/OG1337/OG1388/OG1421/OG1673	11	Up
molecular_function	GO:0016788	hydrolase activity, acting on ester bonds	11/1449	50/8092	0.274832	0.668306	0.57385	OG301/OG462/OG546/OG592/OG713/OG802/OG947/OG1001/OG1110/OG1240/OG1537	11	Up
cellular_component	GO:0019031	viral envelope	24/1449	118/8092	0.277605	0.670059	0.575355	OG158/OG180/OG302/OG518/OG543/OG567/OG643/OG648/OG666/OG676/OG702/OG729/OG731/OG817/OG981/OG1054/OG1221/OG1300/OG1354/OG1361/OG1414/OG1455/OG1607/OG1637	24	Up
molecular_function	GO:0003678	DNA helicase activity	9/1449	40/8092	0.279973	0.670059	0.575355	OG228/OG421/OG576/OG742/OG790/OG835/OG1150/OG1524/OG1702	9	Up
molecular_function	GO:0042626	ATPase activity, coupled to transmembrane movement of substances	5/1449	20/8092	0.280862	0.670059	0.575355	OG427/OG1126/OG1307/OG1552/OG1755	5	Up
cellular_component	GO:0031012	extracellular matrix	6/1449	25/8092	0.283027	0.670059	0.575355	OG142/OG598/OG855/OG1011/OG1314/OG1714	6	Up
molecular_function	GO:0016620	oxidoreductase activity, acting on the aldehyde or oxo group of donors, NAD or NADP as acceptor	7/1449	30/8092	0.283081	0.670059	0.575355	OG208/OG270/OG318/OG346/OG395/OG926/OG1090	7	Up
molecular_function	GO:0008855	exodeoxyribonuclease VII activity	18/1449	88/8092	0.305348	0.695504	0.597204	OG163/OG180/OG255/OG302/OG469/OG533/OG643/OG676/OG731/OG839/OG845/OG899/OG1022/OG1221/OG1257/OG1278/OG1293/OG1361	18	Up
cellular_component	GO:0019867	outer membrane	8/1449	36/8092	0.310291	0.695504	0.597204	OG163/OG180/OG302/OG458/OG751/OG795/OG1221/OG1710	8	Up
biological_process	GO:0006626	protein targeting to mitochondrion	3/1449	11/8092	0.313344	0.695504	0.597204	OG354/OG673/OG1742	3	Up
biological_process	GO:0007154	cell communication	3/1449	11/8092	0.313344	0.695504	0.597204	OG971/OG1086/OG1198	3	Up
molecular_function	GO:0015159	polysaccharide transmembrane transporter activity	3/1449	11/8092	0.313344	0.695504	0.597204	OG118/OG692/OG1275	3	Up
biological_process	GO:0015774	polysaccharide transport	3/1449	11/8092	0.313344	0.695504	0.597204	OG118/OG692/OG1275	3	Up
molecular_function	GO:0016831	carboxy-lyase activity	3/1449	11/8092	0.313344	0.695504	0.597204	OG406/OG675/OG1085	3	Up
cellular_component	GO:0017119	Golgi transport complex	3/1449	11/8092	0.313344	0.695504	0.597204	OG751/OG985/OG1386	3	Up
molecular_function	GO:0046961	proton-transporting ATPase activity, rotational mechanism	3/1449	11/8092	0.313344	0.695504	0.597204	OG956/OG1141/OG1173	3	Up
cellular_component	GO:0033179	proton-transporting V-type ATPase, V0 domain	12/1449	57/8092	0.316614	0.695504	0.597204	OG52/OG163/OG457/OG533/OG839/OG1068/OG1138/OG1176/OG1389/OG1480/OG1535/OG1748	12	Up
biological_process	GO:0000160	two-component signal transduction system (phosphorelay)	4/1449	16/8092	0.3186	0.695504	0.597204	OG28/OG1288/OG1354/OG1361	4	Up
cellular_component	GO:0000221	vacuolar proton-transporting V-type ATPase, V1 domain	4/1449	16/8092	0.3186	0.695504	0.597204	OG286/OG669/OG1124/OG1147	4	Up
molecular_function	GO:0004721	phosphoprotein phosphatase activity	5/1449	21/8092	0.318856	0.695504	0.597204	OG612/OG1003/OG1346/OG1466/OG1585	5	Up
biological_process	GO:0006807	nitrogen compound metabolic process	5/1449	21/8092	0.318856	0.695504	0.597204	OG71/OG87/OG140/OG380/OG838	5	Up
biological_process	GO:0015986	ATP synthesis coupled proton transport	5/1449	21/8092	0.318856	0.695504	0.597204	OG143/OG343/OG444/OG624/OG1354	5	Up
NA	GO:0005198	NA	35/1449	180/8092	0.322094	0.695504	0.597204	OG42/OG51/OG81/OG158/OG163/OG180/OG276/OG302/OG511/OG543/OG609/OG633/OG643/OG648/OG654/OG670/OG676/OG729/OG731/OG811/OG817/OG910/OG1017/OG1018/OG1136/OG1176/OG1183/OG1221/OG1300/OG1354/OG1361/OG1389/OG1455/OG1607/OG1646	35	Up
cellular_component	GO:0005577	fibrinogen complex	18/1449	89/8092	0.323527	0.695504	0.597204	OG42/OG163/OG180/OG302/OG458/OG729/OG731/OG817/OG833/OG839/OG850/OG899/OG928/OG1018/OG1136/OG1221/OG1300/OG1607	18	Up
biological_process	GO:0030168	platelet activation	18/1449	89/8092	0.323527	0.695504	0.597204	OG42/OG163/OG180/OG302/OG458/OG729/OG731/OG817/OG833/OG839/OG850/OG899/OG928/OG1018/OG1136/OG1221/OG1300/OG1607	18	Up
biological_process	GO:0051258	protein polymerization	18/1449	89/8092	0.323527	0.695504	0.597204	OG42/OG163/OG180/OG302/OG458/OG729/OG731/OG817/OG833/OG839/OG850/OG899/OG928/OG1018/OG1136/OG1221/OG1300/OG1607	18	Up
biological_process	GO:0007165	signal transduction	62/1449	327/8092	0.328036	0.698498	0.599775	OG42/OG118/OG158/OG163/OG180/OG227/OG252/OG302/OG313/OG332/OG386/OG458/OG468/OG483/OG485/OG568/OG582/OG666/OG676/OG692/OG708/OG729/OG731/OG794/OG808/OG817/OG823/OG827/OG833/OG839/OG849/OG850/OG854/OG868/OG896/OG899/OG928/OG1018/OG1087/OG1093/OG1102/OG1120/OG1136/OG1209/OG1212/OG1221/OG1242/OG1254/OG1275/OG1300/OG1310/OG1361/OG1385/OG1437/OG1440/OG1584/OG1607/OG1642/OG1670/OG1697/OG1762/OG1780	62	Up
molecular_function	GO:0016787	hydrolase activity	46/1449	240/8092	0.328059	0.698498	0.599775	OG49/OG96/OG112/OG135/OG301/OG384/OG442/OG447/OG449/OG471/OG478/OG500/OG514/OG516/OG538/OG583/OG606/OG619/OG635/OG665/OG684/OG742/OG831/OG899/OG907/OG1001/OG1010/OG1059/OG1149/OG1150/OG1235/OG1258/OG1266/OG1330/OG1349/OG1399/OG1407/OG1428/OG1460/OG1524/OG1527/OG1539/OG1613/OG1660/OG1667/OG1702	46	Up
molecular_function	GO:0035091	phosphatidylinositol binding	8/1449	37/8092	0.339226	0.717834	0.616377	OG255/OG333/OG443/OG751/OG899/OG1276/OG1368/OG1440	8	Up
biological_process	GO:0006629	lipid metabolic process	15/1449	74/8092	0.34181	0.717834	0.616377	OG301/OG419/OG616/OG721/OG739/OG813/OG816/OG1001/OG1010/OG1330/OG1365/OG1368/OG1420/OG1435/OG1530	15	Up
cellular_component	GO:0005578	proteinaceous extracellular matrix	18/1449	90/8092	0.341979	0.717834	0.616377	OG63/OG118/OG243/OG313/OG332/OG386/OG468/OG485/OG582/OG692/OG794/OG823/OG1093/OG1242/OG1275/OG1310/OG1385/OG1584	18	Up
cellular_component	GO:0005615	extracellular space	7/1449	32/8092	0.345267	0.721332	0.619381	OG261/OG1221/OG1241/OG1397/OG1412/OG1630/OG1781	7	Up
molecular_function	GO:0016616	oxidoreductase activity, acting on the CH-OH group of donors, NAD or NADP as acceptor	14/1449	69/8092	0.34848	0.724643	0.622224	OG171/OG208/OG270/OG323/OG335/OG544/OG581/OG970/OG1061/OG1229/OG1340/OG1521/OG1553/OG1734	14	Up
biological_process	GO:0006836	neurotransmitter transport	5/1449	22/8092	0.357393	0.728803	0.625796	OG240/OG523/OG791/OG1131/OG1626	5	Up
molecular_function	GO:0016987	sigma factor activity	5/1449	22/8092	0.357393	0.728803	0.625796	OG227/OG518/OG567/OG932/OG1169	5	Up
molecular_function	GO:0051536	iron-sulfur cluster binding	5/1449	22/8092	0.357393	0.728803	0.625796	OG97/OG249/OG277/OG706/OG1278	5	Up
cellular_component	GO:0000445	THO complex part of transcription export complex	4/1449	17/8092	0.362925	0.728803	0.625796	OG676/OG1087/OG1250/OG1784	4	Up
molecular_function	GO:0003847	1-alkyl-2-acetylglycerophosphocholine esterase activity	3/1449	12/8092	0.366858	0.728803	0.625796	OG739/OG1001/OG1010	3	Up
cellular_component	GO:0009424	bacterial-type flagellum hook	3/1449	12/8092	0.366858	0.728803	0.625796	OG255/OG899/OG1489	3	Up
biological_process	GO:0015721	bile acid and bile salt transport	3/1449	12/8092	0.366858	0.728803	0.625796	OG1139/OG1376/OG1606	3	Up
biological_process	GO:0015996	chlorophyll catabolic process	3/1449	12/8092	0.366858	0.728803	0.625796	OG739/OG1001/OG1010	3	Up
molecular_function	GO:0046982	protein heterodimerization activity	3/1449	12/8092	0.366858	0.728803	0.625796	OG1139/OG1376/OG1606	3	Up
molecular_function	GO:0047746	chlorophyllase activity	3/1449	12/8092	0.366858	0.728803	0.625796	OG739/OG1001/OG1010	3	Up
cellular_component	GO:0005622	intracellular	35/1449	184/8092	0.374573	0.738997	0.63455	OG27/OG39/OG99/OG110/OG116/OG168/OG175/OG190/OG218/OG251/OG275/OG314/OG331/OG383/OG392/OG433/OG457/OG496/OG503/OG523/OG700/OG733/OG759/OG783/OG829/OG929/OG1068/OG1118/OG1119/OG1159/OG1241/OG1350/OG1362/OG1480/OG1599	35	Up
molecular_function	GO:0005102	receptor binding	21/1449	108/8092	0.375554	0.738997	0.63455	OG42/OG163/OG180/OG302/OG458/OG543/OG729/OG731/OG817/OG833/OG839/OG850/OG899/OG900/OG928/OG1018/OG1136/OG1221/OG1300/OG1361/OG1607	21	Up
biological_process	GO:0006364	rRNA processing	7/1449	33/8092	0.376971	0.738997	0.63455	OG129/OG370/OG526/OG629/OG1169/OG1564/OG1654	7	Up
biological_process	GO:0006810	transport	40/1449	212/8092	0.383595	0.748684	0.642867	OG43/OG60/OG82/OG129/OG163/OG251/OG302/OG468/OG471/OG620/OG635/OG727/OG799/OG810/OG814/OG850/OG869/OG876/OG897/OG929/OG954/OG971/OG1029/OG1063/OG1098/OG1126/OG1150/OG1307/OG1384/OG1396/OG1399/OG1462/OG1478/OG1482/OG1531/OG1539/OG1575/OG1633/OG1702/OG1773	40	Up
biological_process	GO:0006260	DNA replication	33/1449	174/8092	0.386969	0.751111	0.644952	OG31/OG41/OG42/OG85/OG129/OG248/OG368/OG471/OG484/OG525/OG751/OG914/OG984/OG1045/OG1109/OG1138/OG1221/OG1278/OG1290/OG1319/OG1423/OG1427/OG1465/OG1482/OG1493/OG1494/OG1524/OG1591/OG1600/OG1607/OG1640/OG1703/OG1724	33	Up
biological_process	GO:0051301	cell division	9/1449	44/8092	0.388215	0.751111	0.644952	OG158/OG248/OG666/OG928/OG1221/OG1361/OG1465/OG1583/OG1762	9	Up
molecular_function	GO:0020037	heme binding	14/1449	71/8092	0.391643	0.75182	0.64556	OG8/OG9/OG105/OG221/OG586/OG661/OG735/OG887/OG1111/OG1138/OG1156/OG1447/OG1489/OG1763	14	Up
biological_process	GO:0007186	G-protein coupled receptor protein signaling pathway	51/1449	273/8092	0.39196	0.75182	0.64556	OG3/OG199/OG216/OG240/OG284/OG393/OG414/OG416/OG475/OG479/OG513/OG534/OG537/OG578/OG630/OG659/OG718/OG733/OG757/OG791/OG819/OG905/OG978/OG991/OG1028/OG1030/OG1080/OG1145/OG1167/OG1193/OG1230/OG1231/OG1247/OG1269/OG1270/OG1337/OG1481/OG1496/OG1514/OG1532/OG1558/OG1577/OG1592/OG1616/OG1626/OG1634/OG1651/OG1685/OG1698/OG1752/OG1766	51	Up
molecular_function	GO:0051087	chaperone binding	5/1449	23/8092	0.396066	0.756436	0.649524	OG255/OG506/OG899/OG1221/OG1361	5	Up
molecular_function	GO:0003779	actin binding	13/1449	66/8092	0.400553	0.761735	0.654074	OG60/OG82/OG267/OG503/OG759/OG829/OG1118/OG1151/OG1159/OG1186/OG1250/OG1512/OG1762	13	Up
molecular_function	GO:0004535	poly(A)-specific ribonuclease activity	4/1449	18/8092	0.407117	0.770923	0.661964	OG920/OG960/OG1335/OG1431	4	Up
biological_process	GO:0006576	cellular biogenic amine metabolic process	12/1449	61/8092	0.410072	0.773229	0.663943	OG3/OG428/OG578/OG742/OG914/OG1150/OG1155/OG1235/OG1442/OG1681/OG1702/OG1717	12	Up
molecular_function	GO:0004386	helicase activity	3/1449	13/8092	0.419582	0.777975	0.668019	OG471/OG635/OG1539	3	Up
molecular_function	GO:0005544	calcium-dependent phospholipid binding	3/1449	13/8092	0.419582	0.777975	0.668019	OG457/OG1068/OG1480	3	Up
molecular_function	GO:0008312	7S RNA binding	3/1449	13/8092	0.419582	0.777975	0.668019	OG653/OG830/OG1072	3	Up
molecular_function	GO:0019888	protein phosphatase regulator activity	3/1449	13/8092	0.419582	0.777975	0.668019	OG923/OG1169/OG1742	3	Up
molecular_function	GO:0003995	acyl-CoA dehydrogenase activity	5/1449	24/8092	0.434503	0.802298	0.688904	OG553/OG704/OG792/OG1304/OG1461	5	Up
biological_process	GO:0016192	vesicle-mediated transport	15/1449	79/8092	0.4463	0.820675	0.704684	OG286/OG511/OG632/OG633/OG654/OG666/OG670/OG685/OG746/OG837/OG1006/OG1124/OG1147/OG1637/OG1646	15	Up
biological_process	GO:0006413	translational initiation	4/1449	19/8092	0.450656	0.825275	0.708634	OG327/OG348/OG917/OG1680	4	Up
cellular_component	GO:0005801	cis-Golgi network	6/1449	30/8092	0.455231	0.830237	0.712894	OG255/OG643/OG1221/OG1361/OG1386/OG1607	6	Up
molecular_function	GO:0004175	endopeptidase activity	3/1449	14/8092	0.47074	0.846829	0.727141	OG585/OG964/OG1764	3	Up
cellular_component	GO:0019773	proteasome core complex, alpha-subunit complex	3/1449	14/8092	0.47074	0.846829	0.727141	OG585/OG964/OG1764	3	Up
NA	GO:0036374	NA	3/1449	14/8092	0.47074	0.846829	0.727141	OG401/OG521/OG1562	3	Up
molecular_function	GO:0016747	transferase activity, transferring acyl groups other than amino-acyl groups	7/1449	36/8092	0.47194	0.846829	0.727141	OG294/OG625/OG777/OG901/OG944/OG1593/OG1623	7	Up
molecular_function	GO:0030674	protein binding, bridging	18/1449	97/8092	0.474983	0.848717	0.728762	OG42/OG163/OG180/OG302/OG458/OG729/OG731/OG817/OG833/OG839/OG850/OG899/OG928/OG1018/OG1136/OG1221/OG1300/OG1607	18	Up
molecular_function	GO:0016301	kinase activity	16/1449	86/8092	0.476807	0.848717	0.728762	OG163/OG180/OG252/OG302/OG742/OG790/OG1099/OG1146/OG1150/OG1193/OG1221/OG1300/OG1482/OG1702/OG1721/OG1744	16	Up
NA	GO:0061630	NA	8/1449	42/8092	0.48598	0.853819	0.733143	OG276/OG353/OG648/OG671/OG909/OG999/OG1278/OG1663	8	Up
molecular_function	GO:0004298	threonine-type endopeptidase activity	4/1449	20/8092	0.493104	0.853819	0.733143	OG585/OG668/OG964/OG1764	4	Up
cellular_component	GO:0005839	proteasome core complex	4/1449	20/8092	0.493104	0.853819	0.733143	OG585/OG668/OG964/OG1764	4	Up
biological_process	GO:0006506	GPI anchor biosynthetic process	4/1449	20/8092	0.493104	0.853819	0.733143	OG756/OG1083/OG1175/OG1685	4	Up
biological_process	GO:0006605	protein targeting	4/1449	20/8092	0.493104	0.853819	0.733143	OG158/OG666/OG1376/OG1606	4	Up
biological_process	GO:0006904	vesicle docking involved in exocytosis	4/1449	20/8092	0.493104	0.853819	0.733143	OG302/OG746/OG837/OG928	4	Up
biological_process	GO:0051603	proteolysis involved in cellular protein catabolic process	4/1449	20/8092	0.493104	0.853819	0.733143	OG585/OG668/OG964/OG1764	4	Up
NA	GO:0002949	NA	7/1449	37/8092	0.502907	0.867417	0.74482	OG355/OG421/OG576/OG742/OG790/OG1150/OG1702	7	Up
biological_process	GO:0006751	glutathione catabolic process	3/1449	15/8092	0.519741	0.882766	0.757999	OG401/OG521/OG1562	3	Up
biological_process	GO:0007339	binding of sperm to zona pellucida	3/1449	15/8092	0.519741	0.882766	0.757999	OG1248/OG1557/OG1731	3	Up
molecular_function	GO:0008146	sulfotransferase activity	3/1449	15/8092	0.519741	0.882766	0.757999	OG267/OG1005/OG1540	3	Up
biological_process	GO:0035023	regulation of Rho protein signal transduction	3/1449	15/8092	0.519741	0.882766	0.757999	OG7/OG808/OG1412	3	Up
biological_process	GO:0007155	cell adhesion	29/1449	162/8092	0.533496	0.889781	0.764022	OG42/OG158/OG163/OG180/OG302/OG458/OG518/OG567/OG599/OG666/OG729/OG731/OG765/OG766/OG804/OG839/OG1149/OG1221/OG1230/OG1278/OG1300/OG1308/OG1319/OG1361/OG1473/OG1493/OG1547/OG1572/OG1591	29	Up
molecular_function	GO:0004616	phosphogluconate dehydrogenase (decarboxylating) activity	4/1449	21/8092	0.534104	0.889781	0.764022	OG270/OG1233/OG1315/OG1521	4	Up
biological_process	GO:0009116	nucleoside metabolic process	4/1449	21/8092	0.534104	0.889781	0.764022	OG827/OG854/OG896/OG1204	4	Up
biological_process	GO:0016042	lipid catabolic process	4/1449	21/8092	0.534104	0.889781	0.764022	OG739/OG1001/OG1010/OG1072	4	Up
molecular_function	GO:0030246	carbohydrate binding	8/1449	44/8092	0.542719	0.889781	0.764022	OG599/OG804/OG1308/OG1547/OG1557/OG1572/OG1694/OG1771	8	Up
molecular_function	GO:0008083	growth factor activity	5/1449	27/8092	0.545295	0.889781	0.764022	OG917/OG1241/OG1506/OG1533/OG1630	5	Up
molecular_function	GO:0016627	oxidoreductase activity, acting on the CH-CH group of donors	6/1449	33/8092	0.554664	0.889781	0.764022	OG348/OG553/OG704/OG792/OG870/OG1461	6	Up
molecular_function	GO:0000049	tRNA binding	2/1449	10/8092	0.557863	0.889781	0.764022	OG512/OG986	2	Up
molecular_function	GO:0003746	translation elongation factor activity	2/1449	10/8092	0.557863	0.889781	0.764022	OG181/OG588	2	Up
molecular_function	GO:0003918	DNA topoisomerase (ATP-hydrolyzing) activity	2/1449	10/8092	0.557863	0.889781	0.764022	OG203/OG1271	2	Up
molecular_function	GO:0008661	1-deoxy-D-xylulose-5-phosphate synthase activity	2/1449	10/8092	0.557863	0.889781	0.764022	OG1369/OG1719	2	Up
biological_process	GO:0016114	terpenoid biosynthetic process	2/1449	10/8092	0.557863	0.889781	0.764022	OG1369/OG1719	2	Up
molecular_function	GO:0016624	oxidoreductase activity, acting on the aldehyde or oxo group of donors, disulfide as acceptor	2/1449	10/8092	0.557863	0.889781	0.764022	OG1369/OG1719	2	Up
biological_process	GO:0032968	positive regulation of transcription elongation from RNA polymerase II promoter	2/1449	10/8092	0.557863	0.889781	0.764022	OG912/OG1671	2	Up
biological_process	GO:0042407	cristae formation	2/1449	10/8092	0.557863	0.889781	0.764022	OG163/OG1221	2	Up
NA	GO:0044780	NA	2/1449	10/8092	0.557863	0.889781	0.764022	OG533/OG1437	2	Up
NA	GO:0061617	NA	2/1449	10/8092	0.557863	0.889781	0.764022	OG163/OG1221	2	Up
molecular_function	GO:0008270	zinc ion binding	86/1449	485/8092	0.560904	0.891437	0.765444	OG20/OG49/OG137/OG142/OG190/OG265/OG276/OG291/OG303/OG304/OG353/OG365/OG371/OG396/OG457/OG497/OG508/OG517/OG518/OG567/OG568/OG598/OG626/OG648/OG662/OG671/OG729/OG733/OG737/OG768/OG839/OG847/OG855/OG903/OG948/OG959/OG963/OG981/OG985/OG999/OG1011/OG1042/OG1052/OG1054/OG1068/OG1079/OG1107/OG1110/OG1132/OG1143/OG1169/OG1195/OG1203/OG1274/OG1278/OG1297/OG1298/OG1314/OG1319/OG1322/OG1328/OG1350/OG1362/…	86	Up
molecular_function	GO:0016151	nickel ion binding	8/1449	45/8092	0.570144	0.901594	0.774166	OG34/OG187/OG626/OG688/OG838/OG909/OG1204/OG1421	8	Up
cellular_component	GO:0005672	transcription factor TFIIA complex	4/1449	22/8092	0.573373	0.901594	0.774166	OG383/OG752/OG1141/OG1173	4	Up
biological_process	GO:0007010	cytoskeleton organization	4/1449	22/8092	0.573373	0.901594	0.774166	OG267/OG1186/OG1512/OG1762	4	Up
molecular_function	GO:0003993	acid phosphatase activity	6/1449	34/8092	0.585923	0.901723	0.774276	OG500/OG936/OG979/OG1070/OG1501/OG1743	6	Up
molecular_function	GO:0005506	iron ion binding	11/1449	63/8092	0.588694	0.901723	0.774276	OG8/OG9/OG190/OG221/OG489/OG637/OG661/OG887/OG1447/OG1489/OG1672	11	Up
biological_process	GO:0007275	multicellular organismal development	11/1449	63/8092	0.588694	0.901723	0.774276	OG593/OG839/OG900/OG957/OG985/OG1278/OG1297/OG1383/OG1472/OG1610/OG1670	11	Up
biological_process	GO:0006351	transcription, DNA-dependent	15/1449	86/8092	0.589388	0.901723	0.774276	OG7/OG118/OG396/OG494/OG518/OG567/OG692/OG751/OG1032/OG1127/OG1275/OG1310/OG1415/OG1465/OG1715	15	Up
biological_process	GO:0006352	transcription initiation, DNA-dependent	7/1449	40/8092	0.591533	0.901723	0.774276	OG227/OG408/OG518/OG567/OG932/OG1169/OG1524	7	Up
biological_process	GO:0007030	Golgi organization	7/1449	40/8092	0.591533	0.901723	0.774276	OG163/OG180/OG302/OG609/OG1221/OG1361/OG1607	7	Up
molecular_function	GO:0005201	extracellular matrix structural constituent	12/1449	69/8092	0.594084	0.901723	0.774276	OG24/OG176/OG422/OG498/OG639/OG719/OG861/OG981/OG1054/OG1234/OG1301/OG1391	12	Up
molecular_function	GO:0004803	transposase activity	3/1449	17/8092	0.609708	0.901723	0.774276	OG430/OG841/OG958	3	Up
molecular_function	GO:0005089	Rho guanyl-nucleotide exchange factor activity	3/1449	17/8092	0.609708	0.901723	0.774276	OG7/OG808/OG1412	3	Up
biological_process	GO:0006402	mRNA catabolic process	3/1449	17/8092	0.609708	0.901723	0.774276	OG960/OG1335/OG1431	3	Up
molecular_function	GO:0000774	adenyl-nucleotide exchange factor activity	4/1449	23/8092	0.610701	0.901723	0.774276	OG255/OG899/OG1221/OG1361	4	Up
cellular_component	GO:0005742	mitochondrial outer membrane translocase complex	4/1449	23/8092	0.610701	0.901723	0.774276	OG235/OG1376/OG1542/OG1606	4	Up
molecular_function	GO:0004859	phospholipase inhibitor activity	2/1449	11/8092	0.6122	0.901723	0.774276	OG1225/OG1594	2	Up
cellular_component	GO:0005856	cytoskeleton	2/1449	11/8092	0.6122	0.901723	0.774276	OG1271/OG1642	2	Up
biological_process	GO:0006801	superoxide metabolic process	2/1449	11/8092	0.6122	0.901723	0.774276	OG1050/OG1286	2	Up
biological_process	GO:0007411	axon guidance	2/1449	11/8092	0.6122	0.901723	0.774276	OG296/OG1607	2	Up
molecular_function	GO:0008641	small protein activating enzyme activity	2/1449	11/8092	0.6122	0.901723	0.774276	OG160/OG460	2	Up
biological_process	GO:0006869	lipid transport	5/1449	29/8092	0.613051	0.901723	0.774276	OG158/OG666/OG809/OG1354/OG1361	5	Up
biological_process	GO:0070206	protein trimerization	5/1449	29/8092	0.613051	0.901723	0.774276	OG817/OG1136/OG1354/OG1361/OG1616	5	Up
molecular_function	GO:0016702	oxidoreductase activity, acting on single donors with incorporation of molecular oxygen, incorporation of two atoms of oxygen	6/1449	35/8092	0.616008	0.901723	0.774276	OG1048/OG1142/OG1222/OG1228/OG1366/OG1682	6	Up
biological_process	GO:0042981	regulation of apoptosis	6/1449	35/8092	0.616008	0.901723	0.774276	OG246/OG534/OG615/OG898/OG1004/OG1555	6	Up
NA	GO:0098519	NA	7/1449	41/8092	0.619251	0.903497	0.7758	OG914/OG1150/OG1235/OG1442/OG1482/OG1702/OG1744	7	Up
biological_process	GO:0006281	DNA repair	19/1449	111/8092	0.62536	0.909428	0.780893	OG228/OG355/OG421/OG508/OG576/OG682/OG737/OG742/OG790/OG835/OG1042/OG1079/OG1150/OG1482/OG1494/OG1524/OG1586/OG1696/OG1702	19	Up
molecular_function	GO:0008378	galactosyltransferase activity	4/1449	24/8092	0.64594	0.919577	0.789607	OG793/OG1194/OG1371/OG1522	4	Up
biological_process	GO:0042157	lipoprotein metabolic process	4/1449	24/8092	0.64594	0.919577	0.789607	OG158/OG666/OG809/OG1354	4	Up
biological_process	GO:0030001	metal ion transport	9/1449	54/8092	0.649469	0.919577	0.789607	OG150/OG211/OG543/OG973/OG1100/OG1139/OG1221/OG1286/OG1386	9	Up
molecular_function	GO:0016757	transferase activity, transferring glycosyl groups	3/1449	18/8092	0.650226	0.919577	0.789607	OG1194/OG1371/OG1522	3	Up
molecular_function	GO:0046872	metal ion binding	79/1449	456/8092	0.650393	0.919577	0.789607	OG20/OG66/OG72/OG100/OG104/OG120/OG190/OG191/OG224/OG264/OG265/OG276/OG291/OG303/OG345/OG351/OG353/OG371/OG391/OG437/OG442/OG457/OG462/OG477/OG494/OG500/OG508/OG510/OG552/OG593/OG605/OG647/OG648/OG671/OG737/OG839/OG945/OG959/OG960/OG985/OG999/OG1042/OG1048/OG1050/OG1052/OG1068/OG1079/OG1142/OG1143/OG1149/OG1186/OG1187/OG1195/OG1207/OG1222/OG1228/OG1274/OG1278/OG1286/OG1289/OG1322/OG1328/OG1335/OG…	79	Up
molecular_function	GO:0004499	flavin-containing monooxygenase activity	2/1449	12/8092	0.661269	0.919577	0.789607	OG200/OG1521	2	Up
biological_process	GO:0006887	exocytosis	2/1449	12/8092	0.661269	0.919577	0.789607	OG1386/OG1484	2	Up
molecular_function	GO:0008237	metallopeptidase activity	2/1449	12/8092	0.661269	0.919577	0.789607	OG517/OG1372	2	Up
biological_process	GO:0009236	cobalamin biosynthetic process	2/1449	12/8092	0.661269	0.919577	0.789607	OG275/OG805	2	Up
molecular_function	GO:0016772	transferase activity, transferring phosphorus-containing groups	2/1449	12/8092	0.661269	0.919577	0.789607	OG1146/OG1721	2	Up
biological_process	GO:0030833	regulation of actin filament polymerization	2/1449	12/8092	0.661269	0.919577	0.789607	OG473/OG1013	2	Up
molecular_function	GO:0032183	SUMO binding	2/1449	12/8092	0.661269	0.919577	0.789607	OG509/OG1052	2	Up
biological_process	GO:0051028	mRNA transport	2/1449	12/8092	0.661269	0.919577	0.789607	OG310/OG817	2	Up
molecular_function	GO:0070140	SUMO-specific isopeptidase activity	2/1449	12/8092	0.661269	0.919577	0.789607	OG509/OG1052	2	Up
molecular_function	GO:0016705	oxidoreductase activity, acting on paired donors, with incorporation or reduction of molecular oxygen	6/1449	37/8092	0.672289	0.929709	0.798307	OG8/OG9/OG221/OG661/OG887/OG1447	6	Up
biological_process	GO:0009405	pathogenesis	12/1449	73/8092	0.675876	0.929709	0.798307	OG158/OG338/OG469/OG495/OG833/OG845/OG1022/OG1257/OG1293/OG1361/OG1389/OG1607	12	Up
cellular_component	GO:0000145	exocyst	4/1449	25/8092	0.679001	0.929709	0.798307	OG302/OG928/OG1386/OG1484	4	Up
biological_process	GO:0016579	protein deubiquitination	4/1449	25/8092	0.679001	0.929709	0.798307	OG697/OG1052/OG1137/OG1612	4	Up
molecular_function	GO:0050661	NADP binding	4/1449	25/8092	0.679001	0.929709	0.798307	OG102/OG200/OG1485/OG1521	4	Up
biological_process	GO:0071973	bacterial-type flagellar cell motility	3/1449	19/8092	0.687645	0.933985	0.801979	OG302/OG731/OG1221	3	Up
biological_process	GO:0035556	intracellular signal transduction	20/1449	121/8092	0.691101	0.933985	0.801979	OG163/OG180/OG302/OG483/OG508/OG737/OG894/OG895/OG915/OG1042/OG1079/OG1203/OG1221/OG1410/OG1456/OG1586/OG1639/OG1640/OG1696/OG1724	20	Up
molecular_function	GO:0003777	microtubule motor activity	5/1449	32/8092	0.702688	0.933985	0.801979	OG587/OG1288/OG1443/OG1641/OG1703	5	Up
cellular_component	GO:0005876	spindle microtubule	5/1449	32/8092	0.702688	0.933985	0.801979	OG928/OG1221/OG1319/OG1591/OG1762	5	Up
molecular_function	GO:0003735	structural constituent of ribosome	19/1449	116/8092	0.704006	0.933985	0.801979	OG35/OG94/OG99/OG110/OG116/OG134/OG168/OG170/OG314/OG381/OG392/OG397/OG419/OG523/OG1119/OG1241/OG1299/OG1599/OG1704	19	Up
molecular_function	GO:0004843	ubiquitin-specific protease activity	2/1449	13/8092	0.705211	0.933985	0.801979	OG433/OG1612	2	Up
cellular_component	GO:0005885	Arp2/3 protein complex	2/1449	13/8092	0.705211	0.933985	0.801979	OG473/OG1013	2	Up
biological_process	GO:0007015	actin filament organization	2/1449	13/8092	0.705211	0.933985	0.801979	OG60/OG82	2	Up
molecular_function	GO:0016429	tRNA (adenine-N1-)-methyltransferase activity	2/1449	13/8092	0.705211	0.933985	0.801979	OG629/OG1564	2	Up
biological_process	GO:0034314	Arp2/3 complex-mediated actin nucleation	2/1449	13/8092	0.705211	0.933985	0.801979	OG473/OG1013	2	Up
molecular_function	GO:0070008	serine-type exopeptidase activity	2/1449	13/8092	0.705211	0.933985	0.801979	OG1348/OG1747	2	Up
molecular_function	GO:0003887	DNA-directed DNA polymerase activity	7/1449	45/8092	0.718925	0.94335	0.81002	OG7/OG494/OG518/OG567/OG1415/OG1524/OG1724	7	Up
biological_process	GO:0006955	immune response	6/1449	39/8092	0.723	0.94335	0.81002	OG925/OG1152/OG1241/OG1557/OG1630/OG1739	6	Up
biological_process	GO:0007018	microtubule-based movement	5/1449	33/8092	0.729121	0.94335	0.81002	OG587/OG1288/OG1443/OG1641/OG1703	5	Up
biological_process	GO:0006412	translation	18/1449	112/8092	0.731792	0.94335	0.81002	OG35/OG94/OG99/OG110/OG116/OG134/OG168/OG170/OG314/OG381/OG392/OG397/OG419/OG523/OG1119/OG1241/OG1299/OG1599	18	Up
molecular_function	GO:0016746	transferase activity, transferring acyl groups	4/1449	27/8092	0.738457	0.94335	0.81002	OG596/OG756/OG955/OG1740	4	Up
biological_process	GO:0006468	protein phosphorylation	45/1449	271/8092	0.738744	0.94335	0.81002	OG11/OG33/OG48/OG127/OG203/OG257/OG288/OG302/OG324/OG340/OG375/OG378/OG435/OG459/OG497/OG501/OG536/OG562/OG563/OG651/OG711/OG776/OG894/OG915/OG922/OG950/OG968/OG973/OG987/OG997/OG1023/OG1038/OG1065/OG1071/OG1181/OG1221/OG1265/OG1459/OG1509/OG1561/OG1653/OG1670/OG1709/OG1743/OG1757	45	Up
biological_process	GO:0006886	intracellular protein transport	27/1449	166/8092	0.741346	0.94335	0.81002	OG163/OG180/OG255/OG286/OG302/OG378/OG425/OG496/OG511/OG576/OG632/OG633/OG643/OG654/OG670/OG685/OG1022/OG1124/OG1147/OG1221/OG1361/OG1376/OG1386/OG1606/OG1607/OG1646/OG1710	27	Up
molecular_function	GO:0004672	protein kinase activity	41/1449	248/8092	0.741405	0.94335	0.81002	OG11/OG33/OG127/OG203/OG257/OG288/OG324/OG340/OG375/OG378/OG435/OG459/OG497/OG501/OG536/OG562/OG563/OG651/OG711/OG776/OG894/OG915/OG922/OG950/OG968/OG973/OG987/OG997/OG1023/OG1038/OG1065/OG1071/OG1181/OG1265/OG1459/OG1509/OG1561/OG1653/OG1709/OG1743/OG1757	41	Up
molecular_function	GO:0000155	two-component sensor activity	2/1449	14/8092	0.74429	0.94335	0.81002	OG1354/OG1361	2	Up
molecular_function	GO:0004519	endonuclease activity	2/1449	14/8092	0.74429	0.94335	0.81002	OG233/OG1677	2	Up
molecular_function	GO:0008171	O-methyltransferase activity	2/1449	14/8092	0.74429	0.94335	0.81002	OG1179/OG1358	2	Up
molecular_function	GO:0008324	cation transmembrane transporter activity	2/1449	14/8092	0.74429	0.94335	0.81002	OG809/OG1785	2	Up
biological_process	GO:0030488	tRNA methylation	2/1449	14/8092	0.74429	0.94335	0.81002	OG629/OG1564	2	Up
cellular_component	GO:0031515	tRNA (m1A) methyltransferase complex	2/1449	14/8092	0.74429	0.94335	0.81002	OG629/OG1564	2	Up
biological_process	GO:0006367	transcription initiation from RNA polymerase II promoter	6/1449	40/8092	0.7462	0.94335	0.81002	OG383/OG752/OG912/OG1141/OG1173/OG1671	6	Up
biological_process	GO:0006486	protein glycosylation	6/1449	40/8092	0.7462	0.94335	0.81002	OG425/OG793/OG1194/OG1371/OG1522/OG1550	6	Up
cellular_component	GO:0005815	microtubule organizing center	5/1449	34/8092	0.75381	0.950271	0.815963	OG850/OG910/OG985/OG1195/OG1274	5	Up
biological_process	GO:0055085	transmembrane transport	40/1449	244/8092	0.758719	0.953758	0.818957	OG84/OG150/OG211/OG412/OG427/OG486/OG543/OG616/OG676/OG743/OG744/OG756/OG866/OG874/OG957/OG973/OG1006/OG1063/OG1086/OG1098/OG1126/OG1139/OG1166/OG1175/OG1210/OG1221/OG1237/OG1238/OG1307/OG1386/OG1456/OG1472/OG1552/OG1582/OG1610/OG1661/OG1668/OG1729/OG1779/OG1785	40	Up
molecular_function	GO:0046873	metal ion transmembrane transporter activity	7/1449	47/8092	0.761533	0.954598	0.819679	OG150/OG211/OG543/OG973/OG1139/OG1221/OG1386	7	Up
molecular_function	GO:0003743	translation initiation factor activity	4/1449	28/8092	0.764882	0.956103	0.82097	OG150/OG327/OG348/OG1680	4	Up
cellular_component	GO:0009288	bacterial-type flagellum	6/1449	41/8092	0.767963	0.957265	0.821968	OG302/OG731/OG1221/OG1278/OG1319/OG1591	6	Up
cellular_component	GO:0005840	ribosome	17/1449	109/8092	0.772711	0.958277	0.822838	OG35/OG94/OG99/OG110/OG116/OG134/OG168/OG170/OG314/OG381/OG392/OG397/OG419/OG523/OG1119/OG1241/OG1599	17	Up
molecular_function	GO:0046983	protein dimerization activity	12/1449	79/8092	0.778743	0.958277	0.822838	OG318/OG338/OG346/OG361/OG789/OG1189/OG1289/OG1354/OG1361/OG1375/OG1516/OG1534	12	Up
biological_process	GO:0016055	Wnt receptor signaling pathway	2/1449	15/8092	0.778836	0.958277	0.822838	OG900/OG1607	2	Up
NA	GO:2001256	NA	2/1449	15/8092	0.778836	0.958277	0.822838	OG1139/OG1501	2	Up
biological_process	GO:0016567	protein ubiquitination	3/1449	22/8092	0.781696	0.958277	0.822838	OG353/OG648/OG767	3	Up
NA	GO:0036459	NA	3/1449	22/8092	0.781696	0.958277	0.822838	OG697/OG1052/OG1137	3	Up
biological_process	GO:0006396	RNA processing	5/1449	36/8092	0.798061	0.97032	0.833178	OG19/OG830/OG1072/OG1320/OG1404	5	Up
cellular_component	GO:0032040	small-subunit processome	5/1449	36/8092	0.798061	0.97032	0.833178	OG518/OG567/OG788/OG911/OG1169	5	Up
biological_process	GO:0032259	methylation	5/1449	36/8092	0.798061	0.97032	0.833178	OG208/OG370/OG629/OG1564/OG1654	5	Up
cellular_component	GO:0005743	mitochondrial inner membrane	2/1449	16/8092	0.809219	0.972615	0.835149	OG1039/OG1249	2	Up
cellular_component	GO:0042470	melanosome	2/1449	16/8092	0.809219	0.972615	0.835149	OG791/OG1626	2	Up
molecular_function	GO:0071949	FAD binding	4/1449	30/8092	0.811415	0.972615	0.835149	OG492/OG544/OG878/OG1521	4	Up
NA	GO:0005576	NA	32/1449	204/8092	0.82329	0.972615	0.835149	OG158/OG210/OG241/OG319/OG326/OG415/OG468/OG514/OG518/OG567/OG666/OG809/OG900/OG934/OG982/OG1046/OG1213/OG1225/OG1248/OG1354/OG1361/OG1381/OG1389/OG1413/OG1445/OG1465/OG1517/OG1557/OG1594/OG1607/OG1690/OG1731	32	Up
molecular_function	GO:0003857	3-hydroxyacyl-CoA dehydrogenase activity	3/1449	24/8092	0.830403	0.972615	0.835149	OG68/OG106/OG373	3	Up
biological_process	GO:0006313	transposition, DNA-mediated	3/1449	24/8092	0.830403	0.972615	0.835149	OG430/OG841/OG958	3	Up
cellular_component	GO:0000776	kinetochore	4/1449	31/8092	0.831697	0.972615	0.835149	OG1136/OG1319/OG1489/OG1591	4	Up
biological_process	GO:0051382	kinetochore assembly	4/1449	31/8092	0.831697	0.972615	0.835149	OG1136/OG1319/OG1489/OG1591	4	Up
molecular_function	GO:0005164	tumor necrosis factor receptor binding	2/1449	17/8092	0.83582	0.972615	0.835149	OG925/OG1557	2	Up
molecular_function	GO:0005219	ryanodine-sensitive calcium-release channel activity	2/1449	17/8092	0.83582	0.972615	0.835149	OG1409/OG1748	2	Up
biological_process	GO:0006812	cation transport	2/1449	17/8092	0.83582	0.972615	0.835149	OG809/OG1785	2	Up
biological_process	GO:0000398	nuclear mRNA splicing, via spliceosome	4/1449	32/8092	0.850127	0.972615	0.835149	OG7/OG1250/OG1635/OG1772	4	Up
biological_process	GO:0006631	fatty acid metabolic process	3/1449	25/8092	0.851049	0.972615	0.835149	OG68/OG106/OG373	3	Up
molecular_function	GO:0016817	hydrolase activity, acting on acid anhydrides	3/1449	25/8092	0.851049	0.972615	0.835149	OG269/OG564/OG820	3	Up
molecular_function	GO:0004930	G-protein coupled receptor activity	31/1449	202/8092	0.854697	0.972615	0.835149	OG199/OG240/OG284/OG293/OG416/OG479/OG534/OG630/OG757/OG791/OG905/OG1028/OG1080/OG1126/OG1230/OG1231/OG1247/OG1269/OG1272/OG1337/OG1496/OG1514/OG1532/OG1558/OG1577/OG1616/OG1626/OG1651/OG1685/OG1691/OG1698	31	Up
molecular_function	GO:0005044	scavenger receptor activity	2/1449	18/8092	0.859019	0.972615	0.835149	OG1248/OG1348	2	Up
biological_process	GO:0006874	cellular calcium ion homeostasis	2/1449	18/8092	0.859019	0.972615	0.835149	OG1409/OG1748	2	Up
molecular_function	GO:0004177	aminopeptidase activity	1/1449	10/8092	0.861147	0.972615	0.835149	OG783	1	Up
cellular_component	GO:0005777	peroxisome	1/1449	10/8092	0.861147	0.972615	0.835149	OG792	1	Up
biological_process	GO:0006400	tRNA modification	1/1449	10/8092	0.861147	0.972615	0.835149	OG1564	1	Up
biological_process	GO:0007166	cell surface receptor linked signaling pathway	1/1449	10/8092	0.861147	0.972615	0.835149	OG905	1	Up
molecular_function	GO:0008176	tRNA (guanine-N7-)-methyltransferase activity	1/1449	10/8092	0.861147	0.972615	0.835149	OG1564	1	Up
biological_process	GO:0009607	response to biotic stimulus	1/1449	10/8092	0.861147	0.972615	0.835149	OG870	1	Up
biological_process	GO:0009847	spore germination	1/1449	10/8092	0.861147	0.972615	0.835149	OG1250	1	Up
biological_process	GO:0022900	electron transport chain	1/1449	10/8092	0.861147	0.972615	0.835149	OG1489	1	Up
biological_process	GO:0030474	spindle pole body duplication	1/1449	10/8092	0.861147	0.972615	0.835149	OG1018	1	Up
cellular_component	GO:0033588	Elongator holoenzyme complex	1/1449	10/8092	0.861147	0.972615	0.835149	OG767	1	Up
biological_process	GO:0046168	glycerol-3-phosphate catabolic process	1/1449	10/8092	0.861147	0.972615	0.835149	OG1521	1	Up
molecular_function	GO:0004867	serine-type endopeptidase inhibitor activity	3/1449	26/8092	0.869467	0.974231	0.836536	OG801/OG938/OG1058	3	Up
molecular_function	GO:0008168	methyltransferase activity	13/1449	93/8092	0.872857	0.974231	0.836536	OG208/OG370/OG373/OG526/OG541/OG629/OG1117/OG1261/OG1331/OG1438/OG1564/OG1654/OG1786	13	Up
molecular_function	GO:0004674	protein serine/threonine kinase activity	7/1449	54/8092	0.873528	0.974231	0.836536	OG48/OG302/OG651/OG865/OG894/OG1221/OG1670	7	Up
molecular_function	GO:0016758	transferase activity, transferring hexosyl groups	2/1449	19/8092	0.879181	0.974231	0.836536	OG215/OG1077	2	Up
cellular_component	GO:0005887	integral to plasma membrane	4/1449	34/8092	0.881885	0.974231	0.836536	OG427/OG1114/OG1552/OG1705	4	Up
molecular_function	GO:0003714	transcription corepressor activity	1/1449	11/8092	0.886041	0.974231	0.836536	OG543	1	Up
molecular_function	GO:0005085	guanyl-nucleotide exchange factor activity	1/1449	11/8092	0.886041	0.974231	0.836536	OG1139	1	Up
biological_process	GO:0015948	methanogenesis	1/1449	11/8092	0.886041	0.974231	0.836536	OG899	1	Up
cellular_component	GO:0031083	BLOC-1 complex	1/1449	11/8092	0.886041	0.974231	0.836536	OG1361	1	Up
biological_process	GO:0010508	positive regulation of autophagy	9/1449	69/8092	0.891853	0.974231	0.836536	OG180/OG255/OG533/OG548/OG731/OG833/OG1221/OG1250/OG1361	9	Up
cellular_component	GO:0030176	integral to endoplasmic reticulum membrane	2/1449	20/8092	0.896648	0.974231	0.836536	OG1139/OG1501	2	Up
cellular_component	GO:0005634	nucleus	73/1449	463/8092	0.904591	0.974231	0.836536	OG48/OG58/OG85/OG129/OG178/OG179/OG188/OG203/OG206/OG228/OG304/OG371/OG450/OG495/OG518/OG528/OG567/OG632/OG643/OG669/OG684/OG707/OG821/OG839/OG844/OG850/OG912/OG942/OG960/OG961/OG977/OG984/OG985/OG994/OG1029/OG1032/OG1045/OG1052/OG1073/OG1088/OG1109/OG1138/OG1147/OG1169/OG1195/OG1209/OG1212/OG1250/OG1271/OG1274/OG1278/OG1297/OG1319/OG1335/OG1361/OG1383/OG1415/OG1416/OG1423/OG1431/OG1437/OG1476/OG…	73	Up
cellular_component	GO:0005680	anaphase-promoting complex	7/1449	57/8092	0.906015	0.974231	0.836536	OG10/OG13/OG20/OG276/OG291/OG648/OG671	7	Up
biological_process	GO:0009103	lipopolysaccharide biosynthetic process	1/1449	12/8092	0.906475	0.974231	0.836536	OG1339	1	Up
molecular_function	GO:0010181	FMN binding	1/1449	12/8092	0.906475	0.974231	0.836536	OG21	1	Up
biological_process	GO:0019089	transmission of virus	1/1449	12/8092	0.906475	0.974231	0.836536	OG839	1	Up
molecular_function	GO:0022857	transmembrane transporter activity	3/1449	29/8092	0.913188	0.974231	0.836536	OG1210/OG1237/OG1729	3	Up
molecular_function	GO:0004725	protein tyrosine phosphatase activity	4/1449	37/8092	0.918519	0.974231	0.836536	OG612/OG1515/OG1543/OG1636	4	Up
molecular_function	GO:0008138	protein tyrosine/serine/threonine phosphatase activity	4/1449	37/8092	0.918519	0.974231	0.836536	OG612/OG1515/OG1543/OG1636	4	Up
molecular_function	GO:0005328	neurotransmitter:sodium symporter activity	1/1449	13/8092	0.923247	0.974231	0.836536	OG1131	1	Up
biological_process	GO:0009877	nodulation	1/1449	13/8092	0.923247	0.974231	0.836536	OG1564	1	Up
cellular_component	GO:0000775	chromosome, centromeric region	2/1449	22/8092	0.924743	0.974231	0.836536	OG1169/OG1437	2	Up
cellular_component	GO:0000940	condensed chromosome outer kinetochore	2/1449	22/8092	0.924743	0.974231	0.836536	OG928/OG1762	2	Up
biological_process	GO:0007034	vacuolar transport	2/1449	22/8092	0.924743	0.974231	0.836536	OG1100/OG1251	2	Up
biological_process	GO:0006470	protein dephosphorylation	4/1449	38/8092	0.928251	0.974231	0.836536	OG612/OG1515/OG1543/OG1636	4	Up
biological_process	GO:0000413	protein peptidyl-prolyl isomerization	1/1449	14/8092	0.937013	0.974231	0.836536	OG519	1	Up
biological_process	GO:0003333	amino acid transmembrane transport	1/1449	14/8092	0.937013	0.974231	0.836536	OG101	1	Up
molecular_function	GO:0003755	peptidyl-prolyl cis-trans isomerase activity	1/1449	14/8092	0.937013	0.974231	0.836536	OG519	1	Up
molecular_function	GO:0003860	3-hydroxyisobutyryl-CoA hydrolase activity	1/1449	14/8092	0.937013	0.974231	0.836536	OG1647	1	Up
molecular_function	GO:0004017	adenylate kinase activity	1/1449	14/8092	0.937013	0.974231	0.836536	OG1322	1	Up
biological_process	GO:0009312	oligosaccharide biosynthetic process	1/1449	14/8092	0.937013	0.974231	0.836536	OG1564	1	Up
cellular_component	GO:0009523	photosystem II	1/1449	14/8092	0.937013	0.974231	0.836536	OG1026	1	Up
cellular_component	GO:0030286	dynein complex	1/1449	14/8092	0.937013	0.974231	0.836536	OG1443	1	Up
biological_process	GO:0043066	negative regulation of apoptosis	1/1449	14/8092	0.937013	0.974231	0.836536	OG321	1	Up
molecular_function	GO:0005507	copper ion binding	1/1449	15/8092	0.948311	0.978335	0.84006	OG1587	1	Up
biological_process	GO:0007067	mitosis	1/1449	15/8092	0.948311	0.978335	0.84006	OG1437	1	Up
NA	GO:0005215	NA	8/1449	71/8092	0.954526	0.978335	0.84006	OG468/OG810/OG1098/OG1139/OG1376/OG1462/OG1575/OG1606	8	Up
biological_process	GO:0006397	mRNA processing	6/1449	57/8092	0.956756	0.978335	0.84006	OG676/OG1075/OG1087/OG1250/OG1416/OG1784	6	Up
biological_process	GO:0006139	nucleobase, nucleoside, nucleotide and nucleic acid metabolic process	1/1449	16/8092	0.957584	0.978335	0.84006	OG1150	1	Up
molecular_function	GO:0008528	peptide receptor activity, G-protein coupled	2/1449	26/8092	0.960753	0.978335	0.84006	OG199/OG1685	2	Up
molecular_function	GO:0008677	2-dehydropantoate 2-reductase activity	1/1449	17/8092	0.965194	0.978335	0.84006	OG1521	1	Up
cellular_component	GO:0042025	host cell nucleus	1/1449	17/8092	0.965194	0.978335	0.84006	OG1762	1	Up
cellular_component	GO:0005681	spliceosomal complex	2/1449	27/8092	0.966746	0.978335	0.84006	OG7/OG1635	2	Up
molecular_function	GO:0004842	ubiquitin-protein ligase activity	9/1449	82/8092	0.96976	0.978335	0.84006	OG20/OG276/OG291/OG353/OG648/OG671/OG1047/OG1562/OG1601	9	Up
molecular_function	GO:0003682	chromatin binding	1/1449	18/8092	0.97144	0.978335	0.84006	OG1169	1	Up
molecular_function	GO:0008757	S-adenosylmethionine-dependent methyltransferase activity	1/1449	18/8092	0.97144	0.978335	0.84006	OG1564	1	Up
NA	GO:0016032	NA	1/1449	18/8092	0.97144	0.978335	0.84006	OG1457	1	Up
molecular_function	GO:0008233	peptidase activity	4/1449	45/8092	0.971739	0.978335	0.84006	OG125/OG470/OG937/OG961	4	Up
molecular_function	GO:0016779	nucleotidyltransferase activity	1/1449	19/8092	0.976566	0.980974	0.842327	OG1684	1	Up
cellular_component	GO:0005739	mitochondrion	1/1449	22/8092	0.987056	0.987056	0.847549	OG1704	1	Up
molecular_function	GO:0019901	protein kinase binding	1/1449	22/8092	0.987056	0.987056	0.847549	OG1584	1	Up
molecular_function	GO:0003723	RNA binding	26/262	331/8092	2.36068e-05	0.00566563	0.00519349	OG10271/OG10308/OG10336/OG10338/OG10382/OG10485/OG10512/OG10515/OG10518/OG10519/OG10560/OG10589/OG10592/OG10602/OG10604/OG10606/OG10611/OG10612/OG10620/OG10626/OG10628/OG10630/OG10632/OG10636/OG10637/OG10647	26	Down
cellular_component	GO:0016459	myosin complex	8/262	43/8092	5.88067e-05	0.0070568	0.00646873	OG10318/OG10467/OG10496/OG10521/OG10538/OG10546/OG10548/OG10571	8	Down
molecular_function	GO:0003774	motor activity	8/262	46/8092	9.72829e-05	0.00778263	0.00713408	OG10318/OG10467/OG10496/OG10521/OG10538/OG10546/OG10548/OG10571	8	Down
biological_process	GO:0006480	N-terminal protein amino acid methylation	4/262	17/8092	0.00183165	0.0912277	0.0836254	OG10315/OG10399/OG10426/OG10492	4	Down
molecular_function	GO:0003676	nucleic acid binding	23/262	369/8092	0.00190058	0.0912277	0.0836254	OG10336/OG10382/OG10440/OG10460/OG10469/OG10485/OG10512/OG10519/OG10560/OG10591/OG10592/OG10602/OG10604/OG10606/OG10611/OG10612/OG10620/OG10628/OG10630/OG10636/OG10637/OG10647/OG10653	23	Down
biological_process	GO:0006366	transcription from RNA polymerase II promoter	3/262	10/8092	0.00340051	0.13602	0.124685	OG10280/OG10464/OG10489	3	Down
biological_process	GO:0051607	defense response to virus	5/262	35/8092	0.00501733	0.164544	0.150832	OG10318/OG10338/OG10362/OG10546/OG10548	5	Down
biological_process	GO:0006313	transposition, DNA-mediated	4/262	24/8092	0.00684497	0.164544	0.150832	OG10323/OG10363/OG10365/OG10409	4	Down
biological_process	GO:0006030	chitin metabolic process	3/262	13/8092	0.00754161	0.164544	0.150832	OG10312/OG10340/OG10431	3	Down
molecular_function	GO:0008061	chitin binding	3/262	13/8092	0.00754161	0.164544	0.150832	OG10312/OG10340/OG10431	3	Down
molecular_function	GO:0070008	serine-type exopeptidase activity	3/262	13/8092	0.00754161	0.164544	0.150832	OG10435/OG10522/OG10533	3	Down
molecular_function	GO:0008528	peptide receptor activity, G-protein coupled	4/262	26/8092	0.00915549	0.173014	0.158596	OG10283/OG10402/OG10448/OG10475	4	Down
cellular_component	GO:0009523	photosystem II	3/262	14/8092	0.00937157	0.173014	0.158596	OG10452/OG10481/OG10534	3	Down
biological_process	GO:0007067	mitosis	3/262	15/8092	0.0114381	0.196081	0.179741	OG10303/OG10325/OG10588	3	Down
molecular_function	GO:0004252	serine-type endopeptidase activity	8/262	97/8092	0.0130831	0.209329	0.191885	OG10286/OG10372/OG10435/OG10462/OG10522/OG10533/OG10584/OG10625	8	Down
molecular_function	GO:0004930	G-protein coupled receptor activity	13/262	202/8092	0.0139761	0.209641	0.192171	OG10283/OG10286/OG10298/OG10312/OG10324/OG10372/OG10381/OG10384/OG10402/OG10439/OG10448/OG10475/OG10576	13	Down
molecular_function	GO:0004803	transposase activity	3/262	17/8092	0.0162991	0.217322	0.199211	OG10323/OG10363/OG10409	3	Down
molecular_function	GO:0005164	tumor necrosis factor receptor binding	3/262	17/8092	0.0162991	0.217322	0.199211	OG10458/OG10465/OG10541	3	Down
molecular_function	GO:0005044	scavenger receptor activity	3/262	18/8092	0.0190998	0.241261	0.221156	OG10435/OG10522/OG10533	3	Down
cellular_component	GO:0000940	condensed chromosome outer kinetochore	3/262	22/8092	0.0327925	0.374771	0.34354	OG10303/OG10325/OG10588	3	Down
biological_process	GO:0015979	photosynthesis	3/262	22/8092	0.0327925	0.374771	0.34354	OG10452/OG10481/OG10534	3	Down
biological_process	GO:0043123	positive regulation of I-kappaB kinase/NF-kappaB cascade	2/262	10/8092	0.0395875	0.378003	0.346503	OG10413/OG10531	2	Down
biological_process	GO:0045766	positive regulation of angiogenesis	2/262	10/8092	0.0395875	0.378003	0.346503	OG10413/OG10531	2	Down
molecular_function	GO:0046983	protein dimerization activity	6/262	79/8092	0.0423443	0.378003	0.346503	OG10390/OG10391/OG10394/OG10445/OG10589/OG10632	6	Down
molecular_function	GO:0042803	protein homodimerization activity	7/262	100/8092	0.0430655	0.378003	0.346503	OG10290/OG10303/OG10318/OG10325/OG10546/OG10548/OG10588	7	Down
molecular_function	GO:0015078	hydrogen ion transmembrane transporter activity	6/262	80/8092	0.0445905	0.378003	0.346503	OG10290/OG10304/OG10311/OG10428/OG10444/OG10461	6	Down
molecular_function	GO:0004859	phospholipase inhibitor activity	2/262	11/8092	0.0473703	0.378003	0.346503	OG10463/OG10488	2	Down
cellular_component	GO:0005856	cytoskeleton	2/262	11/8092	0.0473703	0.378003	0.346503	OG10470/OG10608	2	Down
molecular_function	GO:0015159	polysaccharide transmembrane transporter activity	2/262	11/8092	0.0473703	0.378003	0.346503	OG10295/OG10536	2	Down
biological_process	GO:0015774	polysaccharide transport	2/262	11/8092	0.0473703	0.378003	0.346503	OG10295/OG10536	2	Down
molecular_function	GO:0070840	dynein complex binding	6/262	82/8092	0.0493028	0.378003	0.346503	OG10303/OG10318/OG10325/OG10546/OG10548/OG10588	6	Down
molecular_function	GO:0004867	serine-type endopeptidase inhibitor activity	3/262	26/8092	0.0504005	0.378003	0.346503	OG10381/OG10543/OG10585	3	Down
cellular_component	GO:0046806	viral scaffold	3/262	27/8092	0.0553905	0.381641	0.349838	OG10318/OG10546/OG10548	3	Down
molecular_function	GO:0032183	SUMO binding	2/262	12/8092	0.055656	0.381641	0.349838	OG10482/OG10549	2	Down
molecular_function	GO:0070140	SUMO-specific isopeptidase activity	2/262	12/8092	0.055656	0.381641	0.349838	OG10482/OG10549	2	Down
molecular_function	GO:0004672	protein kinase activity	13/262	248/8092	0.0591074	0.392406	0.359706	OG10410/OG10434/OG10478/OG10556/OG10564/OG10567/OG10608/OG10624/OG10633/OG10645/OG10646/OG10649/OG10656	13	Down
cellular_component	GO:0072686	mitotic spindle	3/262	28/8092	0.0606067	0.392406	0.359706	OG10303/OG10325/OG10588	3	Down
biological_process	GO:0007094	mitotic cell cycle spindle assembly checkpoint	3/262	29/8092	0.0660438	0.392406	0.359706	OG10318/OG10546/OG10548	3	Down
NA	GO:0005576	NA	11/262	204/8092	0.0670615	0.392406	0.359706	OG10309/OG10312/OG10340/OG10396/OG10404/OG10431/OG10463/OG10470/OG10488/OG10547/OG10572	11	Down
cellular_component	GO:0005578	proteinaceous extracellular matrix	6/262	90/8092	0.0711251	0.392406	0.359706	OG10295/OG10341/OG10495/OG10536/OG10554/OG10579	6	Down
molecular_function	GO:0071949	FAD binding	3/262	30/8092	0.071696	0.392406	0.359706	OG10301/OG10640/OG10643	3	Down
molecular_function	GO:0005201	extracellular matrix structural constituent	5/262	69/8092	0.0721477	0.392406	0.359706	OG10294/OG10354/OG10360/OG10480/OG10594	5	Down
biological_process	GO:0000413	protein peptidyl-prolyl isomerization	2/262	14/8092	0.0735762	0.392406	0.359706	OG10423/OG10603	2	Down
molecular_function	GO:0003755	peptidyl-prolyl cis-trans isomerase activity	2/262	14/8092	0.0735762	0.392406	0.359706	OG10423/OG10603	2	Down
biological_process	GO:0043066	negative regulation of apoptosis	2/262	14/8092	0.0735762	0.392406	0.359706	OG10413/OG10531	2	Down
molecular_function	GO:0005507	copper ion binding	2/262	15/8092	0.0831359	0.427004	0.39142	OG10509/OG10533	2	Down
cellular_component	GO:0005876	spindle microtubule	3/262	32/8092	0.0836216	0.427004	0.39142	OG10303/OG10325/OG10588	3	Down
molecular_function	GO:0003700	sequence-specific DNA binding transcription factor activity	12/262	239/8092	0.0873024	0.436512	0.400136	OG10289/OG10290/OG10327/OG10398/OG10405/OG10406/OG10420/OG10489/OG10505/OG10511/OG10515/OG10588	12	Down
biological_process	GO:0019069	viral capsid assembly	4/262	53/8092	0.0917215	0.444613	0.407562	OG10318/OG10428/OG10546/OG10548	4	Down
molecular_function	GO:0005179	hormone activity	2/262	16/8092	0.0930487	0.444613	0.407562	OG10470/OG10547	2	Down
cellular_component	GO:0005815	microtubule organizing center	3/262	34/8092	0.0963328	0.444613	0.407562	OG10318/OG10546/OG10548	3	Down
cellular_component	GO:0005887	integral to plasma membrane	3/262	34/8092	0.0963328	0.444613	0.407562	OG10313/OG10413/OG10531	3	Down
biological_process	GO:0006468	protein phosphorylation	13/262	271/8092	0.101156	0.458063	0.419891	OG10410/OG10434/OG10478/OG10556/OG10564/OG10567/OG10608/OG10624/OG10633/OG10645/OG10646/OG10649/OG10656	13	Down
biological_process	GO:0006914	autophagy	9/262	172/8092	0.105772	0.470099	0.430924	OG10303/OG10311/OG10318/OG10325/OG10420/OG10428/OG10546/OG10548/OG10588	9	Down
cellular_component	GO:0033179	proton-transporting V-type ATPase, V0 domain	4/262	57/8092	0.112261	0.487735	0.44709	OG10290/OG10304/OG10311/OG10428	4	Down
molecular_function	GO:0003682	chromatin binding	2/262	18/8092	0.113805	0.487735	0.44709	OG10449/OG10515	2	Down
cellular_component	GO:0042729	DASH complex	3/262	38/8092	0.123893	0.51453	0.471653	OG10303/OG10325/OG10588	3	Down
molecular_function	GO:0016758	transferase activity, transferring hexosyl groups	2/262	19/8092	0.124588	0.51453	0.471653	OG10275/OG10450	2	Down
molecular_function	GO:0043565	sequence-specific DNA binding	9/262	179/8092	0.126489	0.51453	0.471653	OG10289/OG10290/OG10398/OG10405/OG10406/OG10420/OG10437/OG10505/OG10588	9	Down
biological_process	GO:0006955	immune response	3/262	39/8092	0.131186	0.524745	0.481017	OG10458/OG10465/OG10541	3	Down
biological_process	GO:0006486	protein glycosylation	3/262	40/8092	0.138627	0.527427	0.483475	OG10344/OG10351/OG10393	3	Down
biological_process	GO:0007030	Golgi organization	3/262	40/8092	0.138627	0.527427	0.483475	OG10318/OG10546/OG10548	3	Down
biological_process	GO:0006351	transcription, DNA-dependent	5/262	86/8092	0.14575	0.527427	0.483475	OG10295/OG10453/OG10515/OG10536/OG10590	5	Down
molecular_function	GO:0008565	protein transporter activity	3/262	41/8092	0.146208	0.527427	0.483475	OG10318/OG10546/OG10548	3	Down
biological_process	GO:0015986	ATP synthesis coupled proton transport	2/262	21/8092	0.146825	0.527427	0.483475	OG10444/OG10461	2	Down
molecular_function	GO:0008855	exodeoxyribonuclease VII activity	5/262	88/8092	0.15599	0.527427	0.483475	OG10303/OG10311/OG10325/OG10428/OG10588	5	Down
cellular_component	GO:0000775	chromosome, centromeric region	2/262	22/8092	0.158228	0.527427	0.483475	OG10449/OG10515	2	Down
cellular_component	GO:0005672	transcription factor TFIIA complex	2/262	22/8092	0.158228	0.527427	0.483475	OG10371/OG10560	2	Down
biological_process	GO:0007034	vacuolar transport	2/262	22/8092	0.158228	0.527427	0.483475	OG10291/OG10304	2	Down
molecular_function	GO:0016987	sigma factor activity	2/262	22/8092	0.158228	0.527427	0.483475	OG10405/OG10515	2	Down
molecular_function	GO:0019901	protein kinase binding	2/262	22/8092	0.158228	0.527427	0.483475	OG10290/OG10420	2	Down
NA	GO:0036459	NA	2/262	22/8092	0.158228	0.527427	0.483475	OG10482/OG10549	2	Down
NA	GO:0016209	NA	3/262	44/8092	0.169714	0.550424	0.504555	OG10346/OG10593/OG10605	3	Down
biological_process	GO:0051301	cell division	3/262	44/8092	0.169714	0.550424	0.504555	OG10303/OG10325/OG10588	3	Down
molecular_function	GO:0008378	galactosyltransferase activity	2/262	24/8092	0.181487	0.580758	0.532362	OG10351/OG10393	2	Down
molecular_function	GO:0008134	transcription factor binding	7/262	144/8092	0.185626	0.582649	0.534095	OG10303/OG10318/OG10325/OG10338/OG10546/OG10548/OG10588	7	Down
biological_process	GO:0015991	ATP hydrolysis coupled proton transport	5/262	94/8092	0.188383	0.582649	0.534095	OG10290/OG10304/OG10311/OG10428/OG10504	5	Down
biological_process	GO:0016579	protein deubiquitination	2/262	25/8092	0.1933	0.582649	0.534095	OG10482/OG10549	2	Down
molecular_function	GO:0016817	hydrolase activity, acting on acid anhydrides	2/262	25/8092	0.1933	0.582649	0.534095	OG10276/OG10371	2	Down
molecular_function	GO:0030170	pyridoxal phosphate binding	3/262	47/8092	0.194216	0.582649	0.534095	OG10375/OG10377/OG10422	3	Down
biological_process	GO:0008033	tRNA processing	3/262	48/8092	0.202572	0.600213	0.550196	OG10301/OG10640/OG10643	3	Down
biological_process	GO:0007059	chromosome segregation	3/262	49/8092	0.21101	0.617591	0.566125	OG10303/OG10325/OG10588	3	Down
molecular_function	GO:0008083	growth factor activity	2/262	27/8092	0.217193	0.619833	0.56818	OG10277/OG10389	2	Down
molecular_function	GO:0016746	transferase activity, transferring acyl groups	2/262	27/8092	0.217193	0.619833	0.56818	OG10413/OG10475	2	Down
molecular_function	GO:0016788	hydrolase activity, acting on ester bonds	3/262	50/8092	0.219524	0.619833	0.56818	OG10323/OG10363/OG10409	3	Down
NA	GO:0005198	NA	8/262	180/8092	0.228252	0.636984	0.583902	OG10284/OG10291/OG10304/OG10318/OG10520/OG10546/OG10548/OG10588	8	Down
biological_process	GO:0007049	cell cycle	5/262	102/8092	0.234882	0.647951	0.593955	OG10303/OG10325/OG10410/OG10420/OG10588	5	Down
biological_process	GO:0070206	protein trimerization	2/262	29/8092	0.241327	0.658164	0.603317	OG10318/OG10548	2	Down
biological_process	GO:0006520	cellular amino acid metabolic process	2/262	30/8092	0.253443	0.678826	0.622257	OG10272/OG10377	2	Down
molecular_function	GO:0005525	GTP binding	13/262	325/8092	0.25456	0.678826	0.622257	OG10280/OG10311/OG10316/OG10321/OG10338/OG10362/OG10428/OG10464/OG10515/OG10609/OG10627/OG10634/OG10657	13	Down
cellular_component	GO:0005783	endoplasmic reticulum	3/262	55/8092	0.263002	0.685351	0.628238	OG10338/OG10362/OG10575	3	Down
cellular_component	GO:0000776	kinetochore	2/262	31/8092	0.265574	0.685351	0.628238	OG10318/OG10546	2	Down
biological_process	GO:0051382	kinetochore assembly	2/262	31/8092	0.265574	0.685351	0.628238	OG10318/OG10546	2	Down
biological_process	GO:0007186	G-protein coupled receptor protein signaling pathway	11/262	273/8092	0.270422	0.687153	0.62989	OG10283/OG10298/OG10312/OG10316/OG10324/OG10384/OG10402/OG10439/OG10448/OG10475/OG10576	11	Down
biological_process	GO:0006457	protein folding	4/262	82/8092	0.274298	0.687153	0.62989	OG10290/OG10379/OG10423/OG10603	4	Down
molecular_function	GO:0008080	N-acetyltransferase activity	2/262	32/8092	0.277704	0.687153	0.62989	OG10334/OG10584	2	Down
biological_process	GO:0007156	homophilic cell adhesion	1/262	10/8092	0.280587	0.687153	0.62989	OG10424	1	Down
biological_process	GO:0009847	spore germination	1/262	10/8092	0.280587	0.687153	0.62989	OG10311	1	Down
biological_process	GO:0006886	intracellular protein transport	7/262	166/8092	0.291691	0.705898	0.647073	OG10318/OG10338/OG10362/OG10443/OG10546/OG10548/OG10575	7	Down
cellular_component	GO:0005694	chromosome	1/262	11/8092	0.303909	0.705898	0.647073	OG10636	1	Down
biological_process	GO:0006915	apoptosis	1/262	11/8092	0.303909	0.705898	0.647073	OG10332	1	Down
biological_process	GO:0015948	methanogenesis	1/262	11/8092	0.303909	0.705898	0.647073	OG10457	1	Down
molecular_function	GO:0046961	proton-transporting ATPase activity, rotational mechanism	1/262	11/8092	0.303909	0.705898	0.647073	OG10504	1	Down
molecular_function	GO:0016702	oxidoreductase activity, acting on single donors with incorporation of molecular oxygen, incorporation of two atoms of oxygen	2/262	35/8092	0.313972	0.705898	0.647073	OG10277/OG10432	2	Down
molecular_function	GO:0008092	cytoskeletal protein binding	3/262	61/8092	0.316369	0.705898	0.647073	OG10318/OG10546/OG10548	3	Down
cellular_component	GO:0019898	extrinsic to membrane	3/262	62/8092	0.325312	0.705898	0.647073	OG10318/OG10546/OG10548	3	Down
cellular_component	GO:0019867	outer membrane	2/262	36/8092	0.325983	0.705898	0.647073	OG10494/OG10501	2	Down
molecular_function	GO:0004185	serine-type carboxypeptidase activity	1/262	12/8092	0.326478	0.705898	0.647073	OG10577	1	Down
molecular_function	GO:0008237	metallopeptidase activity	1/262	12/8092	0.326478	0.705898	0.647073	OG10311	1	Down
cellular_component	GO:0009424	bacterial-type flagellum hook	1/262	12/8092	0.326478	0.705898	0.647073	OG10496	1	Down
biological_process	GO:0030833	regulation of actin filament polymerization	1/262	12/8092	0.326478	0.705898	0.647073	OG10470	1	Down
molecular_function	GO:0005328	neurotransmitter:sodium symporter activity	1/262	13/8092	0.348317	0.714324	0.654797	OG10447	1	Down
cellular_component	GO:0005885	Arp2/3 protein complex	1/262	13/8092	0.348317	0.714324	0.654797	OG10470	1	Down
biological_process	GO:0006096	glycolysis	1/262	13/8092	0.348317	0.714324	0.654797	OG10462	1	Down
biological_process	GO:0007015	actin filament organization	1/262	13/8092	0.348317	0.714324	0.654797	OG10600	1	Down
biological_process	GO:0034314	Arp2/3 complex-mediated actin nucleation	1/262	13/8092	0.348317	0.714324	0.654797	OG10470	1	Down
molecular_function	GO:0008168	methyltransferase activity	4/262	93/8092	0.355251	0.714324	0.654797	OG10315/OG10399/OG10426/OG10492	4	Down
molecular_function	GO:0004675	transmembrane receptor protein serine/threonine kinase activity	1/262	14/8092	0.369451	0.714324	0.654797	OG10400	1	Down
molecular_function	GO:0004866	endopeptidase inhibitor activity	1/262	14/8092	0.369451	0.714324	0.654797	OG10531	1	Down
biological_process	GO:0007165	signal transduction	12/262	327/8092	0.369665	0.714324	0.654797	OG10295/OG10303/OG10305/OG10325/OG10341/OG10495/OG10525/OG10536/OG10554/OG10579/OG10584/OG10588	12	Down
biological_process	GO:0006352	transcription initiation, DNA-dependent	2/262	40/8092	0.373387	0.714324	0.654797	OG10405/OG10515	2	Down
biological_process	GO:0006367	transcription initiation from RNA polymerase II promoter	2/262	40/8092	0.373387	0.714324	0.654797	OG10371/OG10560	2	Down
cellular_component	GO:0005882	intermediate filament	3/262	68/8092	0.378806	0.714324	0.654797	OG10318/OG10546/OG10548	3	Down
molecular_function	GO:0050660	flavin adenine dinucleotide binding	3/262	68/8092	0.378806	0.714324	0.654797	OG10301/OG10640/OG10643	3	Down
biological_process	GO:0007264	small GTPase mediated signal transduction	8/262	212/8092	0.380342	0.714324	0.654797	OG10311/OG10316/OG10321/OG10428/OG10609/OG10627/OG10634/OG10657	8	Down
cellular_component	GO:0005622	intracellular	7/262	184/8092	0.386593	0.714324	0.654797	OG10332/OG10338/OG10443/OG10516/OG10518/OG10589/OG10632	7	Down
biological_process	GO:0010508	positive regulation of autophagy	3/262	69/8092	0.387654	0.714324	0.654797	OG10318/OG10546/OG10548	3	Down
molecular_function	GO:0016616	oxidoreductase activity, acting on the CH-OH group of donors, NAD or NADP as acceptor	3/262	69/8092	0.387654	0.714324	0.654797	OG10301/OG10353/OG10468	3	Down
molecular_function	GO:0008146	sulfotransferase activity	1/262	15/8092	0.389902	0.714324	0.654797	OG10419	1	Down
biological_process	GO:0016055	Wnt receptor signaling pathway	1/262	15/8092	0.389902	0.714324	0.654797	OG10396	1	Down
biological_process	GO:0050790	regulation of catalytic activity	1/262	15/8092	0.389902	0.714324	0.654797	OG10582	1	Down
molecular_function	GO:0004518	nuclease activity	1/262	16/8092	0.409692	0.739294	0.677687	OG10335	1	Down
molecular_function	GO:0019905	syntaxin binding	1/262	16/8092	0.409692	0.739294	0.677687	OG10478	1	Down
molecular_function	GO:0005509	calcium ion binding	12/262	339/8092	0.417648	0.748026	0.68569	OG10286/OG10295/OG10309/OG10333/OG10341/OG10381/OG10424/OG10495/OG10536/OG10554/OG10579/OG10644	12	Down
molecular_function	GO:0005089	Rho guanyl-nucleotide exchange factor activity	1/262	17/8092	0.428843	0.748932	0.686521	OG10453	1	Down
molecular_function	GO:0005219	ryanodine-sensitive calcium-release channel activity	1/262	17/8092	0.428843	0.748932	0.686521	OG10371	1	Down
biological_process	GO:0006402	mRNA catabolic process	1/262	17/8092	0.428843	0.748932	0.686521	OG10604	1	Down
molecular_function	GO:0003887	DNA-directed DNA polymerase activity	2/262	45/8092	0.430636	0.748932	0.686521	OG10515/OG10590	2	Down
molecular_function	GO:0004535	poly(A)-specific ribonuclease activity	1/262	18/8092	0.447375	0.758119	0.694942	OG10604	1	Down
biological_process	GO:0006874	cellular calcium ion homeostasis	1/262	18/8092	0.447375	0.758119	0.694942	OG10371	1	Down
molecular_function	GO:0018024	histone-lysine N-methyltransferase activity	1/262	18/8092	0.447375	0.758119	0.694942	OG10636	1	Down
biological_process	GO:0006606	protein import into nucleus	3/262	76/8092	0.448553	0.758119	0.694942	OG10318/OG10546/OG10548	3	Down
molecular_function	GO:0005102	receptor binding	4/262	108/8092	0.46512	0.769273	0.705167	OG10303/OG10325/OG10396/OG10588	4	Down
cellular_component	GO:0005840	ribosome	4/262	109/8092	0.472252	0.769273	0.705167	OG10338/OG10387/OG10589/OG10632	4	Down
biological_process	GO:0006506	GPI anchor biosynthetic process	1/262	20/8092	0.48266	0.769273	0.705167	OG10475	1	Down
molecular_function	GO:0003899	DNA-directed RNA polymerase activity	2/262	50/8092	0.485007	0.769273	0.705167	OG10295/OG10536	2	Down
molecular_function	GO:0004197	cysteine-type endopeptidase activity	2/262	50/8092	0.485007	0.769273	0.705167	OG10540/OG10582	2	Down
molecular_function	GO:0008234	cysteine-type peptidase activity	2/262	50/8092	0.485007	0.769273	0.705167	OG10540/OG10582	2	Down
molecular_function	GO:0051287	NAD binding	3/262	81/8092	0.490539	0.769273	0.705167	OG10301/OG10566/OG10577	3	Down
molecular_function	GO:0016491	oxidoreductase activity	11/262	327/8092	0.492673	0.769273	0.705167	OG10301/OG10329/OG10346/OG10382/OG10493/OG10502/OG10566/OG10593/OG10605/OG10640/OG10643	11	Down
biological_process	GO:0006412	translation	4/262	112/8092	0.493429	0.769273	0.705167	OG10338/OG10387/OG10589/OG10632	4	Down
biological_process	GO:0006357	regulation of transcription from RNA polymerase II promoter	2/262	51/8092	0.495493	0.769273	0.705167	OG10310/OG10371	2	Down
cellular_component	GO:0031514	motile cilium	3/262	82/8092	0.498751	0.769273	0.705167	OG10318/OG10546/OG10548	3	Down
biological_process	GO:0048870	cell motility	3/262	82/8092	0.498751	0.769273	0.705167	OG10318/OG10546/OG10548	3	Down
biological_process	GO:0006508	proteolysis	10/262	298/8092	0.500292	0.769273	0.705167	OG10286/OG10299/OG10311/OG10372/OG10462/OG10529/OG10540/OG10577/OG10582/OG10584	10	Down
molecular_function	GO:0001104	RNA polymerase II transcription cofactor activity	2/262	52/8092	0.505842	0.769273	0.705167	OG10310/OG10371	2	Down
molecular_function	GO:0008017	microtubule binding	3/262	84/8092	0.514972	0.769273	0.705167	OG10303/OG10325/OG10588	3	Down
cellular_component	GO:0005739	mitochondrion	1/262	22/8092	0.515701	0.769273	0.705167	OG10562	1	Down
biological_process	GO:0006836	neurotransmitter transport	1/262	22/8092	0.515701	0.769273	0.705167	OG10447	1	Down
biological_process	GO:0007010	cytoskeleton organization	1/262	22/8092	0.515701	0.769273	0.705167	OG10476	1	Down
cellular_component	GO:0016592	mediator complex	2/262	53/8092	0.516054	0.769273	0.705167	OG10310/OG10371	2	Down
molecular_function	GO:0003735	structural constituent of ribosome	4/262	116/8092	0.5211	0.771999	0.707666	OG10338/OG10387/OG10589/OG10632	4	Down
molecular_function	GO:0000774	adenyl-nucleotide exchange factor activity	1/262	23/8092	0.531424	0.777693	0.712886	OG10290	1	Down
molecular_function	GO:0051087	chaperone binding	1/262	23/8092	0.531424	0.777693	0.712886	OG10290	1	Down
molecular_function	GO:0003857	3-hydroxyacyl-CoA dehydrogenase activity	1/262	24/8092	0.546638	0.778767	0.713869	OG10301	1	Down
cellular_component	GO:0016272	prefoldin complex	1/262	24/8092	0.546638	0.778767	0.713869	OG10379	1	Down
cellular_component	GO:0005577	fibrinogen complex	3/262	89/8092	0.554261	0.778767	0.713869	OG10303/OG10325/OG10588	3	Down
biological_process	GO:0030168	platelet activation	3/262	89/8092	0.554261	0.778767	0.713869	OG10303/OG10325/OG10588	3	Down
biological_process	GO:0051258	protein polymerization	3/262	89/8092	0.554261	0.778767	0.713869	OG10303/OG10325/OG10588	3	Down
cellular_component	GO:0005680	anaphase-promoting complex	2/262	57/8092	0.555481	0.778767	0.713869	OG10443/OG10489	2	Down
biological_process	GO:0006631	fatty acid metabolic process	1/262	25/8092	0.561361	0.778767	0.713869	OG10301	1	Down
cellular_component	GO:0031012	extracellular matrix	1/262	25/8092	0.561361	0.778767	0.713869	OG10299	1	Down
molecular_function	GO:0050661	NADP binding	1/262	25/8092	0.561361	0.778767	0.713869	OG10382	1	Down
biological_process	GO:0006614	SRP-dependent cotranslational protein targeting to membrane	2/262	58/8092	0.564977	0.779279	0.714339	OG10338/OG10515	2	Down
molecular_function	GO:0016829	lyase activity	1/262	26/8092	0.575607	0.789404	0.72362	OG10377	1	Down
cellular_component	GO:0005681	spliceosomal complex	1/262	27/8092	0.589392	0.803717	0.73674	OG10515	1	Down
molecular_function	GO:0003743	translation initiation factor activity	1/262	28/8092	0.602731	0.811831	0.744178	OG10371	1	Down
biological_process	GO:0007155	cell adhesion	5/262	162/8092	0.606913	0.811831	0.744178	OG10309/OG10354/OG10360/OG10397/OG10601	5	Down
biological_process	GO:0007275	multicellular organismal development	2/262	63/8092	0.610258	0.811831	0.744178	OG10341/OG10396	2	Down
molecular_function	GO:0016887	ATPase activity	5/262	163/8092	0.612389	0.811831	0.744178	OG10311/OG10338/OG10428/OG10467/OG10538	5	Down
molecular_function	GO:0030674	protein binding, bridging	3/262	97/8092	0.613025	0.811831	0.744178	OG10303/OG10325/OG10588	3	Down
molecular_function	GO:0022857	transmembrane transporter activity	1/262	29/8092	0.615638	0.811831	0.744178	OG10528	1	Down
molecular_function	GO:0016620	oxidoreductase activity, acting on the aldehyde or oxo group of donors, NAD or NADP as acceptor	1/262	30/8092	0.628128	0.823774	0.755127	OG10566	1	Down
molecular_function	GO:0003854	3-beta-hydroxy-delta5-steroid dehydrogenase activity	1/262	31/8092	0.640213	0.826081	0.757241	OG10353	1	Down
cellular_component	GO:0005741	mitochondrial outer membrane	1/262	31/8092	0.640213	0.826081	0.757241	OG10654	1	Down
biological_process	GO:0006694	steroid biosynthetic process	1/262	31/8092	0.640213	0.826081	0.757241	OG10353	1	Down
cellular_component	GO:0005634	nucleus	14/262	463/8092	0.64469	0.82741	0.758459	OG10289/OG10300/OG10317/OG10327/OG10371/OG10391/OG10406/OG10449/OG10454/OG10489/OG10505/OG10511/OG10515/OG10604	14	Down
biological_process	GO:0000398	nuclear mRNA splicing, via spliceosome	1/262	32/8092	0.651907	0.832222	0.76287	OG10515	1	Down
biological_process	GO:0006364	rRNA processing	1/262	33/8092	0.663222	0.842187	0.772005	OG10515	1	Down
molecular_function	GO:0003724	RNA helicase activity	2/262	70/8092	0.667502	0.842714	0.772487	OG10338/OG10515	2	Down
molecular_function	GO:0003993	acid phosphatase activity	1/262	34/8092	0.674171	0.842714	0.772487	OG10539	1	Down
biological_process	GO:0015074	DNA integration	1/262	34/8092	0.674171	0.842714	0.772487	OG10365	1	Down
biological_process	GO:0042981	regulation of apoptosis	1/262	35/8092	0.684765	0.85104	0.78012	OG10442	1	Down
biological_process	GO:0006810	transport	6/262	212/8092	0.688937	0.85104	0.78012	OG10467/OG10496/OG10518/OG10521/OG10538/OG10571	6	Down
molecular_function	GO:0016747	transferase activity, transferring acyl groups other than amino-acyl groups	1/262	36/8092	0.695016	0.85104	0.78012	OG10334	1	Down
cellular_component	GO:0032040	small-subunit processome	1/262	36/8092	0.695016	0.85104	0.78012	OG10515	1	Down
molecular_function	GO:0016705	oxidoreductase activity, acting on paired donors, with incorporation or reduction of molecular oxygen	1/262	37/8092	0.704935	0.854466	0.783261	OG10330	1	Down
molecular_function	GO:0035091	phosphatidylinositol binding	1/262	37/8092	0.704935	0.854466	0.783261	OG10332	1	Down
molecular_function	GO:0043531	ADP binding	1/262	38/8092	0.714532	0.861439	0.789652	OG10515	1	Down
cellular_component	GO:0005737	cytoplasm	8/262	287/8092	0.717866	0.861439	0.789652	OG10318/OG10371/OG10413/OG10453/OG10511/OG10546/OG10548/OG10604	8	Down
molecular_function	GO:0003924	GTPase activity	8/262	292/8092	0.73553	0.874059	0.801221	OG10281/OG10311/OG10316/OG10321/OG10338/OG10362/OG10428/OG10635	8	Down
molecular_function	GO:0016773	phosphotransferase activity, alcohol group as acceptor	4/262	153/8092	0.735666	0.874059	0.801221	OG10564/OG10608/OG10624/OG10633	4	Down
NA	GO:0061630	NA	1/262	42/8092	0.74991	0.886594	0.812711	OG10306	1	Down
molecular_function	GO:0000166	nucleotide binding	2/262	83/8092	0.755669	0.887473	0.813517	OG10311/OG10428	2	Down
molecular_function	GO:0008236	serine-type peptidase activity	1/262	43/8092	0.75805	0.887473	0.813517	OG10529	1	Down
molecular_function	GO:0008233	peptidase activity	1/262	45/8092	0.773546	0.901218	0.826117	OG10494	1	Down
molecular_function	GO:0004222	metalloendopeptidase activity	2/262	87/8092	0.778425	0.902522	0.827312	OG10299/OG10397	2	Down
NA	GO:0008152	NA	9/262	342/8092	0.784589	0.905295	0.829854	OG10273/OG10275/OG10315/OG10399/OG10426/OG10450/OG10492/OG10493/OG10502	9	Down
cellular_component	GO:0019028	viral capsid	3/262	129/8092	0.793758	0.911493	0.835535	OG10284/OG10520/OG10588	3	Down
biological_process	GO:0048193	Golgi vesicle transport	1/262	49/8092	0.801634	0.916153	0.839807	OG10420	1	Down
molecular_function	GO:0051082	unfolded protein binding	2/262	94/8092	0.813815	0.921903	0.845078	OG10290/OG10379	2	Down
molecular_function	GO:0005216	ion channel activity	1/262	51/8092	0.814347	0.921903	0.845078	OG10341	1	Down
molecular_function	GO:0004674	protein serine/threonine kinase activity	1/262	54/8092	0.831912	0.932986	0.855237	OG10564	1	Down
biological_process	GO:0016485	protein processing	1/262	54/8092	0.831912	0.932986	0.855237	OG10371	1	Down
biological_process	GO:0009058	biosynthetic process	1/262	58/8092	0.852783	0.951944	0.872615	OG10377	1	Down
cellular_component	GO:0005886	plasma membrane	1/262	59/8092	0.857584	0.952871	0.873465	OG10625	1	Down
molecular_function	GO:0050662	coenzyme binding	1/262	60/8092	0.862229	0.953617	0.874149	OG10566	1	Down
biological_process	GO:0006576	cellular biogenic amine metabolic process	1/262	61/8092	0.866723	0.95419	0.874674	OG10321	1	Down
molecular_function	GO:0004190	aspartic-type endopeptidase activity	1/262	62/8092	0.871071	0.954598	0.875048	OG10371	1	Down
molecular_function	GO:0005506	iron ion binding	1/262	63/8092	0.875277	0.954848	0.875277	OG10330	1	Down
molecular_function	GO:0046872	metal ion binding	11/262	456/8092	0.880807	0.956533	0.876822	OG10277/OG10304/OG10306/OG10371/OG10373/OG10432/OG10443/OG10490/OG10539/OG10565/OG10604	11	Down
molecular_function	GO:0003779	actin binding	1/262	66/8092	0.887094	0.959021	0.879103	OG10476	1	Down
cellular_component	GO:0019031	viral envelope	2/262	118/8092	0.899893	0.961508	0.881382	OG10401/OG10588	2	Down
biological_process	GO:0055085	transmembrane transport	5/262	244/8092	0.901834	0.961508	0.881382	OG10341/OG10401/OG10408/OG10528/OG10654	5	Down
molecular_function	GO:0020037	heme binding	1/262	71/8092	0.904362	0.961508	0.881382	OG10330	1	Down
biological_process	GO:0035556	intracellular signal transduction	2/262	121/8092	0.907569	0.961508	0.881382	OG10322/OG10453	2	Down
biological_process	GO:0009405	pathogenesis	1/262	73/8092	0.910509	0.961508	0.881382	OG10404	1	Down
biological_process	GO:0006629	lipid metabolic process	1/262	74/8092	0.913432	0.961508	0.881382	OG10279	1	Down
biological_process	GO:0006260	DNA replication	3/262	174/8092	0.925068	0.965839	0.885352	OG10289/OG10290/OG10460	3	Down
molecular_function	GO:0019001	guanyl nucleotide binding	1/262	81/8092	0.931401	0.965839	0.885352	OG10316	1	Down
molecular_function	GO:0031683	G-protein beta/gamma-subunit complex binding	1/262	81/8092	0.931401	0.965839	0.885352	OG10316	1	Down
molecular_function	GO:0004842	ubiquitin-protein ligase activity	1/262	82/8092	0.933644	0.965839	0.885352	OG10443	1	Down
biological_process	GO:0005975	carbohydrate metabolic process	2/262	137/8092	0.940021	0.966062	0.885557	OG10394/OG10612	2	Down
molecular_function	GO:0016301	kinase activity	1/262	86/8092	0.941911	0.966062	0.885557	OG10338	1	Down
biological_process	GO:0006811	ion transport	1/262	99/8092	0.962321	0.982796	0.900896	OG10341	1	Down
biological_process	GO:0006281	DNA repair	1/262	111/8092	0.974748	0.990769	0.908205	OG10460	1	Down
molecular_function	GO:0008270	zinc ion binding	9/262	485/8092	0.978916	0.990769	0.908205	OG10299/OG10306/OG10379/OG10443/OG10489/OG10491/OG10515/OG10518/OG10618	9	Down
molecular_function	GO:0004871	signal transducer activity	1/262	122/8092	0.982513	0.990769	0.908205	OG10316	1	Down
NA	GO:0003824	NA	3/262	290/8092	0.996317	0.996948	0.913869	OG10273/OG10434/OG10566	3	Down
molecular_function	GO:0016787	hydrolase activity	2/262	240/8092	0.996948	0.996948	0.913869	OG10358/OG10460	2	Down
